# Supplementary material for: INDETERMINATE-DOMAIN 4 (IDD4) coordinates immune responses with plant-growth in Arabidopsis thaliana
Source: PLoS Pathog. 2019 Jan 24;15(1):e1007499. doi: 10.1371/journal.ppat.1007499 (PMC6345439; doi:10.1371/journal.ppat.1007499)
Supplement: S1 Table — The original FPKM values are depicted that were adjusted by normalized genes/rows and subsequently processed by hierarchical clustering by average linkage method using MeV4.0. (XLSX) [file ppat.1007499.s006.xlsx]

## Sheet: Matrix
Table S1: Heatmap matrix derived from the transcriptome comparison of WT and idd4 mutant untreated and after flg22 treatment.
The original FPKM values are depicted that were adjusted by normalized genes/rows and subsequently processed by hierarchical
clustering by average linkage method using MeV4.0.
test_id	WT	idd4	WT flg22	idd4 flg22
AT1G19020	104.093	105.398	4376.78	5223.18
AT1G20340	6771.93	5593.99	6685.15	5222.26
AT1G15820	2202.89	1919.77	2772.03	2066.18
AT1G03130	1623.64	1507.71	2488.32	1848.81
AT1G02930	46.4463	58.9069	1304.4	1778.6
AT1G03220	98.2516	101.584	1486.71	1772.86
AT1G21130	76.2546	74.9872	1546.47	1665.58
AT1G13245	541.565	549.394	1408.33	1362.61
AT1G06680	1911.33	1399.29	1830.34	1315.87
AT1G09070	173.263	154.795	1058.67	1199.01
AT1G02920	68.8069	97.4269	1043.12	1194.41
AT1G08380	1397.15	1142.19	1493.85	1143.54
AT1G07135	7.04653	7.21853	765.819	1034.1
AT1G03600	1094.71	962.632	1145.42	954.154
AT1G19380	13.3167	14.4671	688.822	933.051
AT1G10960	1738.74	1641.02	1137.7	912.945
AT1G17860	229.379	229.095	841.42	859.26
AT1G11260	184.615	161.868	839.473	757.909
AT1G19770	33.8941	36.3857	625.769	739.907
AT1G09310	1436.3	1197.15	772.785	589.045
AT1G05675	1.23919	1.8555	406.514	562.262
AT1G21120	4.88929	7.4604	473.326	529.009
AT1G12090	1287.67	1208.57	721.248	523.269
AT1G17147	10.921	11.8565	408.911	500.498
AT1G20440	427.328	350.417	528.886	483.905
AT1G02360	27.1929	32.2545	329.362	454.238
AT1G21110	9.91303	9.78343	373.125	433.89
AT1G11860	709.124	566.338	516.684	415.446
AT1G21310	288.298	275.366	480.769	402.17
AT1G04800	486.049	448.486	362.003	399.841
AT1G12900	780.516	594.275	504.989	360.424
AT1G21100	12.8176	13.1194	308.556	355.72
AT1G15040	8.79273	9.51448	312.101	338.635
AT1G07000	7.94966	7.88929	242.036	326.931
AT1G09970	65.9412	71.783	271.298	300.119
AT1G09690	363.948	382.73	270.777	299.46
AT1G13110	66.9984	50.8969	256.179	277.26
AT1G03230	16.8783	20.5168	218.8	276.166
AT1G07320	365.151	330.378	285.198	268.427
AT1G02500	278.337	291.56	268.628	259.906
AT1G01550	98.5702	90.8248	216.884	254.757
AT1G06570	134.235	99.7122	261.642	253.704
AT1G01620	277.581	241.994	272.888	242.777
AT1G03870	388.854	366.105	330.767	239.42
AT1G07920	279.964	280.318	238.475	237.4
AT1G05190	346.29	316.064	256.477	235.727
AT1G14320	261.57	262.117	210.138	229.887
AT1G18080	242.394	274.062	202.175	222.917
AT1G19180	11.1236	13.1543	175.851	219.829
AT1G09940	10.9023	9.25854	146.491	215.827
AT1G14740	39.49	43.4671	191.823	215.133
AT1G14870	26.4046	26.9909	158.386	211.922
AT1G03680	271.191	220.658	248.593	206.481
AT1G09560	171.137	187.695	210.171	203.765
AT1G15670	26.922	32.1868	178.366	203.276
AT1G18540	243.42	246.45	176.118	196.512
AT1G07590	277.891	230.525	174.613	191.06
AT1G21500	259.93	235.725	264.434	190.878
AT1G05850	197.704	193.4	212.545	187.446
AT1G21010	18.8364	21.2545	148.826	187.041
AT1G09200	183.793	226.775	172.013	186.616
AT1G05575	3.34322	3.89521	141.024	184.041
AT1G08930	13.7161	12.9755	165.004	180.339
AT1G13260	164.29	101.285	188.67	178.071
AT1G04270	265.44	256.189	159.512	174.823
AT1G20450	187.798	187.787	186.557	174.638
AT1G14540	1.76858	2.77039	97.8075	171.384
AT1G10140	36.6331	40.5147	141.456	166.662
AT1G15690	199.501	179.695	165.972	162.179
AT1G13210	3.56632	4.2877	138.038	160.548
AT1G02400	7.33733	6.04621	99.9132	158.364
AT1G07930	154.261	160.209	142.742	155.224
AT1G01470	75.6998	77.5241	159.032	153.521
AT1G07940	129.494	156.8	145.71	153.064
AT1G05010	116.26	98.8929	159.952	150.294
AT1G20620	93.7129	98.0303	132.884	147.944
AT1G06760	132.258	132.08	142.489	147.506
AT1G11310	13.0463	13.4154	109.851	144.975
AT1G09590	211.265	225.655	136.242	144.074
AT1G12310	152.959	153.105	141.812	142.22
AT1G07820	123.362	157.45	126.074	141.508
AT1G02660	10.3768	10.0433	154.871	136.32
AT1G18210	29.9807	33.6926	118.42	135.663
AT1G01120	129.293	99.3982	124.914	135.189
AT1G15400	66.6257	64.9727	121.138	131.516
AT1G14150	192.381	159.371	163.119	131.24
AT1G01090	156.951	142.369	138.628	127.185
AT1G03850	46.0572	48.026	148.331	126.692
AT1G02780	179.966	164.075	112.864	125.326
AT1G03740	7.81788	7.80509	110.992	124.817
AT1G20330	184.404	182.492	158.968	124.547
AT1G16420	1.65087	1.52938	110.785	123.438
AT1G12080	119.962	115.382	120.433	117.911
AT1G13930	265.43	248.163	142.603	117.452
AT1G06040	228.367	202.655	150.715	116.725
AT1G03370	7.10119	6.3874	86.4659	114.484
AT1G10370	271.023	201.14	113.624	113.242
AT1G14200	59.1567	59.0524	90.9361	112.217
AT1G16150	1.13288	1.28618	77.8307	111.667
AT1G14345	350.791	274.055	168.087	111.427
AT1G19570	121.3	129.664	101.294	110.945
AT1G06430	197.503	143.951	131.337	109.895
AT1G12440	62.3014	62.5927	104.414	105.932
AT1G21670	13.3065	11.7382	74.6217	103.793
AT1G15530	7.22336	7.51362	83.511	100.388
AT1G07660	37.1204	44.7982	80.1805	99.2293
AT1G02900	78.6874	83.5194	117.898	98.9862
AT1G16130	1.03453	1.10617	84.3543	98.5782
AT1G19000	163.583	149.82	107.18	97.6363
AT1G04820	119.217	134.387	96.1875	97.1682
AT1G09640	43.1809	89.6768	43.3394	96.4875
AT1G08880	107.378	117.615	90.4857	95.6845
AT1G12240	113.702	85.612	113.777	94.8308
AT1G07610	178.355	148.061	88.8943	94.819
AT1G20100	63.3401	64.9938	78.3167	93.6918
AT1G18570	5.48229	5.43419	89.5249	91.5525
AT1G13360	80.0102	76.9392	92.1026	91.0999
AT1G15500	129.428	123.993	84.8186	90.3252
AT1G07140	60.6424	57.2338	77.2082	88.8214
AT1G09415	45.5535	40.5505	74.6957	86.4471
AT1G04480	98.9344	104.685	75.368	86.0324
AT1G18300	9.25718	8.17877	66.544	84.8134
AT1G19150	139.397	115.599	107.15	83.6515
AT1G07790	139.222	155.605	78.2486	83.5283
AT1G19350	136.838	145.38	86.8016	81.4437
AT1G19910	85.742	67.3125	79.6849	79.9039
AT1G15340	111.939	97.5831	79.2237	79.7843
AT1G07240	21.0011	21.5649	75.7929	79.6411
AT1G11650	65.2666	64.9432	72.6475	78.8066
AT1G21326	0.320696	1.15027	53.8365	77.9121
AT1G07160	0.28439	0.120333	43.1203	75.78
AT1G18020	18.512	18.2847	72.2264	74.5419
AT1G21450	26.5021	25.6178	58.9637	74.3818
AT1G06650	54.6693	45.869	76.0388	74.0488
AT1G04410	88.4375	74.0221	75.1124	72.5348
AT1G19740	88.6669	76.6592	91.7242	71.6848
AT1G17620	63.6459	63.6991	89.4804	71.6304
AT1G06410	63.7186	59.2575	74.7732	71.2362
AT1G11580	71.1348	79.7539	60.8409	70.0846
AT1G06830	44.9307	40.8519	50.0039	68.9994
AT1G10150	41.0755	34.3767	60.2081	68.8982
AT1G15380	46.9871	51.8606	60.7472	68.6291
AT1G06530	106.094	103.143	74.4674	68.0131
AT1G01720	28.152	28.7097	61.4874	66.8087
AT1G15980	99.4062	84.6004	84.2828	66.6405
AT1G17990	18.0123	17.1447	64.3062	66.4239
AT1G01180	16.6723	14.7997	61.418	65.9914
AT1G15010	4.68055	7.05923	71.5081	65.7808
AT1G11850	132.065	117.351	80.2998	65.7182
AT1G17730	43.9071	45.1528	61.7071	64.4876
AT1G17220	110.224	91.737	77.1699	62.9198
AT1G18740	17.3419	14.2156	58.0224	62.561
AT1G18390	3.67183	3.27881	46.0037	62.2176
AT1G15825	74.5564	71.941	84.4199	62.0256
AT1G12920	72.3078	74.5805	56.8805	61.8838
AT1G21920	86.1405	72.191	62.8326	61.6783
AT1G19400	70.2471	62.73	67.4276	61.4364
AT1G15430	6.0161	6.03003	39.4856	61.1743
AT1G09340	121.675	91.4686	80.6122	61.1259
AT1G04040	117.552	101.713	72.1902	60.9805
AT1G03090	7.08237	5.49135	58.3532	60.6052
AT1G20510	6.52193	7.5623	56.2547	60.5489
AT1G08315	9.33183	8.16526	54.2194	59.9478
AT1G04530	83.8549	62.7195	64.3168	59.9246
AT1G08360	87.133	81.5387	53.6698	59.9144
AT1G16110	2.47764	2.27709	48.8042	59.7949
AT1G09630	14.5945	14.0818	41.1285	59.2181
AT1G04260	35.8456	35.0186	47.9003	58.2033
AT1G07310	21.9709	22.8068	55.6378	58.1706
AT1G07130	6.13181	6.82576	53.4194	58.0573
AT1G21000	37.591	32.116	57.6385	57.911
AT1G12760	17.1988	16.6815	49.6582	57.1941
AT1G18890	15.5337	14.232	52.0682	57.1581
AT1G10590	56.2146	51.9468	49.3958	57.0527
AT1G07890	53.5914	55.994	45.2365	56.7622
AT1G02560	76.7767	65.0811	60.2674	56.355
AT1G10360	89.0331	78.177	63.1185	56.3127
AT1G03900	45.4044	44.9145	54.2442	56.0897
AT1G19310	4.19549	4.12034	44.0371	55.8566
AT1G19360	25.1414	24.4746	46.7919	55.8426
AT1G18460	36.5779	34.9996	69.4429	54.5603
AT1G22190	57.9803	55.6665	47.6379	54.439
AT1G04400	41.2798	39.892	54.8267	54.2397
AT1G06640	52.0309	56.4765	54.4114	54.1974
AT1G18480	33.3443	31.1681	44.4897	51.977
AT1G03140	35.155	36.5691	51.3642	51.6754
AT1G16210	49.3998	39.8472	49.6865	51.4214
AT1G02150	63.4756	67.6026	57.8753	51.2151
AT1G13440	118.339	94.4996	47.6773	50.3453
AT1G17420	1.75798	1.54198	38.0846	50.171
AT1G16720	75.5196	54.3433	62.8226	49.8951
AT1G17530	47.8733	44.425	41.4051	49.6146
AT1G03730	15.0174	13.7677	49.7317	49.3817
AT1G07630	11.5183	10.7589	39.0647	48.8495
AT1G09750	55.0165	76.6894	51.4831	48.6513
AT1G16080	80.0256	62.1249	52.7509	48.6023
AT1G21680	40.6096	28.0804	50.5352	48.4437
AT1G19720	54.5857	49.7354	56.1019	48.3268
AT1G06400	55.2392	52.6087	53.5914	48.0265
AT1G01490	73.6052	69.1321	53.3544	47.3811
AT1G12580	26.7889	25.6138	41.2976	47.2403
AT1G20430	61.8648	67.4604	46.3979	46.9523
AT1G14450	60.8903	54.0081	50.8245	46.8112
AT1G17890	35.0124	32.5286	45.3406	46.5941
AT1G02140	59.1014	44.5392	47.3975	46.5591
AT1G15030	19.766	18.9789	42.0437	46.3832
AT1G12800	78.5631	72.0416	56.0927	46.0125
AT1G09620	53.6492	57.3214	46.2297	45.31
AT1G07020	15.2216	18.4576	39.535	45.0948
AT1G03400	21.6046	17.3599	50.7014	44.6838
AT1G20020	78.3546	57.0339	55.6487	44.3661
AT1G14685	28.0897	32.7936	44.7781	44.0652
AT1G18060	91.0154	69.314	57.2891	43.9862
AT1G13390	14.7106	16.3962	34.3688	43.9121
AT1G02640	13.1649	15.3828	44.1985	43.6156
AT1G11050	8.68588	9.43904	44.271	43.5944
AT1G08510	37.8424	34.2548	46.3409	43.2148
AT1G14060	38.1071	33.9461	35.115	42.9983
AT1G17170	70.6663	66.5835	49.2022	42.5804
AT1G21780	59.0421	51.1959	48.1834	42.3753
AT1G16670	3.46068	3.17425	30.5442	42.2999
AT1G09770	38.9346	38.7964	39.4498	42.044
AT1G03350	39.9461	35.9787	42.5885	41.7464
AT1G04630	45.7542	43.3577	41.241	41.5105
AT1G02816	46.6019	39.4396	33.9883	41.0727
AT1G08770	28.7272	28.2854	41.0352	41.015
AT1G15230	39.4534	44.6216	38.4634	40.9434
AT1G10340	0.911959	1.1097	32.224	40.9358
AT1G06190	52.9473	54.1791	39.1844	40.8606
AT1G21400	6.6934	5.97107	31.7793	40.6662
AT1G13080	47.6117	40.6482	38.0704	40.5409
AT1G02170	6.90938	8.41018	37.2054	40.4581
AT1G08940	8.3209	6.82911	30.8049	40.3286
AT1G10170	19.0542	19.1129	35.1063	40.1179
AT1G12500	61.4377	58.6478	40.6703	38.6357
AT1G04640	61.2921	53.5769	38.5227	38.3746
AT1G09570	26.531	25.5964	42.0921	38.0337
AT1G03475	40.8203	43.2671	40.2962	37.8165
AT1G01990	22.4172	26.4198	39.9148	37.6488
AT1G04250	75.8196	69.0064	43.6615	37.5879
AT1G20580	45.8645	48.1392	33.6536	37.5664
AT1G04780	26.0929	24.3999	35.58	37.495
AT1G15930	48.0026	48.136	32.1004	37.4211
AT1G10890	34.4635	30.7878	35.2174	37.3696
AT1G05140	95.6766	79.5735	51.7965	37.31
AT1G03080	24.8291	25.189	33.8176	37.2638
AT1G16840	19.044	19.4415	31.1318	36.5496
AT1G14890	23.2744	32.189	32.8179	36.5351
AT1G17880	48.3614	48.9871	31.37	36.3219
AT1G21050	44.1259	46.5282	36.5439	36.2931
AT1G01730	26.1917	26.202	31.2121	36.2617
AT1G19130	29.2533	23.4201	30.0395	36.22
AT1G08200	53.0254	51.7725	37.8262	35.8013
AT1G14670	27.1758	26.3698	31.494	35.7974
AT1G01260	8.14704	8.19129	28.637	35.3742
AT1G10720	18.7103	16.7712	31.5274	35.0078
AT1G20850	39.6444	45.1561	33.8916	35.0054
AT1G01170	37.5882	33.5114	28.5672	34.8781
AT1G03610	13.6259	12.2508	29.4515	34.7616
AT1G09250	20.555	22.3496	33.6635	34.6402
AT1G17100	254.499	199.429	37.1625	34.5113
AT1G08630	1.67558	1.00649	23.013	34.3584
AT1G14900	34.0577	43.4939	26.6698	34.0875
AT1G08480	43.4275	41.9673	32.0747	34.079
AT1G13190	25.3383	23.5078	31.3736	33.9621
AT1G09815	25.5488	26.3991	36.9687	33.9017
AT1G20980	16.1347	16.3882	32.0148	33.6352
AT1G06230	32.545	33.503	32.442	33.6345
AT1G18720	38.6732	34.8279	35.4086	33.3311
AT1G14640	2.05258	2.00161	20.3415	32.807
AT1G15125	2.38605	1.57504	32.1096	32.7808
AT1G13640	33.3285	32.0919	35.366	32.6077
AT1G10470	97.1188	88.6617	45.7766	32.4691
AT1G03630	57.4367	51.9833	44.5401	32.4545
AT1G12910	24.6213	25.4342	33.0755	32.2987
AT1G17180	50.7675	63.5967	35.2728	32.236
AT1G01100	45.2095	39.7658	23.9191	32.1135
AT1G19610	7.27346	3.74788	16.374	32.0039
AT1G13100	15.5874	12.7742	31.3435	31.9532
AT1G08570	78.7232	53.3785	30.2165	31.9528
AT1G21900	17.6462	15.6156	31.6845	31.865
AT1G14650	21.7723	23.0107	27.3853	31.8623
AT1G11480	26.3877	24.5717	31.9755	31.7748
AT1G17190	39.7043	37.0566	38.2418	31.6929
AT1G21550	11.1972	11.565	31.6502	31.6593
AT1G16920	27.5893	31.3837	28.2553	31.5655
AT1G16180	25.0368	22.6862	30.5067	31.5016
AT1G14810	33.7092	33.6155	26.6762	31.1416
AT1G04350	72.1658	59.5713	40.3006	30.9877
AT1G16170	25.2032	21.2448	33.9083	30.8206
AT1G11380	17.5216	19.4053	35.719	30.6808
AT1G07770	48.7884	36.6374	25.5962	30.6584
AT1G20050	44.1306	37.2477	27.8623	30.5228
AT1G05670	4.73989	4.83387	20.2333	30.1567
AT1G22065	51.0936	62.761	33.5162	29.9239
AT1G04985	25.6428	20.7406	28.8399	29.9031
AT1G11680	40.9956	41.4438	32.0102	29.8609
AT1G16810	32.1503	30.6903	25.8546	29.785
AT1G20823	13.6241	16.6305	19.6591	29.5625
AT1G16320	74.9535	59.7844	32.3593	29.2856
AT1G10990	3.53777	5.34497	19.6479	29.0646
AT1G21065	48.5825	33.9072	33.7883	28.8564
AT1G16260	15.1012	13.9389	24.1414	28.7933
AT1G11910	50.6605	42.436	30.0385	28.5595
AT1G01350	17.09	15.0982	24.6252	28.5054
AT1G06630	14.3623	14.5242	28.6577	28.1814
AT1G12830	52.8497	51.5734	26.0465	27.842
AT1G12780	14.5276	11.6314	29.3944	27.5753
AT1G17080	19.1712	13.486	23.6491	27.5401
AT1G06950	38.8132	40.5342	24.6071	27.4354
AT1G20840	8.23719	9.15397	32.9063	27.0555
AT1G11820	45.2133	44.6437	29.4848	26.9939
AT1G04070	28.1627	26.6163	25.6258	26.7738
AT1G09520	18.5246	24.769	23.9781	26.7413
AT1G15390	40.0685	36.6829	27.6635	26.5116
AT1G14330	13.1944	13.5086	23.6053	26.4518
AT1G18980	25.4096	32.106	23.7746	26.2782
AT1G15140	34.376	31.4594	29.1792	26.1674
AT1G07700	35.0397	28.432	29.1259	26.1353
AT1G15200	27.9094	30.7726	22.5791	25.8501
AT1G11430	46.1801	46.4408	24.4785	25.309
AT1G17120	22.094	23.746	24.8622	25.2688
AT1G09780	45.0402	39.7979	25.333	25.0972
AT1G19870	31.0186	30.6684	26.6576	25.034
AT1G18200	11.0845	10.3829	24.707	25.0187
AT1G14510	15.4965	14.9346	21.6522	24.9876
AT1G01300	27.2624	31.5281	25.1898	24.9724
AT1G16350	31.3331	32.6244	22.6025	24.2639
AT1G21640	31.0294	25.0998	26.2663	24.2592
AT1G14400	27.9924	23.2026	23.1548	24.2406
AT1G07180	53.6379	38.3153	30.2668	24.2199
AT1G14370	2.91795	3.00442	20.6013	24.1474
AT1G10500	29.9723	21.8916	23.9896	24.1034
AT1G13880	15.5229	14.6519	22.5746	24.0569
AT1G14280	66.8245	58.5	39.7759	23.9738
AT1G15100	44.4078	46.5795	25.9409	23.9715
AT1G13450	16.3118	14.3621	21.713	23.9507
AT1G19670	28.9005	28.4928	25.6208	23.8825
AT1G20110	14.4105	14.6252	23.324	23.8384
AT1G20780	8.877	8.56663	22.5594	23.6063
AT1G11360	15.8754	18.0375	24.5004	23.1453
AT1G08970	21.9396	22.4597	20.9717	23.1238
AT1G14000	15.9209	12.0798	20.2109	23.1
AT1G09460	4.48011	7.04321	22.6427	22.8581
AT1G15330	1.1689	1.514	15.9427	22.7979
AT1G21380	10.6494	8.44614	21.1546	22.7766
AT1G07250	34.9722	27.0819	26.1643	22.7402
AT1G01060	103.312	87.2188	25.458	22.6252
AT1G19600	25.791	22.0171	20.7776	22.4581
AT1G20010	30.0883	30.7807	29.1377	22.3976
AT1G01430	88.955	79.6562	31.0825	22.3245
AT1G01440	11.7979	10.7939	20.1714	22.2611
AT1G05260	35.5963	31.5309	23.6569	22.2108
AT1G18160	10.4826	8.24498	20.4706	22.0522
AT1G08700	24.912	25.8961	24.8939	22.0049
AT1G16790	31.4404	32.0844	20.7803	21.6308
AT1G18900	14.6532	13.7962	17.217	21.5705
AT1G07230	10.0532	11.8417	19.0245	21.5632
AT1G04000	14.3624	17.1901	17.3477	21.3243
AT1G17330	5.69457	4.54192	15.2676	21.2482
AT1G16090	6.91327	6.61033	14.9046	21.1924
AT1G19530	1.89824	1.27651	13.7645	21.0881
AT1G14710	21.2472	22.6613	22.9576	21.0877
AT1G04690	27.2472	27.0826	21.0232	21.084
AT1G19800	28.2914	27.3105	20.4167	21.0527
AT1G13670	14.0005	18.0799	19.3547	21.0307
AT1G21280	16.3002	15.0848	19.9297	20.9618
AT1G12770	24.7883	28.5468	19.6667	20.918
AT1G04430	27.0294	25.7502	24.369	20.892
AT1G15130	13.7757	14.8081	21.818	20.8751
AT1G15920	15.911	15.3175	19.1374	20.8232
AT1G19715	29.0371	28.5025	25.1973	20.6714
AT1G01080	28.4739	25.1323	18.3778	20.6298
AT1G01240	8.72344	9.13573	23.3415	20.445
AT1G07030	20.8336	19.4231	18.87	20.3387
AT1G06620	6.42833	6.63517	18.1738	20.3127
AT1G02860	7.07064	5.22336	19.162	20.2853
AT1G05810	13.3631	13.7945	22.0229	20.1737
AT1G07080	23.557	22.7864	21.039	20.024
AT1G20920	21.942	22.0619	20.609	19.8717
AT1G05680	21.7445	22.5494	18.9729	19.8512
AT1G14290	18.5749	19.5892	22.7027	19.8408
AT1G17290	5.43596	5.12471	16.4053	19.783
AT1G07520	6.74441	7.43145	22.1921	19.7533
AT1G18590	33.7975	36.2174	17.4704	19.7531
AT1G18500	12.1701	11.6603	18.8532	19.7258
AT1G10230	19.6051	24.2594	20.0922	19.6305
AT1G02120	12.8823	12.0549	17.8503	19.5359
AT1G10580	22.3811	23.3846	17.1905	19.4743
AT1G20960	27.1957	28.3365	20.8683	19.4687
AT1G21580	18.8125	18.5168	20.943	19.4194
AT1G01320	84.6284	74.43	23.1629	19.3871
AT1G03590	13.969	15.5491	16.5741	19.3661
AT1G07530	21.523	24.3581	19.3444	19.3221
AT1G20970	13.0504	12.8006	21.6087	19.1687
AT1G10940	23.4527	21.8614	19.8953	18.9672
AT1G04440	10.5097	10.8489	20.9841	18.8347
AT1G20090	24.7838	26.4766	22.4034	18.8319
AT1G14860	8.93509	8.82736	21.292	18.8019
AT1G06690	33.8672	23.3	22.5432	18.795
AT1G15260	96.3298	79.4082	31.1532	18.7765
AT1G04240	108.417	102.063	36.6547	18.7017
AT1G13020	21.0305	20.0024	17.0425	18.6785
AT1G19920	57.5713	53.776	21.0309	18.6457
AT1G01540	21.2523	20.0976	23.7081	18.64
AT1G04420	28.9692	25.1772	22.3803	18.5711
AT1G09575	6.77305	6.03131	16.1959	18.4152
AT1G19397	10.2579	12.9161	21.4645	18.2884
AT1G07570	14.1582	14.1687	16.9577	18.1038
AT1G20810	25.7394	22.1764	22.146	18.1021
AT1G08560	32.5958	34.9253	12.0352	18.0384
AT1G18170	30.2815	24.9116	22.3701	18.0196
AT1G20300	12.9823	14.4221	17.43	17.8527
AT1G10390	16.8262	16.7186	17.2914	17.844
AT1G03430	7.41218	7.12193	14.7186	17.8097
AT1G05150	28.5061	30.673	18.8456	17.7993
AT1G15950	47.2052	36.9411	18.1273	17.7676
AT1G04210	18.1687	16.9606	17.7725	17.7255
AT1G17210	22.8712	21.5554	17.8428	17.6979
AT1G16880	30.4197	24.225	20.1038	17.6626
AT1G08540	27.1466	23.3125	19.8657	17.5834
AT1G06800	6.3431	5.98063	16.3857	17.4996
AT1G21370	8.60576	7.1943	15.9488	17.4768
AT1G01560	0.241869	0.105184	9.37263	17.4293
AT1G20225	19.162	18.5873	19.3934	17.3752
AT1G15370	15.7201	14.4225	15.3251	17.3399
AT1G11240	17.7018	18.7605	13.8235	17.3316
AT1G11200	2.5909	2.49827	13.0895	17.2955
AT1G16010	16.0195	14.0245	15.728	17.2179
AT1G19680	14.9852	13.4834	16.3455	17.0763
AT1G05805	8.82632	8.14199	17.7492	17.0347
AT1G17050	56.4753	46.2524	23.8911	16.8931
AT1G08160	20.0757	24.5526	15.9202	16.8894
AT1G03970	12.1007	11.6634	17.5975	16.8541
AT1G15880	7.7873	6.24901	13.4803	16.7956
AT1G07170	10.3993	11.1447	16.275	16.7191
AT1G12850	22.9667	21.9644	17.7559	16.6502
AT1G06380	27.5877	26.9448	16.8152	16.6117
AT1G02870	18.3831	18.7052	13.1593	16.5907
AT1G02880	4.95273	5.3288	11.6518	16.564
AT1G01790	25.0397	20.5408	18.7758	16.4449
AT1G09060	11.3717	10.271	15.185	16.3912
AT1G13870	21.2565	20.5557	16.769	16.3261
AT1G12520	20.1121	16.9475	16.8051	16.3061
AT1G09645	6.07582	4.98933	11.1596	16.3
AT1G05560	85.099	67.6374	21.4308	16.2766
AT1G10830	19.398	17.2836	20.2083	16.2509
AT1G04300	13.9559	13.4465	16.7608	16.1508
AT1G05380	13.907	13.0052	16.1452	16.1453
AT1G15885	4.32963	6.20217	14.3277	16.0554
AT1G10670	17.8879	16.0506	14.4055	16.0095
AT1G08180	26.4342	25.379	14.3616	15.915
AT1G05070	31.1247	25.7692	15.178	15.9098
AT1G13300	8.74981	11.3708	19.4986	15.8863
AT1G03820	25.4789	29.1732	13.9692	15.8719
AT1G15830	23.1554	18.7361	25.4991	15.854
AT1G01340	2.1467	2.47598	15.1273	15.8503
AT1G18260	12.9818	12.899	16.2909	15.8449
AT1G04360	13.19	12.7536	14.2797	15.828
AT1G04140	14.3087	15.57	15.0908	15.8149
AT1G02000	11.2877	10.9019	16.2929	15.8094
AT1G06210	17.6299	18.0845	15.3612	15.6859
AT1G17550	20.2911	20.0639	13.9628	15.5795
AT1G13520	4.86777	5.60033	10.4136	15.5244
AT1G06700	13.0891	11.3387	12.5035	15.4538
AT1G20900	10.1112	9.71919	12.549	15.3811
AT1G13900	13.4925	12.9833	16.4096	15.372
AT1G15710	19.0475	21.5191	13.4722	15.2065
AT1G15890	1.18612	1.02634	11.8839	15.2025
AT1G02910	15.3496	11.6693	14.6037	15.1908
AT1G05340	4.24373	1.62944	13.4296	14.9636
AT1G19140	26.8497	23.0643	12.5081	14.9355
AT1G11020	11.595	11.204	14.8209	14.9063
AT1G12680	8.87407	9.24894	14.3347	14.8334
AT1G16240	8.60913	7.2994	13.6578	14.7912
AT1G15280	17.8444	17.7777	14.6738	14.76
AT1G21630	14.0714	13.7093	15.4439	14.7483
AT1G13350	12.3886	12.1994	12.337	14.7343
AT1G13700	11.6798	13.8835	17.3184	14.7327
AT1G09010	17.0548	15.6833	13.4883	14.7209
AT1G04940	22.2326	24.7717	16.7618	14.677
AT1G21440	20.8076	25.1144	11.0119	14.6124
AT1G07360	14.7985	15.6374	16.0622	14.5321
AT1G11930	21.8653	18.6205	15.0516	14.5217
AT1G08490	17.3628	12.4918	13.1388	14.4984
AT1G09270	18.606	16.4255	13.8918	14.4904
AT1G17980	5.58184	5.35491	12.7656	14.4825
AT1G18010	34.0433	32.8749	20.7004	14.4699
AT1G12120	22.8863	21.5471	15.0609	14.2622
AT1G10070	1.2662	0.857646	12.4841	14.2621
AT1G06110	17.1793	17.1596	14.7812	14.2145
AT1G01800	19.3019	14.8637	13.8391	14.1775
AT1G19440	20.9643	21.9615	15.7468	14.1758
AT1G17140	26.1351	29.8772	11.491	14.1608
AT1G04290	28.9433	21.8391	13.9991	14.1133
AT1G10900	17.3792	14.8811	14.2837	14.0436
AT1G03410	16.8142	15.7742	15.2001	13.9259
AT1G13690	14.3133	16.4002	15.2189	13.913
AT1G10020	28.203	29.9634	20.6602	13.9073
AT1G13090	32.8087	29.6874	17.9481	13.8903
AT1G12140	16.585	14.4988	14.8284	13.8058
AT1G10740	18.1268	16.5407	12.9356	13.7238
AT1G01970	26.4122	22.962	14.5616	13.6873
AT1G17380	0.769244	0.877894	11.3135	13.5758
AT1G18000	34.0156	31.9031	21.1508	13.5715
AT1G11330	7.4518	7.11689	11.701	13.5469
AT1G07500	27.8164	15.1739	17.1847	13.5428
AT1G11350	4.71777	4.24003	13.8048	13.4898
AT1G01510	13.5154	15.1539	11.6779	13.4615
AT1G04860	18.0532	17.6198	12.9008	13.4235
AT1G16740	24.7324	22.9461	13.6797	13.4096
AT1G03210	7.48601	5.98202	10.8857	13.2876
AT1G02110	9.70686	10.8642	11.3715	13.2711
AT1G02820	125.645	70.5907	15.4244	13.2421
AT1G08550	22.4495	17.6998	16.5179	13.2313
AT1G21750	22.9572	23.1049	14.0694	13.2071
AT1G08050	2.07206	2.56226	9.46284	13.1733
AT1G13380	12.3218	11.1449	9.1644	13.1522
AT1G13340	4.11679	5.1146	11.9852	13.1313
AT1G13990	9.23513	7.79875	12.6439	13.0528
AT1G18970	18.1295	20.4672	18.6039	12.9343
AT1G20560	21.6508	19.7148	12.7452	12.7662
AT1G16390	15.3782	13.9606	18.1519	12.731
AT1G07350	21.1289	22.9282	12.3582	12.7061
AT1G06290	9.16294	8.82756	12.4722	12.6517
AT1G21590	14.0206	12.7352	11.6319	12.6105
AT1G04280	10.1516	9.65223	13.2886	12.5976
AT1G04080	13.8433	12.4136	12.3378	12.5762
AT1G08520	19.6082	16.3225	13.4373	12.5684
AT1G16510	9.48724	8.18127	14.0549	12.553
AT1G15800	1.76012	2.24122	7.51207	12.5266
AT1G18620	17.2474	15.9213	18.0754	12.4856
AT1G04750	10.2451	8.84683	9.86978	12.4486
AT1G14030	21.7327	21.9133	13.5101	12.4391
AT1G02335	13.4332	16.8166	14.4364	12.4319
AT1G01140	9.56002	6.70389	11.0722	12.4212
AT1G22020	11.4816	11.3804	11.343	12.4185
AT1G14720	20.8484	20.2036	12.5338	12.4098
AT1G03520	9.36128	10.0095	13.1966	12.4046
AT1G14140	12.7548	12.8603	14.3344	12.3323
AT1G06160	3.93641	4.94175	11.1545	12.3157
AT1G21200	8.06607	8.35721	12.8915	12.2782
AT1G08460	10.1729	8.78894	10.2582	12.2411
AT1G05890	10.9174	9.8396	11.1363	12.2212
AT1G17070	9.89325	9.89968	11.9184	12.206
AT1G01610	25.7056	25.5747	14.0488	12.1089
AT1G17145	4.34831	4.23968	9.6115	12.0994
AT1G03290	5.61492	4.78141	8.196	12.0898
AT1G15290	41.1159	39.7496	13.1368	12.0892
AT1G06220	18.5231	19.2029	11.7796	12.0341
AT1G05835	15.1115	25.4157	8.65462	12.0117
AT1G03930	13.7955	12.408	12.2086	12.0105
AT1G07750	17.5809	16.6366	14.2985	11.9227
AT1G05630	4.79071	4.9027	10.6474	11.8839
AT1G10350	7.89765	7.46947	11.574	11.8411
AT1G10700	4.18799	4.46695	10.7826	11.7756
AT1G21830	14.3545	14.5673	13.2416	11.7612
AT1G07640	24.4339	25.5289	12.0264	11.6684
AT1G12020	78.9123	64.5066	12.1991	11.6475
AT1G19450	27.2979	22.3388	13.1985	11.6393
AT1G07150	5.52485	3.92058	10.6278	11.631
AT1G13650	54.8821	40.4893	19.6097	11.622
AT1G19835	23.2029	22.5696	11.4624	11.6158
AT1G19110	11.3271	10.8789	11.7718	11.5657
AT1G12110	42.0227	41.7236	13.8865	11.5519
AT1G12270	16.7501	15.2211	12.3427	11.5269
AT1G17160	6.73737	6.78876	10.7564	11.5057
AT1G12810	13.5458	12.8739	11.8542	11.5002
AT1G10050	3.86487	4.07939	10.0249	11.4766
AT1G15960	31.0299	27.4754	11.0204	11.4281
AT1G15180	15.2727	12.2046	12.2784	11.4217
AT1G17130	13.3963	13.7593	10.1741	11.3953
AT1G12640	13.0532	11.716	11.3013	11.377
AT1G20350	0.653869	0.656152	15.086	11.3354
AT1G06840	3.24067	3.57981	9.08854	11.31
AT1G03495	7.94284	8.10329	7.49841	11.2847
AT1G19660	9.97251	8.06184	11.8574	11.2839
AT1G14610	14.0645	13.3044	10.5686	11.1646
AT1G14920	15.6287	17.8098	13.3228	11.1601
AT1G05270	12.2652	9.70475	11.5525	11.1203
AT1G01230	9.16915	9.48657	9.95838	11.1161
AT1G09130	13.0165	9.71305	11.6922	11.0848
AT1G08830	6.36301	5.69161	7.80357	11.0614
AT1G19990	14.7569	15.6583	8.45624	11.0588
AT1G04970	10.7929	9.81807	10.7613	11.0518
AT1G15810	15.4134	15.6278	11.1183	11.0253
AT1G07090	12.29	12.2011	12.9304	11.0115
AT1G03380	11.0837	9.36966	11.1954	10.9647
AT1G14560	8.3175	6.22231	10.8728	10.941
AT1G09830	18.8479	18.6247	12.0115	10.8954
AT1G11890	9.82923	7.46297	10.8968	10.8492
AT1G03560	10.0243	9.31456	10.7317	10.7806
AT1G11390	7.73223	8.2595	10.1456	10.768
AT1G11840	21.4547	17.5123	11.905	10.7666
AT1G13530	2.71102	2.91331	10.378	10.7124
AT1G12970	6.18042	5.3513	9.89952	10.6884
AT1G08720	3.79067	3.79984	11.707	10.6649
AT1G03040	19.0231	18.6979	10.6061	10.6199
AT1G11630	9.46075	8.48645	9.22724	10.5746
AT1G07670	13.8402	13.752	11.6659	10.5737
AT1G05870	30.7524	29.5844	14.0284	10.52
AT1G19120	9.68283	10.3754	8.91159	10.4856
AT1G06870	11.8746	12.444	8.83769	10.429
AT1G01160	10.7292	11.2849	9.60351	10.4205
AT1G14980	21.4955	22.2607	9.84035	10.4151
AT1G22040	13.4593	12.0072	12.303	10.3884
AT1G04100	2.56785	2.77485	10.5928	10.3716
AT1G07725	7.34252	7.00428	10.1011	10.3621
AT1G19880	12.9251	12.8563	9.64729	10.3616
AT1G15190	0.436389	0.785464	5.81887	10.3044
AT1G08370	9.50147	9.63048	9.31539	10.2958
AT1G05090	8.00768	9.00529	10.2035	10.2668
AT1G12820	26.0005	26.5116	13.0204	10.2641
AT1G03250	7.73448	7.20048	9.26384	10.2604
AT1G07200	16.2929	16.9653	11.2705	10.2593
AT1G07810	10.6443	11.2964	10.0974	10.1955
AT1G04870	12.8042	12.2452	8.71115	10.1905
AT1G13280	13.3382	14.4318	7.5295	10.1835
AT1G21660	14.4344	13.0108	11.4529	10.1172
AT1G21770	10.4117	7.78466	9.18605	10.1145
AT1G20650	23.3521	21.9427	11.8531	10.0975
AT1G15410	17.9015	16.4341	11.7128	10.0066
AT1G17720	11.9716	10.2753	9.90272	9.99544
AT1G21270	6.83204	6.90845	10.2465	9.98761
AT1G07650	3.86777	4.04275	8.284	9.92961
AT1G10200	12.1131	10.5282	8.59936	9.92748
AT1G19050	35.7461	34.2746	13.0689	9.92188
AT1G20140	13.9034	13.7544	8.73925	9.90916
AT1G19960	26.0678	17.0487	28.789	9.85837
AT1G21710	10.5988	11.2029	10.7653	9.84539
AT1G01960	11.7668	11.6674	10.4511	9.83111
AT1G15000	12.2967	17.6745	9.73394	9.7892
AT1G07510	14.5085	12.6659	9.72785	9.78439
AT1G09740	10.2864	9.16247	9.55377	9.74224
AT1G08650	25.7556	26.1222	12.254	9.71934
AT1G13810	10.346	11.4024	8.98734	9.71744
AT1G04680	14.8067	14.9493	10.6728	9.70469
AT1G07210	9.95411	11.69	8.47102	9.53727
AT1G20670	7.11225	7.55068	10.0663	9.4821
AT1G06000	128.194	116.105	12.5937	9.4809
AT1G09430	4.91813	3.91511	7.9417	9.43001
AT1G16560	10.6907	10.8034	8.90383	9.38674
AT1G15940	11.0846	11.7647	7.84817	9.38524
AT1G11530	11.6567	6.46014	9.98981	9.33804
AT1G17370	15.5236	13.188	9.93951	9.33363
AT1G20760	6.70328	7.70731	9.76331	9.32326
AT1G10690	9.09651	11.6286	6.76876	9.28692
AT1G10650	18.1687	16.6886	7.95275	9.27146
AT1G19300	5.4381	5.70404	11.9101	9.25351
AT1G19330	3.6032	4.07143	6.27257	9.2331
AT1G12000	13.7288	13.9794	10.3946	9.21242
AT1G18850	18.0388	20.4269	8.59843	9.19369
AT1G11905	8.20842	7.88669	9.62098	9.15318
AT1G01630	15.5184	10.6124	11.2695	9.14701
AT1G05410	8.50384	9.39509	7.14943	9.10353
AT1G18330	15.7197	14.7089	10.3367	9.09791
AT1G05940	10.9979	9.66528	9.61198	9.09324
AT1G09920	9.35392	8.95095	8.11518	9.0907
AT1G04170	16.2239	14.7003	7.9092	9.08832
AT1G03060	6.80377	6.68026	7.59697	9.08513
AT1G12200	8.11933	9.24648	7.83412	9.02833
AT1G15750	13.6727	10.6692	8.38758	9.02389
AT1G19520	19.2422	17.1114	9.22322	9.00522
AT1G14010	4.78194	4.28207	7.57512	8.97214
AT1G20630	5.55372	3.55051	10.0134	8.95606
AT1G02475	14.4257	10.236	9.98537	8.9391
AT1G13570	8.23917	7.43426	7.62575	8.91953
AT1G01910	9.76639	10.172	10.3907	8.91421
AT1G16270	9.6135	10.3451	8.32619	8.9098
AT1G17200	14.1926	13.8859	9.36016	8.88296
AT1G14580	10.5628	14.0746	7.37287	8.81128
AT1G20310	0.247125	0.317667	8.43526	8.80269
AT1G10290	5.63209	5.36628	7.92217	8.7919
AT1G08800	7.35521	6.70367	8.67298	8.77624
AT1G19394	7.66906	5.91591	12.4598	8.75159
AT1G15740	7.33955	6.14594	9.35928	8.74993
AT1G16870	9.93683	9.5964	7.90872	8.74482
AT1G11720	17.4789	14.0619	10.431	8.7321
AT1G16860	13.2415	12.5659	9.53121	8.67507
AT1G15060	11.0545	9.60881	9.08788	8.67331
AT1G13960	9.24705	8.19246	7.57483	8.66568
AT1G01500	8.57149	7.56779	9.2585	8.66357
AT1G12750	5.11655	4.74964	7.08762	8.64056
AT1G12060	14.042	13.5661	8.42471	8.62124
AT1G10660	10.3325	10.2517	7.85907	8.60114
AT1G21540	3.83456	4.18002	9.18165	8.58587
AT1G11760	9.08194	8.44555	7.54722	8.57944
AT1G14380	10.253	10.7186	9.0732	8.57558
AT1G10430	12.8043	10.1875	8.35307	8.56657
AT1G07720	41.0998	36.1492	10.8337	8.55448
AT1G17360	18.587	17.1797	8.56189	8.5496
AT1G13060	12.9827	11.9843	8.40937	8.53472
AT1G11090	15.8483	14.0845	9.28447	8.53421
AT1G04790	9.0113	8.17419	8.26852	8.51671
AT1G17780	13.8492	11.941	11.733	8.4724
AT1G05060	7.54853	7.07542	9.3256	8.45029
AT1G09730	6.7925	6.8972	7.9872	8.4371
AT1G07990	8.95176	8.91148	8.11884	8.43395
AT1G12250	16.5975	12.9208	11.4389	8.41825
AT1G04910	10.7458	10.5392	9.37623	8.38021
AT1G12860	24.6153	25.2918	12.1653	8.36876
AT1G21390	9.08203	8.09401	7.60904	8.35666
AT1G17970	9.72691	8.6324	9.65429	8.34433
AT1G01360	8.52543	9.62932	9.33277	8.30806
AT1G08190	15.5108	14.6285	9.52033	8.29439
AT1G15440	13.0026	13.8727	6.85147	8.28317
AT1G17500	5.77473	5.54261	8.49514	8.26698
AT1G08780	11.8783	9.32213	8.80156	8.25115
AT1G21980	16.5761	15.5329	9.16721	8.23993
AT1G16916	7.76568	4.52887	8.03936	8.22764
AT1G11280	14.1199	13.4473	7.79793	8.22465
AT1G21790	5.83246	6.5996	7.99379	8.20513
AT1G12010	6.7753	7.37947	6.34893	8.17728
AT1G14120	9.82899	10.5872	9.2405	8.15969
AT1G15270	15.0225	10.2516	6.06718	8.09722
AT1G13220	8.67475	9.66986	7.93317	8.09588
AT1G15240	8.91937	8.77526	8.81357	8.05639
AT1G21600	18.9983	16.1241	8.23697	8.04949
AT1G13820	13.1399	9.51595	8.428	7.99463
AT1G03905	2.45058	2.16446	5.1107	7.96685
AT1G18950	8.81931	8.89178	8.1862	7.91415
AT1G17600	1.51629	1.3873	7.14109	7.91101
AT1G07110	11.7048	9.08948	8.36317	7.87564
AT1G17250	2.50875	2.0989	6.19751	7.83975
AT1G16610	7.88151	8.17351	8.04906	7.83502
AT1G01930	5.37616	5.61336	6.47447	7.83233
AT1G17440	5.85309	5.00444	7.32615	7.80184
AT1G14830	6.44381	6.44521	8.2133	7.7971
AT1G07980	11.4949	10.9893	8.57477	7.78843
AT1G20200	10.9922	10.6601	8.42827	7.75639
AT1G21930	11.9306	12.2298	8.8458	7.73026
AT1G13460	8.37748	7.94434	6.75101	7.72083
AT1G02810	6.74865	6.83316	10.3671	7.71011
AT1G19240	3.64169	3.74424	5.53042	7.7059
AT1G14230	9.10213	8.86691	8.06804	7.65375
AT1G12840	8.87533	6.53186	6.91333	7.64777
AT1G15700	9.13884	10.1392	5.92024	7.64632
AT1G19700	42.6679	32.072	8.29587	7.64374
AT1G14040	2.11636	1.91124	5.58672	7.61345
AT1G21080	4.64476	2.94718	5.85158	7.60568
AT1G02840	10.4572	8.6956	7.68684	7.57541
AT1G01450	4.01517	5.87944	6.2075	7.56193
AT1G07960	9.19019	9.04155	6.92746	7.5104
AT1G05385	14.944	13.859	8.79636	7.48885
AT1G17490	10.5615	11.0856	6.88463	7.48785
AT1G18650	21.5422	23.2284	8.64294	7.46857
AT1G17745	12.8567	14.4774	8.05652	7.46204
AT1G15910	4.63762	6.00635	6.19384	7.45953
AT1G04550	22.1063	19.3899	7.31564	7.45354
AT1G15730	9.12501	7.62316	7.42328	7.45159
AT1G15420	12.4795	11.1038	6.13755	7.42987
AT1G11670	7.18224	6.59273	7.42257	7.41261
AT1G16000	7.7219	8.62841	8.6288	7.39839
AT1G14210	9.74941	8.23306	7.17396	7.3939
AT1G10950	9.75831	8.33436	7.09504	7.37051
AT1G14070	4.90586	5.39801	6.53019	7.36473
AT1G08000	8.05144	8.12866	6.16281	7.33607
AT1G13980	8.29807	8.30888	8.79063	7.33318
AT1G15170	4.29283	4.13417	6.93648	7.32311
AT1G07830	8.19527	9.94165	6.95005	7.29253
AT1G13480	3.95829	2.59579	7.83575	7.28648
AT1G19580	9.88801	8.8706	6.70899	7.28507
AT1G15350	6.40689	4.07749	5.91422	7.27103
AT1G13250	17.6588	19.8744	11.141	7.26578
AT1G03440	37.0542	32.1722	12.6698	7.26454
AT1G12220	4.08503	4.26336	8.03428	7.24743
AT1G03940	6.67989	8.83448	5.41119	7.23046
AT1G06050	5.93453	6.97974	7.4618	7.22415
AT1G01290	14.0927	11.8698	7.24689	7.12173
AT1G16250	4.90896	5.34691	5.16155	7.1059
AT1G06670	14.0141	14.7136	6.28876	7.09973
AT1G09160	6.96648	7.6829	6.88868	7.08548
AT1G20260	12.1039	11.2327	7.70218	7.0398
AT1G09140	12.6766	11.4084	6.69126	7.01549
AT1G06149	15.7378	15.6814	7.44673	6.97434
AT1G15220	5.06296	4.62061	5.26377	6.9606
AT1G18485	9.42861	9.15968	7.76367	6.9235
AT1G06510	10.1199	7.50576	6.29427	6.92227
AT1G13730	18.0941	18.0952	6.85145	6.89441
AT1G13160	12.5358	12.5811	6.14636	6.8343
AT1G09280	7.28418	6.34391	5.48705	6.83325
AT1G21190	12.912	8.18785	7.62143	6.82661
AT1G10600	9.60894	7.81216	8.67817	6.74828
AT1G12390	6.29499	6.22357	5.32744	6.72402
AT1G17280	6.5295	5.76034	6.05164	6.72084
AT1G12560	4.17361	4.5981	7.51603	6.71834
AT1G07280	24.4915	17.2127	8.71569	6.70692
AT1G02090	8.22405	8.4594	6.73818	6.703
AT1G17790	6.94965	6.40918	6.05466	6.70293
AT1G20640	11.5494	11.2077	7.53603	6.68648
AT1G17230	4.14782	4.5394	5.77489	6.68618
AT1G05020	1.07831	0.914214	6.15334	6.6617
AT1G07040	3.39481	2.40937	6.19972	6.65077
AT1G18270	2.15221	1.9552	7.08334	6.63763
AT1G19860	10.5964	9.12674	6.68677	6.63221
AT1G07260	4.58548	4.97612	5.18776	6.62732
AT1G21700	6.93693	6.23025	6.87685	6.62691
AT1G06645	13.3655	11.3536	7.31812	6.60822
AT1G09320	3.82375	4.87268	6.26074	6.59332
AT1G21910	30.4486	25.6198	13.6203	6.57725
AT1G06070	6.13428	6.56403	6.6946	6.57682
AT1G07010	20.0506	16.8271	8.6385	6.55954
AT1G12410	12.4227	7.3096	7.07143	6.53777
AT1G14570	6.30789	7.01515	6.38394	6.53768
AT1G07950	6.74257	6.90549	6.21107	6.53082
AT1G08760	9.86697	10.0088	7.03067	6.52475
AT1G10920	2.59242	2.56736	5.74588	6.51762
AT1G04310	5.1755	6.52265	5.22086	6.49777
AT1G20880	5.30026	5.2642	7.0914	6.48732
AT1G03365	9.44509	8.58792	7.80829	6.47866
AT1G14730	5.73452	7.96797	5.35412	6.47817
AT1G02130	12.909	11.6127	10.2426	6.46565
AT1G08010	10.1864	9.85636	7.28468	6.45702
AT1G08110	9.10444	7.36281	5.36057	6.45085
AT1G05240	4.85684	5.48643	5.52939	6.45084
AT1G07300	5.20691	7.27413	7.18052	6.42898
AT1G09995	4.68029	3.66553	4.51582	6.41813
AT1G08470	8.16836	8.22875	5.31957	6.39439
AT1G08810	19.9132	18.3313	7.89885	6.38989
AT1G13320	6.80628	6.72991	6.65297	6.37317
AT1G05300	1.56994	1.33715	5.6627	6.32121
AT1G12320	11.2054	10.4856	6.00836	6.30416
AT1G05840	4.72157	3.57082	6.18001	6.30325
AT1G18030	4.58869	3.69807	5.90007	6.29621
AT1G17430	5.90397	5.82971	6.81418	6.27638
AT1G11660	5.44835	6.37063	5.3631	6.27333
AT1G11545	14.7946	11.8994	6.82632	6.2705
AT1G05760	7.62265	6.57209	5.40504	6.26388
AT1G04120	15.0028	14.6546	5.94314	6.21945
AT1G08410	10.1591	11.2953	5.13113	6.21529
AT1G03860	7.46263	6.85899	5.93987	6.20944
AT1G16640	0.72547	1.76187	3.88868	6.20721
AT1G15020	3.20772	3.62969	5.05008	6.19351
AT1G19010	7.31961	6.39712	6.29394	6.15466
AT1G12990	12.4726	12.4587	7.95539	6.15077
AT1G17340	2.2104	2.16877	5.82103	6.14713
AT1G21070	3.46591	3.22121	5.49566	6.12881
AT1G07620	2.89445	1.90736	4.36435	6.12671
AT1G09850	8.17025	7.5579	6.41765	6.1015
AT1G02100	5.30119	4.61118	6.29871	6.08219
AT1G16370	1.95737	2.12939	6.7319	6.08077
AT1G20690	8.12347	8.80838	5.66087	6.06954
AT1G15210	10.2927	10.3157	6.55491	6.00919
AT1G11700	28.5423	28.1516	6.5847	6.0054
AT1G03160	8.4133	8.86757	6.35303	6.0023
AT1G11870	7.84658	6.617	5.7614	5.98949
AT1G02710	8.42164	6.92263	1.48908	5.98328
AT1G04340	7.72286	7.20765	6.07956	5.98057
AT1G15550	24.1806	25.5509	7.83698	5.97751
AT1G17520	4.50318	5.07626	4.44019	5.96683
AT1G06360	31.0027	26.4798	8.49384	5.95616
AT1G07985	5.19021	7.07432	6.77307	5.91845
AT1G02020	6.75011	6.53678	6.441	5.91019
AT1G12360	1.34707	1.11001	4.61894	5.89973
AT1G18250	11.2757	12.6703	3.80961	5.89498
AT1G08820	5.33895	5.58448	5.0807	5.88392
AT1G02260	5.13098	7.00154	5.34957	5.87656
AT1G08660	7.21435	7.60986	5.00089	5.85994
AT1G10380	14.4175	15.1305	9.13908	5.84445
AT1G02720	7.6026	7.48441	6.30974	5.8298
AT1G21140	5.81387	12.5431	3.54384	5.82777
AT1G02180	1.79255	2.58595	2.5286	5.82313
AT1G20370	11.3828	12.0821	5.17694	5.82262
AT1G03980	4.36962	3.83061	5.45639	5.80083
AT1G10865	4.04027	3.58242	5.80721	5.76333
AT1G15780	4.1749	4.10362	5.12747	5.75669
AT1G09240	7.64791	5.96926	4.05227	5.75279
AT1G04220	19.8583	18.9147	6.57254	5.74461
AT1G21160	7.31314	6.08807	6.35337	5.7379
AT1G01725	4.00301	4.20735	5.25387	5.72203
AT1G14960	5.47246	3.759	6.10204	5.70342
AT1G11400	5.91027	4.62133	4.61711	5.6924
AT1G17510	8.18089	8.83888	6.09405	5.69197
AT1G04810	7.98644	7.27859	6.06519	5.68793
AT1G20470	36.8874	35.743	12.0515	5.68461
AT1G12450	3.45595	3.6951	5.16784	5.68271
AT1G02305	6.71674	6.05015	6.35648	5.63985
AT1G18730	16.5468	12.6932	7.80626	5.631
AT1G14780	2.39024	2.43938	4.98357	5.62656
AT1G05250	4.77794	5.02639	5.64863	5.62491
AT1G17840	18.0971	15.2176	6.07641	5.58585
AT1G02050	3.50812	4.49159	4.01763	5.57497
AT1G08900	1.37511	1.97361	4.99315	5.574
AT1G12330	13.5431	13.8327	5.30024	5.53665
AT1G02280	8.4374	7.11618	4.64958	5.53262
AT1G03280	6.91324	7.09021	5.63431	5.52899
AT1G18810	34.8968	25.8189	6.5735	5.52878
AT1G05710	5.45306	6.44188	4.52646	5.52778
AT1G06820	7.91977	7.74052	5.82298	5.52666
AT1G14910	7.16738	6.89578	6.27993	5.51273
AT1G02890	5.99072	4.6842	5.87106	5.51254
AT1G13740	7.65093	8.87288	6.86224	5.5028
AT1G08910	7.74335	9.5795	4.85597	5.49175
AT1G11080	2.37834	3.62089	4.82416	5.48366
AT1G19510	6.71662	4.50346	4.33463	5.47104
AT1G14185	3.47892	4.48813	6.51689	5.46513
AT1G10560	1.37585	1.31793	5.09894	5.45088
AT1G14430	5.33209	4.65947	4.39216	5.41125
AT1G04200	2.25431	1.88852	4.29569	5.39507
AT1G04830	5.01752	3.71392	5.2116	5.3775
AT1G14690	7.21069	8.41364	4.73862	5.34554
AT1G21250	2.77122	4.01409	5.89871	5.33657
AT1G21520	6.49053	8.05922	7.2784	5.31924
AT1G11750	8.71977	5.16362	6.06207	5.29329
AT1G03360	7.65825	8.17965	4.3606	5.28419
AT1G09795	9.20937	6.75267	5.19033	5.27556
AT1G22160	7.33036	8.15358	6.16235	5.26454
AT1G21880	8.61172	9.75502	5.89501	5.26263
AT1G18680	5.70431	4.15707	5.69155	5.26249
AT1G05860	10.1298	9.68306	5.33539	5.24692
AT1G18800	7.81127	7.01148	4.73874	5.22111
AT1G13470	0.443686	0.521042	4.11518	5.21236
AT1G09390	3.1323	3.48214	4.39077	5.20185
AT1G10850	16.1106	16.7218	5.63467	5.19772
AT1G18773	6.17786	4.87119	5.3446	5.18867
AT1G03530	12.8025	13.5886	5.05973	5.18589
AT1G02420	6.3165	6.30223	5.80127	5.17756
AT1G08250	20.3901	16.6143	4.51088	5.17104
AT1G13550	0.61891	0.732099	5.59762	5.1513
AT1G03330	7.75427	6.99341	5.86429	5.12921
AT1G01040	9.19667	8.82817	5.97645	5.11668
AT1G07220	2.66674	2.79072	4.134	5.10332
AT1G14160	6.5537	6.60394	7.35293	5.09447
AT1G20070	17.3217	18.0745	6.34328	5.08487
AT1G17270	2.97392	3.42904	4.72418	5.08319
AT1G12880	2.6512	2.44287	5.46574	5.07979
AT1G14130	8.33589	8.35678	5.38693	5.07807
AT1G12230	7.32931	5.66558	5.02157	5.07465
AT1G08590	5.4249	5.62075	3.98	5.07438
AT1G12400	10.781	7.31101	5.51069	5.04365
AT1G11600	13.0594	17.6871	4.19556	5.02791
AT1G08610	9.30242	10.0652	4.78528	5.02496
AT1G22230	11.0907	9.54477	5.38738	5.01554
AT1G05000	5.15841	6.23348	4.3819	4.99614
AT1G08450	1.54038	1.35375	3.73937	4.95777
AT1G17455	2.69884	3.92798	4.00966	4.95202
AT1G22060	7.70638	7.30076	5.58729	4.93918
AT1G09020	7.52277	6.54383	6.12601	4.9356
AT1G20490	3.21092	2.77063	4.42554	4.91591
AT1G14850	4.18673	4.49577	3.93208	4.89991
AT1G06130	4.47157	3.59961	4.25668	4.89783
AT1G14270	10.5388	8.21523	5.46007	4.89628
AT1G10522	7.84033	9.7485	5.3517	4.8737
AT1G04635	8.0598	6.44021	3.62399	4.87007
AT1G16890	5.4695	4.70855	5.22892	4.85972
AT1G03457	3.62458	3.59044	4.46551	4.85359
AT1G01750	5.24516	5.66811	5.7511	4.84835
AT1G11440	13.0328	11.9952	7.73928	4.84439
AT1G06960	6.63189	7.54804	4.65265	4.82441
AT1G14360	7.90101	8.12099	5.1064	4.79921
AT1G09900	19.5529	21.2966	6.1378	4.79915
AT1G11960	1.51384	1.39926	3.64698	4.78676
AT1G06850	3.66316	4.03835	4.04413	4.77837
AT1G02160	6.81835	6.0258	4.67042	4.7775
AT1G19430	5.3893	5.69557	4.46877	4.75804
AT1G19370	3.99002	5.25728	5.24469	4.74443
AT1G10210	3.10974	3.66885	4.08561	4.72077
AT1G22140	14.0567	8.28492	7.1744	4.70758
AT1G06515	5.64077	4.75368	5.13822	4.70725
AT1G17820	6.52295	5.53454	4.8271	4.70479
AT1G18070	6.91957	5.9138	4.93065	4.7037
AT1G18580	6.21478	7.14369	4.91468	4.70214
AT1G10570	5.80978	5.5596	5.05671	4.69376
AT1G13940	6.28518	6.54722	4.61909	4.68858
AT1G01780	6.64146	6.21495	6.38597	4.67433
AT1G16700	5.60073	5.55482	3.74732	4.66557
AT1G16730	23.0709	16.483	5.31765	4.6609
AT1G03800	1.49292	2.21535	7.05193	4.65157
AT1G10410	5.69906	4.55396	3.89841	4.65135
AT1G13000	1.3042	1.48431	3.48389	4.62378
AT1G13040	3.60227	4.29672	2.87623	4.62144
AT1G08620	6.85152	6.31986	4.57616	4.61128
AT1G02730	11.601	13.5073	3.99323	4.60049
AT1G14680	2.34348	1.83827	3.54374	4.59809
AT1G14020	5.06188	5.28407	5.12184	4.58843
AT1G15860	5.15718	4.40976	3.34108	4.5855
AT1G05120	4.58032	4.34854	4.27083	4.57462
AT1G20220	8.81059	8.32006	4.37222	4.56786
AT1G05430	7.44531	5.32807	4.87472	4.5586
AT1G02750	7.20325	6.16528	4.87683	4.55531
AT1G02850	7.33751	5.98491	5.32296	4.55282
AT1G13420	14.6648	12.694	6.4568	4.5408
AT1G05970	3.50168	3.41682	3.44519	4.53474
AT1G02990	5.04614	4.39743	4.26805	4.52322
AT1G13780	5.59744	4.66964	4.07833	4.51397
AT1G04850	6.36333	5.85997	4.61434	4.50417
AT1G19270	1.79459	1.49679	2.97762	4.47805
AT1G07615	4.53958	5.67962	4.62705	4.4757
AT1G06900	6.44519	6.50933	4.39303	4.44561
AT1G18190	4.72299	5.81045	5.00767	4.44513
AT1G02950	7.51148	7.63649	4.90432	4.43493
AT1G06500	8.98574	8.98382	6.00974	4.43188
AT1G01210	10.5633	8.0688	4.39629	4.4128
AT1G16960	9.71223	5.986	5.961	4.39694
AT1G18880	8.1533	9.85852	4.51795	4.37708
AT1G19396	3.27839	2.45949	2.16743	4.37677
AT1G18440	4.37486	4.79324	3.73894	4.35576
AT1G09980	3.97843	4.0965	3.72323	4.34137
AT1G11320	3.6899	3.82987	4.38642	4.32677
AT1G01130	4.99257	5.27034	4.37432	4.31823
AT1G01225	2.05781	2.285	2.30225	4.31585
AT1G20770	5.46613	4.55438	4.10176	4.28815
AT1G17410	2.40499	1.651	2.02939	4.27742
AT1G05210	3.27572	5.16535	4.14687	4.27254
AT1G18840	7.06756	7.14377	3.55861	4.2725
AT1G12845	8.03734	12.1953	6.02427	4.25612
AT1G18360	7.91403	7.61577	4.46439	4.25465
AT1G10657	8.45961	9.73378	3.21975	4.2522
AT1G01220	7.10467	6.449	4.88854	4.21461
AT1G09700	6.02202	5.56777	4.11821	4.20506
AT1G03310	13.193	12.9519	4.40672	4.19342
AT1G05780	3.69734	3.30313	4.02924	4.18435
AT1G05600	5.61049	6.85408	4.07889	4.18424
AT1G02410	3.21996	3.22517	3.87768	4.18273
AT1G17060	2.96866	3.02128	4.90999	4.18077
AT1G05910	5.96421	6.34261	3.96226	4.17826
AT1G18150	7.46355	5.19707	4.27568	4.16051
AT1G20830	9.23771	8.07401	5.09557	4.15587
AT1G09490	7.70034	7.00764	4.80064	4.13305
AT1G17110	7.4021	7.34102	4.64728	4.12449
AT1G06580	1.98763	2.25417	3.68955	4.12357
AT1G19480	4.60015	5.25982	3.98446	4.11299
AT1G07970	4.15229	4.36653	3.64002	4.11228
AT1G10320	6.40624	6.14917	4.88416	4.11036
AT1G03910	4.69738	4.70043	3.97906	4.10281
AT1G10120	9.91216	9.37624	4.93616	4.10121
AT1G08420	4.74717	4.69282	4.31455	4.09334
AT1G07780	6.19955	6.52171	4.40137	4.09112
AT1G16930	2.83157	2.68572	3.82671	4.0838
AT1G19730	4.52264	4.22776	3.78589	4.0524
AT1G19550	1.23772	0.609575	2.96237	4.04597
AT1G08350	1.85179	2.47191	3.81293	4.04206
AT1G01480	0.760196	0.659146	2.45774	4.03746
AT1G17590	2.1483	2.46256	3.41634	4.0304
AT1G01420	14.8774	13.2348	4.85516	4.01893
AT1G12530	9.06315	7.69289	5.09795	4.00442
AT1G03470	5.08013	7.54633	3.15181	4.0026
AT1G19710	7.20026	7.34414	5.25099	3.99809
AT1G21695	2.88244	3.08426	4.62927	3.99658
AT1G19840	2.70449	4.77688	3.46745	3.98968
AT1G14170	2.68884	2.66919	3.11276	3.98135
AT1G03100	1.35183	1.22955	1.70789	3.97961
AT1G14340	7.49606	5.9442	3.76397	3.97598
AT1G21610	4.61236	4.69637	4.17512	3.9691
AT1G19980	3.72753	4.37287	3.28461	3.96753
AT1G06200	3.65616	3.26953	3.06573	3.96387
AT1G02060	4.45355	5.00545	4.25571	3.95002
AT1G18470	2.83845	3.02963	4.58375	3.93047
AT1G01030	4.63185	4.24966	3.62288	3.90933
AT1G19900	6.71353	5.65827	5.45059	3.89147
AT1G04390	2.72249	2.83035	2.81374	3.88995
AT1G02650	2.04703	3.05977	3.93494	3.88638
AT1G21350	5.05667	4.14962	3.05264	3.87546
AT1G05200	14.1709	13.1087	4.48999	3.872
AT1G12244	8.04333	7.02724	3.6206	3.86015
AT1G08990	4.63589	3.94649	3.65518	3.84924
AT1G14590	4.95175	4.38685	3.45636	3.84176
AT1G05590	6.55273	6.34671	4.25262	3.80524
AT1G04945	4.97799	4.59192	3.24226	3.80308
AT1G11000	1.96613	1.87963	3.20082	3.78988
AT1G01600	6.65458	6.67583	3.72503	3.78576
AT1G13540	2.66779	2.53629	5.32969	3.78473
AT1G07870	5.23769	4.70137	3.42016	3.75791
AT1G04960	2.91881	2.11283	3.4626	3.75391
AT1G02690	5.24405	5.51418	2.58024	3.75389
AT1G08270	4.6397	4.53857	4.16041	3.7489
AT1G17850	5.96421	5.87802	3.81707	3.74363
AT1G02330	6.04242	4.84656	3.76769	3.72952
AT1G06390	4.91605	4.71115	4.2474	3.71124
AT1G11410	10.2858	7.50439	4.06701	3.70931
AT1G19540	1.13804	1.18551	2.93483	3.69851
AT1G15480	3.26447	4.25198	4.19199	3.69741
AT1G02680	4.59569	6.0475	5.4041	3.69282
AT1G14700	8.98709	7.74021	3.75748	3.68224
AT1G21840	4.38659	4.04346	2.87695	3.68192
AT1G21090	3.10498	5.13473	3.47262	3.68076
AT1G03260	3.1089	3.05102	3.44125	3.67022
AT1G08230	9.36212	8.14996	3.27337	3.659
AT1G04520	16.2905	15.6902	3.50165	3.64534
AT1G18560	2.82047	2.50649	3.68912	3.64308
AT1G06060	4.15626	4.30684	4.18627	3.63838
AT1G01650	2.04784	2.15112	3.21177	3.63487
AT1G05320	6.79294	5.43624	4.27072	3.63063
AT1G08500	4.68264	4.46376	3.36931	3.62265
AT1G09420	1.90659	1.89532	2.41009	3.61927
AT1G03650	4.06158	2.6551	3.76031	3.61884
AT1G22180	2.17244	1.7967	3.5499	3.61684
AT1G10910	5.48874	5.0713	3.84173	3.57143
AT1G01010	5.44443	5.04758	3.16785	3.54172
AT1G08340	3.07277	2.49974	3.73225	3.52851
AT1G17760	3.97459	3.54064	3.10403	3.52769
AT1G15385	3.47949	1.96784	2.01719	3.50519
AT1G16680	7.43394	8.08779	4.21294	3.49916
AT1G16520	3.60041	3.64771	2.72653	3.49312
AT1G08960	5.7155	6.15798	4.34519	3.49102
AT1G21651	3.60289	3.30063	3.83282	3.48145
AT1G14820	4.74972	5.05524	2.6225	3.47487
AT1G18600	4.65936	4.40929	4.05264	3.47445
AT1G15970	6.4005	6.29044	4.54019	3.47349
AT1G01860	5.95902	5.83134	3.36655	3.46973
AT1G08280	6.52568	6.48973	3.05105	3.46844
AT1G19170	4.82806	5.23534	3.58642	3.4647
AT1G03770	2.0223	2.81064	3.08196	3.42876
AT1G14620	4.43185	4.19825	2.47835	3.42747
AT1G19485	4.84526	4.43289	3.90345	3.41914
AT1G14460	8.436	7.74742	3.81725	3.41585
AT1G15120	3.07025	3.3123	2.64187	3.41102
AT1G16710	4.91803	4.42356	3.85201	3.39756
AT1G17700	5.48672	6.51368	3.97073	3.37169
AT1G09195	2.97417	2.48148	3.42749	3.37123
AT1G21720	5.47811	3.35113	3.58639	3.36711
AT1G13170	5.81428	5.50466	2.66356	3.36319
AT1G05520	4.77278	4.61644	3.51459	3.35938
AT1G10180	5.28657	5.81699	3.38878	3.35466
AT1G20480	2.60325	2.34961	2.9218	3.35456
AT1G08640	4.86681	4.37014	2.63869	3.34372
AT1G15415	1.36542	1.2945	1.46839	3.33498
AT1G02370	5.68939	7.33866	2.60618	3.3296
AT1G03000	3.828	3.76864	3.94644	3.32203
AT1G13180	1.1833	1.38391	2.86229	3.32193
AT1G14770	4.00351	4.38612	4.15482	3.31393
AT1G09330	2.98456	2.74303	2.44761	3.31206
AT1G14250	4.26174	4.22155	3.93038	3.31139
AT1G20575	2.93799	2.89425	2.49013	3.30903
AT1G02340	1.88899	1.52556	3.66218	3.30293
AT1G10040	1.18178	1.16944	2.13754	3.30232
AT1G06090	5.55722	5.33572	4.0339	3.29914
AT1G22200	3.39099	3.4467	3.09984	3.29853
AT1G11800	4.60366	4.74577	3.39517	3.28591
AT1G19200	1.23493	2.51613	2.48135	3.28489
AT1G09530	7.69729	6.79402	3.3996	3.28246
AT1G08300	3.77198	3.76623	3.69229	3.28088
AT1G06730	6.26715	5.25147	2.96248	3.27643
AT1G19290	3.60837	4.62693	3.43179	3.2719
AT1G09932	0.079546	0.266147	3.11103	3.26849
AT1G14840	8.47084	7.34411	4.30136	3.26695
AT1G18290	2.16863	2.09527	1.97156	3.24966
AT1G13600	5.63849	6.62067	2.27866	3.24903
AT1G11060	4.6985	4.05252	3.12255	3.22918
AT1G05960	3.62022	3.14451	2.74093	3.22384
AT1G16410	52.9456	70.2177	3.49332	3.21509
AT1G03030	2.34442	1.22881	1.80699	3.19183
AT1G05350	2.24866	2.3475	2.77585	3.18717
AT1G05500	4.29287	3.27901	3.44862	3.18366
AT1G12160	3.22745	3.70599	2.90733	3.18059
AT1G12550	6.35058	5.04667	4.11374	3.16707
AT1G04540	2.21717	1.9824	1.87446	3.1619
AT1G06420	3.41533	5.04642	2.40913	3.159
AT1G16030	3.6301	3.69118	3.43716	3.1456
AT1G17235	1.34388	1.15929	1.83327	3.13645
AT1G21560	7.64189	8.77179	3.55148	3.12773
AT1G17930	4.28249	3.71246	3.25807	3.12086
AT1G10270	6.44436	6.95041	3.57622	3.11823
AT1G02610	4.65436	3.62516	3.79728	3.10856
AT1G09440	5.08371	4.20411	2.94456	3.0976
AT1G08710	4.51245	3.51461	3.62253	3.08125
AT1G10840	5.56184	3.99207	2.64088	3.07557
AT1G15720	3.79508	3.80083	3.61161	3.07114
AT1G19690	7.30971	6.02986	3.3008	3.0627
AT1G08130	4.71192	5.72116	2.68678	3.05809
AT1G08980	2.27295	1.50168	2.69604	3.05187
AT1G13510	5.15677	3.41309	3.16601	3.04466
AT1G15490	4.12788	3.94989	3.34867	3.03489
AT1G06460	3.45171	2.89097	2.4012	3.02731
AT1G07480	2.28607	1.49252	2.4644	3.02331
AT1G03760	2.04627	2.13535	2.74558	3.01983
AT1G17470	5.73584	4.56418	3.02635	3.0147
AT1G22070	2.78131	1.84725	3.1173	2.98789
AT1G21410	7.27244	5.2746	2.74031	2.98648
AT1G19190	3.46788	3.2887	2.819	2.96913
AT1G18420	3.37521	3.20012	2.69616	2.94572
AT1G04930	1.33519	1.92768	3.26902	2.93593
AT1G05830	3.82819	3.73038	3.17378	2.93533
AT1G02450	1.29611	0.611309	3.09946	2.93255
AT1G07070	4.71287	5.4043	2.57693	2.92525
AT1G14480	1.40359	1.27952	2.84819	2.91267
AT1G02220	6.17911	5.59474	3.12157	2.90739
AT1G05570	3.08778	2.3999	3.25066	2.89433
AT1G19025	2.03885	1.59455	2.89396	2.88694
AT1G07370	8.51848	11.031	1.64848	2.85897
AT1G10630	3.32001	2.70371	3.10267	2.85467
AT1G22050	6.17965	5.90246	2.8034	2.85153
AT1G06450	5.42476	5.27236	4.36868	2.84716
AT1G17345	1.80295	1.09672	3.56861	2.84684
AT1G22030	5.57539	5.79939	3.83493	2.84529
AT1G03750	2.11682	1.87401	2.17899	2.84126
AT1G10030	5.56694	5.19413	3.36889	2.81461
AT1G18910	3.48673	3.39932	3.33696	2.79223
AT1G06010	3.87895	3.40629	2.86723	2.79071
AT1G05790	2.65258	1.93188	2.23639	2.78923
AT1G04190	5.65019	4.43836	2.00204	2.78381
AT1G12050	2.81919	3.32508	2.40703	2.78143
AT1G09960	3.43459	3.94276	2.61761	2.77951
AT1G21740	4.70981	5.34936	2.16417	2.775
AT1G20693	6.14543	4.27113	3.7681	2.77435
AT1G08400	4.02314	3.69264	2.87468	2.76988
AT1G19850	3.25156	4.01764	2.29833	2.76917
AT1G03700	2.33903	2.23419	4.15587	2.76667
AT1G12460	8.05626	7.24744	3.43375	2.74651
AT1G06770	2.86503	2.86824	2.94802	2.74294
AT1G11790	3.89231	4.58588	3.05517	2.72791
AT1G05205	3.82452	4.67729	2.2485	2.72749
AT1G09660	6.36737	5.29446	2.44976	2.72598
AT1G18940	2.0244	1.95699	2.19104	2.72563
AT1G21060	8.55669	8.07283	3.6843	2.72228
AT1G10450	3.12649	2.93317	2.26194	2.71869
AT1G02620	2.23542	1.66103	3.11057	2.71783
AT1G05750	1.95324	1.246	2.23914	2.71749
AT1G04110	3.74694	4.41632	1.812	2.69857
AT1G20460	1.75392	2.47184	1.80168	2.69534
AT1G12350	4.06255	3.22699	2.98518	2.68925
AT1G12890	0.444479	0.105145	1.1586	2.68837
AT1G18630	2.96647	4.24571	3.55798	2.67054
AT1G17870	4.29295	4.71862	2.38495	2.6656
AT1G06470	3.79996	4.3852	2.84593	2.65776
AT1G01710	2.55718	2.87734	1.983	2.65152
AT1G08580	7.39998	7.45665	2.62733	2.65082
AT1G06140	0.697755	0.821039	1.69327	2.64943
AT1G19650	4.84704	4.3855	2.83646	2.64571
AT1G02740	2.39285	1.48925	3.0725	2.6392
AT1G12040	1.79431	2.05474	2.53222	2.61934
AT1G06780	3.98165	4.29679	2.44575	2.61008
AT1G02080	3.75787	3.51418	2.94223	2.60692
AT1G06520	1.79321	2.10454	3.25624	2.60136
AT1G08390	4.26506	3.84159	2.54415	2.59275
AT1G10310	2.52259	2.40542	1.76666	2.5918
AT1G06180	7.08741	6.29318	2.17604	2.58
AT1G12280	5.03418	4.99743	2.5467	2.56746
AT1G13195	3.43044	2.92243	2.1865	2.5501
AT1G05460	3.82704	4.11879	2.00253	2.53759
AT1G15510	6.29944	5.77186	3.30194	2.52782
AT1G18860	3.00879	2.68775	3.2381	2.52671
AT1G12620	3.50441	3.42436	3.02963	2.51894
AT1G11900	4.15994	2.71641	2.0322	2.51637
AT1G11270	1.66381	2.07624	2.63099	2.49501
AT1G16500	4.6701	6.27172	5.32513	2.4932
AT1G03200	2.13058	2.33425	2.52806	2.48579
AT1G17300	2.18265	1.96467	2.75541	2.47853
AT1G19220	2.87844	2.84101	2.8346	2.46281
AT1G21320	0.126894	0.134135	1.28616	2.46192
AT1G12710	6.95246	4.71541	3.42101	2.45993
AT1G03660	0.344802	1.27221	2.93965	2.44723
AT1G08680	3.2351	2.97623	2.97635	2.44428
AT1G02290	5.87917	6.75982	2.98324	2.43105
AT1G19080	3.71567	3.95326	2.99986	2.4283
AT1G10000	2.02385	1.58768	1.93778	2.42431
AT1G11940	2.02826	1.80915	2.68461	2.41932
AT1G08530	3.36725	3.30425	2.12545	2.41558
AT1G14687	2.59211	2.43969	3.1254	2.40361
AT1G02520	2.69049	2.5341	2.27198	2.39121
AT1G13950	5.45938	3.88927	2.40667	2.38314
AT1G14440	7.33955	9.04479	2.33063	2.37773
AT1G11290	3.04974	3.41772	2.53288	2.36876
AT1G11180	0.861112	0.728383	1.60715	2.36793
AT1G09840	5.0631	4.65505	2.72053	2.35798
AT1G17560	6.57169	7.56286	3.15819	2.35119
AT1G17285	3.57105	4.08803	2.25403	2.33677
AT1G07440	8.7829	6.50473	2.84232	2.33609
AT1G12370	8.50656	8.19699	1.50294	2.3218
AT1G10240	4.66077	4.51626	2.4279	2.3168
AT1G17240	0.316061	0.300899	1.96731	2.30042
AT1G11300	1.2177	1.26378	2.07983	2.29993
AT1G21480	3.58006	4.38389	3.23611	2.29963
AT1G16460	2.55748	2.79529	1.86153	2.2929
AT1G11125	0.773393	1.43008	1.5885	2.27899
AT1G18690	2.48865	2.79184	2.35052	2.22513
AT1G14550	0.302789	0.458158	3.78049	2.20983
AT1G14990	1.71394	2.83762	1.69598	2.20606
AT1G18660	5.36994	3.83756	2.04381	2.19785
AT1G05640	1.33603	1.34995	1.04267	2.19691
AT1G02205	2.52871	2.65944	2.00424	2.19531
AT1G08060	2.53588	2.86181	1.99982	2.18172
AT1G07740	2.59765	2.21871	2.70813	2.17966
AT1G09794	1.24256	0.899041	1.92116	2.17653
AT1G08310	1.78201	1.09259	1.67075	2.17503
AT1G08125	2.75949	2.75698	1.81141	2.16957
AT1G01820	2.36489	1.60645	1.82153	2.16737
AT1G17610	1.0618	2.16122	3.08525	2.16711
AT1G08920	4.44008	5.21913	2.37814	2.16377
AT1G05470	3.9754	3.81057	2.14858	2.15719
AT1G16515	2.50349	6.81768	2.20426	2.15437
AT1G19970	5.02113	3.31569	2.72477	2.1534
AT1G01640	3.78641	3.65111	2.83351	2.14968
AT1G16160	0.536366	0.389565	2.49544	2.13813
AT1G02430	2.42997	3.18359	1.75625	2.13345
AT1G20696	4.65108	2.93338	2.27153	2.12909
AT1G09710	2.65262	2.65711	2.03811	2.12454
AT1G13580	3.06288	2.42857	2.5083	2.12447
AT1G11210	0.828018	0.876609	1.95184	2.12229
AT1G16060	4.8116	5.22266	2.65895	2.12186
AT1G20160	3.60993	3.6949	2.5799	2.11968
AT1G09870	2.55611	2.49591	2.39576	2.11223
AT1G01900	3.37728	4.57976	3.01588	2.10514
AT1G09820	4.69866	3.98087	2.13135	2.09218
AT1G21460	13.0393	11.4271	2.80356	2.08477
AT1G13790	1.0989	1.21088	1.87667	2.0803
AT1G14530	1.23585	1.18213	1.53518	2.0796
AT1G16430	3.28731	2.60707	1.75752	2.06999
AT1G14080	3.79595	4.19815	1.96347	2.06127
AT1G01770	1.71756	1.91364	2.01643	2.05609
AT1G05055	3.30112	3.80368	2.48609	2.05448
AT1G10510	3.79328	3.52376	2.26647	2.05109
AT1G14190	2.18505	2.69091	2.81363	2.05023
AT1G10610	2.87419	2.198	1.88534	2.04225
AT1G15660	2.07743	2.81685	1.48557	2.0411
AT1G11450	4.25915	3.87126	1.72041	2.04023
AT1G12290	2.29587	1.93318	2.69711	2.02627
AT1G16900	4.44441	3.76658	2.51062	2.01767
AT1G09050	2.12586	2.17946	1.89179	2.01384
AT1G06720	3.01846	3.26471	1.57903	2.0133
AT1G07390	1.39118	0.920668	1.18879	2.00562
AT1G04950	2.51122	2.14258	1.73942	1.99725
AT1G20190	9.2231	9.05954	4.43859	1.99566
AT1G16480	1.0726	1.11168	1.57037	1.98151
AT1G10280	2.59652	3.30915	1.80344	1.98147
AT1G14260	0.526307	0.448912	1.18569	1.97666
AT1G08030	2.96313	2.37756	2.22401	1.96487
AT1G12380	5.79973	6.34314	1.94174	1.9566
AT1G18700	2.59473	2.2936	2.21377	1.95454
AT1G01020	2.47327	2.68839	1.85873	1.94679
AT1G06260	3.2509	3.36072	1.19682	1.94524
AT1G15760	4.39661	9.41383	1.90009	1.93648
AT1G21150	2.13231	3.31609	1.58651	1.93582
AT1G03687	4.15288	3.81668	2.11272	1.93302
AT1G09810	3.51722	3.52819	2.12005	1.92037
AT1G21170	2.09342	1.71028	1.83972	1.91621
AT1G10090	1.40177	1.55219	1.95921	1.91322
AT1G10330	1.78337	1.63115	2.02653	1.9006
AT1G08845	2.53651	2.01819	1.31921	1.88255
AT1G19620	2.25167	4.39592	2.42331	1.86295
AT1G22220	5.45287	4.58713	1.07839	1.84392
AT1G15160	5.73924	4.99461	2.07993	1.84312
AT1G08430	2.52201	3.63503	1.77824	1.83897
AT1G18670	2.4537	3.16913	1.99137	1.82067
AT1G11340	1.82625	1.72968	1.60229	1.8188
AT1G05310	2.05215	1.91576	1.67178	1.8156
AT1G03830	2.23164	2.46436	1.62884	1.81425
AT1G03550	1.69553	1.75094	1.24974	1.80856
AT1G04990	2.88592	2.30353	1.34414	1.80736
AT1G13050	2.35614	2.88183	2.26773	1.8024
AT1G04610	2.03468	1.71649	1.73831	1.80086
AT1G15520	0.66479	0.738577	0.922126	1.79604
AT1G12420	7.37426	6.7557	1.31202	1.78833
AT1G02380	5.76243	7.62649	2.28971	1.78794
AT1G09210	4.81495	3.97384	1.86771	1.78751
AT1G20550	1.68132	1.80225	1.20959	1.78477
AT1G13120	3.19711	2.93248	2.07214	1.77237
AT1G16530	6.31536	7.69839	1.40701	1.76036
AT1G17450	2.11227	2.05704	1.78638	1.75509
AT1G02960	2.093	1.87403	1.59292	1.75303
AT1G14180	4.24971	4.88304	2.76672	1.75256
AT1G03540	2.21776	1.95951	1.54449	1.74717
AT1G17680	2.64498	2.53369	1.91258	1.74017
AT1G04030	1.61731	2.2983	1.62168	1.73803
AT1G10820	3.50855	3.73483	1.50656	1.73599
AT1G06475	4.26457	4.69935	1.91358	1.73362
AT1G13030	2.41733	2.50049	1.88511	1.72944
AT1G16220	3.70893	3.96715	1.6316	1.72834
AT1G18040	1.94127	1.92644	1.83362	1.70599
AT1G16280	3.87193	3.91097	1.74036	1.70542
AT1G01390	9.5864	7.69311	2.27202	1.68398
AT1G03110	3.7922	4.93896	2.28643	1.68066
AT1G14240	2.13126	1.98131	1.4618	1.67456
AT1G13830	4.36354	4.14305	1.94284	1.66997
AT1G02270	2.07456	1.72845	2.74238	1.665
AT1G09580	1.94886	2.0207	1.55495	1.66404
AT1G03990	1.69694	1.39324	1.61463	1.65922
AT1G02405	1.19333	0.84132	2.4466	1.65755
AT1G20270	2.61466	2.65556	1.29974	1.6389
AT1G01110	1.55142	2.23327	1.9084	1.63636
AT1G12210	1.34211	1.74945	1.03168	1.63264
AT1G05900	5.28953	4.60824	1.97617	1.62727
AT1G17020	2.27373	1.67237	1.5189	1.61298
AT1G13590	2.07622	2.14756	2.10797	1.61161
AT1G01570	1.21894	1.30007	1.42161	1.60045
AT1G09190	1.59304	1.88088	1.43341	1.59972
AT1G17650	2.45786	2.52426	1.53746	1.58983
AT1G06150	2.10458	2.10968	1.94793	1.58922
AT1G21760	2.87326	1.97978	1.4617	1.58725
AT1G01580	9.83625	8.62404	3.15739	1.58679
AT1G14410	5.0213	4.89044	2.07168	1.58663
AT1G14300	1.55917	1.47823	1.63541	1.58222
AT1G09760	3.5681	3.49207	2.01085	1.57548
AT1G14790	1.43145	1.67215	1.32062	1.56543
AT1G13410	0.983944	0.961627	0.601915	1.56478
AT1G20930	2.15467	2.44877	1.71796	1.56222
AT1G01830	4.27995	3.81787	2.07957	1.55881
AT1G10480	7.82533	5.99286	1.83186	1.55393
AT1G17710	1.33725	1.90809	1.20125	1.54568
AT1G06710	2.94533	3.08178	1.90936	1.54525
AT1G16025	1.05793	1.37164	0.970712	1.54293
AT1G13630	1.56755	1.95898	1.47755	1.54085
AT1G12740	4.12556	4.05597	1.84769	1.53816
AT1G16850	3.0908	3.03353	1.6601	1.53371
AT1G01190	1.99509	2.87528	1.3737	1.53162
AT1G03190	2.13234	1.9047	0.986967	1.51489
AT1G02390	0.907891	1.05757	1.18384	1.48908
AT1G13560	2.9362	2.31326	1.66755	1.48408
AT1G05720	2.34174	2.32181	1.8131	1.48402
AT1G07880	1.72501	2.63022	0.855134	1.47933
AT1G04555	1.61492	1.45889	1.42424	1.478
AT1G16445	0.643157	0.394796	0.94836	1.47677
AT1G06890	2.66886	2.2484	1.47023	1.46996
AT1G18280	0.133969	0.66972	0.957197	1.46931
AT1G09950	0.834102	0.105087	1.98471	1.4627
AT1G16400	19.0307	17.615	1.3856	1.4613
AT1G06270	2.8652	3.46842	1.50042	1.45475
AT1G14470	1.31659	1.65309	1.23923	1.4518
AT1G04445	0.090737	0.151314	1.96085	1.44795
AT1G13500	1.8785	1.77433	1.80344	1.44684
AT1G21730	1.45729	1.46364	1.30342	1.43681
AT1G01920	1.65237	1.31932	1.01371	1.43529
AT1G13270	3.15045	2.38561	1.22095	1.43219
AT1G04980	1.69845	1.77403	1.39702	1.43168
AT1G10155	3.28008	3.14136	1.17983	1.42741
AT1G10760	2.58381	2.07549	1.63775	1.42192
AT1G08210	2.00829	1.63209	1.78298	1.41578
AT1G07490	9.73806	8.28549	1.99899	1.41197
AT1G09680	1.00396	1.52564	0.611746	1.4093
AT1G02065	0.851378	0.901079	1.4579	1.39735
AT1G13860	3.21751	2.88064	1.49081	1.39504
AT1G19490	6.91997	4.96098	0.853799	1.39109
AT1G09090	1.82004	0.968677	1.6268	1.38938
AT1G18100	3.9784	3.521	1.11692	1.38574
AT1G07400	8.72496	9.48993	1.64868	1.38426
AT1G14630	5.40108	6.21897	1.24227	1.37728
AT1G16120	0.899486	1.12499	2.70306	1.37265
AT1G09040	1.80029	1.63849	1.22515	1.36961
AT1G05730	2.01875	1.78699	1.31748	1.36842
AT1G08320	1.44333	1.10179	1.74162	1.36401
AT1G15470	4.42647	4.12777	2.89862	1.36199
AT1G12480	2.02265	1.56992	1.83801	1.36148
AT1G18490	1.68523	2.3125	1.19392	1.35492
AT1G17830	1.97411	2.38146	1.20058	1.3518
AT1G15580	1.31637	1.57872	1.69725	1.34488
AT1G01940	2.7459	2.01578	1.67827	1.34459
AT1G01200	3.44729	3.59791	1.24215	1.34193
AT1G09410	0.873692	0.661663	0.847636	1.33871
AT1G10460	3.98104	4.64917	1.9282	1.3348
AT1G13710	1.59696	3.5788	0.696597	1.33252
AT1G16820	1.93063	2.494	0.973753	1.32922
AT1G08600	2.15547	2.01193	1.24444	1.32766
AT1G16630	2.74699	3.86516	0.956111	1.32509
AT1G11220	1.3932	3.0909	0.661346	1.32329
AT1G12775	1.61108	2.23113	1.16468	1.32125
AT1G04590	2.15891	2.08525	0.940911	1.31978
AT1G09610	1.93927	2.14444	1.36413	1.31777
AT1G10640	8.2672	10.8775	1.20549	1.31714
AT1G06148	0.255941	0.186872	1.28718	1.31604
AT1G05230	2.79789	2.49371	1.35737	1.31367
AT1G06120	1.3935	0.85601	1.1935	1.31344
AT1G15165	2.903	3.54148	2.35918	1.311
AT1G11950	1.48718	1.46547	0.900132	1.30567
AT1G07470	1.21469	0.720488	1.13996	1.3045
AT1G16910	0.49688	0.510803	1.24055	1.30288
AT1G08670	1.24389	0.692472	1.36352	1.29973
AT1G19340	2.43698	2.08725	1.44127	1.29725
AT1G04330	2.46255	3.9934	1.97655	1.29435
AT1G11710	3.5693	3.8078	1.04155	1.29322
AT1G04710	1.71933	1.84218	1.26893	1.28265
AT1G16830	2.59185	2.23821	1.00361	1.27781
AT1G05360	2.92883	2.29473	1.70121	1.27422
AT1G12650	1.7121	2.55968	0.881288	1.27011
AT1G17940	2.46537	2.07375	1.68401	1.26541
AT1G16590	1.88595	2.37617	1.58056	1.25881
AT1G07410	1.31369	0.96945	0.463626	1.25872
AT1G10585	1.61744	1.19027	0.827844	1.25704
AT1G03510	1.26568	0.940928	1.27797	1.25702
AT1G18550	2.40805	1.73937	1.0146	1.25571
AT1G09230	2.17816	1.6298	1.62215	1.24867
AT1G10810	1.52474	1.74045	0.692954	1.24838
AT1G01250	7.36609	4.8292	2.39144	1.24431
AT1G16300	1.58174	1.37459	1.22297	1.24281
AT1G14350	2.9418	2.42468	1.03012	1.23253
AT1G05540	6.79979	5.64381	2.35281	1.2237
AT1G06240	2.95813	2.96929	1.49223	1.22061
AT1G16020	3.20691	2.21524	1.07674	1.21876
AT1G06560	1.48501	1.64407	1.03567	1.21684
AT1G02670	0.225519	0.418838	1.02254	1.20521
AT1G08750	1.80455	1.4454	0.848405	1.19682
AT1G07380	2.56301	1.77562	1.6257	1.19123
AT1G18610	2.43177	1.59381	1.13735	1.19057
AT1G03055	3.81202	3.48251	2.22813	1.18999
AT1G09176	0.687774	0.116198	0.241632	1.18734
AT1G12430	2.85481	2.88291	1.40644	1.18373
AT1G17640	1.17145	1.34533	1.70779	1.18131
AT1G12300	2.19314	2.03808	1.34916	1.17798
AT1G09400	0.160833	0.220644	0.743408	1.1718
AT1G20950	4.26951	2.73594	1.36049	1.17162
AT1G05030	1.42401	1.02247	1.22807	1.17151
AT1G18450	1.15831	1.06847	0.72684	1.15924
AT1G01070	2.39266	3.37392	1.99864	1.14564
AT1G17630	1.25897	1.22308	0.927043	1.1454
AT1G01950	1.22864	1.12483	1.30818	1.13513
AT1G02070	0.504079	0.760537	1.46395	1.13166
AT1G12700	3.54712	2.63763	1.53022	1.12366
AT1G06250	3.51053	3.27208	0.978732	1.12197
AT1G06440	1.5164	1.01084	0.914933	1.12149
AT1G11130	2.33104	2.60398	0.946138	1.11443
AT1G01050	2.61354	2.06603	1.02433	1.11054
AT1G12570	1.38448	1.44051	1.2765	1.11049
AT1G04090	0.849365	0.529818	0.847392	1.10434
AT1G18340	1.81283	1.93945	1.19569	1.09983
AT1G21360	0.579076	0.564392	1.66881	1.08427
AT1G20890	1.90028	0.652639	1.40921	1.07835
AT1G05785	0.563707	0.845907	0.547731	1.0766
AT1G09470	2.08153	1.82061	0.891982	1.0734
AT1G05770	1.11652	1.25341	0.949444	1.06876
AT1G06660	1.13305	1.18124	0.744394	1.06332
AT1G04130	1.55859	1.67956	0.435537	1.05978
AT1G22170	2.49344	2.39663	0.814764	1.05265
AT1G13609	37.0768	40.2632	1.78722	1.04486
AT1G08290	1.66409	1.81098	0.859615	1.04174
AT1G18400	3.48473	3.80757	0.940677	1.0357
AT1G11880	1.25199	1.19104	1.08233	1.03045
AT1G05160	2.92939	2.5538	1.15444	1.02927
AT1G05420	1.75191	0.955643	1.45622	1.02384
AT1G14220	1.14616	0.653834	1.13084	1.0171
AT1G16750	1.7623	1.9463	1.06624	1.01529
AT1G17350	2.03979	1.58726	1.66339	1.00606
AT1G15310	1.22836	1.21292	0.932427	1.00074
AT1G12470	1.44188	1.20191	1.14028	0.999521
AT1G19160	0.279659	0.178285	0.465001	0.995024
AT1G09910	1.26177	1.06329	1.00472	0.994316
AT1G03150	1.33798	0.835465	0.921805	0.992965
AT1G17040	1.61624	1.50702	0.717416	0.991982
AT1G12730	1.25306	1.39285	1.04774	0.990494
AT1G15110	1.65068	1.68001	1.4204	0.986841
AT1G21510	1.10016	1.1138	0.927758	0.985541
AT1G17750	1.25826	1.1605	1.00229	0.984023
AT1G16690	1.52942	1.56019	0.923111	0.98138
AT1G11475	1.34597	1.26184	0.603776	0.972867
AT1G06910	2.40852	2.17934	1.20244	0.963814
AT1G17690	1.36013	1.35116	0.782716	0.957455
AT1G09155	0.914657	1.15217	1.58911	0.951377
AT1G18370	1.82691	2.8302	1.03447	0.947139
AT1G03300	8.9426	9.00989	1.63664	0.946871
AT1G16650	1.06984	0.909659	1.4319	0.945628
AT1G20910	1.37939	1.77245	0.846339	0.944315
AT1G16780	1.15794	1.39513	0.59819	0.941927
AT1G12950	1.57965	1.06036	1.14186	0.940038
AT1G11755	2.1805	1.7337	0.817839	0.93356
AT1G13635	0.9344	1.10315	0.954288	0.927457
AT1G15250	1.92483	2.16593	0.926462	0.926767
AT1G02010	1.60884	1.29752	0.868267	0.917879
AT1G16190	1.54665	1.1366	0.767098	0.91533
AT1G14880	0.780231	0.297445	0.584208	0.913885
AT1G10780	1.81315	2.21668	0.878871	0.907606
AT1G05370	0.57783	0.811744	0.796217	0.903144
AT1G07840	2.15213	1.31157	0.953671	0.894197
AT1G16040	2.30648	1.40922	1.42074	0.89105
AT1G01810	2.02214	1.30308	1.17908	0.890183
AT1G06980	6.15277	5.62909	2.56243	0.889878
AT1G03180	0.993468	0.974609	1.00245	0.887539
AT1G12260	1.33037	1.82367	0.649591	0.885808
AT1G11780	1.14879	0.811081	0.705041	0.873462
AT1G07705	1.40022	1.06465	0.901535	0.873309
AT1G13920	1.90142	1.79021	0.74856	0.871802
AT1G15570	1.18846	1.47304	0.893726	0.870841
AT1G04770	69.741	52.4879	0.811586	0.869925
AT1G11570	1.47467	0.786067	0.95291	0.866146
AT1G03020	0.701756	5.1464	1.84794	0.865902
AT1G05170	3.18164	3.19254	1.21635	0.86162
AT1G07745	1.68884	1.83362	0.962998	0.860913
AT1G20990	0.742773	1.11185	0.789658	0.858317
AT1G20030	1.04158	0.863166	0.55778	0.850692
AT1G18140	2.05594	2.94327	0.841558	0.847036
AT1G11740	1.19413	0.924329	1.12824	0.846936
AT1G11070	0.638266	0.308818	0.957762	0.846322
AT1G13140	0.856313	1.01169	0.82834	0.838074
AT1G03920	0.864912	0.80103	0.640296	0.838043
AT1G03950	0.920344	0.735339	0.709919	0.836226
AT1G05450	0.767706	0.966998	0.221061	0.835686
AT1G05660	1.76367	1.36987	0.466432	0.831346
AT1G03340	1.18235	0.820282	0.882016	0.830659
AT1G08070	0.679141	0.700512	0.844994	0.830276
AT1G03840	1.4009	1.95388	0.69863	0.829176
AT1G09100	1.79666	1.29796	1.14016	0.822409
AT1G05100	0.571837	1.54893	0.302342	0.820788
AT1G18265	4.70324	3.17653	1.34062	0.817371
AT1G09300	1.18203	1.19413	0.636831	0.817166
AT1G10220	0.539578	0.264668	0.961305	0.812933
AT1G18750	2.27564	1.83743	0.662858	0.806342
AT1G08090	1.11608	0.97226	1.55325	0.805654
AT1G11112	1.33498	2.43575	0.277634	0.803608
AT1G08890	0.631463	0.699627	0.74192	0.803303
AT1G04510	1.49192	1.13933	0.674016	0.803246
AT1G10060	1.75936	1.00212	1.28774	0.799474
AT1G16800	1.21362	1.35218	0.638849	0.798253
AT1G11540	0.757938	1.119	0.659518	0.797986
AT1G11785	1.11905	0.493983	0.660492	0.796457
AT1G02570	0.884559	0.325905	0.588982	0.796182
AT1G10870	2.03205	1.92471	1.02848	0.796
AT1G09480	0.485647	0.268029	0.578051	0.794912
AT1G13800	0.897439	0.976275	0.588998	0.789526
AT1G03010	0.726404	0.818915	0.86485	0.788259
AT1G19950	1.57739	1.94366	1.16583	0.786475
AT1G21810	2.72547	2.29344	0.671464	0.781127
AT1G11100	0.815923	0.76243	0.756691	0.779373
AT1G15870	1.34831	0.722487	0.457228	0.779048
AT1G05620	1.33859	1.09163	0.406723	0.778406
AT1G16825	1.09119	0.679929	0.494696	0.773381
AT1G08465	1.8577	1.38484	0.777911	0.773132
AT1G16540	0.812744	0.456422	0.683939	0.771349
AT1G02300	0.638721	0.960873	0.811637	0.765025
AT1G15215	0.893666	1.33112	1.11046	0.760401
AT1G13620	0.336219	1.16736	0.302947	0.759366
AT1G12630	0.820727	0.434458	0.562529	0.758366
AT1G02700	1.02647	1.35341	0.609631	0.757424
AT1G20700	0.952477	0.794316	0.974619	0.756283
AT1G06590	0.773997	0.96634	0.658379	0.754205
AT1G13430	0.835832	0.865669	0.850775	0.750117
AT1G04380	0.073144	0.179968	0.399814	0.747187
AT1G19100	1.01528	1.12748	0.810839	0.739651
AT1G06550	3.905	2.8178	0.711011	0.733197
AT1G07473	0.531185	0.2761	0.295083	0.729486
AT1G20120	1.77559	1.62945	0.457186	0.727604
AT1G20380	1.37235	1.40758	0.981714	0.725183
AT1G14970	1.19609	1.25456	0.972289	0.72462
AT1G20816	1.37153	0.757449	0.8503	0.719091
AT1G11420	1.23602	1.54295	0.55835	0.711218
AT1G13750	0.383256	0.465929	0.731898	0.706433
AT1G12930	1.16329	0.912289	0.789156	0.705481
AT1G06080	1.46096	1.50507	0.773908	0.70102
AT1G11190	1.39658	1.04201	0.696443	0.699145
AT1G09500	1.32359	0.905934	0.606899	0.69876
AT1G17480	0.69068	0.93864	0.758311	0.697514
AT1G06930	2.03869	1.45966	1.81424	0.695892
AT1G09000	1.20488	0.990565	0.683822	0.690233
AT1G10400	1.1168	0.613877	0.812464	0.684746
AT1G14420	0.07949	0.119413	0.462732	0.679592
AT1G08220	0.400072	0.546297	0.395396	0.672717
AT1G04700	0.619252	0.707781	0.745481	0.672321
AT1G04180	0.973849	0.776869	0.468708	0.668387
AT1G18710	5.90503	4.06174	1.22484	0.660654
AT1G08040	1.08753	1.18828	0.587761	0.658053
AT1G05530	1.22493	1.55718	0.199117	0.655873
AT1G04010	0.579753	0.550329	0.484959	0.652853
AT1G20870	3.25602	2.66261	0.790747	0.652795
AT1G05180	1.09902	0.667684	0.511706	0.651498
AT1G14750	0.261831	0.343937	0.479908	0.645314
AT1G10800	1.16132	2.4993	1.66672	0.631382
AT1G05400	0.562183	0.533791	0.921844	0.623219
AT1G16310	2.69982	2.76149	0.677157	0.622578
AT1G20540	1.2777	1.56437	1.31976	0.620296
AT1G04230	0.723169	0.622033	0.771121	0.615167
AT1G09220	0.687185	0.913679	0.650762	0.606868
AT1G20520	0.071618	0.327048	0.587578	0.606671
AT1G13970	1.51146	1.20395	0.565643	0.598809
AT1G01880	0.367753	0.580335	0.202542	0.59742
AT1G10095	0.525936	0.566485	0.540261	0.592729
AT1G09800	1.10283	0.950373	0.409573	0.591905
AT1G15840	0.795984	0.478864	0.767232	0.591816
AT1G09350	2.06233	2.28076	1.04844	0.588297
AT1G17580	0.777157	0.585244	0.640846	0.584387
AT1G09150	1.14121	0.871063	0.420276	0.583971
AT1G22110	0.228639	0.357544	0.304953	0.581162
AT1G14490	1.3503	3.08245	0.455536	0.580715
AT1G03070	0.39803	0.711271	0.191405	0.58004
AT1G18640	1.61009	1.16387	1.04908	0.579145
AT1G05650	1.4537	0.723951	0.6224	0.577678
AT1G10550	1.39634	1.27429	0.948631	0.577396
AT1G11120	1.81989	3.72069	0.890651	0.57627
AT1G09290	1.24249	0.867699	0.349078	0.552602
AT1G13150	1.20347	1.11328	0.420981	0.547889
AT1G10970	0.568721	0.879349	0.450966	0.547687
AT1G19230	0.785299	0.857472	0.864103	0.547351
AT1G07910	0.839953	0.908138	0.677199	0.54629
AT1G06540	7.10903	5.48703	0.364703	0.543583
AT1G06790	1.54698	1.46482	0.38533	0.542551
AT1G17030	0.478568	0.6715	0.543794	0.539491
AT1G19790	0.361287	0.90768	0.403693	0.538838
AT1G10130	0.796328	0.833809	0.620503	0.538417
AT1G17090	1.82257	1.63762	0.33439	0.533862
AT1G10930	1.00098	1.08789	0.431227	0.533389
AT1G05820	0.480209	0.576958	0.245539	0.530837
AT1G02940	0.073357	0.130178	0.363279	0.527058
AT1G20400	0.46937	0.504754	0.654057	0.526038
AT1G04920	0.681225	0.872506	0.416495	0.519138
AT1G17950	1.62919	1.33645	0.760045	0.51026
AT1G21470	1.27755	0.324265	0.698666	0.498444
AT1G16440	0.987956	0.798446	0.59846	0.498051
AT1G03780	0.82386	0.848307	0.472248	0.49687
AT1G18335	1.25633	1.82584	0.718815	0.492555
AT1G01370	0.928863	0.906668	0.561715	0.492059
AT1G09930	0.098686	0.028995	0.569426	0.483828
AT1G20230	1.14794	1.02553	1.07788	0.482334
AT1G05950	1.15564	1.18025	0.222668	0.476705
AT1G03960	0.52878	0.618903	0.333729	0.473175
AT1G01760	0.581149	0.719203	0.737487	0.472451
AT1G14520	0.267095	0.403559	0.45556	0.46902
AT1G07420	1.50974	0.914108	0.703279	0.467041
AT1G01740	0.894922	0.643367	0.369767	0.46419
AT1G05220	0.577401	0.393554	0.634497	0.463957
AT1G10417	0.12157	0.092581	0.648788	0.45815
AT1G10300	0.797847	0.956605	0.439082	0.457947
AT1G04840	0.430686	0.608617	0.413724	0.457255
AT1G17310	0.898785	0.173173	0.469482	0.456815
AT1G07560	1.2547	1.23904	0.770051	0.451337
AT1G19940	0.359259	0.651674	0.378356	0.451326
AT1G04020	1.81728	2.16315	0.611885	0.449133
AT1G12790	0.325649	0.261796	0.177089	0.44863
AT1G03106	0.717729	0.186444	0.172222	0.448593
AT1G20610	0.737186	0.514837	0.273011	0.447282
AT1G19830	1.33769	2.26408	0.459912	0.44311
AT1G12030	13.8812	15.453	0.41939	0.442289
AT1G17920	1.26766	0.831643	0.460132	0.437391
AT1G09450	0.385252	0.503966	0.410813	0.432825
AT1G16022	1.92091	0.96787	0.674625	0.429185
AT1G02310	0.731057	0.669444	1.01225	0.428117
AT1G10110	0.654474	0.628595	0.519909	0.423771
AT1G04050	0.715376	0.708587	0.404568	0.423148
AT1G16970	0.684914	0.474495	0.304411	0.421047
AT1G12100	2.11746	2.76579	1.87213	0.420927
AT1G21690	0.725774	0.63662	0.23922	0.420442
AT1G08035	0.206866	0.664639	0.160579	0.418367
AT1G04490	0.537007	0.349164	0.351573	0.418292
AT1G10490	1.19017	1.3477	0.472695	0.411402
AT1G02970	1.00207	0.861677	0.352247	0.41133
AT1G14660	0.67183	0.435852	0.789613	0.40906
AT1G12150	0.604065	1.1321	0.430576	0.406232
AT1G13770	1.18714	0.61396	0.600846	0.406076
AT1G10750	1.04667	1.07314	0.522646	0.404823
AT1G14310	0.419908	0.255052	0.385286	0.403811
AT1G07885	0.620155	0.333023	0.321103	0.394252
AT1G14390	0.742498	0.745682	0.908517	0.392793
AT1G09600	0.703511	0.653159	0.383586	0.388808
AT1G18090	1.11388	1.55233	0.309483	0.387073
AT1G15080	0.70997	0.984057	0.227619	0.386523
AT1G14760	0.125961	0.630976	0.219805	0.384851
AT1G16770	0.42192	0.278436	0.238418	0.38012
AT1G09650	0.423595	0.365156	0.161623	0.379801
AT1G12855	0.079532	0.041338	0.168549	0.377096
AT1G01840	1.45975	1.5922	1.00973	0.374649
AT1G10530	1.63579	1.74292	0.42938	0.373619
AT1G02575	0.039599	0.28663	0.724142	0.37068
AT1G07450	2.42616	2.46508	0.735457	0.370291
AT1G02190	0.031096	0.027109	0.167682	0.369777
AT1G01700	0.739137	1.04286	0.180827	0.368335
AT1G05990	0.200821	0.218288	0.318147	0.36546
AT1G02145	0.824346	0.494704	0.487937	0.362848
AT1G07710	0.4123	0.557827	0.310844	0.36248
AT1G18835	5.03189	5.94356	0.655783	0.358934
AT1G18320	1.00085	1.17234	0.422745	0.354228
AT1G16470	0.627664	0.345255	0.204527	0.352587
AT1G16490	1.20987	2.21361	0.694289	0.352351
AT1G20530	0.605606	0.580728	0.129332	0.351771
AT1G05700	0.711199	0.948034	0.457808	0.347803
AT1G09080	0.613066	0.712451	0.481881	0.3414
AT1G11915	0.851773	0.872755	0.339454	0.340476
AT1G16070	1.18634	1.23065	0.492953	0.340474
AT1G21240	0.361815	0.114298	0.726315	0.339684
AT1G15790	0.214822	0.410519	0.649571	0.333425
AT1G19750	0.477391	0.426533	0.34374	0.329986
AT1G19640	1.65606	1.23241	0.457641	0.327155
AT1G01690	0.449536	0.308442	0.15449	0.319449
AT1G02350	1.9526	1.0325	0.430606	0.317473
AT1G20410	0.700364	0.667555	0.335677	0.314337
AT1G02630	0.160607	0.690342	0.221009	0.313667
AT1G18350	0.101338	0.174497	0.034163	0.312747
AT1G12070	0.478699	0.116944	0.088396	0.310465
AT1G20720	0.496356	0.796529	0.242068	0.308868
AT1G04900	0.520355	0.413234	0.367122	0.304809
AT1G03320	0.470086	0.367605	0.700343	0.300447
AT1G15540	0.08066	0.521531	0.197889	0.300058
AT1G09540	0.97686	0.675664	0.358552	0.298803
AT1G07550	0.321632	0.294663	0.200648	0.298625
AT1G17460	0.423829	0.838121	0.349788	0.297314
AT1G07175	0.327704	0.389412	0.499707	0.297206
AT1G17400	0.189783	0.111188	0.102245	0.293682
AT1G15050	0.046512	0.294454	0.150796	0.292243
AT1G05894	1.08886	0.455436	0.369878	0.289575
AT1G15640	0.275764	0.222596	0.398554	0.288603
AT1G09157	0.110366	0.091729	0.110404	0.28285
AT1G03710	0.076926	0.141416	0.128928	0.279857
AT1G17960	0.384775	0.535031	0.424188	0.278879
AT1G04650	1.4068	1.23773	0.476743	0.274824
AT1G03170	0.147627	0.263697	0.071208	0.271127
AT1G11170	0.425403	0.249445	0.147815	0.269256
AT1G06490	0.257381	0.472443	0.239197	0.269244
AT1G07730	0.352788	0.62013	1.51368	0.26494
AT1G01310	0.208602	0.33968	0.113801	0.261599
AT1G08840	0.240267	0.340893	0.176896	0.259454
AT1G13610	0.837599	0.529969	0.139384	0.255176
AT1G08260	0.373377	0.284461	0.239113	0.24876
AT1G19250	0.308959	0.174729	0.075606	0.247257
AT1G06923	0.18772	0.175024	0.158947	0.244386
AT1G16570	0.320104	0.202663	0.466944	0.242139
AT1G06100	0.664445	0.702872	0.625194	0.241881
AT1G04880	0.576003	0.494234	0.325264	0.240872
AT1G18990	0.212242	0.411137	0.18616	0.238158
AT1G16905	1.28504	1.46458	0.508768	0.238051
AT1G07120	0.794326	0.867299	0.504953	0.232985
AT1G05690	2.80912	2.17175	0.433049	0.231702
AT1G02800	0.44744	0.465804	0.261288	0.230311
AT1G21340	0.265697	0.661801	0.050192	0.22967
AT1G05440	1.4049	1.30581	0.145714	0.227011
AT1G15460	0.317363	0.257346	0.265243	0.226321
AT1G06750	0.797835	0.68028	0.525175	0.224894
AT1G03270	0.548786	0.739257	0.260739	0.221815
AT1G01660	0.180245	0.167396	0.179844	0.217314
AT1G21650	0.515689	0.567968	0.291573	0.215169
AT1G14500	0.109688	0.069977	0.098737	0.213029
AT1G05280	0.874383	1.73651	0.394838	0.21282
AT1G01670	0.305274	0.308426	0.156122	0.212758
AT1G09380	0.024844	0.318875	0.136179	0.207764
AT1G20060	0.352998	0.425242	0.271361	0.206962
AT1G13130	0.381072	0.647244	0.587073	0.205912
AT1G05577	0.167364	0.058639	0.206676	0.203249
AT1G07795	1.25673	0.373749	0.827205	0.202675
AT1G11160	0.388215	0.249921	0.166747	0.202225
AT1G01453	0.086238	0.075807	0.215967	0.197928
AT1G11490	0.406582	0.179416	0.208346	0.196917
AT1G03620	0.206866	0.208499	0.22445	0.196118
AT1G04660	0.435245	0.446415	0.497363	0.190734
AT1G11460	0.626957	0.455705	0.100679	0.188797
AT1G06350	0.613868	1.04091	0.151123	0.184893
AT1G20180	0.067728	0.022415	0.078234	0.175964
AT1G10730	0.202485	0.086491	0.094469	0.172695
AT1G03120	0.865763	0.962489	0.775752	0.172548
AT1G04150	0.099707	0.287021	0.05051	0.168086
AT1G04500	0.129393	0.1493	0.021803	0.167913
AT1G11730	0.244287	0.158311	0.082117	0.167249
AT1G01380	1.80218	0.610573	0.176839	0.166782
AT1G04778	1.46173	0.125039	1.06996	0.164939
AT1G04730	0.728225	0.633992	0.255807	0.163205
AT1G13910	0.485833	0.615332	0.073042	0.162269
AT1G06310	0.201001	0.175142	0.104526	0.159278
AT1G14600	0.728294	0.658542	0.094208	0.158883
AT1G09170	0.441079	0.321483	0.170851	0.155085
AT1G12340	0.262209	0.1312	0.121918	0.147524
AT1G21210	0.387016	0.298718	0.325164	0.146471
AT1G05610	0.573872	0.25023	0.241261	0.146204
AT1G09860	0.137955	0.076947	0.220744	0.141771
AT1G07330	0.730835	0.449303	0.155782	0.136404
AT1G04570	0.511858	0.419481	0.111068	0.134215
AT1G17260	0.054199	0.045601	0.191402	0.134211
AT1G12130	0.171563	0.092954	0.056168	0.129338
AT1G11500	0.333935	0.568201	0.309068	0.126023
AT1G11990	0.051834	0.054092	0.052542	0.124151
AT1G04160	0.135693	0.052744	0.116893	0.122533
AT1G13310	0.338766	0.220816	0.083437	0.121424
AT1G12490	0.194531	0.330379	0.183799	0.119569
AT1G03445	0.158561	0.176151	0.077615	0.119347
AT1G17810	0.04312	0.081101	0.377039	0.117559
AT1G15360	0.037287	0.089951	0.032368	0.113736
AT1G02230	0.048093	0.065024	0.198589	0.10513
AT1G07290	0.202359	0.135071	0.136381	0.101963
AT1G03790	0.182734	0.371817	0.311802	0.100419
AT1G01520	3.9289	1.97275	0.086306	0.099119
AT1G22000	0.029151	0.081537	0.028804	0.095945
AT1G09180	0.938218	1.71129	0.081295	0.092919
AT1G02460	0.710474	0.815253	0.311147	0.092469
AT1G02030	0.263433	0.241325	0.177721	0.088803
AT1G20570	0.246017	0.165736	0.059032	0.087981
AT1G14205	0.295813	0.263869	0.097019	0.087867
AT1G02813	0.086836	0.066628	0.105765	0.087826
AT1G04620	0.250459	0.253321	0.101229	0.086038
AT1G06330	0.236858	0.267769	0.225486	0.083685
AT1G18870	0.368853	0.444349	0.045005	0.081473
AT1G05490	0.098785	0.172911	0.112397	0.080177
AT1G21530	0.193637	0.225194	0.232116	0.079629
AT1G10790	0.297374	0.238726	0.169044	0.079508
AT1G19500	0.201077	0.268479	0.178815	0.076833
AT1G06020	0.116215	0.225213	0.204481	0.072607
AT1G07430	0.363739	0.677087	0.099338	0.07167
AT1G05550	0.123223	0.213575	0.086199	0.069451
AT1G09890	0.219559	0.112626	0.053652	0.068674
AT1G16340	0.29464	0.102751	0.224666	0.067621
AT1G09812	0.910672	1.34231	0.238505	0.06658
AT1G15630	0.039025	0.263451	0.143222	0.065024
AT1G02770	0.311411	0.044778	0.035242	0.06114
AT1G16360	0.223524	0.17948	0.017004	0.060005
AT1G21860	0.02369	0.009271	0.009501	0.059545
AT1G06170	0.189727	0.1744	0.032949	0.055852
AT1G05880	0.183558	0.147094	0.054974	0.055
AT1G20065	0.181302	0.356059	0.084543	0.054451
AT1G04625	0.076613	0.202831	0.117132	0.053565
AT1G13370	1.22002	0.571363	0.208703	0.051376
AT1G15150	0.213842	0.158752	0.023124	0.046835
AT1G02440	0.04714	0.162836	0.902227	0.046812
AT1G16330	0.12824	0.156255	0.066255	0.046334
AT1G17665	0.065098	0.191668	0.031764	0.043955
AT1G07050	1.26789	0.551081	0.071294	0.043622
AT1G02470	0.329633	0.262282	0.069658	0.038527
AT1G17540	0.031199	0.022294	0.01765	0.033515
AT1G04760	0.28908	0.247874	0.054324	0.033296
AT1G06970	0.019101	0.088042	0.022652	0.030706
AT1G02530	0.067814	0.043033	0.024186	0.027117
AT1G09880	0.175355	0.090763	0.013323	0.023059
AT1G10385	0.010314	0.02309	0.024526	0.022806
AT1G16705	0.239561	0.147273	0.040989	0.021861
AT1G10520	0.17372	0.194059	0.143772	0.020606
AT1G18830	0.042379	0.065615	0.042081	0.02022
AT1G18180	0.298083	0.44345	0.292143	0.019649
AT1G13230	0.175927	0.292653	0.120689	0.018992
AT1G08730	0.046166	0.055816	0.017387	0.015882
AT1G18050	0.097321	0.019201	0.019386	0.015608
AT1G13330	0.158812	0.107587	0.08946	0.01291
AT1G18410	0.059205	0.005331	0.004935	0.005534
