# Supplementary material for: INDETERMINATE-DOMAIN 4 (IDD4) coordinates immune responses with plant-growth in Arabidopsis thaliana
Source: PLoS Pathog. 2019 Jan 24;15(1):e1007499. doi: 10.1371/journal.ppat.1007499 (PMC6345439; doi:10.1371/journal.ppat.1007499)
Supplement: S2 Table — Furthermore, genes oppositely differentially expressed in idd4 vs. IDD4ox are listed. (XLSX) [file ppat.1007499.s007.xlsx]

## Sheet: RNAseq_idd4
Table S2: RNA-Hiseq and gene-ontology analysis are presented of idd4 (mock/flg22 treatment 1hr) and IDD4 over-expressor line (IDD4ox1). Furthermore, genes oppositely differentially expressed in idd4 vs. IDD4ox are listed.
> Differentially regulated genes in idd4/WT, cut-off p<0.05
test_id	gene_id	locus	sample_1	sample_2	status	value_1	value_2	log2(fold_change)	FC	test_stat	p_value	q_value
AT3G17520	AT3G17520	3:5999288-6000370	WTa_dir	idd4a_dir	OK	0.284386	4.71217	4.05047	16.5696	4.65978	0.0015	0.081071
AT1G48600	AT1G48600	1:17965863-17969354	WTa_dir	idd4a_dir	OK	0.944779	12.9164	3.77309	13.6713	2.51832	0.03585	0.354859
AT5G41030	AT5G41030	5:16428705-16429437	WTa_dir	idd4a_dir	OK	0.224285	1.64552	2.87514	7.33674	1.56319	0.01865	0.266541
AT2G18620	AT2G18620	2:8078287-8079360	WTa_dir	idd4a_dir	OK	0.149381	0.940377	2.65424	6.29516	1.59635	0.01695	0.257297
AT5G65080	AT5G65080	5:25997503-26002465	WTa_dir	idd4a_dir	OK	0.357088	1.80495	2.33761	5.05464	3.84582	5e-05	0.007634
AT1G12805	AT1G12805	1:4366596-4367119	WTa_dir	idd4a_dir	OK	1.11606	5.56426	2.31777	4.98563	2.24521	0.0089	0.190275
AT1G59865	AT1G59865	1:22032312-22033297	WTa_dir	idd4a_dir	OK	0.40152	1.97635	2.29929	4.92217	1.78474	0.02225	0.283889
AT3G46230	AT3G46230	3:16979047-16984841	WTa_dir	idd4a_dir	OK	0.876801	4.22781	2.26959	4.82186	1.39505	0.04115	0.374169
AT5G42380	AT5G42380	5:16942575-16943366	WTa_dir	idd4a_dir	OK	0.302666	1.40695	2.21677	4.64852	1.50772	0.0227	0.285456
AT2G39330	AT2G39330	2:16419595-16421852	WTa_dir	idd4a_dir	OK	0.468685	2.10577	2.16766	4.49293	2.94832	0.0001	0.012813
AT3G16070	AT3G16070	3:5451863-5452316	WTa_dir	idd4a_dir	OK	0.791884	3.42393	2.11229	4.32378	1.43822	0.0464	0.393098
AT5G65070	AT5G65070	5:25992242-25996174	WTa_dir	idd4a_dir	OK	0.373709	1.5438	2.0465	4.13102	3.06005	5e-05	0.007634
AT4G22505	AT4G22505	4:11851227-11853018	WTa_dir	idd4a_dir	OK	11.3562	45.9433	2.01638	4.04566	7.10273	5e-05	0.007634
AT1G74400	AT1G74400	1:27963952-27965341	WTa_dir	idd4a_dir	OK	0.294973	1.15988	1.97533	3.93216	1.71451	0.01825	0.265168
AT4G22485	AT4G22485	4:11844505-11846476	WTa_dir	idd4a_dir	OK	22.6692	86.0718	1.92481	3.79686	7.9622	5e-05	0.007634
AT4G22620	AT4G22620	4:11907630-11908113	WTa_dir	idd4a_dir	OK	0.883775	3.35059	1.92267	3.79123	1.5861	0.03175	0.333175
AT1G52690	AT1G52690	1:19619744-19623461	WTa_dir	idd4a_dir	OK	1.46855	5.51689	1.90946	3.75669	3.51052	5e-05	0.007634
AT3G02480	AT3G02480	3:512311-513027	WTa_dir	idd4a_dir	OK	0.672449	2.47366	1.87915	3.67858	1.58867	0.02595	0.301685
AT5G07040	AT5G07040	5:2190343-2190823	WTa_dir	idd4a_dir	OK	1.07672	3.8786	1.84889	3.60224	1.64729	0.02615	0.303053
AT3G13960	AT3G13960	3:4608382-4610399	WTa_dir	idd4a_dir	OK	0.716041	2.52379	1.81748	3.52464	2.71803	0.0001	0.012813
AT5G25970	AT5G25970	5:9066376-9067974	WTa_dir	idd4a_dir	OK	0.772946	2.71976	1.81504	3.51869	2.43042	0.00035	0.033574
ATMG00660	ATMG00660	M:190103-190553	WTa_dir	idd4a_dir	OK	1.57187	5.0407	1.68114	3.20682	1.85919	0.01025	0.205922
AT5G24640	AT5G24640	5:8436375-8436862	WTa_dir	idd4a_dir	OK	1.68953	5.32551	1.6563	3.15207	1.79643	0.0107	0.210349
AT5G63350	AT5G63350	5:25379999-25381183	WTa_dir	idd4a_dir	OK	0.569347	1.77068	1.63692	3.11002	1.99213	0.0052	0.147712
AT5G25020	AT5G25020	5:8618566-8619465	WTa_dir	idd4a_dir	OK	1.01962	3.10509	1.6066	3.04534	2.2079	0.0019	0.090892
AT2G36985	AT2G36985	2:15534778-15535192	WTa_dir	idd4a_dir	OK	2.43386	7.39364	1.60304	3.03782	1.67361	0.013	0.226628
AT1G68330	AT1G68330	1:25610922-25612202	WTa_dir	idd4a_dir	OK	1.14878	3.4111	1.57013	2.96932	2.35388	0.00045	0.039639
AT3G57260	AT3G57260	3:21188516-21189859	WTa_dir	idd4a_dir	OK	0.840022	2.47505	1.55896	2.94641	2.37274	0.00065	0.05025
AT5G52300	AT5G52300	5:21237055-21239529	WTa_dir	idd4a_dir	OK	2.47095	7.20137	1.5432	2.91441	4.86022	5e-05	0.007634
AT4G14819	AT4G14819	4:8507262-8507789	WTa_dir	idd4a_dir	OK	1.32104	3.81257	1.52909	2.88604	1.43638	0.0262	0.303053
AT2G21220	AT2G21220	2:9089325-9089813	WTa_dir	idd4a_dir	OK	1.43609	4.12065	1.52073	2.86935	1.3969	0.02785	0.312856
AT5G38930	AT5G38930	5:15585072-15585841	WTa_dir	idd4a_dir	OK	2.79604	7.97021	1.51123	2.85054	2.52334	0.0005	0.042808
AT1G80060	AT1G80060	1:30116208-30117588	WTa_dir	idd4a_dir	OK	0.54917	1.52281	1.47142	2.77293	1.60226	0.01275	0.22527
AT1G61255	AT1G61255	1:22589150-22589691	WTa_dir	idd4a_dir	OK	1.1245	3.11643	1.47061	2.77139	1.4689	0.0357	0.354139
AT1G05100	AT1G05100	1:1469609-1470881	WTa_dir	idd4a_dir	OK	0.571837	1.54893	1.43759	2.70869	1.79943	0.007	0.169873
AT2G42955	AT2G42955	2:17866685-17867572	WTa_dir	idd4a_dir	OK	0.753131	1.99576	1.40597	2.64995	1.51188	0.02095	0.277747
AT1G69920	AT1G69920	1:26334249-26335558	WTa_dir	idd4a_dir	OK	0.468075	1.22824	1.39178	2.62402	1.33884	0.03395	0.344425
AT4G10270	AT4G10270	4:6374733-6376111	WTa_dir	idd4a_dir	OK	12.8017	33.5397	1.38954	2.61994	2.51807	0.0002	0.022209
AT5G38940	AT5G38940	5:15588756-15589666	WTa_dir	idd4a_dir	OK	14.9344	39.0001	1.38484	2.61143	4.29773	5e-05	0.007634
AT5G24110	AT5G24110	5:8153114-8154709	WTa_dir	idd4a_dir	OK	1.71486	4.45481	1.37728	2.59777	2.48075	5e-05	0.007634
AT2G23270	AT2G23270	2:9903214-9903845	WTa_dir	idd4a_dir	OK	1.10581	2.86711	1.37449	2.59277	1.2331	0.03525	0.35177
AT3G29000	AT3G29000	3:11005778-11006414	WTa_dir	idd4a_dir	OK	1.30618	3.38005	1.37169	2.58774	1.32127	0.0272	0.309155
AT1G80160	AT1G80160	1:30151002-30152190	WTa_dir	idd4a_dir	OK	0.703601	1.81303	1.36557	2.57679	1.5133	0.0214	0.280065
AT5G59330	AT5G59330	5:23931317-23931889	WTa_dir	idd4a_dir	OK	2.41876	6.2053	1.35923	2.56549	1.64788	0.00805	0.18254
AT4G22490	AT4G22490	4:11849700-11850331	WTa_dir	idd4a_dir	OK	111.816	283.312	1.34126	2.53373	5.21028	5e-05	0.007634
AT1G52640	AT1G52640	1:19608730-19610452	WTa_dir	idd4a_dir	OK	0.403771	1.01331	1.32746	2.50962	1.34905	0.02625	0.303058
AT1G49560	AT1G49560	1:18342553-18344363	WTa_dir	idd4a_dir	OK	1.15025	2.88589	1.32707	2.50892	2.15799	0.0011	0.069021
AT4G22280	AT4G22280	4:11773327-11778123	WTa_dir	idd4a_dir	OK	0.566332	1.41467	1.32074	2.49795	1.42207	0.0243	0.293104
AT3G58270	AT3G58270	3:21575886-21577845	WTa_dir	idd4a_dir	OK	0.485283	1.20321	1.30999	2.4794	1.50707	0.0192	0.270186
AT1G43800	AT1G43800	1:16577609-16579722	WTa_dir	idd4a_dir	OK	2.09255	5.14708	1.29849	2.45972	3.08963	5e-05	0.007634
AT3G49950	AT3G49950	3:18522509-18523906	WTa_dir	idd4a_dir	OK	0.503853	1.23006	1.28765	2.44131	1.55198	0.0088	0.18991
AT1G16640	AT1G16640	1:5686602-5687715	WTa_dir	idd4a_dir	OK	0.72547	1.76187	1.28012	2.42859	1.32821	0.03705	0.358979
AT1G75520	AT1G75520	1:28351561-28353495	WTa_dir	idd4a_dir	OK	1.27508	3.07044	1.26786	2.40804	2.34195	0.00015	0.017846
AT3G20420	AT3G20420	3:7119281-7120919	WTa_dir	idd4a_dir	OK	0.890216	2.10612	1.24236	2.36585	1.74047	0.0072	0.171993
AT2G17770	AT2G17770	2:7723102-7724323	WTa_dir	idd4a_dir	OK	0.611013	1.43196	1.22871	2.34358	1.26688	0.0372	0.359293
AT5G28490	AT5G28490	5:10454392-10455196	WTa_dir	idd4a_dir	OK	1.75717	4.10715	1.22489	2.33737	2.23579	0.0034	0.12026
AT5G42800	AT5G42800	5:17164140-17165918	WTa_dir	idd4a_dir	OK	3.88859	9.05728	1.21983	2.32919	3.09717	5e-05	0.007634
AT3G47180	AT3G47180	3:17372799-17373547	WTa_dir	idd4a_dir	OK	1.42531	3.30805	1.2147	2.32093	1.40048	0.0196	0.271642
AT4G36160	AT4G36160	4:17110746-17119834	WTa_dir	idd4a_dir	OK	0.47919	1.11077	1.21289	2.31802	1.69358	0.00875	0.189501
AT4G24320	AT4G24320	4:12602297-12603485	WTa_dir	idd4a_dir	OK	0.621553	1.43429	1.20638	2.30759	1.40774	0.0222	0.283448
AT5G38910	AT5G38910	5:15578810-15579584	WTa_dir	idd4a_dir	OK	0.853921	1.9663	1.20331	2.30267	1.17999	0.0406	0.373056
AT2G33735	AT2G33735	2:14268268-14269441	WTa_dir	idd4a_dir	OK	0.742291	1.703	1.19802	2.29425	1.20018	0.0423	0.378031
AT4G34770	AT4G34770	4:16591228-16591892	WTa_dir	idd4a_dir	OK	2.8485	6.52244	1.19521	2.28978	1.75811	0.0048	0.143789
AT1G14490	AT1G14490	1:4958513-4959325	WTa_dir	idd4a_dir	OK	1.3503	3.08245	1.19079	2.28279	2.01855	0.0096	0.198972
AT1G60060	AT1G60060	1:22139183-22141790	WTa_dir	idd4a_dir	OK	0.493598	1.12549	1.18915	2.28018	1.55436	0.01495	0.241334
AT4G22520	AT4G22520	4:11858613-11858970	WTa_dir	idd4a_dir	OK	43.9306	99.907	1.18536	2.2742	3.09202	5e-05	0.007634
AT2G45080	AT2G45080	2:18591664-18592455	WTa_dir	idd4a_dir	OK	1.77624	4.01841	1.1778	2.26231	1.51061	0.0199	0.272706
AT5G06760	AT5G06760	5:2089491-2090430	WTa_dir	idd4a_dir	OK	2.223	4.99505	1.16799	2.24699	2.36401	0.00195	0.09161
AT2G46760	AT2G46760	2:19213027-19215166	WTa_dir	idd4a_dir	OK	0.612058	1.37364	1.16627	2.2443	1.65935	0.0087	0.189313
AT1G13710	AT1G13710	1:4702724-4704657	WTa_dir	idd4a_dir	OK	1.59696	3.5788	1.16415	2.24101	2.38858	0.00035	0.033574
AT5G01200	AT5G01200	5:77115-78543	WTa_dir	idd4a_dir	OK	1.32706	2.96153	1.15812	2.23165	1.82508	0.0049	0.14457
AT4G25760	AT4G25760	4:13116075-13116838	WTa_dir	idd4a_dir	OK	2.30235	5.11923	1.15282	2.22348	1.91113	0.00295	0.112839
AT1G11220	AT1G11220	1:3759861-3761165	WTa_dir	idd4a_dir	OK	1.3932	3.0909	1.14963	2.21856	1.99144	0.00205	0.092285
AT5G61360	AT5G61360	5:24671013-24673657	WTa_dir	idd4a_dir	OK	1.73415	3.82851	1.14255	2.20772	1.25872	0.0472	0.394885
AT2G37510	AT2G37510	2:15742991-15744541	WTa_dir	idd4a_dir	OK	1.07405	2.37009	1.14188	2.20668	1.6127	0.0099	0.202216
AT3G53010	AT3G53010	3:19656487-19658003	WTa_dir	idd4a_dir	OK	0.757055	1.65461	1.12802	2.18559	1.45982	0.01965	0.27187
AT3G29590	AT3G29590	3:11398916-11400266	WTa_dir	idd4a_dir	OK	1.93282	4.22386	1.12785	2.18534	2.2869	0.0004	0.036103
AT4G29150	AT4G29150	4:14378766-14380511	WTa_dir	idd4a_dir	OK	0.731248	1.58546	1.11647	2.16816	1.65413	0.0084	0.186325
AT3G59900	AT3G59900	3:22129725-22130464	WTa_dir	idd4a_dir	OK	3.79739	8.19845	1.11034	2.15897	1.92523	0.00245	0.102486
AT1G21140	AT1G21140	1:7404382-7405281	WTa_dir	idd4a_dir	OK	5.81387	12.5431	1.10933	2.15744	2.83031	5e-05	0.007634
AT1G62500	AT1G62500	1:23132044-23133502	WTa_dir	idd4a_dir	OK	10.6625	22.9935	1.10868	2.15648	4.11169	5e-05	0.007634
AT1G15760	AT1G15760	1:5425713-5426322	WTa_dir	idd4a_dir	OK	4.39661	9.41383	1.09839	2.14116	2.07547	0.0017	0.086521
AT5G22794	AT5G22794	5:7608241-7611591	WTa_dir	idd4a_dir	OK	0.574976	1.22766	1.09433	2.13515	1.69852	0.01295	0.225971
AT5G57520	AT5G57520	5:23295963-23296683	WTa_dir	idd4a_dir	OK	1.33113	2.82091	1.08351	2.11918	1.23441	0.03685	0.357988
AT5G24170	AT5G24170	5:8189482-8191392	WTa_dir	idd4a_dir	OK	0.919818	1.93672	1.0742	2.10555	1.62996	0.0184	0.265453
AT4G36620	AT4G36620	4:17268905-17269743	WTa_dir	idd4a_dir	OK	1.23295	2.59227	1.0721	2.10249	1.34286	0.0389	0.364566
AT3G44860	AT3G44860	3:16379632-16381070	WTa_dir	idd4a_dir	OK	1.69806	3.55617	1.06644	2.09425	1.78704	0.0049	0.14457
AT3G51060	AT3G51060	3:18964343-18966405	WTa_dir	idd4a_dir	OK	1.03276	2.15662	1.06226	2.08821	1.90519	0.00345	0.120631
AT5G64110	AT5G64110	5:25654073-25656030	WTa_dir	idd4a_dir	OK	9.77765	20.3504	1.0575	2.08132	3.66956	5e-05	0.007634
AT1G09640	AT1G09640	1:3119877-3122526	WTa_dir	idd4a_dir	OK	43.1809	89.6768	1.05434	2.07677	4.57125	5e-05	0.007634
AT2G37560	AT2G37560	2:15758644-15761262	WTa_dir	idd4a_dir	OK	0.513182	1.06385	1.05175	2.07305	1.44212	0.0215	0.280173
AT2G24700	AT2G24700	2:10513015-10515411	WTa_dir	idd4a_dir	OK	0.57339	1.18834	1.05136	2.07248	1.41545	0.01925	0.270474
AT5G10530	AT5G10530	5:3324977-3326933	WTa_dir	idd4a_dir	OK	0.780184	1.61525	1.04987	2.07034	1.59657	0.0098	0.201296
AT4G22517	AT4G22517	4:11854808-11857313	WTa_dir	idd4a_dir	OK	425.318	870.921	1.034	2.04769	3.49588	5e-05	0.007634
AT4G18197	AT4G18197	4:10071633-10073236	WTa_dir	idd4a_dir	OK	1.52765	3.12615	1.03307	2.04638	1.86858	0.0043	0.13607
AT3G46730	AT3G46730	3:17213068-17215612	WTa_dir	idd4a_dir	OK	0.540708	1.10611	1.03258	2.04567	1.48856	0.0212	0.278842
AT1G11120	AT1G11120	1:3715183-3717320	WTa_dir	idd4a_dir	OK	1.81989	3.72069	1.03172	2.04446	2.03701	0.002	0.09207
AT1G49570	AT1G49570	1:18347035-18348951	WTa_dir	idd4a_dir	OK	0.67655	1.37816	1.02647	2.03704	1.31124	0.03715	0.359293
AT1G17610	AT1G17610	1:6056894-6058357	WTa_dir	idd4a_dir	OK	1.0618	2.16122	1.02533	2.03543	1.49592	0.0175	0.260891
AT4G39790	AT4G39790	4:18462189-18464824	WTa_dir	idd4a_dir	OK	0.5794	1.17928	1.02528	2.03535	1.56162	0.0127	0.225038
AT1G73810	AT1G73810	1:27752399-27755297	WTa_dir	idd4a_dir	OK	0.51293	1.04031	1.02019	2.02817	1.4567	0.0183	0.265453
AT5G59320	AT5G59320	5:23928970-23929745	WTa_dir	idd4a_dir	OK	3.36877	6.80839	1.01509	2.02103	1.66362	0.00915	0.192697
AT5G11990	AT5G11990	5:3872650-3873196	WTa_dir	idd4a_dir	OK	2.18198	4.38633	1.00737	2.01025	1.36296	0.03545	0.352997
AT4G00890	AT4G00890	4:373959-375350	WTa_dir	idd4a_dir	OK	0.763368	1.5256	0.998927	1.99851	1.49173	0.022	0.282272
AT1G05280	AT1G05280	1:1535443-1537525	WTa_dir	idd4a_dir	OK	0.874383	1.73651	0.989855	1.98598	1.54458	0.01635	0.251947
AT4G09060	AT4G09060	4:5797658-5800330	WTa_dir	idd4a_dir	OK	0.854961	1.69141	0.984294	1.97835	1.58157	0.0116	0.217761
AT5G67050	AT5G67050	5:26759459-26761197	WTa_dir	idd4a_dir	OK	0.708976	1.39774	0.979284	1.97149	1.25158	0.0389	0.364566
ATCG01040	ATCG01040	C:114460-115447	WTa_dir	idd4a_dir	OK	2.77253	5.44789	0.974493	1.96495	1.52535	0.03	0.325749
AT1G75060	AT1G75060	1:28181274-28183503	WTa_dir	idd4a_dir	OK	0.720537	1.4103	0.96886	1.95729	1.37024	0.0248	0.295631
AT5G25370	AT5G25370	5:8804239-8807547	WTa_dir	idd4a_dir	OK	0.68851	1.34655	0.96772	1.95575	1.67759	0.00615	0.158705
AT1G19620	AT1G19620	1:6784019-6785075	WTa_dir	idd4a_dir	OK	2.25167	4.39592	0.96517	1.95229	1.82657	0.00445	0.138426
AT5G20450	AT5G20450	5:6910548-6913317	WTa_dir	idd4a_dir	OK	0.66022	1.28503	0.960778	1.94637	1.43606	0.02335	0.288093
AT5G07710	AT5G07710	5:2453134-2455546	WTa_dir	idd4a_dir	OK	2.6585	5.12199	0.946092	1.92665	2.42129	5e-05	0.007634
AT4G29560	AT4G29560	4:14503872-14506014	WTa_dir	idd4a_dir	OK	0.683255	1.31351	0.942929	1.92243	1.37166	0.03505	0.350156
AT1G53600	AT1G53600	1:20001262-20003416	WTa_dir	idd4a_dir	OK	0.630429	1.20894	0.939332	1.91765	1.25474	0.0379	0.361393
AT1G22740	AT1G22740	1:8049099-8050708	WTa_dir	idd4a_dir	OK	1.3906	2.66462	0.938229	1.91617	1.51294	0.02475	0.295612
AT4G21650	AT4G21650	4:11501197-11504678	WTa_dir	idd4a_dir	OK	1.83522	3.51393	0.937131	1.91472	2.30453	0.0004	0.036103
AT1G62350	AT1G62350	1:23056652-23058114	WTa_dir	idd4a_dir	OK	1.09713	2.09887	0.935876	1.91305	1.28151	0.0471	0.394827
AT2G14580	AT2G14580	2:6225534-6226224	WTa_dir	idd4a_dir	OK	10.2932	19.6913	0.935864	1.91304	2.28681	0.00025	0.026026
AT3G01516	AT3G01516	3:207335-208086	WTa_dir	idd4a_dir	OK	1.42905	2.72294	0.930105	1.90542	1.19913	0.031	0.33003
AT4G30250	AT4G30250	4:14811261-14812821	WTa_dir	idd4a_dir	OK	4.1614	7.91715	0.927911	1.90252	2.51696	0.0001	0.012813
AT3G20340	AT3G20340	3:7092899-7093501	WTa_dir	idd4a_dir	OK	13.5484	25.7247	0.925035	1.89873	2.4155	0.0001	0.012813
AT4G25600	AT4G25600	4:13060658-13062595	WTa_dir	idd4a_dir	OK	1.43942	2.73259	0.924781	1.8984	1.66226	0.00695	0.169332
AT2G35980	AT2G35980	2:15110587-15111471	WTa_dir	idd4a_dir	OK	1.94959	3.69713	0.923234	1.89636	1.32143	0.01835	0.265453
AT1G77530	AT1G77530	1:29136036-29137555	WTa_dir	idd4a_dir	OK	2.63472	4.97269	0.916378	1.88737	1.80079	0.00275	0.109772
AT2G24645	AT2G24645	2:10480531-10482795	WTa_dir	idd4a_dir	OK	0.676607	1.27278	0.911598	1.88112	1.29896	0.03025	0.3266
AT2G27340	AT2G27340	2:11696736-11699224	WTa_dir	idd4a_dir	OK	0.979384	1.84084	0.910417	1.87959	1.52968	0.0227	0.285456
AT5G54060	AT5G54060	5:21936878-21938369	WTa_dir	idd4a_dir	OK	1.87594	3.50057	0.899972	1.86604	1.81578	0.0046	0.140703
AT3G46890	AT3G46890	3:17266340-17267128	WTa_dir	idd4a_dir	OK	1.4727	2.74717	0.899482	1.8654	1.1397	0.04815	0.398646
AT4G25020	AT4G25020	4:12860633-12861975	WTa_dir	idd4a_dir	OK	2.04542	3.80813	0.896686	1.86178	1.76845	0.00645	0.163228
AT5G15500	AT5G15500	5:5031675-5033500	WTa_dir	idd4a_dir	OK	2.33075	4.33809	0.896265	1.86124	1.95042	0.0024	0.101789
AT5G52860	AT5G52860	5:21419775-21421567	WTa_dir	idd4a_dir	OK	2.09069	3.88419	0.893631	1.85785	2.10725	0.00145	0.079781
AT1G67850	AT1G67850	1:25437899-25442142	WTa_dir	idd4a_dir	OK	0.657326	1.21943	0.891526	1.85514	1.64465	0.01515	0.242851
AT4G33720	AT4G33720	4:16182751-16183533	WTa_dir	idd4a_dir	OK	3.37903	6.26498	0.8907	1.85408	1.53583	0.01405	0.235952
AT1G23000	AT1G23000	1:8143403-8145070	WTa_dir	idd4a_dir	OK	3.2304	5.98823	0.890418	1.85371	2.34988	0.00045	0.039639
AT5G10210	AT5G10210	5:3206139-3208825	WTa_dir	idd4a_dir	OK	8.48605	15.7299	0.890348	1.85362	2.28597	0.0002	0.022209
AT3G18960	AT3G18960	3:6542508-6545432	WTa_dir	idd4a_dir	OK	2.59067	4.76318	0.878601	1.83859	1.18387	0.04715	0.394827
AT3G05727	AT3G05727	3:1693551-1694138	WTa_dir	idd4a_dir	OK	231.564	425.687	0.878385	1.83831	3.29583	5e-05	0.007634
AT5G56080	AT5G56080	5:22711401-22712364	WTa_dir	idd4a_dir	OK	25.693	47.1176	0.87489	1.83387	2.98958	5e-05	0.007634
AT1G16490	AT1G16490	1:5629654-5630995	WTa_dir	idd4a_dir	OK	1.20987	2.21361	0.871549	1.82963	1.31988	0.0338	0.343284
AT3G13950	AT3G13950	3:4604148-4605425	WTa_dir	idd4a_dir	OK	1.64877	3.00922	0.867999	1.82513	1.31128	0.03635	0.356534
AT1G31310	AT1G31310	1:11198352-11200141	WTa_dir	idd4a_dir	OK	4.15721	7.58642	0.867803	1.82488	2.30355	5e-05	0.007634
AT4G23220	AT4G23220	4:12153955-12157091	WTa_dir	idd4a_dir	OK	0.615504	1.11763	0.860601	1.8158	1.36403	0.0304	0.326949
AT4G32800	AT4G32800	4:15819523-15820871	WTa_dir	idd4a_dir	OK	2.94517	5.34321	0.859356	1.81423	1.90178	0.00175	0.088087
AT5G17220	AT5G17220	5:5658459-5659386	WTa_dir	idd4a_dir	OK	10.7065	19.4231	0.859289	1.81414	2.32069	0.00025	0.026026
AT3G62890	AT3G62890	3:23246156-23248063	WTa_dir	idd4a_dir	OK	0.816736	1.47758	0.85529	1.80913	1.30896	0.03055	0.326949
AT4G24180	AT4G24180	4:12550355-12551299	WTa_dir	idd4a_dir	OK	2.16668	3.9185	0.854814	1.80853	1.56914	0.02105	0.277866
AT4G30700	AT4G30700	4:14962492-14965015	WTa_dir	idd4a_dir	OK	0.682221	1.23278	0.853605	1.80701	1.37686	0.0266	0.305367
AT3G18730	AT3G18730	3:6445851-6453159	WTa_dir	idd4a_dir	OK	0.623172	1.12292	0.849546	1.80194	1.83122	0.0027	0.108724
AT3G28420	AT3G28420	3:10654469-10655388	WTa_dir	idd4a_dir	OK	2.4968	4.49717	0.848934	1.80117	1.51268	0.0207	0.276836
ATCG00040	ATCG00040	C:2055-3636	WTa_dir	idd4a_dir	OK	3.63863	6.53239	0.844215	1.79529	1.77805	0.00395	0.130165
AT2G16580	AT2G16580	2:7184421-7186968	WTa_dir	idd4a_dir	OK	1.4322	2.56334	0.839792	1.78979	1.55411	0.0091	0.192307
AT3G48260	AT3G48260	3:17873011-17875220	WTa_dir	idd4a_dir	OK	0.826727	1.47672	0.836913	1.78622	1.25711	0.03295	0.339943
AT4G14365	AT4G14365	4:8271463-8273765	WTa_dir	idd4a_dir	OK	1.22866	2.19332	0.836033	1.78513	1.44943	0.022	0.282272
AT3G22690	AT3G22690	3:8021228-8024534	WTa_dir	idd4a_dir	OK	0.84358	1.50071	0.831051	1.77898	1.5256	0.0123	0.222469
AT5G19100	AT5G19100	5:6408241-6409417	WTa_dir	idd4a_dir	OK	1.7241	3.06566	0.830354	1.77812	1.38256	0.0161	0.25105
AT1G72670	AT1G72670	1:27356682-27358853	WTa_dir	idd4a_dir	OK	2.56221	4.54983	0.828424	1.77574	2.08103	0.00075	0.054966
AT5G42370	AT5G42370	5:16938980-16941734	WTa_dir	idd4a_dir	OK	0.722047	1.27865	0.82446	1.77087	1.27868	0.0373	0.35969
AT2G46850	AT2G46850	2:19251065-19253368	WTa_dir	idd4a_dir	OK	0.856313	1.51453	0.822664	1.76866	1.34968	0.02875	0.317707
ATCG00270	ATCG00270	C:32710-35141	WTa_dir	idd4a_dir	OK	15.153	26.6785	0.81607	1.76061	1.40322	0.04015	0.370682
AT1G75120	AT1G75120	1:28196856-28198802	WTa_dir	idd4a_dir	OK	5.37769	9.46612	0.815785	1.76026	2.3292	0.0002	0.022209
AT5G18065	AT5G18065	5:5978677-5980376	WTa_dir	idd4a_dir	OK	1.43417	2.50747	0.806015	1.74838	1.30355	0.033	0.339943
AT4G35905	AT4G35905	4:17007027-17008154	WTa_dir	idd4a_dir	OK	2.75323	4.80539	0.803528	1.74536	1.40446	0.02865	0.317345
AT1G64583	AT1G64583	1:23987050-23988740	WTa_dir	idd4a_dir	OK	1.41308	2.46132	0.800593	1.74181	1.35208	0.02245	0.284657
AT1G27880	AT1G27880	1:9708923-9714089	WTa_dir	idd4a_dir	OK	0.792481	1.37937	0.799556	1.74057	1.72511	0.00475	0.143789
AT2G47770	AT2G47770	2:19568463-19569507	WTa_dir	idd4a_dir	OK	2.01935	3.49322	0.790666	1.72987	1.55207	0.03545	0.352997
AT2G37380	AT2G37380	2:15686757-15688003	WTa_dir	idd4a_dir	OK	1.9495	3.36091	0.785747	1.72399	1.43376	0.02055	0.276039
AT5G03350	AT5G03350	5:815673-816658	WTa_dir	idd4a_dir	OK	17.536	30.2121	0.784808	1.72286	2.63697	5e-05	0.007634
AT1G52030	AT1G52030	1:19345939-19349088	WTa_dir	idd4a_dir	OK	1.51521	2.60472	0.781608	1.71905	1.73902	0.0031	0.114976
AT3G05650	AT3G05650	3:1645679-1648573	WTa_dir	idd4a_dir	OK	0.777838	1.3344	0.778653	1.71552	1.38655	0.02715	0.309155
AT3G10040	AT3G10040	3:3096414-3098071	WTa_dir	idd4a_dir	OK	4.05119	6.94637	0.777911	1.71465	2.2304	0.00055	0.046225
AT2G24250	AT2G24250	2:10313285-10314920	WTa_dir	idd4a_dir	OK	1.77553	3.04282	0.77716	1.71375	1.5199	0.018	0.263837
AT4G17490	AT4G17490	4:9752823-9753867	WTa_dir	idd4a_dir	OK	3.6453	6.24165	0.775888	1.71225	1.76823	0.00515	0.147205
AT2G38530	AT2G38530	2:16128377-16129158	WTa_dir	idd4a_dir	OK	35.5761	60.8602	0.774592	1.7107	2.93752	5e-05	0.007634
AT4G30140	AT4G30140	4:14738386-14740676	WTa_dir	idd4a_dir	OK	16.8861	28.8296	0.771718	1.7073	2.89256	5e-05	0.007634
AT3G57500	AT3G57500	3:21281847-21282591	WTa_dir	idd4a_dir	OK	3.99449	6.81793	0.771322	1.70683	1.47533	0.01105	0.212666
AT4G16447	AT4G16447	4:9278786-9279389	WTa_dir	idd4a_dir	OK	13.0737	22.149	0.760574	1.69416	1.88761	0.00175	0.088087
AT3G49960	AT3G49960	3:18524083-18525687	WTa_dir	idd4a_dir	OK	1.63715	2.77305	0.760288	1.69383	1.38507	0.03775	0.360801
AT2G43480	AT2G43480	2:18053001-18054387	WTa_dir	idd4a_dir	OK	1.67287	2.8315	0.759244	1.6926	1.29047	0.03745	0.359999
AT5G13880	AT5G13880	5:4477353-4478109	WTa_dir	idd4a_dir	OK	2.9016	4.90252	0.756678	1.68959	1.24724	0.04085	0.373462
AT5G09300	AT5G09300	5:2882426-2886863	WTa_dir	idd4a_dir	OK	1.30412	2.19935	0.753995	1.68646	1.44691	0.0214	0.280065
AT5G07280	AT5G07280	5:2285039-2288686	WTa_dir	idd4a_dir	OK	1.4678	2.4753	0.753943	1.6864	1.8761	0.00275	0.109772
AT3G11840	AT3G11840	3:3736399-3738257	WTa_dir	idd4a_dir	OK	1.23277	2.07766	0.753052	1.68536	1.28394	0.03345	0.341242
AT3G47110	AT3G47110	3:17347102-17350296	WTa_dir	idd4a_dir	OK	0.8691	1.46473	0.753044	1.68534	1.34402	0.01705	0.257748
AT2G40390	AT2G40390	2:16867292-16869089	WTa_dir	idd4a_dir	OK	2.63596	4.43809	0.75161	1.68367	1.63442	0.00505	0.146634
AT1G30760	AT1G30760	1:10918277-10920677	WTa_dir	idd4a_dir	OK	0.698311	1.17555	0.751395	1.68342	1.15489	0.04715	0.394827
AT5G12330	AT5G12330	5:3987374-3989833	WTa_dir	idd4a_dir	OK	1.9419	3.26901	0.751386	1.68341	1.87257	0.00285	0.110866
AT1G05835	AT1G05835	1:1762223-1766281	WTa_dir	idd4a_dir	OK	15.1115	25.4157	0.750074	1.68188	1.61025	0.008	0.18254
AT2G43570	AT2G43570	2:18076223-18077463	WTa_dir	idd4a_dir	OK	5.42004	9.11132	0.749357	1.68104	1.86795	0.00135	0.076816
AT2G23700	AT2G23700	2:10076368-10080232	WTa_dir	idd4a_dir	OK	2.05821	3.45669	0.748005	1.67946	1.96969	0.001	0.065436
AT3G12520	AT3G12520	3:3967094-3971927	WTa_dir	idd4a_dir	OK	1.99095	3.33571	0.744534	1.67544	1.93643	0.0015	0.081071
AT5G17850	AT5G17850	5:5899252-5900932	WTa_dir	idd4a_dir	OK	1.61946	2.7123	0.743999	1.67482	1.37591	0.0302	0.326253
AT4G27950	AT4G27950	4:13909568-13910859	WTa_dir	idd4a_dir	OK	4.87222	8.15351	0.742842	1.67347	2.00858	0.00135	0.076816
AT4G25940	AT4G25940	4:13169640-13172881	WTa_dir	idd4a_dir	OK	0.623011	1.04192	0.741909	1.67239	1.17957	0.04635	0.392978
AT5G48170	AT5G48170	5:19532536-19533265	WTa_dir	idd4a_dir	OK	5.55378	9.28708	0.741756	1.67221	1.75486	0.0088	0.18991
AT2G21070	AT2G21070	2:9040851-9043626	WTa_dir	idd4a_dir	OK	1.60854	2.68532	0.739339	1.66941	1.6589	0.0082	0.184798
AT4G22513	AT4G22513	4:11854808-11857313	WTa_dir	idd4a_dir	OK	298.329	496.791	0.735735	1.66525	1.92023	0.00225	0.098154
AT5G65040	AT5G65040	5:25977620-25978417	WTa_dir	idd4a_dir	OK	4.87688	8.11051	0.733833	1.66305	1.30816	0.0219	0.281778
AT2G26440	AT2G26440	2:11247382-11249493	WTa_dir	idd4a_dir	OK	2.28017	3.78068	0.729505	1.65807	1.69382	0.00445	0.138426
AT5G24770	AT5G24770	5:8500475-8502224	WTa_dir	idd4a_dir	OK	7.53261	12.4881	0.729335	1.65787	2.27512	5e-05	0.007634
AT5G23350	AT5G23350	5:7856188-7859387	WTa_dir	idd4a_dir	OK	8.14684	13.5002	0.728672	1.65711	1.31302	0.02935	0.321621
AT5G10870	AT5G10870	5:3430545-3432462	WTa_dir	idd4a_dir	OK	1.56723	2.59598	0.728059	1.65641	1.25837	0.0384	0.363224
AT5G01420	AT5G01420	5:174798-176214	WTa_dir	idd4a_dir	OK	1.30309	2.15741	0.727366	1.65561	1.17404	0.04825	0.398753
AT4G35390	AT4G35390	4:16829325-16830692	WTa_dir	idd4a_dir	OK	1.27484	2.11032	0.72714	1.65536	1.29963	0.04225	0.378031
AT1G21090	AT1G21090	1:7384628-7386558	WTa_dir		OK	3.10498	5.13473	0.725705	1.65371	1.76468	0.00485	0.143789
AT5G60650	AT5G60650	5:24374191-24374798	WTa_dir	idd4a_dir	OK	4.63485	7.65461	0.723808	1.65153	1.21533	0.04275	0.379122
AT4G36110	AT4G36110	4:17089948-17090825	WTa_dir	idd4a_dir	OK	2.82936	4.66704	0.722032	1.6495	1.19075	0.04975	0.403506
AT2G42610	AT2G42610	2:17747916-17750440	WTa_dir	idd4a_dir	OK	3.35163	5.52251	0.720461	1.64771	1.91627	0.0028	0.110089
AT3G02550	AT3G02550	3:536504-537998	WTa_dir	idd4a_dir	OK	7.85089	12.9344	0.720285	1.64751	2.43137	0.00025	0.026026
AT3G17300	AT3G17300	3:5907233-5908893	WTa_dir	idd4a_dir	OK	2.07572	3.40575	0.714359	1.64076	1.35682	0.0392	0.365694
AT4G13235	AT4G13235	4:7677865-7678247	WTa_dir	idd4a_dir	OK	14.6428	23.8537	0.704021	1.62904	1.21561	0.0489	0.400154
AT3G21680	AT3G21680	3:7633493-7633853	WTa_dir	idd4a_dir	OK	11.1183	18.109	0.703767	1.62876	1.25355	0.0446	0.388385
AT2G44580	AT2G44580	2:18401877-18403416	WTa_dir	idd4a_dir	OK	5.37219	8.7466	0.703213	1.62813	1.78877	0.00325	0.116758
AT2G28790	AT2G28790	2:12354429-12355431	WTa_dir	idd4a_dir	OK	26.5245	43.1819	0.703101	1.628	3.09645	5e-05	0.007634
AT1G50060	AT1G50060	1:18551185-18552578	WTa_dir	idd4a_dir	OK	2.62498	4.26191	0.699193	1.6236	1.20527	0.04735	0.395418
AT2G41240	AT2G41240	2:17198281-17199320	WTa_dir	idd4a_dir	OK	4.11728	6.67831	0.697791	1.62202	1.35107	0.0214	0.280065
AT5G53486	AT5G53486	5:21721730-21722838	WTa_dir	idd4a_dir	OK	7.37364	11.9196	0.692889	1.61652	1.68563	0.00475	0.143789
AT3G03580	AT3G03580	3:860511-863352	WTa_dir	idd4a_dir	OK	0.800639	1.28848	0.686441	1.60931	1.17447	0.04085	0.373462
AT5G01600	AT5G01600	5:227952-230051	WTa_dir	idd4a_dir	OK	59.4604	95.6077	0.685197	1.60792	2.64817	5e-05	0.007634
ATCG00350	ATCG00350	C:39604-41857	WTa_dir	idd4a_dir	OK	16.2705	26.1305	0.683474	1.606	2.70078	5e-05	0.007634
AT2G43800	AT2G43800	2:18145720-18148897	WTa_dir	idd4a_dir	OK	6.14248	9.86232	0.683106	1.60559	2.67775	5e-05	0.007634
AT5G45700	AT5G45700	5:18537348-18538196	WTa_dir	idd4a_dir	OK	13.4516	21.5839	0.682179	1.60456	2.05291	0.00055	0.046225
AT5G16410	AT5G16410	5:5365668-5367385	WTa_dir	idd4a_dir	OK	1.95522	3.13348	0.680436	1.60262	1.36502	0.0236	0.288458
AT1G29030	AT1G29030	1:10129034-10133961	WTa_dir	idd4a_dir	OK	0.696986	1.11672	0.680063	1.60221	1.27937	0.02895	0.318381
ATMG00160	ATMG00160	M:40501-42628	WTa_dir	idd4a_dir	OK	1.94759	3.11903	0.679405	1.60148	1.63299	0.0085	0.187384
AT1G78430	AT1G78430	1:29508958-29510895	WTa_dir	idd4a_dir	OK	2.47291	3.94887	0.675229	1.59685	1.55852	0.0075	0.176626
AT4G04990	AT4G04990	4:2555089-2557046	WTa_dir	idd4a_dir	OK	3.17022	5.0599	0.674526	1.59607	1.50559	0.01095	0.212666
AT4G17220	AT4G17220	4:9656837-9659463	WTa_dir	idd4a_dir	OK	1.20096	1.91522	0.673324	1.59474	1.32679	0.0264	0.303832
AT2G02100	AT2G02100	2:528349-529108	WTa_dir	idd4a_dir	OK	63.0367	100.527	0.673319	1.59474	2.63485	5e-05	0.007634
AT5G50090	AT5G50090	5:20369850-20371094	WTa_dir	idd4a_dir	OK	3.29196	5.24831	0.672907	1.59428	1.31348	0.02595	0.301685
AT3G59010	AT3G59010	3:21802804-21805214	WTa_dir	idd4a_dir	OK	1.82093	2.90199	0.672368	1.59369	1.51085	0.0143	0.237538
AT4G23170	AT4G23170	4:12135092-12136157	WTa_dir	idd4a_dir	OK	4.48817	7.14605	0.671019	1.5922	1.47759	0.01255	0.224351
AT2G34670	AT2G34670	2:14612580-14615795	WTa_dir	idd4a_dir	OK	1.60651	2.55756	0.67084	1.592	1.55241	0.0076	0.178293
AT2G02080	AT2G02080	2:518158-521707	WTa_dir	idd4a_dir	OK	14.5089	23.0393	0.667157	1.58794	2.64762	5e-05	0.007634
AT1G31490	AT1G31490	1:11265879-11273294	WTa_dir	idd4a_dir	OK	2.09871	3.32816	0.665219	1.58581	1.30507	0.02785	0.312856
AT2G13550	AT2G13550	2:5648541-5649797	WTa_dir	idd4a_dir	OK	6.37657	10.1079	0.664628	1.58516	2.35664	0.00115	0.069769
AT5G65280	AT5G65280	5:26085972-26088153	WTa_dir	idd4a_dir	OK	2.75853	4.37173	0.664305	1.5848	1.63964	0.0066	0.164748
AT2G07170	AT2G07170	2:2975039-2978820	WTa_dir	idd4a_dir	OK	2.07506	3.28269	0.661728	1.58197	1.73417	0.0036	0.124217
AT4G07960	AT4G07960	4:4802340-4805647	WTa_dir	idd4a_dir	OK	1.48041	2.33966	0.660299	1.58041	1.44336	0.0128	0.225285
AT2G16440	AT2G16440	2:7126356-7130685	WTa_dir	idd4a_dir	OK	2.43435	3.83872	0.657089	1.5769	1.94733	0.00115	0.069769
AT1G05210	AT1G05210	1:1510403-1511683	WTa_dir	idd4a_dir	OK	3.27572	5.16535	0.657055	1.57686	1.35464	0.0303	0.326947
AT3G06435	AT3G06435	3:1969120-1970784	WTa_dir	idd4a_dir	OK	2.76538	4.35629	0.655624	1.5753	1.43088	0.0446	0.388385
AT1G09460	AT1G09460	1:3053900-3057443	WTa_dir	idd4a_dir	OK	4.48011	7.04321	0.652698	1.57211	1.62976	0.00835	0.186118
AT5G57625	AT5G57625	5:23337849-23338807	WTa_dir	idd4a_dir	OK	5.09063	7.99651	0.651524	1.57083	1.58773	0.0151	0.242473
AT4G29030	AT4G29030	4:14307248-14307973	WTa_dir	idd4a_dir	OK	67.0536	105.256	0.650513	1.56973	2.57281	5e-05	0.007634
AT1G23340	AT1G23340	1:8283643-8286832	WTa_dir	idd4a_dir	OK	1.65836	2.60258	0.650181	1.56937	1.44548	0.0164	0.252215
AT3G57860	AT3G57860	3:21426313-21428253	WTa_dir	idd4a_dir	OK	2.27649	3.57089	0.649473	1.56859	1.3964	0.01885	0.268231
ATCG01100	ATCG01100	C:119846-122009	WTa_dir	idd4a_dir	OK	4.21735	6.61387	0.649158	1.56825	1.62698	0.00725	0.172512
AT1G31320	AT1G31320	1:11213016-11214382	WTa_dir	idd4a_dir	OK	6.17837	9.68156	0.648014	1.56701	1.75047	0.006	0.157496
AT1G14540	AT1G14540	1:4974066-4975705	WTa_dir	idd4a_dir	OK	1.76858	2.77039	0.647503	1.56645	1.08555	0.04855	0.399252
AT3G61880	AT3G61880	3:22905867-22907958	WTa_dir	idd4a_dir	OK	1.40004	2.1921	0.646844	1.56574	1.37087	0.03435	0.346755
AT1G58684	AT1G58684	1:21769761-21771229	WTa_dir	idd4a_dir	OK	217.237	339.404	0.643733	1.56237	2.71349	5e-05	0.007634
AT4G11450	AT4G11450	4:6958680-6962046	WTa_dir	idd4a_dir	OK	2.42446	3.78782	0.643704	1.56234	1.71265	0.00455	0.13964
AT4G38210	AT4G38210	4:17922755-17923973	WTa_dir	idd4a_dir	OK	2.45596	3.83121	0.641512	1.55996	1.38824	0.02515	0.297481
AT3G18660	AT3G18660	3:6419030-6422002	WTa_dir	idd4a_dir	OK	1.12556	1.75436	0.640302	1.55866	1.25992	0.0341	0.345756
AT1G26250	AT1G26250	1:9083837-9085464	WTa_dir	idd4a_dir	OK	3.33999	5.1992	0.638449	1.55665	1.71079	0.00705	0.169961
AT2G18950	AT2G18950	2:8207341-8210463	WTa_dir	idd4a_dir	OK	1.34495	2.09347	0.638342	1.55654	1.30603	0.04205	0.377852
AT1G21150	AT1G21150	1:7406295-7407764	WTa_dir	idd4a_dir	OK	2.13231	3.31609	0.637066	1.55516	1.18737	0.04625	0.392675
AT2G18500	AT2G18500	2:8027033-8028251	WTa_dir	idd4a_dir	OK	4.35811	6.77728	0.637004	1.5551	1.63932	0.0078	0.180672
AT4G22880	AT4G22880	4:12004767-12006209	WTa_dir	idd4a_dir	OK	9.14946	14.2142	0.635571	1.55356	1.93501	0.00155	0.081842
AT1G77460	AT1G77460	1:29103632-29111921	WTa_dir	idd4a_dir	OK	1.68679	2.61548	0.632796	1.55057	2.10709	0.0007	0.053217
AT1G18370	AT1G18370	1:6319649-6324222	WTa_dir	idd4a_dir	OK	1.82691	2.8302	0.6315	1.54917	1.73069	0.00345	0.120631
AT1G66090	AT1G66090	1:24602145-24604763	WTa_dir	idd4a_dir	OK	2.03968	3.15876	0.631014	1.54865	1.30834	0.0225	0.2847
AT1G30820	AT1G30820	1:10944912-10949458	WTa_dir	idd4a_dir	OK	2.80042	4.33526	0.630474	1.54807	2.00454	0.00195	0.09161
AT5G41750	AT5G41750	5:16693908-16698943	WTa_dir	idd4a_dir	OK	0.962432	1.48989	0.630447	1.54805	1.39704	0.0171	0.258078
AT1G49870	AT1G49870	1:18460211-18463785	WTa_dir	idd4a_dir	OK	2.43917	3.77278	0.629239	1.54675	1.88602	0.00245	0.102486
AT3G50410	AT3G50410	3:18709747-18710760	WTa_dir	idd4a_dir	OK	5.78233	8.93143	0.627239	1.54461	1.5183	0.01095	0.212666
AT5G50780	AT5G50780	5:20650268-20655212	WTa_dir	idd4a_dir	OK	0.739901	1.14082	0.624663	1.54185	1.20862	0.03685	0.357988
AT1G80450	AT1G80450	1:30243929-30244783	WTa_dir	idd4a_dir	OK	3.19243	4.90681	0.62013	1.53701	1.2949	0.0461	0.392675
AT4G30130	AT4G30130	4:14734818-14737978	WTa_dir	idd4a_dir	OK	1.01963	1.56447	0.617628	1.53435	1.20637	0.03995	0.369492
AT3G08770	AT3G08770	3:2664129-2664834	WTa_dir	idd4a_dir	OK	60.5702	92.9028	0.617114	1.5338	2.41245	0.0001	0.012813
AT1G72520	AT1G72520	1:27308514-27312754	WTa_dir	idd4a_dir	OK	1.36245	2.08918	0.616735	1.5334	1.53694	0.0098	0.201296
AT5G58390	AT5G58390	5:23599566-23601325	WTa_dir	idd4a_dir	OK	4.31362	6.6044	0.614528	1.53106	1.70844	0.0062	0.159322
AT2G46660	AT2G46660	2:19153327-19155489	WTa_dir	idd4a_dir	OK	3.7584	5.75223	0.614002	1.5305	1.76918	0.005	0.145876
AT5G48070	AT5G48070	5:19482105-19483452	WTa_dir	idd4a_dir	OK	2.68632	4.10847	0.612971	1.5294	1.13878	0.0466	0.393518
AT1G26390	AT1G26390	1:9130016-9131779	WTa_dir	idd4a_dir	OK	5.90708	9.02939	0.612184	1.52857	1.49362	0.004	0.131341
AT3G13784	AT3G13784	3:4528528-4530669	WTa_dir	idd4a_dir	OK	3.01109	4.59945	0.611174	1.5275	1.62863	0.01135	0.216169
AT2G28400	AT2G28400	2:12148303-12149052	WTa_dir	idd4a_dir	OK	11.0016	16.7995	0.610712	1.52701	1.65783	0.0083	0.186118
AT1G21120	AT1G21120	1:7395227-7396773	WTa_dir	idd4a_dir	OK	4.88929	7.4604	0.609629	1.52587	1.49295	0.00875	0.189501
AT3G12970	AT3G12970	3:4141050-4142548	WTa_dir	idd4a_dir	OK	2.75797	4.20338	0.60794	1.52408	1.5163	0.01735	0.259711
AT1G11080	AT1G11080	1:3694671-3698013	WTa_dir	idd4a_dir	OK	2.37834	3.62089	0.606393	1.52244	1.53395	0.01075	0.210654
AT3G13404	AT3G13404	3:4358178-4359007	WTa_dir	idd4a_dir	OK	7.0431	10.7053	0.604041	1.51997	1.26805	0.0282	0.314665
AT3G20898	AT3G20898	3:7323682-7324670	WTa_dir	idd4a_dir	OK	6.82658	10.3745	0.603813	1.51972	1.3401	0.02245	0.284657
AT1G54385	AT1G54385	1:20301125-20303885	WTa_dir	idd4a_dir	OK	3.09131	4.69653	0.603377	1.51927	1.59991	0.00745	0.176128
AT5G10300	AT5G10300	5:3239616-3240870	WTa_dir	idd4a_dir	OK	3.9741	6.03565	0.602883	1.51875	1.37515	0.0225	0.2847
AT3G61250	AT3G61250	3:22671001-22672738	WTa_dir	idd4a_dir	OK	2.17193	3.29678	0.602079	1.5179	1.17303	0.0413	0.374233
AT4G24610	AT4G24610	4:12700596-12708109	WTa_dir	idd4a_dir	OK	0.757486	1.14939	0.601577	1.51737	1.43696	0.0185	0.265849
AT1G12845	AT1G12845	1:4378938-4379516	WTa_dir	idd4a_dir	OK	8.03734	12.1953	0.601529	1.51733	1.15622	0.0405	0.372324
AT3G61650	AT3G61650	3:22812600-22815011	WTa_dir	idd4a_dir	OK	1.63327	2.47674	0.600685	1.51643	1.2408	0.0478	0.397365
AT1G52000	AT1G52000	1:19333158-19336115	WTa_dir	idd4a_dir	OK	9.86997	14.9422	0.598276	1.51391	2.29169	0.00015	0.017846
AT1G75640	AT1G75640	1:28403465-28407051	WTa_dir	idd4a_dir	OK	2.55263	3.86081	0.596921	1.51248	1.82832	0.0029	0.111626
AT1G29418	AT1G29418	1:10300877-10301951	WTa_dir	idd4a_dir	OK	92.7216	140.23	0.596815	1.51238	2.12136	0.00155	0.081842
AT5G07800	AT5G07800	5:2486575-2489296	WTa_dir	idd4a_dir	OK	1.74148	2.63196	0.595826	1.51134	1.22856	0.03655	0.357264
AT3G14440	AT3G14440	3:4831287-4833599	WTa_dir	idd4a_dir	OK	1.3257	2.00288	0.595324	1.51081	1.29753	0.03185	0.333842
AT5G46330	AT5G46330	5:18791735-18795546	WTa_dir	idd4a_dir	OK	1.42393	2.15122	0.595274	1.51076	1.44082	0.0159	0.249418
AT5G40460	AT5G40460	5:16202246-16202932	WTa_dir	idd4a_dir	OK	8.64139	13.0371	0.593293	1.50868	1.33945	0.02175	0.281032
AT3G17950	AT3G17950	3:6146240-6147348	WTa_dir	idd4a_dir	OK	7.72192	11.6472	0.592948	1.50833	1.73221	0.0052	0.147712
AT5G63090	AT5G63090	5:25308571-25310973	WTa_dir	idd4a_dir	OK	1.80034	2.71102	0.590567	1.50584	1.21206	0.03835	0.363224
AT1G72910	AT1G72910	1:27435613-27437144	WTa_dir	idd4a_dir	OK	2.67948	4.03431	0.59037	1.50563	1.16696	0.04405	0.385795
AT2G16850	AT2G16850	2:7301580-7303437	WTa_dir	idd4a_dir	OK	9.3735	14.0897	0.587984	1.50314	1.95864	0.00155	0.081842
AT4G16515	AT4G16515	4:9305253-9305763	WTa_dir	idd4a_dir	OK	20.0709	30.1265	0.58593	1.501	1.45155	0.015	0.241503
AT5G01840	AT5G01840	5:324551-325516	WTa_dir	idd4a_dir	OK	5.12374	7.68757	0.58533	1.50038	1.56918	0.01295	0.225971
AT5G53210	AT5G53210	5:21586605-21588941	WTa_dir	idd4a_dir	OK	3.02199	4.53393	0.585264	1.50031	1.44488	0.0125	0.224314
AT2G31010	AT2G31010	2:13194184-13200128	WTa_dir	idd4a_dir	OK	0.970222	1.45558	0.585209	1.50025	1.39716	0.0239	0.290382
AT1G27680	AT1G27680	1:9631284-9634597	WTa_dir	idd4a_dir	OK	1.36448	2.04424	0.583208	1.49818	1.3003	0.0473	0.395361
AT5G52750	AT5G52750	5:21384042-21384924	WTa_dir	idd4a_dir	OK	7.15979	10.7245	0.582922	1.49788	1.24929	0.03165	0.333175
AT3G55370	AT3G55370	3:20527062-20529291	WTa_dir	idd4a_dir	OK	5.85488	8.7658	0.582246	1.49718	1.76209	0.0032	0.11633
AT3G13175	AT3G13175	3:4235125-4235724	WTa_dir	idd4a_dir	OK	7.73271	11.575	0.581961	1.49689	1.25784	0.03995	0.369492
AT3G48700	AT3G48700	3:18038647-18039876	WTa_dir	idd4a_dir	OK	9.49933	14.2158	0.581596	1.49651	2.04749	0.0018	0.088894
AT4G32605	AT4G32605	4:15726270-15727947	WTa_dir	idd4a_dir	OK	4.82202	7.21586	0.581534	1.49644	1.58931	0.0156	0.247038
AT2G26530	AT2G26530	2:11282774-11284229	WTa_dir	idd4a_dir	OK	5.57858	8.33919	0.580009	1.49486	1.64252	0.0066	0.164748
AT1G02650	AT1G02650	1:568703-570418	WTa_dir	idd4a_dir	OK	2.04703	3.05977	0.579889	1.49474	1.32953	0.04635	0.392978
AT4G35500	AT4G35500	4:16857298-16859603	WTa_dir	idd4a_dir	OK	2.4371	3.63787	0.577931	1.4927	1.35092	0.0227	0.285456
AT3G17350	AT3G17350	3:5934063-5935303	WTa_dir	idd4a_dir	OK	3.60271	5.37697	0.577711	1.49248	1.28305	0.036	0.355767
AT4G22160	AT4G22160	4:11733122-11734027	WTa_dir	idd4a_dir	OK	8.97535	13.3767	0.57568	1.49038	1.49282	0.011	0.212666
AT1G29160	AT1G29160	1:10183796-10184324	WTa_dir	idd4a_dir	OK	9.09263	13.5486	0.57537	1.49006	1.2676	0.04595	0.392675
AT4G31250	AT4G31250	4:15178924-15181751	WTa_dir	idd4a_dir	OK	3.13042	4.6644	0.575337	1.49002	1.6694	0.0061	0.158705
AT4G02070	AT4G02070	4:905865-913190	WTa_dir	idd4a_dir	OK	1.6062	2.39188	0.57449	1.48915	1.75508	0.0029	0.111626
AT5G44500	AT5G44500	5:17927442-17929463	WTa_dir	idd4a_dir	OK	2.36766	3.52367	0.573614	1.48825	1.37593	0.03175	0.333175
AT2G26330	AT2G26330	2:11208182-11213971	WTa_dir	idd4a_dir	OK	3.28778	4.88566	0.571439	1.48601	2.00364	0.0014	0.078204
AT3G22120	AT3G22120	3:7794956-7796310	WTa_dir	idd4a_dir	OK	227.943	338.638	0.57107	1.48563	2.79649	0.00015	0.017846
AT1G03470	AT1G03470	1:865914-867733	WTa_dir	idd4a_dir	OK	5.08013	7.54633	0.570908	1.48546	1.54459	0.011	0.212666
AT3G14870	AT3G14870	3:5002366-5005739	WTa_dir	idd4a_dir	OK	2.411	3.57852	0.569734	1.48425	1.45779	0.0126	0.224351
AT5G45330	AT5G45330	5:18363405-18366672	WTa_dir	idd4a_dir	OK	2.01756	2.99149	0.56825	1.48273	1.4225	0.016	0.250557
AT2G42840	AT2G42840	2:17826115-17827536	WTa_dir	idd4a_dir	OK	133.779	197.922	0.565083	1.47947	2.50365	0.0001	0.012813
AT2G19090	AT2G19090	2:8265177-8267879	WTa_dir	idd4a_dir	OK	1.88888	2.78983	0.56265	1.47698	1.29528	0.02415	0.292064
AT5G62200	AT5G62200	5:24984235-24985711	WTa_dir	idd4a_dir	OK	4.78875	7.0715	0.562367	1.47669	1.39041	0.03045	0.326949
AT3G22180	AT3G22180	3:7827035-7830813	WTa_dir	idd4a_dir	OK	1.7253	2.54717	0.562052	1.47636	1.44534	0.0222	0.283448
AT2G43040	AT2G43040	2:17895882-17899374	WTa_dir	idd4a_dir	OK	1.37195	2.02408	0.561032	1.47533	1.22854	0.03505	0.350156
AT1G65370	AT1G65370	1:24284468-24286145	WTa_dir	idd4a_dir	OK	7.68435	11.3331	0.560547	1.47483	1.6239	0.0055	0.151081
AT2G40130	AT2G40130	2:16765919-16769268	WTa_dir	idd4a_dir	OK	2.06475	3.04054	0.558361	1.47259	1.44589	0.01295	0.225971
AT1G76800	AT1G76800	1:28829307-28830277	WTa_dir	idd4a_dir	OK	12.2819	18.0487	0.555364	1.46954	1.67018	0.00805	0.18254
AT4G00480	AT4G00480	4:216811-219743	WTa_dir	idd4a_dir	OK	4.00938	5.88416	0.553456	1.4676	1.59831	0.00735	0.174439
AT4G16970	AT4G16970	4:9551427-9555784	WTa_dir	idd4a_dir	OK	1.42845	2.09463	0.552246	1.46637	1.329	0.0223	0.284131
AT2G18480	AT2G18480	2:8009322-8011255	WTa_dir	idd4a_dir	OK	2.00691	2.94175	0.5517	1.46581	1.21324	0.0489	0.400154
AT1G65380	AT1G65380	1:24286825-24289249	WTa_dir	idd4a_dir	OK	2.67896	3.9246	0.550873	1.46497	1.39564	0.0229	0.286399
AT1G01450	AT1G01450	1:164104-165517	WTa_dir	idd4a_dir	OK	4.01517	5.87944	0.550216	1.46431	1.32327	0.02475	0.295612
AT2G26760	AT2G26760	2:11401328-11403427	WTa_dir	idd4a_dir	OK	3.52018	5.15328	0.549844	1.46393	1.3771	0.0189	0.268231
AT1G62540	AT1G62540	1:23151793-23155717	WTa_dir	idd4a_dir	OK	3.10795	4.548	0.549268	1.46334	1.59787	0.0081	0.18322
AT4G27730	AT4G27730	4:13831037-13836578	WTa_dir	idd4a_dir	OK	3.13976	4.5906	0.548026	1.46209	1.34113	0.03455	0.348199
AT4G25990	AT4G25990	4:13191689-13193543	WTa_dir	idd4a_dir	OK	4.04554	5.91338	0.547649	1.4617	1.42297	0.01475	0.241079
AT1G28290	AT1G28290	1:9889124-9890993	WTa_dir	idd4a_dir	OK	76.7963	112.173	0.546616	1.46066	2.47529	5e-05	0.007634
AT2G22650	AT2G22650	2:9624585-9626969	WTa_dir	idd4a_dir	OK	2.73483	3.99401	0.546386	1.46042	1.37431	0.02655	0.304984
AT2G37120	AT2G37120	2:15594029-15594961	WTa_dir	idd4a_dir	OK	14.9573	21.8175	0.544639	1.45865	1.65596	0.01025	0.205922
AT5G54530	AT5G54530	5:22152724-22154429	WTa_dir	idd4a_dir	OK	5.54983	8.09069	0.543819	1.45783	1.43891	0.02075	0.277302
AT5G01870	AT5G01870	5:337176-337820	WTa_dir	idd4a_dir	OK	24.0976	35.1164	0.543259	1.45726	1.80827	0.00445	0.138426
AT5G03210	AT5G03210	5:762786-763321	WTa_dir	idd4a_dir	OK	15.909	23.1621	0.541923	1.45591	1.2768	0.0365	0.357049
AT4G37740	AT4G37740	4:17725336-17727730	WTa_dir	idd4a_dir	OK	2.78686	4.05713	0.541816	1.45581	1.35318	0.0172	0.258734
AT4G37730	AT4G37730	4:17723665-17724915	WTa_dir	idd4a_dir	OK	9.11533	13.2604	0.540759	1.45474	1.62093	0.00545	0.150384
ATCG00490	ATCG00490	C:54957-56397	WTa_dir	idd4a_dir	OK	108.894	158.387	0.540525	1.45451	2.26231	5e-05	0.007634
AT5G26920	AT5G26920	5:9475681-9478751	WTa_dir	idd4a_dir	OK	2.33773	3.39642	0.538909	1.45287	1.33016	0.02105	0.277866
AT1G77270	AT1G77270	1:29027777-29031285	WTa_dir	idd4a_dir	OK	2.92589	4.24025	0.535272	1.44922	1.5248	0.0089	0.190275
AT1G21250	AT1G21250	1:7439265-7442113	WTa_dir	idd4a_dir	OK	2.77122	4.01409	0.534555	1.44849	1.47577	0.0132	0.228161
AT3G52490	AT3G52490	3:19455698-19458919	WTa_dir	idd4a_dir	OK	2.66862	3.86463	0.534236	1.44818	1.50603	0.01195	0.220048
AT3G09000	AT3G09000	3:2745643-2748459	WTa_dir	idd4a_dir	OK	3.97173	5.74783	0.533252	1.44719	1.73815	0.00445	0.138426
AT5G11550	AT5G11550	5:3708008-3709246	WTa_dir	idd4a_dir	OK	10.9336	15.8151	0.532531	1.44647	2.15215	0.00115	0.069769
AT4G03960	AT4G03960	4:1887527-1889211	WTa_dir	idd4a_dir	OK	3.41059	4.93169	0.532062	1.44599	1.16574	0.0483	0.398807
AT1G51130	AT1G51130	1:18939276-18941704	WTa_dir	idd4a_dir	OK	1.97559	2.8544	0.530903	1.44483	1.13678	0.04595	0.392675
AT1G28710	AT1G28710	1:10086599-10089772	WTa_dir	idd4a_dir	OK	4.12005	5.9428	0.52848	1.44241	1.58426	0.00705	0.169961
AT1G63240	AT1G63240	1:23456020-23458661	WTa_dir	idd4a_dir	OK	3.45602	4.9849	0.528453	1.44238	1.46051	0.0126	0.224351
AT1G25320	AT1G25320	1:8877856-8882100	WTa_dir	idd4a_dir	OK	2.08902	3.01247	0.52812	1.44205	1.19054	0.0399	0.369403
AT5G03100	AT5G03100	5:726821-728742	WTa_dir	idd4a_dir	OK	3.2309	4.65826	0.527855	1.44178	1.21618	0.03695	0.3582
AT4G33700	AT4G33700	4:16176275-16179481	WTa_dir	idd4a_dir	OK	2.34367	3.37356	0.525504	1.43943	1.35023	0.0289	0.318381
AT4G14150	AT4G14150	4:8158571-8165008	WTa_dir	idd4a_dir	OK	1.07842	1.55185	0.525071	1.439	1.31608	0.0262	0.303053
AT1G15000	AT1G15000	1:5168595-5170066	WTa_dir	idd4a_dir	OK	12.2967	17.6745	0.523404	1.43734	2.04018	0.00125	0.073642
AT3G53190	AT3G53190	3:19713927-19717595	WTa_dir	idd4a_dir	OK	3.91204	5.62291	0.523393	1.43733	1.64952	0.0066	0.164748
AT1G63100	AT1G63100	1:23399390-23401367	WTa_dir	idd4a_dir	OK	7.01247	10.0706	0.522162	1.4361	1.77518	0.0038	0.127516
AT5G59220	AT5G59220	5:23894403-23896619	WTa_dir	idd4a_dir	OK	3.40595	4.89075	0.521995	1.43594	1.44087	0.01955	0.27136
AT5G48660	AT5G48660	5:19736646-19738538	WTa_dir	idd4a_dir	OK	3.65604	5.24788	0.521452	1.4354	1.21146	0.03605	0.355877
AT3G05470	AT3G05470	3:1579666-1582547	WTa_dir	idd4a_dir	OK	2.35472	3.37897	0.521031	1.43498	1.43834	0.01905	0.269524
AT1G56170	AT1G56170	1:21024763-21025883	WTa_dir	idd4a_dir	OK	18.1617	26.0545	0.520631	1.43458	1.92084	0.0017	0.086521
AT3G15240	AT3G15240	3:5133605-5135902	WTa_dir	idd4a_dir	OK	4.21415	6.04358	0.520161	1.43412	1.45781	0.0119	0.219569
AT3G28850	AT3G28850	3:10848668-10850122	WTa_dir	idd4a_dir	OK	4.8077	6.88332	0.517755	1.43173	1.30135	0.0305	0.326949
AT1G18140	AT1G18140	1:6238843-6241436	WTa_dir	idd4a_dir	OK	2.05594	2.94327	0.517621	1.43159	1.21984	0.03305	0.339943
AT2G35000	AT2G35000	2:14751573-14753319	WTa_dir	idd4a_dir	OK	4.25457	6.08234	0.515613	1.4296	1.46286	0.0148	0.241251
AT5G06640	AT5G06640	5:2039858-2041928	WTa_dir	idd4a_dir	OK	1.87619	2.67968	0.514253	1.42826	1.56902	0.0473	0.395361
ATMG00090	ATMG00090	M:25075-28733	WTa_dir	idd4a_dir	OK	3.84743	5.49488	0.514194	1.42819	1.70993	0.0041	0.133192
AT4G22380	AT4G22380	4:11811749-11813000	WTa_dir	idd4a_dir	OK	21.8369	31.1702	0.513401	1.42741	1.87566	0.00275	0.109772
AT3G23290	AT3G23290	3:8326824-8328132	WTa_dir	idd4a_dir	OK	9.21003	13.1429	0.513009	1.42702	1.49241	0.0117	0.218297
AT1G54140	AT1G54140	1:20213966-20215223	WTa_dir	idd4a_dir	OK	4.87679	6.95642	0.512414	1.42643	1.16711	0.04485	0.389636
AT4G27070	AT4G27070	4:13586339-13588821	WTa_dir	idd4a_dir	OK	4.52017	6.44225	0.511188	1.42522	1.61475	0.00755	0.177348
AT5G43420	AT5G43420	5:17451668-17453124	WTa_dir	idd4a_dir	OK	7.34404	10.4625	0.510577	1.42462	1.57284	0.00805	0.18254
AT1G72360	AT1G72360	1:27241806-27242827	WTa_dir	idd4a_dir	OK	6.73364	9.58828	0.509885	1.42394	1.25886	0.0316	0.333175
ATCG00680	ATCG00680	C:72370-73897	WTa_dir	idd4a_dir	OK	21.3264	30.3645	0.509741	1.4238	1.9454	0.001	0.065436
AT2G20550	AT2G20550	2:8845801-8847311	WTa_dir	idd4a_dir	OK	3.19936	4.55517	0.509723	1.42378	1.13501	0.04455	0.388385
AT1G35710	AT1G35710	1:13220939-13224681	WTa_dir	idd4a_dir	OK	4.00026	5.68624	0.507382	1.42147	1.69955	0.00365	0.125001
AT3G58650	AT3G58650	3:21696245-21699998	WTa_dir	idd4a_dir	OK	2.47964	3.52379	0.506996	1.42109	1.42465	0.01475	0.241079
AT1G53140	AT1G53140	1:19799237-19802598	WTa_dir	idd4a_dir	OK	1.4992	2.1262	0.504091	1.41822	1.14712	0.04555	0.391448
AT1G02920	AT1G02920	1:658656-659771	WTa_dir	idd4a_dir	OK	68.8069	97.4269	0.501766	1.41595	1.66936	0.0029	0.111626
AT4G27010	AT4G27010	4:13557973-13568296	WTa_dir	idd4a_dir	OK	1.23183	1.74052	0.498716	1.41295	1.49579	0.01065	0.209816
AT1G66700	AT1G66700	1:24873290-24874758	WTa_dir	idd4a_dir	OK	4.35064	6.13942	0.496877	1.41115	1.09243	0.0417	0.376368
AT1G68690	AT1G68690	1:25788607-25792324	WTa_dir	idd4a_dir	OK	2.25023	3.16658	0.492854	1.40723	1.43848	0.0198	0.27215
AT1G16630	AT1G16630	1:5682117-5684867	WTa_dir	idd4a_dir	OK	2.74699	3.86516	0.492675	1.40705	1.34644	0.027	0.307837
AT4G01250	AT4G01250	4:522603-524216	WTa_dir	idd4a_dir	OK	7.30947	10.2728	0.49099	1.40541	1.51005	0.01325	0.228594
AT4G37370	AT4G37370	4:17569827-17571704	WTa_dir	idd4a_dir	OK	5.74169	8.06702	0.49056	1.40499	1.49943	0.01495	0.241334
AT4G24570	AT4G24570	4:12686458-12687650	WTa_dir	idd4a_dir	OK	6.39443	8.9807	0.490013	1.40446	1.45738	0.02795	0.313595
AT2G46630	AT2G46630	2:19145528-19146713	WTa_dir	idd4a_dir	OK	12.3692	17.3426	0.487565	1.40208	1.97474	0.00385	0.128722
AT3G22142	AT3G22142	3:7803603-7808046	WTa_dir	idd4a_dir	OK	4.78335	6.69378	0.4848	1.39939	2.23406	0.00205	0.092285
AT5G65120	AT5G65120	5:26012832-26014640	WTa_dir	idd4a_dir	OK	4.58218	6.39865	0.481731	1.39642	1.22813	0.03905	0.365038
AT5G17160	AT5G17160	5:5639645-5642513	WTa_dir	idd4a_dir	OK	5.70071	7.96031	0.481684	1.39637	1.59756	0.0054	0.14968
AT1G33140	AT1G33140	1:12023274-12024783	WTa_dir	idd4a_dir	OK	98.9219	138.018	0.480497	1.39522	2.00432	0.0006	0.048005
AT1G09750	AT1G09750	1:3157500-3161692	WTa_dir	idd4a_dir	OK	55.0165	76.6894	0.479163	1.39393	2.34324	0.0006	0.048005
AT1G77520	AT1G77520	1:29130402-29132180	WTa_dir	idd4a_dir	OK	3.99381	5.55693	0.476523	1.39139	1.13604	0.04845	0.398967
AT5G61000	AT5G61000	5:24549577-24552723	WTa_dir	idd4a_dir	OK	2.75302	3.82636	0.474961	1.38988	1.24901	0.0306	0.327293
AT1G03770	AT1G03770	1:944571-947483	WTa_dir	idd4a_dir	OK	2.0223	2.81064	0.474899	1.38982	1.12173	0.0489	0.400154
AT2G39700	AT2G39700	2:16543831-16545584	WTa_dir	idd4a_dir	OK	23.7111	32.952	0.474801	1.38973	1.88798	0.00135	0.076816
AT1G14730	AT1G14730	1:5073104-5074779	WTa_dir	idd4a_dir	OK	5.73452	7.96797	0.474541	1.38947	1.32183	0.0335	0.341562
AT3G12145	AT3G12145	3:3874498-3876237	WTa_dir	idd4a_dir	OK	5.50378	7.64235	0.473593	1.38856	1.34802	0.02195	0.282223
AT5G48480	AT5G48480	5:19644674-19645889	WTa_dir	idd4a_dir	OK	32.795	45.4878	0.472006	1.38703	1.88166	0.00285	0.110866
AT3G43430	AT3G43430	3:15354534-15355304	WTa_dir	idd4a_dir	OK	14.3356	19.8709	0.471055	1.38612	1.39028	0.02695	0.307837
ATCG00170	ATCG00170	C:15937-20068	WTa_dir	idd4a_dir	OK	3.1	4.29648	0.470888	1.38596	1.40345	0.01495	0.241334
AT3G03190	AT3G03190	3:735027-735987	WTa_dir	idd4a_dir	OK	11.985	16.5955	0.469568	1.38469	1.28403	0.02505	0.297065
AT4G17030	AT4G17030	4:9581585-9583290	WTa_dir	idd4a_dir	OK	5.64369	7.80548	0.467849	1.38305	1.21269	0.0432	0.381083
AT1G14890	AT1G14890	1:5137013-5137957	WTa_dir	idd4a_dir	OK	23.2744	32.189	0.467824	1.38302	1.87522	0.0028	0.110089
AT4G37750	AT4G37750	4:17739513-17742401	WTa_dir	idd4a_dir	OK	7.43922	10.2869	0.467583	1.38279	1.62519	0.00545	0.150384
AT2G18570	AT2G18570	2:8063319-8065008	WTa_dir	idd4a_dir	OK	12.8346	17.7447	0.46735	1.38257	1.78323	0.0033	0.117861
AT3G19710	AT3G19710	3:6843661-6849497	WTa_dir	idd4a_dir	OK	16.9195	23.3804	0.466611	1.38186	1.82974	0.0015	0.081071
AT5G51440	AT5G51440	5:20891162-20892211	WTa_dir	idd4a_dir	OK	10.5352	14.5419	0.464998	1.38032	1.36681	0.0208	0.277364
ATCG00280	ATCG00280	C:32710-35141	WTa_dir	idd4a_dir	OK	54.3408	74.9937	0.464734	1.38006	1.79664	0.00265	0.107657
AT5G66230	AT5G66230	5:26461151-26464131	WTa_dir	idd4a_dir	OK	5.41897	7.47815	0.464664	1.37999	1.5669	0.0072	0.171993
AT5G64080	AT5G64080	5:25645262-25646735	WTa_dir	idd4a_dir	OK	13.8271	19.0732	0.464045	1.37941	1.64828	0.0102	0.205922
AT1G26450	AT1G26450	1:9148709-9150250	WTa_dir	idd4a_dir	OK	5.57304	7.68537	0.46365	1.37903	1.26878	0.0385	0.363232
AT3G52170	AT3G52170	3:19346751-19349533	WTa_dir	idd4a_dir	OK	5.89331	8.12557	0.46339	1.37878	1.5152	0.00805	0.18254
AT4G34600	AT4G34600	4:16529224-16530199	WTa_dir	idd4a_dir	OK	12.0111	16.5561	0.462999	1.3784	1.20848	0.03975	0.368573
AT2G16650	AT2G16650	2:7215818-7218395	WTa_dir	idd4a_dir	OK	3.35474	4.62079	0.461936	1.37739	1.24493	0.03675	0.357586
AT3G49160	AT3G49160	3:18221993-18224885	WTa_dir	idd4a_dir	OK	4.68432	6.44785	0.460979	1.37648	1.37439	0.0201	0.273199
AT1G75900	AT1G75900	1:28499059-28501138	WTa_dir	idd4a_dir	OK	4.92906	6.78061	0.460104	1.37564	1.23103	0.04525	0.390887
AT4G39510	AT4G39510	4:18368802-18370652	WTa_dir	idd4a_dir	OK	16.9508	23.3004	0.459002	1.37459	1.71423	0.003	0.113566
AT4G20910	AT4G20910	4:11186009-11191116	WTa_dir	idd4a_dir	OK	2.19985	3.01711	0.455766	1.37151	1.32823	0.02265	0.285456
AT3G15210	AT3G15210	3:5121421-5122562	WTa_dir	idd4a_dir	OK	17.1612	23.5099	0.454117	1.36994	1.8268	0.00555	0.151546
AT2G36570	AT2G36570	2:15335495-15337927	WTa_dir	idd4a_dir	OK	15.8299	21.669	0.452975	1.36887	1.82142	0.00255	0.105944
AT4G14060	AT4G14060	4:8107336-8108307	WTa_dir	idd4a_dir	OK	8.51939	11.657	0.452372	1.36829	1.13598	0.0463	0.392917
AT5G48360	AT5G48360	5:19595656-19598492	WTa_dir	idd4a_dir	OK	10.6339	14.5366	0.451009	1.36701	1.73259	0.0028	0.110089
AT3G61520	AT3G61520	3:22768916-22771274	WTa_dir	idd4a_dir	OK	4.1693	5.69698	0.45039	1.36641	1.29428	0.0262	0.303053
AT3G04230	AT3G04230	3:1112989-1113659	WTa_dir	idd4a_dir	OK	16.0097	21.8722	0.450155	1.36618	1.35523	0.0267	0.306131
AT5G57130	AT5G57130	5:23144979-23149568	WTa_dir	idd4a_dir	OK	6.94982	9.48657	0.44891	1.36501	1.70766	0.00325	0.116758
AT1G02260	AT1G02260	1:440440-442877	WTa_dir	idd4a_dir	OK	5.13098	7.00154	0.448438	1.36456	1.39601	0.0198	0.27215
AT2G43100	AT2G43100	2:17920659-17921689	WTa_dir	idd4a_dir	OK	73.3337	99.9771	0.44712	1.36332	1.92577	0.00145	0.079781
AT4G14310	AT4G14310	4:8236758-8240324	WTa_dir	idd4a_dir	OK	5.44477	7.42085	0.446713	1.36293	1.53977	0.00655	0.164396
AT4G20940	AT4G20940	4:11202727-11206280	WTa_dir	idd4a_dir	OK	4.58112	6.24071	0.446007	1.36227	1.54949	0.00805	0.18254
AT4G26660	AT4G26660	4:13448683-13452016	WTa_dir	idd4a_dir	OK	2.50473	3.40833	0.444409	1.36076	1.20837	0.0357	0.354139
AT5G01500	AT5G01500	5:198942-201552	WTa_dir	idd4a_dir	OK	3.29748	4.48557	0.443927	1.3603	1.22359	0.0429	0.3799
AT2G47560	AT2G47560	2:19508979-19512728	WTa_dir	idd4a_dir	OK	12.637	17.1858	0.443566	1.35996	1.50532	0.0248	0.295631
AT5G07030	AT5G07030	5:2183359-2185972	WTa_dir	idd4a_dir	OK	21.2376	28.8742	0.443159	1.35958	1.92382	0.0019	0.090892
AT4G38070	AT4G38070	4:17876534-17882569	WTa_dir	idd4a_dir	OK	1.55196	2.10956	0.442849	1.35929	1.25009	0.0343	0.346632
AT4G38660	AT4G38660	4:18066176-18068205	WTa_dir	idd4a_dir	OK	14.0285	19.0619	0.44233	1.3588	1.83394	0.00485	0.143789
AT5G14920	AT5G14920	5:4826478-4827980	WTa_dir	idd4a_dir	OK	9.77512	13.2567	0.439535	1.35617	1.59018	0.0116	0.217761
AT1G15660	AT1G15660	1:5381169-5385254	WTa_dir	idd4a_dir	OK	2.07743	2.81685	0.439283	1.35593	1.17798	0.04435	0.387867
AT1G11600	AT1G11600	1:3902011-3903782	WTa_dir	idd4a_dir	OK	13.0594	17.6871	0.437615	1.35436	1.6202	0.00565	0.153135
AT2G28510	AT2G28510	2:12199097-12200765	WTa_dir	idd4a_dir	OK	19.2776	26.1089	0.437613	1.35436	1.61439	0.0045	0.139508
AT3G18524	AT3G18524	3:6368009-6372568	WTa_dir	idd4a_dir	OK	2.41126	3.26455	0.437095	1.35388	1.27279	0.0295	0.322109
AT2G23150	AT2G23150	2:9856191-9858574	WTa_dir	idd4a_dir	OK	8.80875	11.9252	0.437	1.35379	1.54218	0.0152	0.243227
AT3G42670	AT3G42670	3:14755797-14760085	WTa_dir	idd4a_dir	OK	1.87591	2.5374	0.435762	1.35262	1.18984	0.04065	0.373141
AT3G53410	AT3G53410	3:19800950-19802328	WTa_dir	idd4a_dir	OK	7.40853	10.0075	0.433817	1.35081	1.20575	0.0408	0.373462
AT5G22700	AT5G22700	5:7545515-7547595	WTa_dir	idd4a_dir	OK	6.13615	8.28658	0.433442	1.35045	1.27643	0.03165	0.333175
AT3G27150	AT3G27150	3:10009441-10011641	WTa_dir	idd4a_dir	OK	6.87933	9.28487	0.432614	1.34968	1.38882	0.0151	0.242473
AT5G46740	AT5G46740	5:18965270-18968742	WTa_dir	idd4a_dir	OK	3.64332	4.91361	0.43153	1.34866	1.3205	0.0258	0.301088
AT2G24762	AT2G24762	2:10559383-10560175	WTa_dir	idd4a_dir	OK	37.9078	51.1033	0.430924	1.34809	1.69454	0.0053	0.148708
AT1G25472	AT1G25472	1:8944608-8946628	WTa_dir	idd4a_dir	OK	6.3575	8.562	0.429488	1.34676	1.34344	0.0321	0.33512
AT4G14200	AT4G14200	4:8185369-8188783	WTa_dir	idd4a_dir	OK	3.7437	5.04102	0.42925	1.34653	1.31767	0.02525	0.297895
AT4G34160	AT4G34160	4:16357638-16359555	WTa_dir	idd4a_dir	OK	17.7444	23.8813	0.428524	1.34585	1.61889	0.0054	0.14968
AT4G30110	AT4G30110	4:14720240-14724584	WTa_dir	idd4a_dir	OK	2.06508	2.77858	0.428149	1.34551	1.1557	0.04905	0.400488
AT4G17750	AT4G17750	4:9869817-9871603	WTa_dir	idd4a_dir	OK	5.53577	7.44834	0.428134	1.34549	1.26157	0.0364	0.356642
AT1G28190	AT1G28190	1:9846883-9847923	WTa_dir	idd4a_dir	OK	11.0651	14.857	0.425126	1.34269	1.51881	0.0287	0.317345
AT4G13290	AT4G13290	4:7740282-7742857	WTa_dir	idd4a_dir	OK	5.9638	8.00523	0.42471	1.3423	1.32895	0.0229	0.286399
AT4G29270	AT4G29270	4:14423661-14424882	WTa_dir	idd4a_dir	OK	9.38142	12.5872	0.424079	1.34172	1.21834	0.03635	0.356534
AT5G23820	AT5G23820	5:8031267-8033020	WTa_dir	idd4a_dir	OK	16.3612	21.9378	0.423133	1.34084	1.6131	0.0146	0.239911
AT1G54040	AT1G54040	1:20170714-20173949	WTa_dir	idd4a_dir	OK	4.41629	5.92058	0.422904	1.34062	1.29508	0.0233	0.288058
AT5G53590	AT5G53590	5:21771810-21772794	WTa_dir	idd4a_dir	OK	17.3888	23.3095	0.422762	1.34049	1.37163	0.02035	0.274762
AT4G05440	AT4G05440	4:2757213-2758275	WTa_dir	idd4a_dir	OK	10.0847	13.51	0.421858	1.33965	1.15648	0.0487	0.400126
AT5G07890	AT5G07890	5:2517380-2520038	WTa_dir	idd4a_dir	OK	4.48764	6.01056	0.421543	1.33936	1.21986	0.0356	0.353722
AT1G71830	AT1G71830	1:27018157-27022117	WTa_dir	idd4a_dir	OK	2.62695	3.51828	0.42148	1.3393	1.1992	0.03765	0.360786
AT1G31830	AT1G31830	1:11418624-11420837	WTa_dir	idd4a_dir	OK	6.65822	8.91413	0.420957	1.33882	1.37424	0.02205	0.282518
AT5G67100	AT5G67100	5:26776993-26785104	WTa_dir	idd4a_dir	OK	1.9139	2.56191	0.420707	1.33858	1.36003	0.02055	0.276039
AT1G46264	AT1G46264	1:17224841-17226280	WTa_dir	idd4a_dir	OK	9.70556	12.9859	0.420059	1.33799	1.33401	0.02325	0.288058
AT1G09520	AT1G09520	1:3070945-3072050	WTa_dir	idd4a_dir	OK	18.5246	24.769	0.419092	1.33709	1.60817	0.01225	0.222443
AT1G31710	AT1G31710	1:11349839-11355486	WTa_dir	idd4a_dir	OK	7.3199	9.77861	0.417805	1.33589	1.60503	0.0063	0.16054
AT5G23940	AT5G23940	5:8076328-8079793	WTa_dir	idd4a_dir	OK	22.8891	30.5637	0.417155	1.33529	1.70076	0.00275	0.109772
AT5G12440	AT5G12440	5:4035293-4041334	WTa_dir	idd4a_dir	OK	3.60035	4.80648	0.416843	1.335	1.45112	0.0117	0.218297
AT1G52140	AT1G52140	1:19407363-19408254	WTa_dir	idd4a_dir	OK	17.0762	22.7953	0.416754	1.33492	1.3902	0.01825	0.265168
AT5G16250	AT5G16250	5:5310094-5310951	WTa_dir	idd4a_dir	OK	81.8452	109.241	0.416546	1.33473	1.84993	0.0038	0.127516
AT1G14580	AT1G14580	1:4989561-4992732	WTa_dir	idd4a_dir	OK	10.5628	14.0746	0.414107	1.33247	1.6234	0.0063	0.16054
AT2G18690	AT2G18690	2:8097419-8098827	WTa_dir	idd4a_dir	OK	15.241	20.3045	0.413845	1.33223	1.44835	0.01825	0.265168
AT1G53070	AT1G53070	1:19778332-19779373	WTa_dir	idd4a_dir	OK	12.0118	15.9815	0.411944	1.33048	1.22983	0.04085	0.373462
AT5G24780	AT5G24780	5:8507589-8508957	WTa_dir	idd4a_dir	OK	15.7721	20.9708	0.411014	1.32961	1.37841	0.01645	0.252215
AT5G47500	AT5G47500	5:19270958-19272883	WTa_dir	idd4a_dir	OK	21.3618	28.3645	0.409052	1.32781	1.62258	0.0074	0.175398
AT5G05160	AT5G05160	5:1527974-1530062	WTa_dir	idd4a_dir	OK	9.90822	13.1501	0.40838	1.32719	1.53063	0.01085	0.211708
AT1G16410	AT1G16410	1:5608806-5611426	WTa_dir	idd4a_dir	OK	52.9456	70.2177	0.407324	1.32622	1.69399	0.0036	0.124217
AT3G60050	AT3G60050	3:22180024-22181776	WTa_dir	idd4a_dir	OK	8.12198	10.7608	0.405877	1.3249	1.2454	0.0308	0.328665
AT1G73120	AT1G73120	1:27497185-27497950	WTa_dir	idd4a_dir	OK	36.5908	48.4387	0.40468	1.32379	1.34173	0.02515	0.297481
AT2G47160	AT2G47160	2:19357477-19361147	WTa_dir	idd4a_dir	OK	7.07176	9.36071	0.404549	1.32367	1.51109	0.0116	0.217761
AT5G19600	AT5G19600	5:6612814-6616997	WTa_dir	idd4a_dir	OK	3.72665	4.93087	0.403963	1.32314	1.26538	0.03255	0.336938
AT3G03020	AT3G03020	3:680943-681999	WTa_dir	idd4a_dir	OK	15.979	21.1404	0.403833	1.32301	1.23966	0.0378	0.361091
AT1G03940	AT1G03940	1:1009541-1011056	WTa_dir	idd4a_dir	OK	6.67989	8.83448	0.40332	1.32255	1.26927	0.0401	0.370682
AT5G28640	AT5G28640	5:10647569-10649892	WTa_dir	idd4a_dir	OK	8.37465	11.075	0.4032	1.32244	1.32836	0.02095	0.277747
AT5G39990	AT5G39990	5:16004280-16006740	WTa_dir	idd4a_dir	OK	10.8794	14.3776	0.402226	1.32154	1.50876	0.01245	0.224076
AT2G24600	AT2G24600	2:10452115-10454524	WTa_dir	idd4a_dir	OK	4.65467	6.1417	0.399959	1.31947	1.20062	0.04095	0.373462
ATCG00020	ATCG00020	C:382-1444	WTa_dir	idd4a_dir	OK	122.038	160.976	0.399515	1.31906	1.75551	0.00365	0.125001
AT4G26760	AT4G26760	4:13478591-13481808	WTa_dir	idd4a_dir	OK	3.68041	4.85184	0.398663	1.31829	1.18647	0.03725	0.359397
AT3G61490	AT3G61490	3:22758062-22760340	WTa_dir	idd4a_dir	OK	6.37007	8.39182	0.397676	1.31738	1.29998	0.02435	0.293321
AT5G04200	AT5G04200	5:1153789-1155040	WTa_dir	idd4a_dir	OK	9.51619	12.5354	0.397553	1.31727	1.2585	0.03175	0.333175
AT5G55730	AT5G55730	5:22558147-22560461	WTa_dir	idd4a_dir	OK	21.5559	28.3748	0.396528	1.31634	1.6072	0.00635	0.161142
AT1G10640	AT1G10640	1:3515364-3517888	WTa_dir	idd4a_dir	OK	8.2672	10.8775	0.395874	1.31574	1.39118	0.01625	0.251463
AT3G09070	AT3G09070	3:2768687-2771174	WTa_dir	idd4a_dir	OK	8.82368	11.599	0.394551	1.31453	1.62292	0.00965	0.199557
AT1G29980	AT1G29980	1:10503277-10506117	WTa_dir	idd4a_dir	OK	4.64076	6.09154	0.392445	1.31262	1.20211	0.0362	0.356507
AT3G50350	AT3G50350	3:18672101-18674022	WTa_dir	idd4a_dir	OK	5.76958	7.57094	0.392006	1.31222	1.17138	0.0492	0.401176
AT3G13160	AT3G13160	3:4229970-4231286	WTa_dir	idd4a_dir	OK	9.19094	12.0563	0.391502	1.31176	1.22087	0.039	0.364756
AT4G31790	AT4G31790	4:15377210-15379025	WTa_dir	idd4a_dir	OK	13.7069	17.9791	0.391415	1.31168	1.37575	0.01765	0.261425
AT1G55040	AT1G55040	1:20534873-20539113	WTa_dir	idd4a_dir	OK	2.77346	3.63591	0.39063	1.31097	1.1795	0.0425	0.37837
AT1G58340	AT1G58340	1:21653007-21655439	WTa_dir	idd4a_dir	OK	4.43821	5.81312	0.389335	1.30979	1.21005	0.04965	0.402873
AT4G11211	AT4G11211	4:6836105-6836588	WTa_dir	idd4a_dir	OK	107.106	140.246	0.388913	1.30941	1.47537	0.01195	0.220048
AT3G19050	AT3G19050	3:6577723-6590188	WTa_dir	idd4a_dir	OK	1.30307	1.70337	0.386476	1.3072	1.2603	0.0286	0.317345
AT3G58990	AT3G58990	3:21797057-21798303	WTa_dir	idd4a_dir	OK	57.3921	74.8314	0.382791	1.30386	1.64894	0.00685	0.167564
AT5G57220	AT5G57220	5:23187839-23189857	WTa_dir	idd4a_dir	OK	7.01315	9.14404	0.382769	1.30384	1.15521	0.03945	0.366719
AT5G04950	AT5G04950	5:1457644-1458890	WTa_dir	idd4a_dir	OK	80.6396	104.923	0.379766	1.30113	1.68731	0.00775	0.180426
AT1G62970	AT1G62970	1:23323316-23326053	WTa_dir	idd4a_dir	OK	4.41678	5.74194	0.378543	1.30003	1.30618	0.03495	0.350038
AT1G13300	AT1G13300	1:4556891-4558708	WTa_dir	idd4a_dir	OK	8.74981	11.3708	0.378008	1.29955	1.20437	0.03465	0.348631
AT5G01460	AT5G01460	5:186693-190457	WTa_dir	idd4a_dir	OK	9.3699	12.1655	0.376696	1.29836	1.62153	0.01775	0.262059
AT3G25190	AT3G25190	3:9174456-9175776	WTa_dir	idd4a_dir	OK	54.8656	71.1886	0.375745	1.29751	1.43618	0.0144	0.23812
AT1G78060	AT1G78060	1:29347580-29352924	WTa_dir	idd4a_dir	OK	11.6985	15.1753	0.375399	1.2972	1.40652	0.01765	0.261425
AT2G44830	AT2G44830	2:18490128-18492816	WTa_dir	idd4a_dir	OK	6.73825	8.74072	0.375378	1.29718	1.30901	0.02165	0.280531
AT3G46320	AT3G46320	3:17019910-17020428	WTa_dir	idd4a_dir	OK	174.606	226.401	0.374778	1.29664	1.55164	0.00805	0.18254
AT3G06130	AT3G06130	3:1852883-1855063	WTa_dir	idd4a_dir	OK	12.5147	16.2112	0.373368	1.29537	1.49311	0.0146	0.239911
AT1G15910	AT1G15910	1:5465335-5469125	WTa_dir	idd4a_dir	OK	4.63762	6.00635	0.373104	1.29514	1.24781	0.0288	0.318067
AT5G10180	AT5G10180	5:3193143-3197120	WTa_dir	idd4a_dir	OK	14.9793	19.396	0.37279	1.29485	1.52789	0.00925	0.194579
AT3G22790	AT3G22790	3:8052317-8058764	WTa_dir	idd4a_dir	OK	5.50502	7.12266	0.371668	1.29385	1.4481	0.0113	0.21589
AT2G24230	AT2G24230	2:10301816-10304812	WTa_dir	idd4a_dir	OK	5.30474	6.85787	0.370477	1.29278	1.21445	0.03535	0.352384
AT3G56400	AT3G56400	3:20908927-20910481	WTa_dir	idd4a_dir	OK	14.4898	18.7278	0.370138	1.29248	1.26966	0.02865	0.317345
AT3G25710	AT3G25710	3:9369518-9371394	WTa_dir	idd4a_dir	OK	12.9321	16.7036	0.369206	1.29164	1.27021	0.0268	0.306893
AT1G47670	AT1G47670	1:17536666-17539538	WTa_dir	idd4a_dir	OK	6.98878	9.01841	0.367833	1.29041	1.3425	0.036	0.355767
AT4G27260	AT4G27260	4:13653608-13656204	WTa_dir	idd4a_dir	OK	12.0449	15.5341	0.367014	1.28968	1.44134	0.01565	0.247616
AT2G38370	AT2G38370	2:16072069-16074258	WTa_dir	idd4a_dir	OK	6.0897	7.85169	0.366632	1.28934	1.20933	0.04875	0.400154
AT5G67350	AT5G67350	5:26868289-26869486	WTa_dir	idd4a_dir	OK	14.299	18.4348	0.366519	1.28924	1.34769	0.0319	0.334175
AT1G59970	AT1G59970	1:22073533-22074876	WTa_dir	idd4a_dir	OK	9.22962	11.8959	0.366116	1.28888	1.18001	0.0482	0.3987
AT2G20120	AT2G20120	2:8687353-8689476	WTa_dir	idd4a_dir	OK	8.85302	11.4052	0.365448	1.28828	1.30294	0.0433	0.381598
AT4G28250	AT4G28250	4:14000037-14002069	WTa_dir	idd4a_dir	OK	16.0427	20.6619	0.36506	1.28793	1.41079	0.01755	0.260999
AT4G39940	AT4G39940	4:18519716-18521568	WTa_dir	idd4a_dir	OK	42.2254	54.3753	0.364842	1.28774	1.52961	0.0101	0.204704
AT4G28310	AT4G28310	4:14017407-14020251	WTa_dir	idd4a_dir	OK	32.0867	41.3155	0.364706	1.28762	1.25242	0.0285	0.317026
AT3G54720	AT3G54720	3:20254724-20257848	WTa_dir	idd4a_dir	OK	10.2836	13.2315	0.363641	1.28666	1.42145	0.01765	0.261425
AT5G15580	AT5G15580	5:5068300-5072492	WTa_dir	idd4a_dir	OK	5.39262	6.93769	0.36347	1.28652	1.24142	0.03865	0.363621
AT3G15630	AT3G15630	3:5296846-5297599	WTa_dir	idd4a_dir	OK	89.9798	115.701	0.362731	1.28586	1.50605	0.0116	0.217761
AT2G28780	AT2G28780	2:12340033-12343421	WTa_dir	idd4a_dir	OK	8.02059	10.3071	0.361863	1.28508	1.3483	0.01865	0.266541
AT5G17760	AT5G17760	5:5860420-5862422	WTa_dir	idd4a_dir	OK	9.21638	11.8341	0.360673	1.28403	1.26358	0.0312	0.331005
AT1G52400	AT1G52400	1:19515142-19518411	WTa_dir	idd4a_dir	OK	16.1505	20.7235	0.359687	1.28315	1.39774	0.01975	0.27187
AT3G14240	AT3G14240	3:4741472-4744117	WTa_dir	idd4a_dir	OK	41.7785	53.5545	0.358247	1.28187	1.65899	0.00975	0.201171
AT5G49640	AT5G49640	5:20151162-20151842	WTa_dir	idd4a_dir	OK	27.6964	35.453	0.356213	1.28006	1.47192	0.0384	0.363224
AT1G63420	AT1G63420	1:23515873-23518910	WTa_dir	idd4a_dir	OK	8.69066	11.1041	0.353554	1.27771	1.24917	0.03075	0.328323
AT1G77630	AT1G77630	1:29173456-29175530	WTa_dir	idd4a_dir	OK	8.38503	10.7131	0.353491	1.27765	1.21894	0.04365	0.383944
AT3G02020	AT3G02020	3:340545-343835	WTa_dir	idd4a_dir	OK	7.35344	9.39318	0.353195	1.27739	1.30764	0.02805	0.313756
ATCG00340	ATCG00340	C:37374-39579	WTa_dir	idd4a_dir	OK	28.8966	36.9044	0.35289	1.27712	1.43713	0.01505	0.242095
AT1G14900	AT1G14900	1:5138333-5139432	WTa_dir	idd4a_dir	OK	34.0577	43.4939	0.352833	1.27707	1.46622	0.01805	0.264358
AT1G07820	AT1G07820	1:2421215-2421947	WTa_dir	idd4a_dir	OK	123.362	157.45	0.352002	1.27632	1.49454	0.01365	0.231356
AT3G54390	AT3G54390	3:20137740-20139142	WTa_dir	idd4a_dir	OK	13.4046	17.107	0.351856	1.2762	1.29482	0.03215	0.335451
AT5G23010	AT5G23010	5:7703091-7706896	WTa_dir	idd4a_dir	OK	36.0776	46.0113	0.350887	1.27534	1.51025	0.0122	0.221754
AT1G80270	AT1G80270	1:30180953-30183507	WTa_dir	idd4a_dir	OK	10.04	12.7921	0.349491	1.27411	1.28116	0.02625	0.303058
AT5G25980	AT5G25980	5:9072726-9075690	WTa_dir	idd4a_dir	OK	52.1042	66.3603	0.34892	1.27361	1.47007	0.01105	0.212666
AT2G37470	AT2G37470	2:15736763-15737368	WTa_dir	idd4a_dir	OK	94.3914	120.17	0.348351	1.2731	1.59703	0.0152	0.243227
AT2G34490	AT2G34490	2:14535644-14537432	WTa_dir	idd4a_dir	OK	12.4427	15.8409	0.348347	1.27311	1.3724	0.0242	0.292475
AT3G51720	AT3G51720	3:19185050-19186634	WTa_dir	idd4a_dir	OK	20.4055	25.9403	0.346239	1.27124	1.36623	0.0227	0.285456
AT5G64310	AT5G64310	5:25721932-25722646	WTa_dir	idd4a_dir	OK	66.4269	84.4319	0.34602	1.27105	1.57402	0.018	0.263837
AT2G47630	AT2G47630	2:19534502-19537014	WTa_dir	idd4a_dir	OK	9.10838	11.5678	0.34485	1.27002	1.20846	0.03865	0.363621
AT5G61030	AT5G61030	5:24560450-24562306	WTa_dir	idd4a_dir	OK	11.1883	14.1955	0.34344	1.26878	1.22935	0.04655	0.393399
AT1G02930	AT1G02930	1:661176-662456	WTa_dir	idd4a_dir	OK	46.4463	58.9069	0.342874	1.26828	1.21971	0.0313	0.331874
AT5G44400	AT5G44400	5:17886193-17888480	WTa_dir	idd4a_dir	OK	13.9875	17.7225	0.341445	1.26702	1.31619	0.02345	0.28839
AT3G30775	AT3G30775	3:12448635-12451248	WTa_dir	idd4a_dir	OK	78.4269	99.3617	0.341342	1.26693	1.45846	0.01315	0.227726
AT4G04970	AT4G04970	4:2537038-2543131	WTa_dir	idd4a_dir	OK	5.25295	6.65375	0.341041	1.26667	1.34022	0.0265	0.3046
AT1G78370	AT1G78370	1:29484268-29485290	WTa_dir	idd4a_dir	OK	216.585	274.247	0.340544	1.26623	1.44419	0.01245	0.224076
AT4G29700	AT4G29700	4:14543456-14545138	WTa_dir	idd4a_dir	OK	22.4551	28.4269	0.340216	1.26594	1.3176	0.0245	0.294547
AT1G54115	AT1G54115	1:20202117-20204177	WTa_dir	idd4a_dir	OK	11.0805	14.0056	0.337975	1.26399	1.24351	0.0386	0.363621
AT4G31910	AT4G31910	4:15441081-15443900	WTa_dir	idd4a_dir	OK	14.7905	18.6926	0.337797	1.26382	1.27762	0.02725	0.309532
AT5G10200	AT5G10200	5:3201517-3204709	WTa_dir	idd4a_dir	OK	5.75332	7.27091	0.33774	1.26378	1.13929	0.0494	0.40227
AT4G24060	AT4G24060	4:12503781-12505646	WTa_dir	idd4a_dir	OK	14.8225	18.716	0.336484	1.26267	1.2217	0.0325	0.336801
AT2G01950	AT2G01950	2:440635-444276	WTa_dir	idd4a_dir	OK	10.7777	13.6067	0.336264	1.26249	1.33502	0.0215	0.280173
AT1G24625	AT1G24625	1:8725882-8727212	WTa_dir	idd4a_dir	OK	15.6263	19.7143	0.335264	1.26161	1.18157	0.046	0.392675
AT5G64620	AT5G64620	5:25831833-25832502	WTa_dir	idd4a_dir	OK	34.1696	43.0551	0.33347	1.26004	1.22982	0.0459	0.392675
AT1G32640	AT1G32640	1:11798809-11800988	WTa_dir	idd4a_dir	OK	20.8544	26.2615	0.3326	1.25928	1.36935	0.02145	0.280173
AT3G18280	AT3G18280	3:6267048-6267643	WTa_dir	idd4a_dir	OK	166.597	209.452	0.330252	1.25724	1.4425	0.0196	0.271642
AT5G37990	AT5G37990	5:15133736-15135500	WTa_dir	idd4a_dir	OK	14.8418	18.652	0.32967	1.25672	1.14988	0.0489	0.400154
AT2G03090	AT2G03090	2:916853-918643	WTa_dir	idd4a_dir	OK	25.076	31.4998	0.329035	1.25617	1.34036	0.0272	0.309155
AT5G54510	AT5G54510	5:22131092-22133678	WTa_dir	idd4a_dir	OK	19.4057	24.3531	0.327629	1.25495	1.31936	0.0236	0.288458
AT3G05600	AT3G05600	3:1623243-1624763	WTa_dir	idd4a_dir	OK	14.4029	18.0706	0.327283	1.25465	1.12857	0.04955	0.402646
AT1G30330	AT1G30330	1:10685821-10690838	WTa_dir	idd4a_dir	OK	6.22958	7.81482	0.327078	1.25447	1.28253	0.03335	0.340791
AT4G17950	AT4G17950	4:9966989-9969232	WTa_dir	idd4a_dir	OK	10.3453	12.9753	0.326796	1.25422	1.30314	0.03565	0.354027
AT3G12580	AT3G12580	3:3991260-3993792	WTa_dir	idd4a_dir	OK	47.7095	59.7802	0.325391	1.253	1.39908	0.0188	0.268231
AT1G17180	AT1G17180	1:5872144-5873086	WTa_dir	idd4a_dir	OK	50.7675	63.5967	0.325046	1.2527	1.26974	0.0411	0.374086
AT4G12600	AT4G12600	4:7453200-7454515	WTa_dir	idd4a_dir	OK	96.7777	121.16	0.324163	1.25194	1.43961	0.02	0.273127
AT2G34510	AT2G34510	2:14543996-14546879	WTa_dir	idd4a_dir	OK	27.5853	34.5348	0.324151	1.25193	1.35756	0.02245	0.284657
AT3G55160	AT3G55160	3:20445411-20452400	WTa_dir	idd4a_dir	OK	4.38828	5.49218	0.323723	1.25156	1.23399	0.0348	0.349373
AT4G36680	AT4G36680	4:17292228-17293822	WTa_dir	idd4a_dir	OK	12.7029	15.8891	0.322882	1.25082	1.14478	0.0495	0.402646
AT3G20330	AT3G20330	3:7090105-7092670	WTa_dir	idd4a_dir	OK	9.88848	12.3673	0.322711	1.25068	1.18898	0.04845	0.398967
AT4G34290	AT4G34290	4:16410831-16412385	WTa_dir	idd4a_dir	OK	28.3929	35.4555	0.32048	1.24875	1.34185	0.03645	0.35675
AT5G66770	AT5G66770	5:26660599-26662894	WTa_dir	idd4a_dir	OK	10.728	13.3856	0.3193	1.24773	1.29709	0.0385	0.363232
AT1G43790	AT1G43790	1:16575894-16576417	WTa_dir	idd4a_dir	OK	85.765	106.938	0.318318	1.24687	1.22221	0.0412	0.374233
AT1G73330	AT1G73330	1:27568717-27569717	WTa_dir	idd4a_dir	OK	661.246	824.274	0.317938	1.24655	1.18269	0.03345	0.341242
AT5G10400	AT5G10400	5:3270288-3270952	WTa_dir	idd4a_dir	OK	112.521	140.252	0.31783	1.24645	1.34517	0.0229	0.286399
AT1G62560	AT1G62560	1:23159822-23162649	WTa_dir	idd4a_dir	OK	18.6132	23.1968	0.317597	1.24626	1.26297	0.0302	0.326253
AT3G24770	AT3G24770	3:9046532-9047463	WTa_dir	idd4a_dir	OK	59.4063	74.0021	0.31695	1.24569	1.29807	0.0343	0.346632
AT4G18670	AT4G18670	4:10275461-10278491	WTa_dir	idd4a_dir	OK	20.0898	24.9604	0.313179	1.24244	1.68856	0.02635	0.303829
AT1G53380	AT1G53380	1:19913075-19916517	WTa_dir	idd4a_dir	OK	10.5297	13.078	0.312676	1.24201	1.20177	0.0422	0.378031
AT3G12370	AT3G12370	3:3937189-3938094	WTa_dir	idd4a_dir	OK	36.565	45.3326	0.310086	1.23978	1.1837	0.04565	0.391635
AT2G30600	AT2G30600	2:13036875-13042586	WTa_dir	idd4a_dir	OK	17.349	21.4876	0.308651	1.23855	1.19226	0.0496	0.402646
AT5G60200	AT5G60200	5:24240974-24242523	WTa_dir	idd4a_dir	OK	21.234	26.2985	0.308604	1.23851	1.14543	0.04535	0.391197
AT1G60390	AT1G60390	1:22247473-22249636	WTa_dir	idd4a_dir	OK	12.4051	15.3631	0.308539	1.23845	1.19667	0.0423	0.378031
AT2G43590	AT2G43590	2:18081330-18082767	WTa_dir	idd4a_dir	OK	44.3286	54.8649	0.307647	1.23769	1.20504	0.04235	0.378031
AT3G45160	AT3G45160	3:16533450-16534082	WTa_dir	idd4a_dir	OK	125.748	155.579	0.307102	1.23723	1.23874	0.0334	0.341112
AT1G08910	AT1G08910	1:2856226-2861170	WTa_dir	idd4a_dir	OK	7.74335	9.5795	0.306992	1.23713	1.20605	0.04015	0.370682
AT1G44760	AT1G44760	1:16896685-16898612	WTa_dir	idd4a_dir	OK	30.9469	38.2403	0.305298	1.23567	1.266	0.03745	0.359999
AT2G05510	AT2G05510	2:2015705-2016749	WTa_dir	idd4a_dir	OK	48.2363	59.5964	0.305105	1.23551	1.29646	0.0424	0.378031
AT1G09200	AT1G09200	1:2971592-2972199	WTa_dir	idd4a_dir	OK	183.793	226.775	0.303175	1.23386	1.3511	0.0322	0.335782
AT1G80080	AT1G80080	1:30128004-30129591	WTa_dir	idd4a_dir	OK	18.4806	22.802	0.303151	1.23383	1.22699	0.04645	0.393098
AT5G65360	AT5G65360	5:26119858-26120581	WTa_dir	idd4a_dir	OK	174.8	215.647	0.302971	1.23368	1.31206	0.02945	0.321947
AT4G36180	AT4G36180	4:17120084-17123841	WTa_dir	idd4a_dir	OK	7.04645	8.6929	0.302942	1.23366	1.168	0.04755	0.396005
AT5G58930	AT5G58930	5:23794314-23796461	WTa_dir	idd4a_dir	OK	25.8529	31.8435	0.300675	1.23172	1.24307	0.03485	0.349683
AT5G52640	AT5G52640	5:21352398-21355361	WTa_dir	idd4a_dir	OK	11.5419	14.2045	0.299473	1.23069	1.21014	0.04695	0.394595
AT1G64880	AT1G64880	1:24105641-24109146	WTa_dir	idd4a_dir	OK	22.4352	27.6078	0.299312	1.23056	1.22488	0.03415	0.34588
AT3G57150	AT3G57150	3:21153972-21156009	WTa_dir	idd4a_dir	OK	113.02	138.744	0.295839	1.22761	1.308	0.0311	0.330327
AT5G59970	AT5G59970	5:24146174-24146726	WTa_dir	idd4a_dir	OK	136.096	167.051	0.29566	1.22745	1.277	0.0372	0.359293
AT5G59690	AT5G59690	5:24051551-24052143	WTa_dir	idd4a_dir	OK	321.926	395.121	0.295563	1.22737	1.28038	0.03175	0.333175
AT3G16470	AT3G16470	3:5595928-5599224	WTa_dir	idd4a_dir	OK	68.4721	84.0199	0.295215	1.22707	1.2309	0.0331	0.339943
AT2G28380	AT2G28380	2:12133810-12136180	WTa_dir	idd4a_dir	OK	20.2176	24.5845	0.282135	1.21599	1.16617	0.0496	0.402646
AT1G07940	AT1G07940	1:2462952-2465504	WTa_dir	idd4a_dir	OK	129.494	156.8	0.27603	1.21087	1.22011	0.0424	0.378031
AT1G80440	AT1G80440	1:30241606-30243071	WTa_dir	idd4a_dir	OK	180.866	150.199	-0.26804	1.20418	-1.29777	0.0495	0.402646
AT3G61440	AT3G61440	3:22735662-22738126	WTa_dir	idd4a_dir	OK	172.149	142.958	-0.26807	1.20419	-1.13006	0.049	0.400488
AT4G38710	AT4G38710	4:18077789-18080083	WTa_dir	idd4a_dir	OK	71.8451	59.5881	-0.26986	1.2057	-1.22153	0.0455	0.391385
AT5G47110	AT5G47110	5:19133985-19135317	WTa_dir	idd4a_dir	OK	348.659	289.169	-0.26991	1.20573	-1.14982	0.04715	0.394827
AT1G80300	AT1G80300	1:30191855-30194519	WTa_dir	idd4a_dir	OK	61.9199	51.2901	-0.27172	1.20725	-1.20748	0.04735	0.395418
AT1G62660	AT1G62660	1:23199717-23203765	WTa_dir	idd4a_dir	OK	48.6232	40.2682	-0.27201	1.20748	-1.14396	0.0477	0.396713
AT1G55330	AT1G55330	1:20648464-20648891	WTa_dir	idd4a_dir	OK	1267.88	1049.7	-0.27245	1.20785	-1.14397	0.04525	0.390887
AT3G51420	AT3G51420	3:19084034-19085858	WTa_dir	idd4a_dir	OK	83.5517	69.1548	-0.27284	1.20818	-1.18554	0.04795	0.397889
AT1G68830	AT1G68830	1:25872444-25875550	WTa_dir	idd4a_dir	OK	47.3969	39.2127	-0.27347	1.20871	-1.16488	0.04625	0.392675
AT5G13180	AT5G13180	5:4196571-4197848	WTa_dir	idd4a_dir	OK	169.477	140.101	-0.27462	1.20968	-1.15783	0.04625	0.392675
AT1G32080	AT1G32080	1:11537341-11539800	WTa_dir	idd4a_dir	OK	62.4121	51.5359	-0.27625	1.21104	-1.2894	0.04525	0.390887
AT1G04350	AT1G04350	1:1165164-1166768	WTa_dir	idd4a_dir	OK	72.1658	59.5713	-0.2767	1.21142	-1.15793	0.04905	0.400488
AT2G20570	AT2G20570	2:8855357-8857756	WTa_dir	idd4a_dir	OK	78.7125	64.9651	-0.27693	1.21161	-1.20594	0.0465	0.393158
AT1G63000	AT1G63000	1:23342392-23344113	WTa_dir	idd4a_dir	OK	82.6692	68.2087	-0.27739	1.212	-1.16046	0.04505	0.390448
AT5G14320	AT5G14320	5:4617649-4618912	WTa_dir	idd4a_dir	OK	253.136	208.794	-0.27783	1.21237	-1.21177	0.04245	0.378108
AT5G04810	AT5G04810	5:1390033-1393930	WTa_dir	idd4a_dir	OK	41.051	33.8464	-0.27842	1.21286	-1.17763	0.03925	0.365974
AT1G74960	AT1G74960	1:28151923-28156259	WTa_dir	idd4a_dir	OK	31.1272	25.6489	-0.27928	1.21359	-1.23725	0.04345	0.382368
AT3G21690	AT3G21690	3:7638662-7642205	WTa_dir	idd4a_dir	OK	41.4697	34.1341	-0.28084	1.21491	-1.23216	0.04385	0.385148
AT1G73885	AT1G73885	1:27786863-27787708	WTa_dir	idd4a_dir	OK	390.305	321.256	-0.28088	1.21493	-1.23506	0.0394	0.366626
AT5G63380	AT5G63380	5:25387410-25390063	WTa_dir	idd4a_dir	OK	24.2129	19.9208	-0.2815	1.21546	-1.18007	0.04855	0.399252
AT2G23090	AT2G23090	2:9827112-9830410	WTa_dir	idd4a_dir	OK	173.835	143.019	-0.28151	1.21547	-1.20015	0.04535	0.391197
AT1G47128	AT1G47128	1:17282824-17285670	WTa_dir	idd4a_dir	OK	321.389	264.412	-0.28153	1.21549	-1.15012	0.04455	0.388385
AT1G27510	AT1G27510	1:9554744-9558367	WTa_dir	idd4a_dir	OK	25.2601	20.7734	-0.28213	1.21598	-1.15628	0.0481	0.398412
AT2G30950	AT2G30950	2:13174320-13178328	WTa_dir	idd4a_dir	OK	319.205	262.01	-0.28486	1.21829	-1.16387	0.0476	0.396241
AT5G46110	AT5G46110	5:18697234-18700656	WTa_dir	idd4a_dir	OK	191.129	156.836	-0.28528	1.21866	-1.27327	0.03825	0.362741
AT2G38140	AT2G38140	2:15980882-15981612	WTa_dir	idd4a_dir	OK	243.39	199.693	-0.28549	1.21882	-1.22801	0.0389	0.364566
AT1G01790	AT1G01790	1:284609-291094	WTa_dir	idd4a_dir	OK	25.0397	20.5408	-0.28573	1.21902	-1.2181	0.03895	0.364756
AT4G27030	AT4G27030	4:13571920-13575538	WTa_dir	idd4a_dir	OK	165.178	135.488	-0.28585	1.21913	-1.27653	0.03825	0.362741
AT3G16660	AT3G16660	3:5676828-5677921	WTa_dir	idd4a_dir	OK	79.8276	65.4777	-0.28589	1.21916	-1.1811	0.04445	0.388185
AT2G01420	AT2G01420	2:180104-183328	WTa_dir	idd4a_dir	OK	44.0188	36.1021	-0.28604	1.21929	-1.27497	0.03625	0.356507
AT3G27820	AT3G27820	3:10315113-10318056	WTa_dir	idd4a_dir	OK	54.4727	44.6714	-0.28619	1.21941	-1.19714	0.04095	0.373462
AT3G54660	AT3G54660	3:20229743-20233182	WTa_dir	idd4a_dir	OK	59.3414	48.6636	-0.2862	1.21942	-1.24532	0.038	0.361681
AT1G20440	AT1G20440	1:7084408-7085772	WTa_dir	idd4a_dir	OK	427.328	350.417	-0.28627	1.21948	-1.38185	0.0381	0.362256
AT3G08590	AT3G08590	3:2608470-2611418	WTa_dir	idd4a_dir	OK	23.7546	19.4633	-0.28745	1.22048	-1.21826	0.0446	0.388385
AT1G58290	AT1G58290	1:21623725-21626200	WTa_dir	idd4a_dir	OK	428.716	351.245	-0.28755	1.22056	-1.16805	0.048	0.397944
AT1G71500	AT1G71500	1:26935981-26937607	WTa_dir	idd4a_dir	OK	218.815	179.245	-0.28777	1.22076	-1.24908	0.0362	0.356507
AT1G17050	AT1G17050	1:5829079-5831343	WTa_dir	idd4a_dir	OK	56.4753	46.2524	-0.28809	1.22102	-1.19491	0.04265	0.378785
AT4G28080	AT4G28080	4:13945891-13957840	WTa_dir	idd4a_dir	OK	154.006	126.118	-0.28822	1.22113	-1.14924	0.04825	0.398753
AT1G56190	AT1G56190	1:21028215-21030649	WTa_dir	idd4a_dir	OK	64.399	52.7338	-0.28831	1.22121	-1.26769	0.03695	0.3582
AT3G12800	AT3G12800	3:4063322-4064822	WTa_dir	idd4a_dir	OK	44.2647	36.2464	-0.28832	1.22122	-1.16321	0.04985	0.403781
AT5G43350	AT5G43350	5:17399788-17401949	WTa_dir	idd4a_dir	OK	43.6523	35.7447	-0.28833	1.22122	-1.20334	0.0413	0.374233
AT1G62380	AT1G62380	1:23082169-23084253	WTa_dir	idd4a_dir	OK	242.698	198.674	-0.28876	1.22159	-1.20012	0.0367	0.357289
AT5G19855	AT5G19855	5:6711971-6713636	WTa_dir	idd4a_dir	OK	106.801	87.4095	-0.28907	1.22185	-1.22712	0.03585	0.354859
AT1G19450	AT1G19450	1:6731433-6734882	WTa_dir	idd4a_dir	OK	27.2979	22.3388	-0.28924	1.22199	-1.26767	0.0423	0.378031
AT3G22530	AT3G22530	3:7977603-7978635	WTa_dir	idd4a_dir	OK	79.4363	64.9956	-0.28946	1.22218	-1.17484	0.0421	0.377931
AT2G20890	AT2G20890	2:8987665-8993114	WTa_dir	idd4a_dir	OK	99.679	81.5422	-0.28974	1.22242	-1.16584	0.0467	0.393577
AT5G24210	AT5G24210	5:8217334-8219619	WTa_dir	idd4a_dir	OK	33.1542	27.1169	-0.29	1.22264	-1.16338	0.04605	0.392675
AT4G40030	AT4G40030	4:18555576-18556972	WTa_dir	idd4a_dir	OK	91.1552	74.5414	-0.29028	1.22288	-1.28	0.0369	0.3582
AT4G04770	AT4G04770	4:2427798-2429850	WTa_dir	idd4a_dir	OK	129.527	105.904	-0.29049	1.22306	-1.23174	0.03325	0.34047
AT1G72770	AT1G72770	1:27390021-27393281	WTa_dir	idd4a_dir	OK	47.3894	38.7461	-0.29051	1.22308	-1.21389	0.03455	0.348199
AT1G08380	AT1G08380	1:2640812-2641828	WTa_dir	idd4a_dir	OK	1397.15	1142.19	-0.29069	1.22322	-1.20766	0.04235	0.378031
AT1G12020	AT1G12020	1:4062461-4063337	WTa_dir	idd4a_dir	OK	78.9123	64.5066	-0.2908	1.22332	-1.22004	0.0416	0.376021
AT5G12150	AT5G12150	5:3924125-3930305	WTa_dir	idd4a_dir	OK	10.891	8.90174	-0.29098	1.22347	-1.2197	0.04405	0.385795
AT2G16500	AT2G16500	2:7150621-7153339	WTa_dir	idd4a_dir	OK	140.852	115.101	-0.29128	1.22373	-1.29909	0.02995	0.325664
AT4G32260	AT4G32260	4:15573635-15574737	WTa_dir	idd4a_dir	OK	1238.1	1011.49	-0.29166	1.22404	-1.24327	0.04755	0.396005
AT1G66670	AT1G66670	1:24863784-24865702	WTa_dir	idd4a_dir	OK	36.462	29.7715	-0.29246	1.22473	-1.17876	0.042	0.377588
AT4G37310	AT4G37310	4:17555926-17558943	WTa_dir	idd4a_dir	OK	33.5654	27.4051	-0.29253	1.22479	-1.20634	0.0396	0.367368
AT4G23290	AT4G23290	4:12177737-12180826	WTa_dir	idd4a_dir	OK	19.387	15.8284	-0.29258	1.22482	-1.16065	0.04715	0.394827
AT4G05180	AT4G05180	4:2671821-2673243	WTa_dir	idd4a_dir	OK	736.277	601.092	-0.29266	1.2249	-1.23084	0.03875	0.363718
AT2G18300	AT2G18300	2:7952441-7954739	WTa_dir	idd4a_dir	OK	27.3878	22.3592	-0.29266	1.2249	-1.14629	0.04665	0.393518
AT3G09980	AT3G09980	3:3069230-3071429	WTa_dir	idd4a_dir	OK	35.9377	29.3351	-0.29287	1.22508	-1.18751	0.04105	0.373816
AT2G40100	AT2G40100	2:16745652-16747400	WTa_dir	idd4a_dir	OK	39.5055	32.2377	-0.29331	1.22544	-1.21281	0.04085	0.373462
AT1G51650	AT1G51650	1:19152614-19153929	WTa_dir	idd4a_dir	OK	63.7457	52.0034	-0.29372	1.2258	-1.20353	0.0409	0.373462
AT4G12390	AT4G12390	4:7336496-7337356	WTa_dir	idd4a_dir	OK	118.047	96.2919	-0.29388	1.22593	-1.23927	0.0367	0.357289
AT2G29650	AT2G29650	2:12673382-12676049	WTa_dir	idd4a_dir	OK	44.6214	36.3962	-0.29395	1.22599	-1.28592	0.03765	0.360786
AT5G30510	AT5G30510	5:11619025-11621298	WTa_dir	idd4a_dir	OK	158.535	129.297	-0.29412	1.22613	-1.29567	0.0315	0.333175
AT2G24820	AT2G24820	2:10574978-10579230	WTa_dir	idd4a_dir	OK	101.718	82.9573	-0.29414	1.22615	-1.21518	0.04685	0.394479
AT3G43540	AT3G43540	3:15430688-15433187	WTa_dir	idd4a_dir	OK	31.5866	25.7546	-0.29448	1.22644	-1.23274	0.0404	0.371777
AT5G53170	AT5G53170	5:21562746-21568012	WTa_dir	idd4a_dir	OK	17.6545	14.3947	-0.2945	1.22646	-1.23015	0.0376	0.360684
AT2G19480	AT2G19480	2:8438392-8441384	WTa_dir	idd4a_dir	OK	31.1814	25.4225	-0.29458	1.22653	-1.19788	0.0385	0.363232
AT2G47400	AT2G47400	2:19446853-19447438	WTa_dir	idd4a_dir	OK	2484.73	2025.7	-0.29467	1.2266	-1.25362	0.0402	0.370682
AT4G04640	AT4G04640	4:2350497-2352018	WTa_dir	idd4a_dir	OK	1000.54	815.395	-0.29521	1.22706	-1.18452	0.0457	0.391635
AT4G02530	AT4G02530	4:1112140-1114029	WTa_dir	idd4a_dir	OK	77.7244	63.3307	-0.29546	1.22728	-1.24878	0.03495	0.350038
AT1G60870	AT1G60870	1:22409471-22410654	WTa_dir	idd4a_dir	OK	47.0269	38.313	-0.29565	1.22744	-1.16158	0.0456	0.39151
AT1G75350	AT1G75350	1:28272070-28272832	WTa_dir	idd4a_dir	OK	418.802	341.112	-0.29602	1.22776	-1.25453	0.03195	0.334316
AT3G26510	AT3G26510	3:9710336-9712660	WTa_dir	idd4a_dir	OK	87.2371	71.0441	-0.29623	1.22793	-1.2476	0.03235	0.336007
AT4G35830	AT4G35830	4:16972597-16978057	WTa_dir	idd4a_dir	OK	27.7821	22.6183	-0.29667	1.2283	-1.27701	0.0316	0.333175
AT5G54170	AT5G54170	5:21984568-21987208	WTa_dir	idd4a_dir	OK	33.4209	27.2019	-0.29704	1.22862	-1.17035	0.0458	0.392308
AT4G17170	AT4G17170	4:9644712-9646366	WTa_dir	idd4a_dir	OK	36.8599	29.9989	-0.29714	1.22871	-1.18037	0.0456	0.39151
AT3G14067	AT3G14067	3:4658197-4660784	WTa_dir	idd4a_dir	OK	136.512	111.09	-0.2973	1.22884	-1.48498	0.03115	0.330666
AT1G03680	AT1G03680	1:916818-918064	WTa_dir	idd4a_dir	OK	271.191	220.658	-0.2975	1.22901	-1.33804	0.03045	0.326949
AT2G15080	AT2G15080	2:6533686-6536995	WTa_dir	idd4a_dir	OK	15.6039	12.69	-0.29821	1.22962	-1.1726	0.0474	0.395475
AT1G66980	AT1G66980	1:24997308-25001983	WTa_dir	idd4a_dir	OK	10.6505	8.6614	-0.29825	1.22965	-1.15619	0.045	0.390199
AT5G44190	AT5G44190	5:17798368-17800824	WTa_dir	idd4a_dir	OK	187.063	152.121	-0.29831	1.2297	-1.24958	0.03195	0.334316
AT3G01480	AT3G01480	3:188383-190851	WTa_dir	idd4a_dir	OK	104.554	85.0191	-0.29839	1.22977	-1.27246	0.0289	0.318381
AT4G00060	AT4G00060	4:21436-28871	WTa_dir	idd4a_dir	OK	6.45756	5.25058	-0.29851	1.22988	-1.19585	0.04395	0.385472
AT1G78070	AT1G78070	1:29355021-29358993	WTa_dir	idd4a_dir	OK	14.9277	12.1373	-0.29854	1.2299	-1.19561	0.04275	0.379122
AT4G32940	AT4G32940	4:15898834-15903268	WTa_dir	idd4a_dir	OK	26.479	21.5287	-0.29859	1.22994	-1.18409	0.0448	0.389571
AT4G24700	AT4G24700	4:12744621-12745313	WTa_dir	idd4a_dir	OK	63.5367	51.6516	-0.29878	1.2301	-1.24876	0.0493	0.401634
AT5G24460	AT5G24460	5:8354698-8355874	WTa_dir	idd4a_dir	OK	50.2078	40.8098	-0.299	1.23029	-1.37441	0.0366	0.357264
AT3G03100	AT3G03100	3:705380-707651	WTa_dir	idd4a_dir	OK	34.4732	28.0198	-0.29903	1.23032	-1.24518	0.0407	0.373413
AT3G47080	AT3G47080	3:17338105-17340396	WTa_dir	idd4a_dir	OK	19.1342	15.5517	-0.29909	1.23036	-1.15006	0.0471	0.394827
AT2G35490	AT2G35490	2:14912143-14913877	WTa_dir	idd4a_dir	OK	85.4077	69.4115	-0.29919	1.23045	-1.28689	0.0278	0.312856
AT3G53260	AT3G53260	3:19744050-19746780	WTa_dir	idd4a_dir	OK	329.421	267.691	-0.29937	1.2306	-1.24226	0.0374	0.359896
AT5G15450	AT5G15450	5:5012060-5018347	WTa_dir	idd4a_dir	OK	48.5337	39.4284	-0.29975	1.23093	-1.18114	0.0402	0.370682
AT1G75750	AT1G75750	1:28441525-28442429	WTa_dir	idd4a_dir	OK	423.715	344.175	-0.29995	1.2311	-1.26751	0.02615	0.303053
AT5G47050	AT5G47050	5:19106339-19108348	WTa_dir	idd4a_dir	OK	25.981	21.0998	-0.30023	1.23134	-1.16885	0.0433	0.381598
AT3G26070	AT3G26070	3:9526713-9528583	WTa_dir	idd4a_dir	OK	25.5797	20.7719	-0.30037	1.23146	-1.17007	0.048	0.397944
AT3G56140	AT3G56140	3:20829281-20832871	WTa_dir	idd4a_dir	OK	39.11	31.7589	-0.30038	1.23147	-1.31264	0.0299	0.325507
AT1G69160	AT1G69160	1:26000213-26001588	WTa_dir	idd4a_dir	OK	73.4227	59.6109	-0.30065	1.2317	-1.40921	0.03085	0.329007
AT1G50320	AT1G50320	1:18638383-18639536	WTa_dir	idd4a_dir	OK	296.927	241.03	-0.30089	1.23191	-1.2939	0.02665	0.305749
AT1G79600	AT1G79600	1:29949924-29952690	WTa_dir	idd4a_dir	OK	79.651	64.6531	-0.30097	1.23197	-1.3425	0.03005	0.325749
AT2G36835	AT2G36835	2:15449602-15451426	WTa_dir	idd4a_dir	OK	43.1555	35.0204	-0.30135	1.2323	-1.29711	0.03985	0.369126
AT4G32190	AT4G32190	4:15544877-15547855	WTa_dir	idd4a_dir	OK	56.3916	45.7613	-0.30135	1.2323	-1.34952	0.02765	0.31214
AT2G23290	AT2G23290	2:9904786-9905920	WTa_dir	idd4a_dir	OK	72.6362	58.9397	-0.30145	1.23238	-1.34049	0.035	0.350038
AT1G07700	AT1G07700	1:2379646-2381362	WTa_dir	idd4a_dir	OK	35.0397	28.432	-0.30148	1.2324	-1.20366	0.0395	0.366997
AT5G39530	AT5G39530	5:15826088-15828035	WTa_dir	idd4a_dir	OK	46.0912	37.3989	-0.3015	1.23242	-1.24219	0.03225	0.335869
AT2G15050	AT2G15050	2:6518839-6520160	WTa_dir	idd4a_dir	OK	106.825	86.6168	-0.30252	1.23331	-1.31228	0.0317	0.333175
AT1G33110	AT1G33110	1:12004926-12008833	WTa_dir	idd4a_dir	OK	58.9429	47.7889	-0.30264	1.2334	-1.30616	0.02895	0.318381
AT1G68520	AT1G68520	1:25709113-25710907	WTa_dir	idd4a_dir	OK	520.687	422.063	-0.30296	1.23367	-1.31514	0.0358	0.354747
AT3G11170	AT3G11170	3:3499800-3502452	WTa_dir	idd4a_dir	OK	118.169	95.7842	-0.30299	1.2337	-1.3008	0.0287	0.317345
AT4G00050	AT4G00050	4:17791-20066	WTa_dir	idd4a_dir	OK	23.2376	18.8334	-0.30316	1.23385	-1.27288	0.03775	0.360801
AT2G43900	AT2G43900	2:18178587-18183871	WTa_dir	idd4a_dir	OK	6.48858	5.25831	-0.3033	1.23397	-1.17769	0.04665	0.393518
AT3G19480	AT3G19480	3:6752530-6758261	WTa_dir	idd4a_dir	OK	35.7122	28.936	-0.30355	1.23418	-1.18998	0.04625	0.392675
AT1G54520	AT1G54520	1:20363447-20366061	WTa_dir	idd4a_dir	OK	31.526	25.5429	-0.30362	1.23424	-1.27052	0.03465	0.348631
AT5G42130	AT5G42130	5:16835298-16836839	WTa_dir	idd4a_dir	OK	42.5598	34.4814	-0.30367	1.23428	-1.28983	0.03555	0.353609
AT4G37980	AT4G37980	4:17852440-17854500	WTa_dir	idd4a_dir	OK	61.6835	49.9684	-0.30387	1.23445	-1.29722	0.03045	0.326949
AT1G27970	AT1G27970	1:9746810-9748467	WTa_dir	idd4a_dir	OK	36.4915	29.5591	-0.30396	1.23453	-1.32312	0.04175	0.376634
AT5G52420	AT5G52420	5:21281772-21285271	WTa_dir	idd4a_dir	OK	117.018	94.767	-0.30428	1.2348	-1.21953	0.0452	0.390887
AT3G15810	AT3G15810	3:5347821-5349288	WTa_dir	idd4a_dir	OK	73.9044	59.833	-0.30472	1.23518	-1.25629	0.0301	0.325749
AT5G20150	AT5G20150	5:6802371-6803625	WTa_dir	idd4a_dir	OK	37.9282	30.7062	-0.30474	1.2352	-1.14226	0.04785	0.3976
AT5G13640	AT5G13640	5:4393061-4397541	WTa_dir	idd4a_dir	OK	21.9886	17.8015	-0.30476	1.23521	-1.29285	0.03055	0.326949
AT5G45950	AT5G45950	5:18634078-18636699	WTa_dir	idd4a_dir	OK	22.6996	18.3676	-0.3055	1.23585	-1.19523	0.04285	0.379825
AT1G15830	AT1G15830	1:5448725-5450177	WTa_dir	idd4a_dir	OK	23.1554	18.7361	-0.30553	1.23587	-1.49692	0.0403	0.371044
AT3G10160	AT3G10160	3:3139382-3144523	WTa_dir	idd4a_dir	OK	9.55002	7.72667	-0.30566	1.23598	-1.23518	0.04445	0.388185
AT1G21640	AT1G21640	1:7588413-7604229	WTa_dir	idd4a_dir	OK	31.0294	25.0998	-0.30596	1.23624	-1.23024	0.0368	0.357882
AT1G04985	AT1G04985	1:1416342-1418482	WTa_dir	idd4a_dir	OK	25.6428	20.7406	-0.3061	1.23636	-1.20701	0.04335	0.381855
AT3G12780	AT3G12780	3:4060970-4063306	WTa_dir	idd4a_dir	OK	521.722	421.913	-0.30634	1.23656	-1.27985	0.0352	0.351463
AT5G55620	AT5G55620	5:22530201-22530939	WTa_dir	idd4a_dir	OK	249.423	201.704	-0.30635	1.23658	-1.26843	0.02735	0.310475
AT5G23730	AT5G23730	5:8005233-8006630	WTa_dir	idd4a_dir	OK	44.0458	35.6155	-0.3065	1.2367	-1.36663	0.03185	0.333842
AT5G23040	AT5G23040	5:7729316-7731036	WTa_dir	idd4a_dir	OK	36.8376	29.7863	-0.30653	1.23673	-1.31264	0.03915	0.3656
AT3G51240	AT3G51240	3:19025191-19026872	WTa_dir	idd4a_dir	OK	250.537	202.573	-0.30658	1.23677	-1.32592	0.02485	0.296035
AT3G58680	AT3G58680	3:21707275-21708911	WTa_dir	idd4a_dir	OK	47.0408	38.0219	-0.30708	1.2372	-1.28853	0.0331	0.339943
AT4G29350	AT4G29350	4:14450007-14451394	WTa_dir	idd4a_dir	OK	216.43	174.912	-0.30727	1.23737	-1.33084	0.024	0.291018
AT5G65380	AT5G65380	5:26122988-26126439	WTa_dir	idd4a_dir	OK	88.6566	71.6449	-0.30736	1.23744	-1.41881	0.0257	0.300879
AT1G23740	AT1G23740	1:8395556-8399749	WTa_dir	idd4a_dir	OK	182.476	147.451	-0.30747	1.23754	-1.31608	0.0253	0.298101
AT2G32690	AT2G32690	2:13863716-13864596	WTa_dir	idd4a_dir	OK	572.461	462.458	-0.30786	1.23787	-1.44169	0.02575	0.301079
AT2G27500	AT2G27500	2:11752169-11754028	WTa_dir	idd4a_dir	OK	35.106	28.352	-0.30826	1.23822	-1.22518	0.0367	0.357289
AT3G54890	AT3G54890	3:20339503-20341103	WTa_dir	idd4a_dir	OK	2595.29	2095.62	-0.30852	1.23844	-1.19875	0.04885	0.400154
AT3G23050	AT3G23050	3:8194678-8197153	WTa_dir	idd4a_dir	OK	94.7147	76.4648	-0.30879	1.23867	-1.3049	0.0237	0.288526
AT5G52920	AT5G52920	5:21463537-21466880	WTa_dir	idd4a_dir	OK	40.4717	32.6704	-0.30893	1.23879	-1.31142	0.02645	0.304217
AT2G46450	AT2G46450	2:19065715-19069569	WTa_dir	idd4a_dir	OK	30.6708	24.7574	-0.30901	1.23885	-1.29061	0.0264	0.303832
AT3G47290	AT3G47290	3:17420509-17423588	WTa_dir	idd4a_dir	OK	11.8393	9.55354	-0.30948	1.23926	-1.15078	0.0447	0.388886
AT4G16190	AT4G16190	4:9171466-9173105	WTa_dir	idd4a_dir	OK	162.227	130.899	-0.30956	1.23933	-1.33879	0.0264	0.303832
AT4G19210	AT4G19210	4:10501199-10505217	WTa_dir	idd4a_dir	OK	13.4301	10.8358	-0.30967	1.23942	-1.24804	0.0376	0.360684
AT1G16210	AT1G16210	1:5546127-5547552	WTa_dir	idd4a_dir	OK	49.3998	39.8472	-0.31003	1.23973	-1.3494	0.02885	0.318381
AT2G32530	AT2G32530	2:13809215-13813570	WTa_dir	idd4a_dir	OK	39.9976	32.2514	-0.31055	1.24018	-1.27368	0.0259	0.301685
AT4G12800	AT4G12800	4:7521321-7522670	WTa_dir	idd4a_dir	OK	2897.34	2336.23	-0.31055	1.24018	-1.24006	0.04395	0.385472
AT4G37000	AT4G37000	4:17442611-17443855	WTa_dir	idd4a_dir	OK	43.582	35.136	-0.31078	1.24038	-1.22709	0.0379	0.361393
AT5G26280	AT5G26280	5:9208710-9210572	WTa_dir	idd4a_dir	OK	68.1267	54.9205	-0.31088	1.24046	-1.28386	0.02595	0.301685
AT1G68570	AT1G68570	1:25746735-25750275	WTa_dir	idd4a_dir	OK	16.5104	13.3098	-0.31089	1.24047	-1.21931	0.0385	0.363232
AT5G02160	AT5G02160	5:426225-427297	WTa_dir	idd4a_dir	OK	309.405	249.402	-0.31102	1.24059	-1.34505	0.02395	0.290604
AT5G38520	AT5G38520	5:15421572-15423431	WTa_dir	idd4a_dir	OK	93.3195	75.2178	-0.3111	1.24066	-1.31559	0.02545	0.298716
AT5G12010	AT5G12010	5:3877811-3879539	WTa_dir	idd4a_dir	OK	39.2528	31.6316	-0.31143	1.24094	-1.33216	0.0294	0.321947
AT2G26740	AT2G26740	2:11392964-11394279	WTa_dir	idd4a_dir	OK	107.015	86.2038	-0.31199	1.24142	-1.39194	0.0233	0.288058
AT3G10230	AT3G10230	3:3161756-3166038	WTa_dir	idd4a_dir	OK	102.331	82.4093	-0.31237	1.24174	-1.34397	0.0235	0.28839
AT4G37925	AT4G37925	4:17830561-17831554	WTa_dir	idd4a_dir	OK	176.231	141.92	-0.31239	1.24176	-1.35983	0.0248	0.295631
AT1G80380	AT1G80380	1:30217115-30220004	WTa_dir	idd4a_dir	OK	82.6969	66.595	-0.31242	1.24179	-1.38151	0.02365	0.288492
AT1G51980	AT1G51980	1:19323381-19326916	WTa_dir	idd4a_dir	OK	11.102	8.94035	-0.31242	1.24179	-1.21899	0.0496	0.402646
AT5G17790	AT5G17790	5:5869709-5872718	WTa_dir	idd4a_dir	OK	12.996	10.4645	-0.31255	1.24191	-1.20717	0.0391	0.365319
AT5G05440	AT5G05440	5:1609249-1610446	WTa_dir	idd4a_dir	OK	59.8495	48.1907	-0.31258	1.24193	-1.38161	0.0275	0.311406
AT5G67330	AT5G67330	5:26861726-26863897	WTa_dir	idd4a_dir	OK	46.6603	37.5689	-0.31265	1.24199	-1.28953	0.02805	0.313756
AT1G80550	AT1G80550	1:30284945-30286704	WTa_dir	idd4a_dir	OK	22.504	18.118	-0.31276	1.24208	-1.18731	0.0432	0.381083
AT3G02750	AT3G02750	3:593206-596520	WTa_dir	idd4a_dir	OK	24.9887	20.1178	-0.3128	1.24212	-1.29533	0.02705	0.308215
AT1G65490	AT1G65490	1:24354770-24355351	WTa_dir	idd4a_dir	OK	88.5741	71.3083	-0.31282	1.24213	-1.14552	0.05	0.404209
AT5G48590	AT5G48590	5:19695928-19699947	WTa_dir	idd4a_dir	OK	50.0273	40.2748	-0.31284	1.24215	-1.21967	0.0422	0.378031
AT5G57655	AT5G57655	5:23346759-23350039	WTa_dir	idd4a_dir	OK	11.2773	9.07728	-0.3131	1.24237	-1.1577	0.0482	0.3987
AT5G44650	AT5G44650	5:18013148-18015403	WTa_dir	idd4a_dir	OK	35.9195	28.9055	-0.31342	1.24265	-1.26891	0.0295	0.322109
AT2G45220	AT2G45220	2:18644083-18646447	WTa_dir	idd4a_dir	OK	21.5121	17.3094	-0.3136	1.2428	-1.24966	0.0337	0.342648
AT1G11720	AT1G11720	1:3951552-3957044	WTa_dir	idd4a_dir	OK	17.4789	14.0619	-0.31383	1.243	-1.30099	0.02625	0.303058
AT3G63410	AT3G63410	3:23412023-23417119	WTa_dir	idd4a_dir	OK	311.328	250.459	-0.31386	1.24303	-1.44186	0.02855	0.317026
AT2G04039	AT2G04039	2:1333261-1336489	WTa_dir	idd4a_dir	OK	112.867	90.7938	-0.31395	1.24311	-1.31051	0.0243	0.293104
AT1G64860	AT1G64860	1:24097912-24100952	WTa_dir	idd4a_dir	OK	96.1053	77.31	-0.31396	1.24312	-1.3043	0.02385	0.290159
AT1G22770	AT1G22770	1:8061843-8067716	WTa_dir	idd4a_dir	OK	8.42798	6.77726	-0.31449	1.24357	-1.27371	0.03155	0.333175
AT5G56540	AT5G56540	5:22893150-22893642	WTa_dir	idd4a_dir	OK	200.818	161.478	-0.31455	1.24362	-1.24015	0.02855	0.317026
AT5G54600	AT5G54600	5:22182977-22184567	WTa_dir	idd4a_dir	OK	123.293	99.133	-0.31466	1.24371	-1.30694	0.02255	0.285135
AT3G10420	AT3G10420	3:3239179-3242537	WTa_dir	idd4a_dir	OK	48.4882	38.9854	-0.3147	1.24375	-1.35281	0.02165	0.280531
AT1G03400	AT1G03400	1:842746-844190	WTa_dir	idd4a_dir	OK	21.6046	17.3599	-0.31558	1.24451	-1.20219	0.0451	0.390511
AT1G36370	AT1G36370	1:13696041-13698639	WTa_dir	idd4a_dir	OK	254.575	204.509	-0.31593	1.24481	-1.30467	0.02355	0.288458
AT3G04590	AT3G04590	3:1238852-1241640	WTa_dir	idd4a_dir	OK	17.0369	13.6851	-0.31606	1.24492	-1.26213	0.0348	0.349373
AT3G23600	AT3G23600	3:8473774-8475888	WTa_dir	idd4a_dir	OK	24.7704	19.8963	-0.31612	1.24498	-1.30246	0.04385	0.385148
AT2G02710	AT2G02710	2:758692-761013	WTa_dir	idd4a_dir	OK	45.7985	36.7851	-0.31618	1.24503	-1.28796	0.02865	0.317345
AT5G40890	AT5G40890	5:16378894-16385319	WTa_dir	idd4a_dir	OK	79.7951	64.0645	-0.31678	1.24554	-1.32646	0.02525	0.297895
AT3G11630	AT3G11630	3:3672119-3674075	WTa_dir	idd4a_dir	OK	183.922	147.635	-0.31706	1.24579	-1.43403	0.02035	0.274762
AT1G77090	AT1G77090	1:28960386-28961922	WTa_dir	idd4a_dir	OK	43.3373	34.7729	-0.31765	1.2463	-1.33094	0.02915	0.320004
AT5G05740	AT5G05740	5:1723835-1727030	WTa_dir	idd4a_dir	OK	10.9117	8.75428	-0.31781	1.24644	-1.20981	0.04535	0.391197
AT3G56630	AT3G56630	3:20978936-20980632	WTa_dir	idd4a_dir	OK	32.441	26.0261	-0.31786	1.24648	-1.29271	0.03005	0.325749
AT3G21760	AT3G21760	3:7667026-7668724	WTa_dir	idd4a_dir	OK	35.4598	28.4473	-0.31789	1.24651	-1.3485	0.02755	0.311587
AT3G21870	AT3G21870	3:7703865-7704829	WTa_dir	idd4a_dir	OK	76.1691	61.0958	-0.31813	1.24672	-1.28374	0.0296	0.322816
AT1G73870	AT1G73870	1:27779165-27780676	WTa_dir	idd4a_dir	OK	106.313	85.251	-0.31853	1.24706	-1.40737	0.02295	0.286633
AT3G23580	AT3G23580	3:8460044-8462815	WTa_dir	idd4a_dir	OK	13.0336	10.4452	-0.31941	1.24781	-1.16632	0.04705	0.394827
AT5G06060	AT5G06060	5:1823841-1825894	WTa_dir	idd4a_dir	OK	31.4675	25.2167	-0.31948	1.24788	-1.30867	0.0301	0.325749
AT3G02730	AT3G02730	3:588407-589685	WTa_dir	idd4a_dir	OK	200.107	160.343	-0.31961	1.24799	-1.44115	0.0206	0.276103
AT3G06510	AT3G06510	3:2016329-2019778	WTa_dir	idd4a_dir	OK	24.288	19.4607	-0.31968	1.24805	-1.3756	0.02605	0.302656
AT3G47960	AT3G47960	3:17692701-17700833	WTa_dir	idd4a_dir	OK	27.7873	22.2628	-0.31979	1.24815	-1.34005	0.02395	0.290604
AT3G27890	AT3G27890	3:10350655-10352033	WTa_dir	idd4a_dir	OK	33.3424	26.711	-0.31992	1.24826	-1.27017	0.0424	0.378031
AT1G75220	AT1G75220	1:28229156-28232831	WTa_dir	idd4a_dir	OK	11.4023	9.13446	-0.31993	1.24827	-1.30035	0.04425	0.387362
AT4G01660	AT4G01660	4:708543-712643	WTa_dir	idd4a_dir	OK	16.3326	13.0818	-0.32019	1.2485	-1.19863	0.0384	0.363224
AT1G56280	AT1G56280	1:21072854-21074877	WTa_dir	idd4a_dir	OK	47.3591	37.9317	-0.32024	1.24854	-1.30536	0.0254	0.29832
AT1G69760	AT1G69760	1:26239259-26240708	WTa_dir	idd4a_dir	OK	54.6534	43.7675	-0.32045	1.24872	-1.28311	0.0281	0.314123
AT1G32990	AT1G32990	1:11955784-11957284	WTa_dir	idd4a_dir	OK	121.239	97.0854	-0.32052	1.24879	-1.41587	0.0199	0.272706
AT1G32470	AT1G32470	1:11738117-11740361	WTa_dir	idd4a_dir	OK	256.207	205.01	-0.32162	1.24973	-1.16994	0.0413	0.374233
AT4G00720	AT4G00720	4:293640-297314	WTa_dir	idd4a_dir	OK	10.5253	8.42045	-0.32189	1.24997	-1.25886	0.0377	0.360801
AT5G42390	AT5G42390	5:16945250-16953100	WTa_dir	idd4a_dir	OK	15.6244	12.4948	-0.32247	1.25047	-1.42358	0.02185	0.281728
AT2G01850	AT2G01850	2:385198-387344	WTa_dir	idd4a_dir	OK	287.798	230.137	-0.32256	1.25055	-1.40601	0.0168	0.255868
AT5G10980	AT5G10980	5:3472404-3473466	WTa_dir	idd4a_dir	OK	64.329	51.4335	-0.32276	1.25072	-1.28479	0.0314	0.332742
AT1G51500	AT1G51500	1:19097796-19101080	WTa_dir	idd4a_dir	OK	63.7244	50.9495	-0.32278	1.25074	-1.37566	0.02125	0.279299
AT2G46735	AT2G46735	2:19204184-19205112	WTa_dir	idd4a_dir	OK	60.7455	48.5671	-0.3228	1.25075	-1.47056	0.0252	0.29788
AT5G57710	AT5G57710	5:23384793-23388353	WTa_dir	idd4a_dir	OK	52.4529	41.93	-0.32304	1.25096	-1.40961	0.02045	0.275301
AT1G52220	AT1G52220	1:19453568-19454697	WTa_dir	idd4a_dir	OK	76.2051	60.9157	-0.32307	1.25099	-1.38653	0.02805	0.313756
AT3G58830	AT3G58830	3:21755052-21756641	WTa_dir	idd4a_dir	OK	18.5575	14.8324	-0.32326	1.25115	-1.1648	0.04925	0.401405
AT1G15180	AT1G15180	1:5224384-5226702	WTa_dir	idd4a_dir	OK	15.2727	12.2046	-0.32354	1.25139	-1.39909	0.04625	0.392675
AT1G61740	AT1G61740	1:22798068-22801073	WTa_dir	idd4a_dir	OK	50.1684	40.0885	-0.32359	1.25144	-1.32821	0.02115	0.278784
AT2G45560	AT2G45560	2:18776051-18778510	WTa_dir	idd4a_dir	OK	12.492	9.97939	-0.32398	1.25178	-1.21131	0.04805	0.398178
AT1G11860	AT1G11860	1:4001112-4003442	WTa_dir	idd4a_dir	OK	709.124	566.338	-0.32438	1.25212	-1.29312	0.02435	0.293321
AT5G41790	AT5G41790	5:16727529-16732847	WTa_dir	idd4a_dir	OK	75.4407	60.2457	-0.32448	1.25222	-1.63261	0.01835	0.265453
AT1G13440	AT1G13440	1:4608195-4610647	WTa_dir	idd4a_dir	OK	118.339	94.4996	-0.32455	1.25227	-1.42024	0.01915	0.26969
AT2G20725	AT2G20725	2:8933570-8935496	WTa_dir	idd4a_dir	OK	15.2692	12.1871	-0.32527	1.2529	-1.20034	0.04255	0.378631
AT2G34460	AT2G34460	2:14529607-14532505	WTa_dir	idd4a_dir	OK	89.5803	71.4926	-0.32539	1.253	-1.27823	0.02945	0.321947
AT2G38700	AT2G38700	2:16180695-16183946	WTa_dir	idd4a_dir	OK	15.085	12.0379	-0.32553	1.25313	-1.30623	0.03205	0.33498
AT1G30000	AT1G30000	1:10509210-10512468	WTa_dir	idd4a_dir	OK	9.94944	7.93841	-0.32577	1.25333	-1.19765	0.0439	0.385403
AT3G48530	AT3G48530	3:17987377-17989763	WTa_dir	idd4a_dir	OK	16.8291	13.4255	-0.32598	1.25352	-1.24163	0.03945	0.366719
AT1G16320	AT1G16320	1:5580854-5582143	WTa_dir	idd4a_dir	OK	74.9535	59.7844	-0.32623	1.25373	-1.33074	0.022	0.282272
AT1G69730	AT1G69730	1:26228631-26231339	WTa_dir	idd4a_dir	OK	9.98472	7.96264	-0.32648	1.25395	-1.1348	0.04695	0.394595
AT3G54050	AT3G54050	3:20016891-20020926	WTa_dir	idd4a_dir	OK	411.794	328.366	-0.32662	1.25407	-1.38713	0.01835	0.265453
AT1G68130	AT1G68130	1:25532243-25534586	WTa_dir	idd4a_dir	OK	13.498	10.763	-0.32666	1.25411	-1.25472	0.0361	0.355987
AT3G57020	AT3G57020	3:21098314-21100360	WTa_dir	idd4a_dir	OK	139.198	110.986	-0.32676	1.25419	-1.37647	0.0191	0.26969
AT5G11670	AT5G11670	5:3754248-3758242	WTa_dir	idd4a_dir	OK	11.4101	9.09712	-0.32683	1.25425	-1.29956	0.0331	0.339943
AT1G31330	AT1G31330	1:11214823-11216037	WTa_dir	idd4a_dir	OK	3717.4	2963.56	-0.32696	1.25437	-1.34091	0.03625	0.356507
AT5G24660	AT5G24660	5:8443278-8443834	WTa_dir	idd4a_dir	OK	346.049	275.834	-0.32718	1.25456	-1.4409	0.0169	0.256964
AT2G01260	AT2G01260	2:135243-137806	WTa_dir	idd4a_dir	OK	14.9149	11.8862	-0.32746	1.25481	-1.25799	0.03815	0.362544
AT3G10860	AT3G10860	3:3399735-3400741	WTa_dir	idd4a_dir	OK	123.167	98.1468	-0.3276	1.25493	-1.39892	0.02165	0.280531
AT5G02240	AT5G02240	5:451422-453157	WTa_dir	idd4a_dir	OK	26.5423	21.147	-0.32784	1.25513	-1.27306	0.0337	0.342648
AT2G38740	AT2G38740	2:16194326-16196113	WTa_dir	idd4a_dir	OK	27.8241	22.1659	-0.32799	1.25527	-1.2723	0.03295	0.339943
AT2G35370	AT2G35370	2:14891101-14892218	WTa_dir	idd4a_dir	OK	167.804	133.664	-0.32816	1.25542	-1.36076	0.0157	0.247765
AT3G46040	AT3G46040	3:16914538-16915759	WTa_dir	idd4a_dir	OK	27.457	21.8702	-0.3282	1.25545	-1.19892	0.04865	0.399895
AT3G59940	AT3G59940	3:22142899-22147691	WTa_dir	idd4a_dir	OK	242.242	192.925	-0.32841	1.25563	-1.46251	0.01895	0.268524
AT1G16880	AT1G16880	1:5773591-5778484	WTa_dir	idd4a_dir	OK	30.4197	24.225	-0.32851	1.25572	-1.31252	0.0325	0.336801
AT1G66230	AT1G66230	1:24677153-24678415	WTa_dir	idd4a_dir	OK	34.4563	27.4363	-0.32868	1.25587	-1.25524	0.03175	0.333175
AT4G24470	AT4G24470	4:12645541-12647965	WTa_dir	idd4a_dir	OK	12.1541	9.67548	-0.32904	1.25618	-1.26541	0.04555	0.391448
AT3G57520	AT3G57520	3:21288764-21293158	WTa_dir	idd4a_dir	OK	50.5989	40.2799	-0.32905	1.25618	-1.41923	0.01755	0.260999
AT1G73660	AT1G73660	1:27691892-27697211	WTa_dir	idd4a_dir	OK	20.7528	16.5196	-0.32913	1.25625	-1.38012	0.0184	0.265453
AT4G34920	AT4G34920	4:16635683-16636975	WTa_dir	idd4a_dir	OK	77.8191	61.9278	-0.32954	1.25661	-1.40063	0.0178	0.262164
AT1G41880	AT1G41880	1:15651026-15652542	WTa_dir	idd4a_dir	OK	59.8468	47.6241	-0.32958	1.25665	-1.36859	0.02555	0.299314
AT5G57345	AT5G57345	5:23229406-23230638	WTa_dir	idd4a_dir	OK	95.2324	75.7801	-0.32963	1.25669	-1.42211	0.01955	0.27136
AT5G09900	AT5G09900	5:3089277-3092595	WTa_dir	idd4a_dir	OK	10.6065	8.43858	-0.32987	1.25691	-1.21125	0.04265	0.378785
AT1G32550	AT1G32550	1:11771765-11774187	WTa_dir	idd4a_dir	OK	13.5746	10.7997	-0.32993	1.25694	-1.20959	0.04985	0.403781
AT4G36530	AT4G36530	4:17239957-17241937	WTa_dir	idd4a_dir	OK	25.5844	20.3538	-0.32996	1.25698	-1.30374	0.02755	0.311587
AT2G36530	AT2G36530	2:15320755-15323869	WTa_dir	idd4a_dir	OK	50.0801	39.8072	-0.33121	1.25807	-1.44201	0.016	0.250557
AT2G38780	AT2G38780	2:16210856-16215264	WTa_dir	idd4a_dir	OK	17.289	13.7425	-0.33121	1.25807	-1.22034	0.03295	0.339943
AT4G13460	AT4G13460	4:7824033-7827004	WTa_dir	idd4a_dir	OK	31.2044	24.8019	-0.3313	1.25815	-1.38673	0.0181	0.264667
AT1G05560	AT1G05560	1:1645497-1647147	WTa_dir	idd4a_dir	OK	85.099	67.6374	-0.33132	1.25816	-1.49163	0.0181	0.264667
AT3G47370	AT3G47370	3:17453477-17454721	WTa_dir	idd4a_dir	OK	48.2398	38.3038	-0.33273	1.2594	-1.31461	0.0284	0.316511
AT2G45820	AT2G45820	2:18862952-18864691	WTa_dir	idd4a_dir	OK	57.6695	45.7867	-0.33288	1.25953	-1.35558	0.0175	0.260891
AT5G03300	AT5G03300	5:796441-799176	WTa_dir	idd4a_dir	OK	13.9611	11.0816	-0.33325	1.25985	-1.26031	0.0361	0.355987
AT1G74730	AT1G74730	1:28078856-28082644	WTa_dir	idd4a_dir	OK	177.846	141.155	-0.33335	1.25993	-1.3673	0.0215	0.280173
AT5G18480	AT5G18480	5:6131202-6133906	WTa_dir	idd4a_dir	OK	12.2259	9.70239	-0.33353	1.26009	-1.22323	0.04705	0.394827
AT2G35660	AT2G35660	2:14988446-14990935	WTa_dir	idd4a_dir	OK	14.997	11.8998	-0.33373	1.26027	-1.21621	0.04025	0.370956
AT4G15760	AT4G15760	4:8972648-8974690	WTa_dir	idd4a_dir	OK	85.6796	67.9797	-0.33385	1.26037	-1.36431	0.01915	0.26969
AT5G26820	AT5G26820	5:9433618-9437105	WTa_dir	idd4a_dir	OK	21.0104	16.6632	-0.33444	1.26089	-1.51981	0.02155	0.280425
AT3G02300	AT3G02300	3:461147-464174	WTa_dir	idd4a_dir	OK	16.4736	13.0622	-0.33476	1.26117	-1.33696	0.02695	0.307837
AT3G12345	AT3G12345	3:3930179-3930992	WTa_dir	idd4a_dir	OK	573.748	454.901	-0.33486	1.26126	-1.53072	0.0161	0.25105
AT3G50820	AT3G50820	3:18890875-18892426	WTa_dir	idd4a_dir	OK	880.091	697.779	-0.33488	1.26127	-1.40937	0.02135	0.280011
AT3G61110	AT3G61110	3:22611633-22612904	WTa_dir	idd4a_dir	OK	27.8195	22.0565	-0.33489	1.26128	-1.22832	0.04895	0.400385
AT3G23490	AT3G23490	3:8423010-8424652	WTa_dir	idd4a_dir	OK	41.7571	33.1046	-0.33499	1.26137	-1.35667	0.02335	0.288093
AT4G36090	AT4G36090	4:17078310-17080786	WTa_dir	idd4a_dir	OK	10.9823	8.7063	-0.33505	1.26142	-1.16186	0.04515	0.39076
AT4G22890	AT4G22890	4:12006985-12009520	WTa_dir	idd4a_dir	OK	67.9485	53.8657	-0.33508	1.26144	-1.41058	0.01515	0.242851
AT5G50870	AT5G50870	5:20699432-20701206	WTa_dir	idd4a_dir	OK	28.005	22.1991	-0.33518	1.26154	-1.34035	0.03255	0.336938
AT2G16365	AT2G16365	2:7074361-7079519	WTa_dir	idd4a_dir	OK	19.1056	15.1408	-0.33556	1.26186	-1.3715	0.01675	0.255532
AT1G73060	AT1G73060	1:27478969-27481448	WTa_dir	idd4a_dir	OK	17.4635	13.8331	-0.33621	1.26244	-1.36003	0.0301	0.325748
AT5G25220	AT5G25220	5:8736073-8738584	WTa_dir	idd4a_dir	OK	29.596	23.4389	-0.3365	1.26269	-1.39646	0.0184	0.265453
AT2G37970	AT2G37970	2:15890971-15893639	WTa_dir	idd4a_dir	OK	328.419	260.091	-0.33652	1.26271	-1.48066	0.01425	0.237353
AT2G41870	AT2G41870	2:17470865-17472936	WTa_dir	idd4a_dir	OK	18.5564	14.6949	-0.3366	1.26278	-1.28916	0.029	0.318739
AT4G25050	AT4G25050	4:12870005-12871316	WTa_dir	idd4a_dir	OK	246.36	195.08	-0.33671	1.26287	-1.51881	0.01365	0.231356
AT2G22360	AT2G22360	2:9497594-9500615	WTa_dir	idd4a_dir	OK	30.7016	24.3104	-0.33674	1.2629	-1.3918	0.01615	0.251189
AT5G19190	AT5G19190	5:6457259-6458031	WTa_dir	idd4a_dir	OK	264.165	209.162	-0.33682	1.26297	-1.45328	0.01625	0.251463
AT5G12140	AT5G12140	5:3922908-3924023	WTa_dir	idd4a_dir	OK	33.8166	26.7734	-0.33693	1.26307	-1.2401	0.0423	0.378031
AT2G20920	AT2G20920	2:8998685-8999932	WTa_dir	idd4a_dir	OK	53.0338	41.9868	-0.33698	1.26311	-1.53201	0.01845	0.265547
AT3G52870	AT3G52870	3:19593172-19595822	WTa_dir	idd4a_dir	OK	22.8112	18.0585	-0.33706	1.26318	-1.32862	0.0224	0.284657
AT1G55480	AT1G55480	1:20713683-20715547	WTa_dir	idd4a_dir	OK	122.332	96.838	-0.33716	1.26326	-1.4086	0.0145	0.238911
AT2G36145	AT2G36145	2:15168540-15169514	WTa_dir	idd4a_dir	OK	64.1579	50.7861	-0.33719	1.2633	-1.37882	0.02	0.273127
AT5G64940	AT5G64940	5:25948972-25953823	WTa_dir	idd4a_dir	OK	68.4811	54.1985	-0.33745	1.26352	-1.45313	0.01405	0.235952
AT1G77590	AT1G77590	1:29148255-29152315	WTa_dir	idd4a_dir	OK	6.30508	4.98975	-0.33755	1.26361	-1.21269	0.0447	0.388886
AT5G44610	AT5G44610	5:17993564-17994676	WTa_dir	idd4a_dir	OK	30.4897	24.1282	-0.3376	1.26365	-1.2786	0.03445	0.347573
AT3G15850	AT3G15850	3:5359008-5361185	WTa_dir	idd4a_dir	OK	183.815	145.463	-0.33761	1.26365	-1.4514	0.01425	0.237353
AT1G80460	AT1G80460	1:30246744-30249305	WTa_dir	idd4a_dir	OK	26.5173	20.9836	-0.33767	1.26372	-1.39535	0.0199	0.272706
AT1G05270	AT1G05270	1:1531640-1534410	WTa_dir	idd4a_dir	OK	12.2652	9.70475	-0.33781	1.26383	-1.25285	0.0421	0.377931
AT3G15360	AT3G15360	3:5188373-5189697	WTa_dir	idd4a_dir	OK	257.432	203.643	-0.33815	1.26413	-1.47714	0.0123	0.222469
AT5G52310	AT5G52310	5:21240848-21243613	WTa_dir	idd4a_dir	OK	29.9015	23.6511	-0.33831	1.26428	-1.56043	0.0186	0.26645
AT2G35130	AT2G35130	2:14807448-14810229	WTa_dir	idd4a_dir	OK	17.3285	13.7048	-0.33846	1.26441	-1.30089	0.02405	0.291239
AT3G08730	AT3G08730	3:2651446-2654212	WTa_dir	idd4a_dir	OK	70.1775	55.4993	-0.33854	1.26448	-1.43942	0.01285	0.225515
AT1G61300	AT1G61300	1:22607465-22610273	WTa_dir	idd4a_dir	OK	30.7634	24.315	-0.33937	1.2652	-1.37097	0.0195	0.27136
AT4G24130	AT4G24130	4:12527752-12528593	WTa_dir	idd4a_dir	OK	67.3863	53.2452	-0.3398	1.26558	-1.3308	0.0223	0.284131
AT4G38810	AT4G38810	4:18115282-18119077	WTa_dir	idd4a_dir	OK	18.4257	14.5567	-0.34003	1.26579	-1.36369	0.02275	0.285693
AT5G64040	AT5G64040	5:25628587-25629615	WTa_dir	idd4a_dir	OK	2415.15	1906.92	-0.34087	1.26652	-1.33292	0.02515	0.297481
AT2G27680	AT2G27680	2:11803810-11806013	WTa_dir	idd4a_dir	OK	45.6175	36.0134	-0.34105	1.26668	-1.42138	0.017	0.257417
AT5G32470	AT5G32470	5:12084898-12088603	WTa_dir	idd4a_dir	OK	7.25342	5.72628	-0.34106	1.26669	-1.19834	0.04645	0.393098
AT5G13740	AT5G13740	5:4432305-4436668	WTa_dir	idd4a_dir	OK	7.56058	5.96681	-0.34154	1.26711	-1.32973	0.043	0.380602
AT1G79510	AT1G79510	1:29903419-29909988	WTa_dir	idd4a_dir	OK	45.981	36.2693	-0.34229	1.26777	-1.39225	0.0178	0.262164
AT4G12550	AT4G12550	4:7439114-7439805	WTa_dir	idd4a_dir	OK	69.1528	54.5416	-0.34243	1.26789	-1.2027	0.03875	0.363718
AT4G34720	AT4G34720	4:16567823-16569295	WTa_dir	idd4a_dir	OK	112.953	89.0817	-0.34252	1.26797	-1.59635	0.01325	0.228594
AT4G34620	AT4G34620	4:16534854-16536171	WTa_dir	idd4a_dir	OK	288.57	227.583	-0.34253	1.26798	-1.56578	0.0133	0.22881
AT5G03555	AT5G03555	5:898240-900159	WTa_dir	idd4a_dir	OK	60.7728	47.9232	-0.3427	1.26813	-1.61041	0.01305	0.226852
AT3G19450	AT3G19450	3:6744597-6747214	WTa_dir	idd4a_dir	OK	169.749	133.848	-0.3428	1.26822	-1.43787	0.01265	0.224369
AT1G08550	AT1G08550	1:2706923-2709531	WTa_dir	idd4a_dir	OK	22.4495	17.6998	-0.34295	1.26835	-1.36509	0.0231	0.287526
AT5G63800	AT5G63800	5:25530054-25535849	WTa_dir	idd4a_dir	OK	6.67983	5.26483	-0.34343	1.26876	-1.21655	0.0355	0.353303
AT1G58080	AT1G58080	1:21504313-21507540	WTa_dir	idd4a_dir	OK	22.9209	18.0651	-0.34346	1.26879	-1.49407	0.0189	0.268231
AT3G47640	AT3G47640	3:17567125-17569385	WTa_dir	idd4a_dir	OK	21.2361	16.7297	-0.34411	1.26937	-1.26563	0.025	0.296665
AT5G45820	AT5G45820	5:18586979-18588543	WTa_dir	idd4a_dir	OK	50.9016	40.0948	-0.3443	1.26953	-1.42556	0.01585	0.249274
AT5G56950	AT5G56950	5:23032448-23035661	WTa_dir	idd4a_dir	OK	9.34093	7.35279	-0.34528	1.27039	-1.19905	0.03865	0.363621
AT1G45474	AT1G45474	1:17179301-17182957	WTa_dir	idd4a_dir	OK	73.8125	58.1007	-0.34531	1.27042	-1.45119	0.01685	0.256417
AT3G25690	AT3G25690	3:9353009-9357953	WTa_dir	idd4a_dir	OK	116.997	92.0891	-0.34536	1.27048	-1.4364	0.0129	0.225971
AT4G11260	AT4G11260	4:6851276-6853860	WTa_dir	idd4a_dir	OK	13.9455	10.9749	-0.34559	1.27067	-1.27005	0.03045	0.326949
AT3G51730	AT3G51730	3:19186665-19188691	WTa_dir	idd4a_dir	OK	40.7726	32.0849	-0.34571	1.27077	-1.43979	0.0163	0.251812
AT3G46530	AT3G46530	3:17130366-17133338	WTa_dir	idd4a_dir	OK	28.012	22.0431	-0.34572	1.27078	-1.43586	0.0163	0.251812
AT1G44000	AT1G44000	1:16708067-16709713	WTa_dir	idd4a_dir	OK	135.58	106.677	-0.34589	1.27094	-1.49109	0.01215	0.221505
AT1G18160	AT1G18160	1:6248792-6254039	WTa_dir	idd4a_dir	OK	10.4826	8.24498	-0.3464	1.27139	-1.36813	0.01885	0.268231
AT2G01320	AT2G01320	2:154130-158182	WTa_dir	idd4a_dir	OK	9.809	7.71484	-0.34647	1.27145	-1.37562	0.02365	0.288492
AT3G63140	AT3G63140	3:23324608-23328709	WTa_dir	idd4a_dir	OK	252.449	198.522	-0.34669	1.27164	-1.45214	0.01975	0.27187
AT3G06070	AT3G06070	3:1831056-1831923	WTa_dir	idd4a_dir	OK	160.419	126.15	-0.3467	1.27165	-1.46239	0.01435	0.237937
AT1G64900	AT1G64900	1:24113214-24114984	WTa_dir	idd4a_dir	OK	54.8416	43.1236	-0.34679	1.27173	-1.65112	0.01175	0.218604
AT4G09350	AT4G09350	4:5931250-5932152	WTa_dir	idd4a_dir	OK	74.1695	58.3157	-0.34694	1.27186	-1.37113	0.0207	0.276836
AT5G50760	AT5G50760	5:20644660-20645469	WTa_dir	idd4a_dir	OK	41.8588	32.9056	-0.3472	1.27209	-1.26822	0.0333	0.34047
AT5G58220	AT5G58220	5:23552093-23555883	WTa_dir	idd4a_dir	OK	23.5659	18.5237	-0.34733	1.2722	-1.22143	0.04625	0.392675
AT3G18780	AT3G18780	3:6474841-6477204	WTa_dir	idd4a_dir	OK	379.092	297.938	-0.34754	1.27239	-1.45218	0.0141	0.236359
AT1G79040	AT1G79040	1:29736015-29740179	WTa_dir	idd4a_dir	OK	2916.44	2291.85	-0.34769	1.27253	-1.34999	0.02175	0.281032
AT2G25830	AT2G25830	2:11018715-11021699	WTa_dir	idd4a_dir	OK	8.62503	6.77719	-0.34784	1.27266	-1.17369	0.04915	0.401125
AT2G25080	AT2G25080	2:10668048-10670019	WTa_dir	idd4a_dir	OK	147.306	115.735	-0.348	1.27279	-1.45893	0.01335	0.229025
AT3G13200	AT3G13200	3:4242124-4244145	WTa_dir	idd4a_dir	OK	15.514	12.1828	-0.34873	1.27343	-1.23537	0.03385	0.343601
AT1G19910	AT1G19910	1:6913228-6914594	WTa_dir	idd4a_dir	OK	85.742	67.3125	-0.34913	1.27379	-1.65303	0.0142	0.237167
AT3G21560	AT3G21560	3:7595805-7597577	WTa_dir	idd4a_dir	OK	53.5405	42.026	-0.34935	1.27399	-1.52385	0.01205	0.22078
AT2G28470	AT2G28470	2:12166572-12173679	WTa_dir	idd4a_dir	OK	17.6174	13.8195	-0.35029	1.27482	-1.41764	0.0158	0.248915
AT1G67050	AT1G67050	1:25028626-25029788	WTa_dir	idd4a_dir	OK	25.2741	19.8097	-0.35146	1.27584	-1.35088	0.0359	0.355162
AT1G17100	AT1G17100	1:5844675-5850934	WTa_dir	idd4a_dir	OK	254.499	199.429	-0.35178	1.27614	-1.433	0.0195	0.27136
AT2G01650	AT2G01650	2:284671-286493	WTa_dir	idd4a_dir	OK	21.2754	16.6712	-0.35183	1.27618	-1.32632	0.0217	0.28098
AT2G41680	AT2G41680	2:17374082-17379055	WTa_dir	idd4a_dir	OK	42.5326	33.3186	-0.35224	1.27654	-1.52425	0.0133	0.22881
AT1G23205	AT1G23205	1:8233996-8234893	WTa_dir	idd4a_dir	OK	45.7323	35.8223	-0.35235	1.27664	-1.40727	0.0202	0.273948
AT5G47560	AT5G47560	5:19287368-19290465	WTa_dir	idd4a_dir	OK	183.308	143.565	-0.35256	1.27683	-1.59117	0.0116	0.217761
AT5G59160	AT5G59160	5:23879336-23881688	WTa_dir	idd4a_dir	OK	29.9429	23.4504	-0.3526	1.27686	-1.44608	0.0154	0.245355
AT3G61260	AT3G61260	3:22675237-22676788	WTa_dir	idd4a_dir	OK	81.751	64.006	-0.35303	1.27724	-1.47076	0.01095	0.212666
AT1G64780	AT1G64780	1:24060769-24062630	WTa_dir	idd4a_dir	OK	167.218	130.907	-0.35319	1.27738	-1.69775	0.00885	0.190275
AT3G10840	AT3G10840	3:3391064-3393290	WTa_dir	idd4a_dir	OK	12.105	9.47612	-0.35324	1.27742	-1.25437	0.0366	0.357264
AT5G24870	AT5G24870	5:8544784-8547789	WTa_dir	idd4a_dir	OK	15.2287	11.9211	-0.35327	1.27746	-1.35773	0.0197	0.27187
AT1G54780	AT1G54780	1:20439433-20444029	WTa_dir	idd4a_dir	OK	418.662	327.695	-0.35343	1.2776	-1.47135	0.0109	0.212457
AT1G80490	AT1G80490	1:30260902-30267038	WTa_dir	idd4a_dir	OK	3.47361	2.71872	-0.35351	1.27766	-1.19662	0.04595	0.392675
AT5G39610	AT5G39610	5:15858399-15859788	WTa_dir	idd4a_dir	OK	20.9183	16.37	-0.35371	1.27784	-1.23686	0.03155	0.333175
AT3G13062	AT3G13062	3:4184568-4191298	WTa_dir	idd4a_dir	OK	40.863	31.9765	-0.35378	1.27791	-1.45512	0.0171	0.258078
AT2G05620	AT2G05620	2:2081008-2081858	WTa_dir	idd4a_dir	OK	547.396	428.336	-0.35384	1.27796	-1.54138	0.00955	0.19861
AT1G50250	AT1G50250	1:18614208-18617063	WTa_dir	idd4a_dir	OK	189.16	148.005	-0.35396	1.27806	-1.55187	0.00985	0.201644
AT2G25590	AT2G25590	2:10890902-10893772	WTa_dir	idd4a_dir	OK	10.254	8.02301	-0.35398	1.27807	-1.23268	0.0367	0.357289
AT1G65260	AT1G65260	1:24236257-24240705	WTa_dir	idd4a_dir	OK	15.7653	12.333	-0.35422	1.2783	-1.46236	0.01715	0.258406
AT2G33050	AT2G33050	2:14021869-14024398	WTa_dir	idd4a_dir	OK	8.65807	6.77207	-0.35445	1.2785	-1.2052	0.042	0.377588
AT3G26650	AT3G26650	3:9795070-9797045	WTa_dir	idd4a_dir	OK	1334.85	1044.05	-0.35449	1.27853	-1.42522	0.01765	0.261425
AT4G15630	AT4G15630	4:8917429-8918852	WTa_dir	idd4a_dir	OK	93.9791	73.5043	-0.35451	1.27855	-1.47866	0.0121	0.221475
AT5G10930	AT5G10930	5:3445365-3447114	WTa_dir	idd4a_dir	OK	23.1178	18.0801	-0.3546	1.27863	-1.44146	0.01955	0.27136
AT4G34730	AT4G34730	4:16569395-16573680	WTa_dir	idd4a_dir	OK	19.578	15.3086	-0.35489	1.27889	-1.50762	0.0149	0.241334
AT1G02890	AT1G02890	1:645091-651907	WTa_dir	idd4a_dir	OK	5.99072	4.6842	-0.35493	1.27892	-1.37246	0.02065	0.276571
AT3G09650	AT3G09650	3:2958678-2966166	WTa_dir	idd4a_dir	OK	28.4665	22.2573	-0.35498	1.27897	-1.48732	0.01155	0.217761
AT5G62140	AT5G62140	5:24954505-24955385	WTa_dir	idd4a_dir	OK	107.574	84.1087	-0.355	1.27899	-1.53898	0.0128	0.225285
AT1G70290	AT1G70290	1:26471077-26474786	WTa_dir	idd4a_dir	OK	83.7306	65.4592	-0.35516	1.27913	-1.48977	0.01035	0.207249
AT1G54630	AT1G54630	1:20401376-20403041	WTa_dir	idd4a_dir	OK	43.2599	33.8109	-0.35554	1.27947	-1.54586	0.0155	0.245667
AT4G04610	AT4G04610	4:2325002-2327013	WTa_dir	idd4a_dir	OK	347.067	271.248	-0.3556	1.27952	-1.47953	0.01075	0.210654
AT1G30380	AT1G30380	1:10722196-10723247	WTa_dir	idd4a_dir	OK	1164.71	910.195	-0.35572	1.27963	-1.46882	0.01385	0.23388
AT1G14345	AT1G14345	1:4899144-4899979	WTa_dir	idd4a_dir	OK	350.791	274.055	-0.35615	1.28	-1.59284	0.00955	0.19861
AT5G20220	AT5G20220	5:6821989-6825981	WTa_dir	idd4a_dir	OK	13.9726	10.9148	-0.35632	1.28015	-1.39849	0.0166	0.253877
AT4G02640	AT4G02640	4:1153996-1156320	WTa_dir	idd4a_dir	OK	13.3892	10.4578	-0.35649	1.28031	-1.28183	0.02535	0.298306
AT1G74470	AT1G74470	1:27991164-27993006	WTa_dir	idd4a_dir	OK	1413.86	1104.24	-0.35658	1.28039	-1.3997	0.0208	0.277364
AT5G56860	AT5G56860	5:22989264-22991467	WTa_dir	idd4a_dir	OK	31.0973	24.2759	-0.35726	1.28099	-1.41671	0.01315	0.227726
AT1G72430	AT1G72430	1:27264910-27265630	WTa_dir	idd4a_dir	OK	535.961	418.33	-0.35749	1.28119	-1.54306	0.00945	0.197426
AT4G09800	AT4G09800	4:6173714-6177293	WTa_dir	idd4a_dir	OK	33.9313	26.4817	-0.35762	1.28131	-1.3286	0.0235	0.28839
AT1G15750	AT1G15750	1:5410907-5421033	WTa_dir	idd4a_dir	OK	13.6727	10.6692	-0.35785	1.28151	-1.33486	0.02615	0.303053
AT5G23330	AT5G23330	5:7854128-7855813	WTa_dir	idd4a_dir	OK	12.2631	9.56568	-0.35839	1.28199	-1.18888	0.04545	0.391385
AT4G36540	AT4G36540	4:17243582-17245296	WTa_dir	idd4a_dir	OK	24.5283	19.1327	-0.3584	1.28201	-1.32666	0.01975	0.27187
AT4G27310	AT4G27310	4:13675637-13676910	WTa_dir	idd4a_dir	OK	78.051	60.8732	-0.35861	1.28219	-1.5602	0.00985	0.201644
AT3G48460	AT3G48460	3:17949444-17951195	WTa_dir	idd4a_dir	OK	44.5927	34.778	-0.35863	1.28221	-1.48193	0.0136	0.23115
AT3G15430	AT3G15430	3:5208737-5211745	WTa_dir	idd4a_dir	OK	12.5932	9.81976	-0.35889	1.28243	-1.43202	0.0218	0.281281
AT5G13020	AT5G13020	5:4129358-4132864	WTa_dir	idd4a_dir	OK	8.64632	6.74177	-0.35896	1.2825	-1.29456	0.0278	0.312856
AT4G25650	AT4G25650	4:13080900-13083197	WTa_dir	idd4a_dir	OK	26.9497	21.011	-0.35913	1.28265	-1.45746	0.0144	0.23812
AT5G24570	AT5G24570	5:8405680-8406132	WTa_dir	idd4a_dir	OK	85.9703	67.0213	-0.35922	1.28273	-1.27617	0.03415	0.34588
AT1G71710	AT1G71710	1:26973566-26981029	WTa_dir	idd4a_dir	OK	6.66623	5.19666	-0.35929	1.28279	-1.38328	0.01925	0.270474
AT1G14270	AT1G14270	1:4872855-4877248	WTa_dir	idd4a_dir	OK	10.5388	8.21523	-0.35934	1.28284	-1.25137	0.0455	0.391385
AT5G24850	AT5G24850	5:8535281-8538107	WTa_dir	idd4a_dir	OK	18.5553	14.4628	-0.35948	1.28297	-1.38826	0.01625	0.251463
AT3G17210	AT3G17210	3:5882283-5883200	WTa_dir	idd4a_dir	OK	34.3569	26.7754	-0.35969	1.28315	-1.23593	0.0386	0.363621
AT1G65230	AT1G65230	1:24229147-24233349	WTa_dir	idd4a_dir	OK	27.7776	21.6462	-0.35981	1.28326	-1.41723	0.01935	0.271048
AT5G20380	AT5G20380	5:6887724-6892432	WTa_dir	idd4a_dir	OK	21.3825	16.6595	-0.36009	1.2835	-1.61347	0.011	0.212666
AT3G03470	AT3G03470	3:824551-826437	WTa_dir	idd4a_dir	OK	17.1718	13.376	-0.36039	1.28378	-1.54582	0.023	0.287061
AT1G32060	AT1G32060	1:11532532-11534639	WTa_dir	idd4a_dir	OK	1204.51	938.085	-0.36065	1.28401	-1.40071	0.01755	0.260999
AT1G62422	AT1G62422	1:23100138-23101033	WTa_dir	idd4a_dir	OK	37.9387	29.5364	-0.36117	1.28447	-1.36435	0.0236	0.288458
AT1G12250	AT1G12250	1:4159264-4161455	WTa_dir	idd4a_dir	OK	16.5975	12.9208	-0.36127	1.28456	-1.36077	0.02335	0.288093
AT2G42750	AT2G42750	2:17793306-17795680	WTa_dir	idd4a_dir	OK	55.224	42.9886	-0.36134	1.28462	-1.48111	0.009	0.191742
AT1G44575	AT1G44575	1:16871695-16873383	WTa_dir	idd4a_dir	OK	989.197	770.028	-0.36135	1.28462	-1.47583	0.0126	0.224351
AT2G02050	AT2G02050	2:489965-491995	WTa_dir	idd4a_dir	OK	27.9343	21.7438	-0.36143	1.2847	-1.42328	0.01745	0.26057
AT2G34770	AT2G34770	2:14665666-14668250	WTa_dir	idd4a_dir	OK	9.73087	7.57227	-0.36184	1.28507	-1.26517	0.03775	0.360801
AT5G35630	AT5G35630	5:13830428-13833542	WTa_dir	idd4a_dir	OK	253.693	197.201	-0.36341	1.28647	-1.53756	0.0094	0.196606
AT4G17840	AT4G17840	4:9915812-9920475	WTa_dir	idd4a_dir	OK	51.3085	39.8796	-0.36355	1.28659	-1.39081	0.0232	0.287988
AT1G05570	AT1G05570	1:1647705-1659437	WTa_dir	idd4a_dir	OK	3.08778	2.3999	-0.36359	1.28663	-1.4071	0.0212	0.278842
AT1G56700	AT1G56700	1:21256175-21257973	WTa_dir	idd4a_dir	OK	19.4938	15.143	-0.36437	1.28731	-1.35061	0.02995	0.325664
AT3G19720	AT3G19720	3:6850370-6855513	WTa_dir	idd4a_dir	OK	8.06978	6.26778	-0.36458	1.2875	-1.41631	0.0194	0.27136
AT1G07110	AT1G07110	1:2178103-2184148	WTa_dir	idd4a_dir	OK	11.7048	9.08948	-0.36483	1.28773	-1.54188	0.0116	0.217761
AT5G61270	AT5G61270	5:24638772-24640600	WTa_dir	idd4a_dir	OK	19.2694	14.9634	-0.36488	1.28777	-1.45065	0.0167	0.254981
AT2G36850	AT2G36850	2:15454696-15469904	WTa_dir	idd4a_dir	OK	3.89889	3.027	-0.36517	1.28804	-1.55021	0.0126	0.224351
AT1G16080	AT1G16080	1:5514316-5516027	WTa_dir	idd4a_dir	OK	80.0256	62.1249	-0.36529	1.28814	-1.57609	0.00825	0.185241
AT2G37130	AT2G37130	2:15597920-15600077	WTa_dir	idd4a_dir	OK	37.2674	28.9296	-0.36537	1.28821	-1.46683	0.0119	0.219569
AT5G51400	AT5G51400	5:20878612-20880134	WTa_dir	idd4a_dir	OK	14.786	11.4737	-0.36591	1.28869	-1.20348	0.039	0.364756
AT1G75460	AT1G75460	1:28327885-28329764	WTa_dir	idd4a_dir	OK	134.261	104.172	-0.36608	1.28884	-1.5843	0.0094	0.196606
AT3G11670	AT3G11670	3:3680892-3684558	WTa_dir	idd4a_dir	OK	34.8357	27.0207	-0.3665	1.28922	-1.52742	0.0087	0.189313
AT5G43180	AT5G43180	5:17336329-17337872	WTa_dir	idd4a_dir	OK	14.5814	11.31	-0.36653	1.28925	-1.13769	0.04445	0.388185
AT5G58140	AT5G58140	5:23524426-23533111	WTa_dir	idd4a_dir	OK	13.4223	10.4102	-0.36664	1.28934	-1.34953	0.02235	0.28457
AT1G72020	AT1G72020	1:27109290-27110431	WTa_dir	idd4a_dir	OK	54.7361	42.4467	-0.36684	1.28953	-1.49182	0.0145	0.238911
AT1G03090	AT1G03090	1:739678-746479	WTa_dir	idd4a_dir	OK	7.08237	5.49135	-0.36707	1.28973	-1.32707	0.03225	0.335869
AT5G34850	AT5G34850	5:13108153-13111631	WTa_dir	idd4a_dir	OK	17.5054	13.5719	-0.36717	1.28983	-1.47146	0.01105	0.212666
AT5G43870	AT5G43870	5:17632345-17635912	WTa_dir	idd4a_dir	OK	6.5709	5.09433	-0.3672	1.28985	-1.22007	0.039	0.364757
AT2G25450	AT2G25450	2:10829915-10831655	WTa_dir	idd4a_dir	OK	371.221	287.755	-0.36744	1.29006	-1.5401	0.009	0.191742
AT4G39800	AT4G39800	4:18469347-18471967	WTa_dir	idd4a_dir	OK	106.265	82.3615	-0.36762	1.29023	-1.55867	0.00855	0.187384
AT3G02770	AT3G02770	3:600892-602259	WTa_dir	idd4a_dir	OK	18.7525	14.5336	-0.36769	1.29029	-1.19101	0.0414	0.374953
AT2G26570	AT2G26570	2:11299143-11302191	WTa_dir	idd4a_dir	OK	25.9858	20.1374	-0.36784	1.29042	-1.60963	0.00995	0.202785
AT5G14030	AT5G14030	5:4526783-4529614	WTa_dir	idd4a_dir	OK	21.2595	16.4684	-0.36841	1.29093	-1.60946	0.0143	0.237538
AT1G07250	AT1G07250	1:2225899-2227566	WTa_dir	idd4a_dir	OK	34.9722	27.0819	-0.36888	1.29135	-1.66721	0.0124	0.224056
AT1G50732	AT1G50732	1:18802687-18803363	WTa_dir	idd4a_dir	OK	133.326	103.244	-0.3689	1.29137	-1.44396	0.0126	0.224351
AT4G25100	AT4G25100	4:12884299-12887011	WTa_dir	idd4a_dir	OK	114.584	88.7262	-0.36897	1.29143	-1.63	0.00965	0.199557
AT2G31040	AT2G31040	2:13208666-13211085	WTa_dir	idd4a_dir	OK	44.1342	34.1726	-0.36906	1.29151	-1.54866	0.01	0.203126
AT1G65800	AT1G65800	1:24473120-24476715	WTa_dir	idd4a_dir	OK	8.25556	6.39101	-0.36932	1.29175	-1.29641	0.0234	0.28839
AT4G02860	AT4G02860	4:1268712-1270525	WTa_dir	idd4a_dir	OK	11.5281	8.92408	-0.36938	1.2918	-1.17679	0.0449	0.389701
AT2G21650	AT2G21650	2:9259582-9260656	WTa_dir	idd4a_dir	OK	27.4691	21.2603	-0.36965	1.29204	-1.25307	0.03065	0.327637
AT1G25560	AT1G25560	1:8981676-8983041	WTa_dir	idd4a_dir	OK	138.582	107.255	-0.36969	1.29208	-1.63733	0.00705	0.169961
AT5G54770	AT5G54770	5:22246591-22248332	WTa_dir	idd4a_dir	OK	1281.32	991.485	-0.36997	1.29232	-1.53464	0.01485	0.241334
AT3G52360	AT3G52360	3:19412119-19412918	WTa_dir	idd4a_dir	OK	98.9548	76.5389	-0.37058	1.29287	-1.48644	0.01145	0.217171
AT2G30390	AT2G30390	2:12951026-12954114	WTa_dir	idd4a_dir	OK	18.2596	14.12	-0.37092	1.29317	-1.50033	0.01475	0.241079
AT3G01060	AT3G01060	3:16642-18840	WTa_dir	idd4a_dir	OK	60.503	46.7842	-0.37099	1.29324	-1.62906	0.00725	0.172512
AT3G62030	AT3G62030	3:22973003-22976583	WTa_dir	idd4a_dir	OK	83.2272	64.3445	-0.37124	1.29346	-1.51672	0.0148	0.241251
AT1G36320	AT1G36320	1:13671813-13674098	WTa_dir	idd4a_dir	OK	11.9668	9.25118	-0.37133	1.29354	-1.26309	0.033	0.339943
AT5G64300	AT5G64300	5:25718403-25721162	WTa_dir	idd4a_dir	OK	27.9057	21.5725	-0.37137	1.29358	-1.50892	0.0078	0.180672
AT1G12230	AT1G12230	1:4147961-4151056	WTa_dir	idd4a_dir	OK	7.32931	5.66558	-0.37146	1.29366	-1.32728	0.04105	0.373816
AT2G46420	AT2G46420	2:19053685-19057096	WTa_dir	idd4a_dir	OK	7.63445	5.89981	-0.37186	1.29402	-1.28728	0.0348	0.349373
AT2G05520	AT2G05520	2:2026161-2027117	WTa_dir	idd4a_dir	OK	451.128	348.598	-0.37197	1.29412	-1.68467	0.008	0.18254
AT1G32220	AT1G32220	1:11607853-11609733	WTa_dir	idd4a_dir	OK	16.4559	12.7157	-0.37199	1.29414	-1.35487	0.0232	0.287988
AT1G31190	AT1G31190	1:11144771-11147678	WTa_dir	idd4a_dir	OK	12.2257	9.44663	-0.37204	1.29419	-1.26238	0.0387	0.363621
AT4G21990	AT4G21990	4:11655588-11659167	WTa_dir	idd4a_dir	OK	373.173	288.254	-0.37251	1.2946	-1.53762	0.00805	0.18254
AT1G75280	AT1G75280	1:28251959-28253619	WTa_dir	idd4a_dir	OK	48.2498	37.2668	-0.37263	1.29471	-1.50955	0.00835	0.186118
AT2G23390	AT2G23390	2:9960371-9963623	WTa_dir	idd4a_dir	OK	9.45395	7.29886	-0.37325	1.29526	-1.36537	0.0282	0.314665
AT4G22200	AT4G22200	4:11746512-11750698	WTa_dir	idd4a_dir	OK	12.6713	9.78106	-0.3735	1.29549	-1.43406	0.0145	0.238911
AT3G19170	AT3G19170	3:6625420-6632033	WTa_dir	idd4a_dir	OK	30.6776	23.6723	-0.37399	1.29593	-1.70221	0.00675	0.166005
AT5G21430	AT5G21430	5:7222225-7223621	WTa_dir	idd4a_dir	OK	83.3867	64.3055	-0.37487	1.29673	-1.5518	0.00805	0.18254
AT4G31300	AT4G31300	4:15188747-15191217	WTa_dir	idd4a_dir	OK	14.7202	11.3514	-0.37493	1.29677	-1.42333	0.02	0.273127
AT3G29030	AT3G29030	3:11011307-11013358	WTa_dir	idd4a_dir	OK	13.9824	10.7818	-0.37502	1.29685	-1.33049	0.025	0.296665
AT3G47430	AT3G47430	3:17480602-17481792	WTa_dir	idd4a_dir	OK	121.888	93.9828	-0.37509	1.29692	-1.59716	0.0067	0.166005
AT2G14660	AT2G14660	2:6272490-6273083	WTa_dir	idd4a_dir	OK	45.2022	34.8503	-0.37522	1.29704	-1.33088	0.0353	0.352078
AT5G02450	AT5G02450	5:533105-534656	WTa_dir	idd4a_dir	OK	26.0413	20.0661	-0.37604	1.29778	-1.40598	0.0222	0.283448
AT4G34390	AT4G34390	4:16441178-16445005	WTa_dir	idd4a_dir	OK	6.03254	4.64785	-0.3762	1.29792	-1.29368	0.02595	0.301685
AT3G47730	AT3G47730	3:17592624-17598896	WTa_dir	idd4a_dir	OK	10.1332	7.80659	-0.37633	1.29803	-1.4625	0.0117	0.218297
AT1G70610	AT1G70610	1:26621960-26626503	WTa_dir	idd4a_dir	OK	13.2044	10.17	-0.37669	1.29837	-1.52104	0.0132	0.228161
AT2G36930	AT2G36930	2:15509897-15511514	WTa_dir	idd4a_dir	OK	15.0999	11.6287	-0.37685	1.2985	-1.31913	0.0457	0.391635
AT1G01800	AT1G01800	1:293341-295040	WTa_dir	idd4a_dir	OK	19.3019	14.8637	-0.37695	1.29859	-1.3588	0.0221	0.28296
AT5G03900	AT5G03900	5:1048294-1052387	WTa_dir	idd4a_dir	OK	8.55785	6.59007	-0.37695	1.2986	-1.40526	0.02115	0.278784
AT3G09500	AT3G09500	3:2916951-2918108	WTa_dir	idd4a_dir	OK	21.2821	16.3833	-0.37742	1.29901	-1.22575	0.0374	0.359896
AT1G72200	AT1G72200	1:27169794-27171321	WTa_dir	idd4a_dir	OK	13.7166	10.5561	-0.37785	1.2994	-1.36603	0.0272	0.309155
AT5G47570	AT5G47570	5:19292607-19294737	WTa_dir	idd4a_dir	OK	12.5875	9.68512	-0.37815	1.29967	-1.35139	0.03635	0.356534
AT2G01590	AT2G01590	2:266629-267798	WTa_dir	idd4a_dir	OK	53.2625	40.9806	-0.37818	1.2997	-1.47503	0.01105	0.212666
AT5G51070	AT5G51070	5:20764314-20768681	WTa_dir	idd4a_dir	OK	30.5304	23.4837	-0.37859	1.30007	-1.60245	0.0067	0.166005
AT3G53180	AT3G53180	3:19706893-19711439	WTa_dir	idd4a_dir	OK	4.21662	3.24324	-0.37865	1.30013	-1.2457	0.04265	0.378785
AT1G50200	AT1G50200	1:18591193-18598481	WTa_dir	idd4a_dir	OK	10.8152	8.31802	-0.37874	1.30021	-1.65084	0.00995	0.202785
AT1G50030	AT1G50030	1:18522440-18539995	WTa_dir	idd4a_dir	OK	1.08167	0.831867	-0.37883	1.30029	-1.2663	0.0467	0.393577
AT2G15580	AT2G15580	2:6797559-6798939	WTa_dir	idd4a_dir	OK	34.7011	26.6826	-0.37908	1.30051	-1.44558	0.0133	0.22881
AT3G46590	AT3G46590	3:17152774-17156227	WTa_dir	idd4a_dir	OK	31.0423	23.8689	-0.3791	1.30053	-1.58313	0.0075	0.176626
AT1G01120	AT1G01120	1:57268-59167	WTa_dir	idd4a_dir	OK	129.293	99.3982	-0.37936	1.30076	-1.67765	0.00565	0.153135
AT1G78680	AT1G78680	1:29593755-29596270	WTa_dir	idd4a_dir	OK	10.0673	7.73891	-0.37948	1.30087	-1.31165	0.0311	0.330327
AT4G12980	AT4G12980	4:7589394-7591102	WTa_dir	idd4a_dir	OK	43.9097	33.7498	-0.37966	1.30104	-1.66419	0.0091	0.192307
AT5G58350	AT5G58350	5:23582494-23587801	WTa_dir	idd4a_dir	OK	15.8602	12.1869	-0.38008	1.30141	-1.30933	0.02555	0.299314
AT5G39710	AT5G39710	5:15895728-15897972	WTa_dir	idd4a_dir	OK	9.96749	7.65661	-0.38053	1.30182	-1.22445	0.0333	0.34047
AT5G52650	AT5G52650	5:21355554-21357105	WTa_dir	idd4a_dir	OK	41.4068	31.8062	-0.38056	1.30185	-1.67183	0.01245	0.224076
AT5G36120	AT5G36120	5:14198586-14199243	WTa_dir	idd4a_dir	OK	32.8355	25.2218	-0.38059	1.30187	-1.17934	0.044	0.385726
AT5G17400	AT5G17400	5:5728788-5730376	WTa_dir	idd4a_dir	OK	18.7635	14.4047	-0.38139	1.3026	-1.34177	0.0216	0.280531
AT5G14740	AT5G14740	5:4757971-4762615	WTa_dir	idd4a_dir	OK	201.611	154.765	-0.3815	1.30269	-1.66806	0.00645	0.163228
AT1G28600	AT1G28600	1:10051000-10053117	WTa_dir	idd4a_dir	OK	51.0207	39.1545	-0.38191	1.30306	-1.60551	0.00655	0.164396
AT1G60010	AT1G60010	1:22095359-22096577	WTa_dir	idd4a_dir	OK	55.982	42.957	-0.38207	1.30321	-1.50118	0.01055	0.20897
AT1G58983	AT1G58983	1:21806019-21807487	WTa_dir	idd4a_dir	OK	110.842	85.0522	-0.38209	1.30322	-1.45747	0.01115	0.213917
AT2G22980	AT2G22980	2:9778876-9783251	WTa_dir	idd4a_dir	OK	5.86267	4.49854	-0.3821	1.30324	-1.22404	0.0396	0.367368
AT1G26220	AT1G26220	1:9071139-9071861	WTa_dir	idd4a_dir	OK	76.8847	58.994	-0.38213	1.30326	-1.58961	0.0101	0.204704
AT5G60360	AT5G60360	5:24279896-24282397	WTa_dir	idd4a_dir	OK	63.4307	48.6582	-0.3825	1.3036	-1.63318	0.00615	0.158705
AT1G18730	AT1G18730	1:6460597-6462224	WTa_dir	idd4a_dir	OK	16.5468	12.6932	-0.3825	1.3036	-1.26999	0.02815	0.31449
AT1G67700	AT1G67700	1:25374221-25376034	WTa_dir	idd4a_dir	OK	202.531	155.328	-0.38282	1.30389	-1.63193	0.00535	0.149653
AT4G12610	AT4G12610	4:7454738-7458318	WTa_dir	idd4a_dir	OK	4.33439	3.32411	-0.38286	1.30392	-1.12251	0.04795	0.397889
AT2G42220	AT2G42220	2:17592037-17596629	WTa_dir	idd4a_dir	OK	75.7566	58.0871	-0.38316	1.30419	-1.40661	0.015	0.241503
AT2G23360	AT2G23360	2:9948902-9952845	WTa_dir	idd4a_dir	OK	4.49403	3.44521	-0.38342	1.30443	-1.20588	0.03755	0.360684
AT3G59420	AT3G59420	3:21959646-21963041	WTa_dir	idd4a_dir	OK	5.88735	4.51303	-0.38352	1.30452	-1.29679	0.02745	0.311225
AT2G41250	AT2G41250	2:17200658-17202618	WTa_dir	idd4a_dir	OK	78.1339	59.8928	-0.38357	1.30456	-1.64748	0.0059	0.155988
AT2G33855	AT2G33855	2:14324308-14325192	WTa_dir	idd4a_dir	OK	190.449	145.93	-0.38413	1.30507	-1.6353	0.0049	0.14457
AT4G30950	AT4G30950	4:15056974-15059794	WTa_dir	idd4a_dir	OK	80.3057	61.5271	-0.38428	1.30521	-1.73914	0.0053	0.148708
AT3G26710	AT3G26710	3:9813370-9814750	WTa_dir	idd4a_dir	OK	201.771	154.561	-0.38454	1.30545	-1.61739	0.0051	0.146691
AT3G50630	AT3G50630	3:18800379-18801587	WTa_dir	idd4a_dir	OK	20.4258	15.6432	-0.38486	1.30573	-1.34124	0.0258	0.301088
AT1G55910	AT1G55910	1:20906133-20907413	WTa_dir	idd4a_dir	OK	43.3118	33.1666	-0.38503	1.30589	-1.60638	0.0104	0.207569
AT3G47070	AT3G47070	3:17337064-17337733	WTa_dir	idd4a_dir	OK	1534.52	1174.99	-0.38513	1.30599	-1.83752	0.00665	0.16577
AT4G21280	AT4G21280	4:11334401-11335773	WTa_dir	idd4a_dir	OK	744.771	570.261	-0.38517	1.30602	-1.62397	0.00635	0.161142
AT2G40400	AT2G40400	2:16869333-16873258	WTa_dir	idd4a_dir	OK	49.6066	37.9759	-0.38545	1.30627	-1.73679	0.00575	0.154248
AT3G53280	AT3G53280	3:19755703-19757613	WTa_dir	idd4a_dir	OK	12.6516	9.68534	-0.38545	1.30626	-1.36529	0.02005	0.273127
AT3G09860	AT3G09860	3:3026054-3027234	WTa_dir	idd4a_dir	OK	37.8028	28.9311	-0.38587	1.30665	-1.45696	0.01355	0.230728
AT2G21970	AT2G21970	2:9354841-9357916	WTa_dir	idd4a_dir	OK	130.813	100.113	-0.38588	1.30665	-1.48571	0.01215	0.221505
AT4G02020	AT4G02020	4:886599-891955	WTa_dir	idd4a_dir	OK	6.40934	4.90476	-0.38599	1.30676	-1.41059	0.0161	0.25105
AT3G16910	AT3G16910	3:5773054-5775501	WTa_dir	idd4a_dir	OK	64.7028	49.5129	-0.38602	1.30679	-1.71646	0.0055	0.151081
AT2G04842	AT2G04842	2:1698465-1701271	WTa_dir	idd4a_dir	OK	30.9526	23.6699	-0.387	1.30768	-1.5911	0.00625	0.159711
AT4G25570	AT4G25570	4:13053685-13055623	WTa_dir	idd4a_dir	OK	81.5333	62.338	-0.38728	1.30792	-1.74387	0.006	0.157496
AT2G37760	AT2G37760	2:15831853-15833920	WTa_dir	idd4a_dir	OK	10.5335	8.05298	-0.38739	1.30803	-1.24295	0.04095	0.373462
AT5G28060	AT5G28060	5:10069545-10070899	WTa_dir	idd4a_dir	OK	32.4744	24.8241	-0.38756	1.30818	-1.40899	0.01605	0.250911
AT5G17300	AT5G17300	5:5690226-5692902	WTa_dir	idd4a_dir	OK	60.4927	46.2412	-0.38758	1.3082	-1.60278	0.0054	0.14968
AT1G79790	AT1G79790	1:30015872-30018231	WTa_dir	idd4a_dir	OK	13.3734	10.2208	-0.38786	1.30845	-1.35895	0.0201	0.273199
AT5G38660	AT5G38660	5:15470899-15475585	WTa_dir	idd4a_dir	OK	30.6094	23.3901	-0.38808	1.30865	-1.65536	0.0062	0.159322
AT1G28140	AT1G28140	1:9832815-9834427	WTa_dir	idd4a_dir	OK	19.9731	15.2605	-0.38825	1.30881	-1.50059	0.02155	0.280425
AT1G05500	AT1G05500	1:1624954-1629224	WTa_dir	idd4a_dir	OK	4.29287	3.27901	-0.38868	1.3092	-1.23267	0.04755	0.396005
AT4G25830	AT4G25830	4:13133528-13135024	WTa_dir	idd4a_dir	OK	27.9988	21.3826	-0.38892	1.30942	-1.53182	0.0165	0.25277
AT5G23750	AT5G23750	5:8009805-8011619	WTa_dir	idd4a_dir	OK	19.9869	15.2606	-0.38924	1.30971	-1.4234	0.01395	0.235135
AT5G43740	AT5G43740	5:17564737-17568802	WTa_dir	idd4a_dir	OK	6.57425	5.01959	-0.38926	1.30972	-1.29255	0.02275	0.285693
AT4G12520	AT4G12520	4:7421055-7421738	WTa_dir	idd4a_dir	OK	207.502	158.412	-0.38945	1.30989	-1.74709	0.00735	0.174439
AT5G54760	AT5G54760	5:22243799-22245770	WTa_dir	idd4a_dir	OK	14.7012	11.2228	-0.3895	1.30994	-1.38689	0.03175	0.333175
AT2G43820	AT2G43820	2:18152226-18153908	WTa_dir	idd4a_dir	OK	154.352	117.826	-0.38957	1.31	-1.69668	0.00625	0.159711
AT4G20070	AT4G20070	4:10861454-10864696	WTa_dir	idd4a_dir	OK	9.00419	6.87275	-0.38971	1.31013	-1.37649	0.02045	0.275301
AT2G34070	AT2G34070	2:14387420-14390230	WTa_dir	idd4a_dir	OK	38.7556	29.5682	-0.39036	1.31072	-1.61499	0.0051	0.146691
AT2G24540	AT2G24540	2:10426341-10427594	WTa_dir	idd4a_dir	OK	37.1057	28.3091	-0.39037	1.31073	-1.64678	0.008	0.18254
AT2G29670	AT2G29670	2:12681957-12685087	WTa_dir	idd4a_dir	OK	55.1167	42.0394	-0.39075	1.31107	-1.61821	0.00505	0.146634
AT5G36790	AT5G36790	5:14480873-14483814	WTa_dir	idd4a_dir	OK	32.5732	24.8445	-0.39076	1.31108	-1.66275	0.00625	0.159711
AT1G64770	AT1G64770	1:24057062-24059561	WTa_dir	idd4a_dir	OK	143.002	109.072	-0.39076	1.31108	-1.63069	0.00485	0.143789
AT5G47840	AT5G47840	5:19375440-19378339	WTa_dir	idd4a_dir	OK	26.4843	20.1952	-0.39113	1.31142	-1.63308	0.00745	0.176128
AT1G52100	AT1G52100	1:19383121-19385602	WTa_dir	idd4a_dir	OK	24.4201	18.6189	-0.3913	1.31158	-1.53506	0.00895	0.191121
AT1G68660	AT1G68660	1:25775740-25779161	WTa_dir	idd4a_dir	OK	45.8768	34.9783	-0.39131	1.31158	-1.51008	0.0098	0.201296
AT4G33010	AT4G33010	4:15926669-15931332	WTa_dir	idd4a_dir	OK	527.592	402.205	-0.39149	1.31175	-1.55927	0.0099	0.202216
AT2G17300	AT2G17300	2:7522400-7523033	WTa_dir	idd4a_dir	OK	66.6912	50.8329	-0.39173	1.31197	-1.46773	0.0122	0.221754
AT4G23260	AT4G23260	4:12167353-12170086	WTa_dir	idd4a_dir	OK	19.3349	14.7368	-0.39178	1.31201	-1.54374	0.00845	0.186982
AT4G27700	AT4G27700	4:13823587-13827823	WTa_dir	idd4a_dir	OK	29.7519	22.6742	-0.39193	1.31215	-1.47161	0.0113	0.21589
AT1G53090	AT1G53090	1:19783351-19789029	WTa_dir	idd4a_dir	OK	13.5318	10.3102	-0.39228	1.31247	-1.49455	0.00985	0.201644
AT2G42975	AT2G42975	2:17873946-17874936	WTa_dir	idd4a_dir	OK	20.4479	15.5796	-0.3923	1.31248	-1.19597	0.0418	0.376794
AT4G38800	AT4G38800	4:18111360-18115133	WTa_dir	idd4a_dir	OK	17.7742	13.5415	-0.3924	1.31257	-1.28053	0.0432	0.381083
AT3G51820	AT3G51820	3:19216002-19219057	WTa_dir	idd4a_dir	OK	16.3371	12.4434	-0.39277	1.31291	-1.63989	0.01045	0.207888
AT4G26520	AT4G26520	4:13388385-13390374	WTa_dir	idd4a_dir	OK	23.5737	17.9547	-0.39282	1.31295	-1.6957	0.00775	0.180426
AT2G26500	AT2G26500	2:11270088-11270953	WTa_dir	idd4a_dir	OK	962.435	732.963	-0.39295	1.31307	-1.64835	0.0058	0.154459
AT1G18060	AT1G18060	1:6211872-6213444	WTa_dir	idd4a_dir	OK	91.0154	69.314	-0.39296	1.31309	-1.62939	0.00485	0.143789
AT5G22350	AT5G22350	5:7397385-7400937	WTa_dir	idd4a_dir	OK	6.44051	4.90429	-0.39313	1.31324	-1.34473	0.02845	0.316683
AT2G20260	AT2G20260	2:8736733-8739677	WTa_dir	idd4a_dir	OK	525.743	400.334	-0.39316	1.31326	-1.64442	0.0052	0.147712
AT1G12900	AT1G12900	1:4392449-4394400	WTa_dir	idd4a_dir	OK	780.516	594.275	-0.3933	1.31339	-1.62227	0.00755	0.177348
AT1G53560	AT1G53560	1:19984741-19985983	WTa_dir	idd4a_dir	OK	14.7655	11.2421	-0.39332	1.31341	-1.17412	0.04885	0.400154
AT3G05990	AT3G05990	3:1796851-1799870	WTa_dir	idd4a_dir	OK	7.14874	5.44262	-0.39339	1.31347	-1.38698	0.02955	0.322463
AT1G65930	AT1G65930	1:24538885-24542129	WTa_dir	idd4a_dir	OK	53.8745	41.0159	-0.39342	1.3135	-1.7001	0.004	0.131341
AT4G38970	AT4G38970	4:18163495-18165762	WTa_dir	idd4a_dir	OK	1355.31	1031.46	-0.39392	1.31397	-1.57799	0.01055	0.20897
AT2G47370	AT2G47370	2:19438950-19440345	WTa_dir	idd4a_dir	OK	14.9931	11.4031	-0.39487	1.31483	-1.39566	0.0325	0.336801
AT5G44450	AT5G44450	5:17914022-17916019	WTa_dir	idd4a_dir	OK	14.7574	11.2223	-0.39507	1.31501	-1.38764	0.0197	0.27187
AT1G02910	AT1G02910	1:655576-658148	WTa_dir	idd4a_dir	OK	15.3496	11.6693	-0.39548	1.31538	-1.53926	0.01045	0.207888
AT3G51600	AT3G51600	3:19138393-19139252	WTa_dir	idd4a_dir	OK	813.066	617.954	-0.39587	1.31574	-1.80329	0.0041	0.133192
AT4G16760	AT4G16760	4:9424632-9428895	WTa_dir	idd4a_dir	OK	14.0452	10.6719	-0.39627	1.31609	-1.74685	0.00855	0.187384
AT1G13110	AT1G13110	1:4467219-4469033	WTa_dir	idd4a_dir	OK	66.9984	50.8969	-0.39655	1.31636	-1.73666	0.0042	0.134532
AT2G48130	AT2G48130	2:19685065-19685993	WTa_dir	idd4a_dir	OK	26.5175	20.1446	-0.39655	1.31636	-1.57739	0.01845	0.265547
AT4G03410	AT4G03410	4:1501167-1503561	WTa_dir	idd4a_dir	OK	12.4062	9.42331	-0.39676	1.31654	-1.43301	0.0182	0.265168
AT4G30993	AT4G30993	4:15098066-15100558	WTa_dir	idd4a_dir	OK	14.4882	11.0034	-0.39692	1.3167	-1.43662	0.01355	0.230728
AT1G78990	AT1G78990	1:29713530-29714969	WTa_dir	idd4a_dir	OK	10.4657	7.94635	-0.3973	1.31704	-1.23788	0.0323	0.335869
AT4G39100	AT4G39100	4:18217938-18220290	WTa_dir	idd4a_dir	OK	18.9167	14.3611	-0.3975	1.31722	-1.5252	0.01055	0.20897
AT3G17510	AT3G17510	3:5988990-5992912	WTa_dir	idd4a_dir	OK	25.9168	19.6721	-0.39774	1.31744	-1.65912	0.00455	0.13964
AT4G04800	AT4G04800	4:2439545-2441205	WTa_dir	idd4a_dir	OK	12.1851	9.24829	-0.39786	1.31755	-1.24462	0.03825	0.362741
AT4G10340	AT4G10340	4:6408015-6409677	WTa_dir	idd4a_dir	OK	1600.86	1215	-0.39789	1.31758	-1.63448	0.0089	0.190275
AT1G14000	AT1G14000	1:4797357-4801850	WTa_dir	idd4a_dir	OK	15.9209	12.0798	-0.39832	1.31798	-1.41248	0.01635	0.251947
AT4G01950	AT4G01950	4:844408-846787	WTa_dir	idd4a_dir	OK	40.8616	31.002	-0.39838	1.31803	-1.65643	0.0051	0.146691
AT2G23200	AT2G23200	2:9879275-9881908	WTa_dir	idd4a_dir	OK	8.49607	6.44492	-0.39863	1.31826	-1.38149	0.01865	0.266541
AT5G01260	AT5G01260	5:105324-107405	WTa_dir	idd4a_dir	OK	25.5807	19.4021	-0.39884	1.31845	-1.55552	0.0067	0.166005
AT2G17695	AT2G17695	2:7684111-7685187	WTa_dir	idd4a_dir	OK	32.0707	24.32	-0.39911	1.3187	-1.39241	0.01435	0.237937
AT3G62120	AT3G62120	3:23001029-23004321	WTa_dir	idd4a_dir	OK	10.2592	7.77886	-0.39928	1.31886	-1.44802	0.0131	0.227505
AT3G04140	AT3G04140	3:1086876-1089229	WTa_dir	idd4a_dir	OK	12.8153	9.7146	-0.39964	1.31918	-1.5386	0.0107	0.210349
AT2G13560	AT2G13560	2:5649963-5655320	WTa_dir	idd4a_dir	OK	7.29823	5.53227	-0.39968	1.31921	-1.51554	0.0116	0.217761
AT1G73170	AT1G73170	1:27511660-27514797	WTa_dir	idd4a_dir	OK	8.84233	6.70103	-0.40004	1.31955	-1.3863	0.01735	0.259711
AT5G03110	AT5G03110	5:730291-731448	WTa_dir	idd4a_dir	OK	11.9955	9.08537	-0.40088	1.32031	-1.36275	0.03625	0.356507
AT3G13350	AT3G13350	3:4335474-4337986	WTa_dir	idd4a_dir	OK	7.47812	5.66382	-0.4009	1.32033	-1.23601	0.03795	0.361393
AT5G53280	AT5G53280	5:21607506-21609418	WTa_dir	idd4a_dir	OK	15.3299	11.6105	-0.40092	1.32035	-1.40055	0.0143	0.237538
AT1G75100	AT1G75100	1:28190815-28193800	WTa_dir	idd4a_dir	OK	29.6176	22.4186	-0.40176	1.32112	-1.64444	0.00525	0.148672
AT3G52340	AT3G52340	3:19407022-19409457	WTa_dir	idd4a_dir	OK	24.9523	18.8854	-0.4019	1.32125	-1.58153	0.0065	0.16404
AT1G53580	AT1G53580	1:19991274-19993334	WTa_dir	idd4a_dir	OK	14.2035	10.747	-0.40231	1.32162	-1.40671	0.01745	0.26057
AT1G72640	AT1G72640	1:27346260-27348256	WTa_dir	idd4a_dir	OK	11.4766	8.68353	-0.40235	1.32165	-1.29926	0.0258	0.301088
AT5G09520	AT5G09520	5:2958291-2958856	WTa_dir	idd4a_dir	OK	30.8726	23.3541	-0.40266	1.32193	-1.16582	0.0483	0.398807
AT5G49940	AT5G49940	5:20315397-20317401	WTa_dir	idd4a_dir	OK	24.4859	18.522	-0.40271	1.32199	-1.63889	0.00775	0.180426
AT1G49040	AT1G49040	1:18139233-18148981	WTa_dir	idd4a_dir	OK	1.53273	1.15941	-0.40271	1.32199	-1.21417	0.05	0.404209
AT4G05020	AT4G05020	4:2572620-2576595	WTa_dir	idd4a_dir	OK	7.25803	5.48996	-0.40278	1.32206	-1.39438	0.01775	0.262059
AT2G13360	AT2G13360	2:5539239-5541358	WTa_dir	idd4a_dir	OK	1149.84	869.492	-0.40319	1.32243	-1.577	0.00835	0.186118
AT3G11900	AT3G11900	3:3758451-3760378	WTa_dir	idd4a_dir	OK	24.4955	18.5187	-0.40353	1.32274	-1.59517	0.0084	0.186325
AT2G03390	AT2G03390	2:1030401-1032625	WTa_dir	idd4a_dir	OK	17.3787	13.1347	-0.40394	1.32311	-1.47651	0.0095	0.198019
AT5G61970	AT5G61970	5:24888616-24893328	WTa_dir	idd4a_dir	OK	4.10235	3.10047	-0.40397	1.32314	-1.27943	0.03425	0.346632
AT3G57750	AT3G57750	3:21393978-21395288	WTa_dir	idd4a_dir	OK	12.2193	9.23494	-0.40399	1.32316	-1.15788	0.0469	0.394537
AT5G52250	AT5G52250	5:21216854-21218226	WTa_dir	idd4a_dir	OK	16.8067	12.7014	-0.40405	1.32322	-1.41115	0.01635	0.251947
AT4G15545	AT4G15545	4:8875917-8879327	WTa_dir	idd4a_dir	OK	141.758	107.122	-0.40418	1.32333	-1.27738	0.0276	0.31196
AT4G25700	AT4G25700	4:13093933-13095935	WTa_dir	idd4a_dir	OK	127.544	96.3642	-0.40443	1.32356	-1.76794	0.0028	0.110089
AT2G21330	AT2G21330	2:9128146-9130240	WTa_dir	idd4a_dir	OK	1018.78	769.438	-0.40497	1.32406	-1.68395	0.00605	0.158129
AT5G10150	AT5G10150	5:3181982-3183865	WTa_dir	idd4a_dir	OK	33.1078	24.9909	-0.40577	1.32479	-1.72812	0.0044	0.138279
AT1G04290	AT1G04290	1:1147522-1148533	WTa_dir	idd4a_dir	OK	28.9433	21.8391	-0.40631	1.3253	-1.46147	0.01405	0.235952
AT5G65460	AT5G65460	5:26161830-26169001	WTa_dir	idd4a_dir	OK	2.95568	2.22998	-0.40646	1.32543	-1.32609	0.02405	0.291239
AT1G62180	AT1G62180	1:22973839-22977625	WTa_dir	idd4a_dir	OK	660.862	498.545	-0.40663	1.32558	-1.62761	0.00485	0.143789
AT2G46320	AT2G46320	2:19015812-19018491	WTa_dir	idd4a_dir	OK	6.28894	4.742	-0.40732	1.32622	-1.25484	0.0396	0.367368
AT5G04140	AT5G04140	5:1129851-1138442	WTa_dir	idd4a_dir	OK	113.938	85.866	-0.40809	1.32693	-1.70616	0.0048	0.143789
AT1G02140	AT1G02140	1:403189-404456	WTa_dir	idd4a_dir	OK	59.1014	44.5392	-0.40812	1.32695	-1.77128	0.0058	0.154459
AT4G25300	AT4G25300	4:12945172-12946778	WTa_dir	idd4a_dir	OK	11.2407	8.47023	-0.40826	1.32708	-1.24532	0.0329	0.339943
AT3G48990	AT3G48990	3:18158746-18161379	WTa_dir	idd4a_dir	OK	153.147	115.394	-0.40835	1.32717	-1.81954	0.00395	0.130165
AT4G18370	AT4G18370	4:10149128-10152120	WTa_dir	idd4a_dir	OK	11.6377	8.76687	-0.40867	1.32746	-1.22611	0.03645	0.35675
AT3G27925	AT3G27925	3:10366370-10368905	WTa_dir	idd4a_dir	OK	29.0401	21.8752	-0.40875	1.32754	-1.719	0.00515	0.147205
AT2G30570	AT2G30570	2:13019027-13020194	WTa_dir	idd4a_dir	OK	1785.6	1345	-0.4088	1.32758	-1.60675	0.00425	0.134721
AT1G12240	AT1G12240	1:4153651-4157644	WTa_dir	idd4a_dir	OK	113.702	85.612	-0.40937	1.32811	-1.70441	0.00325	0.116758
AT3G16370	AT3G16370	3:5556709-5558589	WTa_dir	idd4a_dir	OK	50.3532	37.903	-0.40977	1.32848	-1.70746	0.0039	0.12992
AT4G11570	AT4G11570	4:7004332-7006081	WTa_dir	idd4a_dir	OK	204.879	154.219	-0.40979	1.32849	-1.71296	0.0028	0.110089
AT2G47490	AT2G47490	2:19487245-19489619	WTa_dir	idd4a_dir	OK	25.6301	19.2919	-0.40985	1.32854	-1.70509	0.0058	0.154459
AT1G04770	AT1G04770	1:1336370-1337849	WTa_dir	idd4a_dir	OK	69.741	52.4879	-0.41002	1.32871	-1.68381	0.00385	0.128722
AT3G07760	AT3G07760	3:2476366-2478254	WTa_dir	idd4a_dir	OK	8.62005	6.48633	-0.4103	1.32896	-1.26973	0.0484	0.398967
AT5G40810	AT5G40810	5:16339892-16342644	WTa_dir	idd4a_dir	OK	12.3717	9.30882	-0.41037	1.32903	-1.54794	0.012	0.220526
AT1G34000	AT1G34000	1:12355567-12358966	WTa_dir	idd4a_dir	OK	264.03	198.551	-0.41119	1.32978	-1.53671	0.00855	0.187384
AT4G27450	AT4G27450	4:13727483-13728886	WTa_dir	idd4a_dir	OK	164.144	123.43	-0.41127	1.32985	-1.73458	0.0034	0.12026
AT3G14420	AT3G14420	3:4821522-4824178	WTa_dir	idd4a_dir	OK	349.852	263.06	-0.41136	1.32993	-1.7085	0.00405	0.132507
AT1G73990	AT1G73990	1:27824432-27828926	WTa_dir	idd4a_dir	OK	13.8496	10.4134	-0.4114	1.32998	-1.69836	0.0057	0.154248
AT1G32900	AT1G32900	1:11920389-11923766	WTa_dir	idd4a_dir	OK	129.415	97.2889	-0.41166	1.33021	-1.75909	0.00345	0.120631
AT1G09340	AT1G09340	1:3015327-3018234	WTa_dir	idd4a_dir	OK	121.675	91.4686	-0.41168	1.33024	-1.79681	0.00265	0.107657
AT3G61080	AT3G61080	3:22607129-22609822	WTa_dir	idd4a_dir	OK	15.2998	11.5011	-0.41174	1.33029	-1.43751	0.01445	0.238731
AT1G19700	AT1G19700	1:6809723-6812663	WTa_dir	idd4a_dir	OK	42.6679	32.072	-0.41184	1.33038	-1.70399	0.0033	0.117861
AT5G25120	AT5G25120	5:8662098-8664533	WTa_dir	idd4a_dir	OK	17.6479	13.2638	-0.412	1.33053	-1.4966	0.00825	0.185241
AT5G14780	AT5G14780	5:4776942-4779494	WTa_dir	idd4a_dir	OK	55.8793	41.9957	-0.41207	1.3306	-1.74036	0.0031	0.114976
AT4G34450	AT4G34450	4:16471834-16477021	WTa_dir	idd4a_dir	OK	11.5315	8.66539	-0.41225	1.33075	-1.68436	0.0058	0.154459
AT5G27350	AT5G27350	5:9648666-9654426	WTa_dir	idd4a_dir	OK	14.6583	11.0123	-0.41261	1.33108	-1.83383	0.00585	0.155114
AT5G17000	AT5G17000	5:5584800-5587063	WTa_dir	idd4a_dir	OK	24.2552	18.2196	-0.4128	1.33127	-1.60187	0.00615	0.158705
AT3G46670	AT3G46670	3:17192588-17194397	WTa_dir	idd4a_dir	OK	34.3347	25.7887	-0.41293	1.33139	-1.69116	0.00595	0.157083
AT3G05937	AT3G05937	3:1775901-1776775	WTa_dir	idd4a_dir	OK	18.0124	13.5281	-0.41303	1.33148	-1.2164	0.0387	0.363621
AT4G34090	AT4G34090	4:16326882-16330215	WTa_dir	idd4a_dir	OK	4.24956	3.19134	-0.41315	1.33159	-1.17487	0.0477	0.396713
AT1G07770	AT1G07770	1:2408202-2409580	WTa_dir	idd4a_dir	OK	48.7884	36.6374	-0.41322	1.33166	-1.70605	0.00655	0.164396
AT1G42550	AT1G42550	1:15977013-15979952	WTa_dir	idd4a_dir	OK	153.175	115.023	-0.41326	1.33169	-1.88451	0.0029	0.111626
AT3G61870	AT3G61870	3:22902637-22904070	WTa_dir	idd4a_dir	OK	170.976	128.389	-0.41327	1.3317	-1.86302	0.00245	0.102486
AT3G22320	AT3G22320	3:7890863-7892347	WTa_dir	idd4a_dir	OK	19.197	14.4143	-0.41338	1.3318	-1.376	0.01855	0.266358
AT1G65060	AT1G65060	1:24167201-24171502	WTa_dir	idd4a_dir	OK	25.7617	19.3378	-0.41381	1.33219	-1.72809	0.00295	0.112839
AT1G29530	AT1G29530	1:10324744-10326735	WTa_dir	idd4a_dir	OK	13.2427	9.94007	-0.41387	1.33225	-1.39015	0.01795	0.263737
AT1G23390	AT1G23390	1:8309111-8310649	WTa_dir	idd4a_dir	OK	380.383	285.475	-0.41409	1.33246	-1.86334	0.0032	0.11633
AT4G17090	AT4G17090	4:9604501-9607334	WTa_dir	idd4a_dir	OK	353.036	264.877	-0.4145	1.33283	-1.79329	0.0034	0.12026
AT3G15090	AT3G15090	3:5076688-5079117	WTa_dir	idd4a_dir	OK	11.4315	8.57329	-0.4151	1.33339	-1.4652	0.0155	0.245667
AT3G18890	AT3G18890	3:6511022-6514994	WTa_dir	idd4a_dir	OK	16.1628	12.1193	-0.41538	1.33364	-1.6941	0.00405	0.132507
AT4G14130	AT4G14130	4:8137050-8138281	WTa_dir	idd4a_dir	OK	21.205	15.8977	-0.41559	1.33384	-1.42525	0.01125	0.215384
AT5G05200	AT5G05200	5:1541520-1547164	WTa_dir	idd4a_dir	OK	17.4111	13.0504	-0.41591	1.33414	-1.54868	0.0118	0.218604
AT4G00710	AT4G00710	4:290047-293453	WTa_dir	idd4a_dir	OK	13.0267	9.76015	-0.41649	1.33468	-1.5968	0.00655	0.164396
AT5G36910	AT5G36910	5:14561816-14562750	WTa_dir	idd4a_dir	OK	163.762	122.617	-0.41744	1.33556	-1.73048	0.003	0.113566
AT5G60550	AT5G60550	5:24339228-24342590	WTa_dir	idd4a_dir	OK	5.08285	3.80577	-0.41745	1.33556	-1.28495	0.0364	0.356642
AT3G60620	AT3G60620	3:22406405-22408597	WTa_dir	idd4a_dir	OK	9.54899	7.14561	-0.41829	1.33634	-1.40984	0.02345	0.28839
AT4G27610	AT4G27610	4:13785431-13788433	WTa_dir	idd4a_dir	OK	10.2697	7.68443	-0.41838	1.33643	-1.50657	0.0098	0.201296
AT1G14560	AT1G14560	1:4980671-4983284	WTa_dir	idd4a_dir	OK	8.3175	6.22231	-0.4187	1.33672	-1.36488	0.0245	0.294547
AT1G04530	AT1G04530	1:1234175-1236034	WTa_dir	idd4a_dir	OK	83.8549	62.7195	-0.41898	1.33698	-1.74357	0.00255	0.105944
AT1G53830	AT1G53830	1:20098521-20100889	WTa_dir	idd4a_dir	OK	7.6595	5.72823	-0.41916	1.33715	-1.31761	0.01825	0.265168
AT4G32180	AT4G32180	4:15535472-15543904	WTa_dir	idd4a_dir	OK	2.71977	2.03358	-0.41946	1.33743	-1.28205	0.0423	0.378031
AT1G70550	AT1G70550	1:26597151-26600219	WTa_dir	idd4a_dir	OK	7.10829	5.31417	-0.41966	1.33761	-1.34184	0.019	0.269025
AT3G63340	AT3G63340	3:23391627-23398377	WTa_dir	idd4a_dir	OK	5.88703	4.40076	-0.41979	1.33773	-1.60356	0.0065	0.16404
AT2G01980	AT2G01980	2:457009-463326	WTa_dir	idd4a_dir	OK	2.30486	1.72294	-0.41981	1.33775	-1.2085	0.0434	0.382112
AT5G14970	AT5G14970	5:4847277-4848867	WTa_dir	idd4a_dir	OK	42.7231	31.9222	-0.42046	1.33835	-1.72248	0.00415	0.133867
AT4G17550	AT4G17550	4:9775840-9779738	WTa_dir	idd4a_dir	OK	29.4347	21.9914	-0.42058	1.33846	-1.51619	0.01085	0.211708
AT5G45300	AT5G45300	5:18353607-18356875	WTa_dir	idd4a_dir	OK	4.5439	3.39425	-0.42084	1.33871	-1.25399	0.0363	0.356534
AT2G42770	AT2G42770	2:17798284-17800006	WTa_dir	idd4a_dir	OK	29.7432	22.2148	-0.42103	1.33889	-1.73975	0.0071	0.170493
AT3G55330	AT3G55330	3:20513824-20515351	WTa_dir	idd4a_dir	OK	25.3541	18.936	-0.42109	1.33894	-1.53971	0.0094	0.196606
AT1G78630	AT1G78630	1:29575955-29577658	WTa_dir	idd4a_dir	OK	138.222	103.212	-0.42138	1.3392	-1.81679	0.00345	0.120631
AT1G42440	AT1G42440	1:15895284-15900055	WTa_dir	idd4a_dir	OK	4.37982	3.26992	-0.42161	1.33943	-1.36821	0.0239	0.290382
AT3G09162	AT3G09162	3:2807666-2808268	WTa_dir	idd4a_dir	OK	55.624	41.5201	-0.4219	1.33969	-1.4046	0.01695	0.257297
AT2G04795	AT2G04795	2:1682952-1683475	WTa_dir	idd4a_dir	OK	121.831	90.9217	-0.42219	1.33996	-1.76148	0.00465	0.141759
AT4G14540	AT4G14540	4:8344615-8345218	WTa_dir	idd4a_dir	OK	194.274	144.97	-0.42234	1.3401	-1.86563	0.0028	0.110089
AT1G09130	AT1G09130	1:2939569-2942288	WTa_dir	idd4a_dir	OK	13.0165	9.71305	-0.42234	1.3401	-1.6343	0.00775	0.180426
AT5G50450	AT5G50450	5:20543309-20544753	WTa_dir	idd4a_dir	OK	9.05748	6.75864	-0.42238	1.34013	-1.30516	0.04665	0.393518
AT4G16155	AT4G16155	4:9153362-9157322	WTa_dir	idd4a_dir	OK	5.69483	4.24941	-0.42239	1.34015	-1.42718	0.01975	0.27187
AT5G59750	AT5G59750	5:24073274-24075542	WTa_dir	idd4a_dir	OK	24.2871	18.1198	-0.42262	1.34036	-1.66886	0.00495	0.14511
AT5G05250	AT5G05250	5:1557036-1557998	WTa_dir	idd4a_dir	OK	91.8561	68.5306	-0.42263	1.34037	-1.79779	0.00465	0.141759
AT2G37240	AT2G37240	2:15639938-15641763	WTa_dir	idd4a_dir	OK	16.7899	12.5258	-0.42268	1.34043	-1.51319	0.01365	0.231356
AT5G08050	AT5G08050	5:2578344-2579163	WTa_dir	idd4a_dir	OK	158.217	118.027	-0.42279	1.34052	-1.81547	0.002	0.09207
AT4G08870	AT4G08870	4:5646438-5648727	WTa_dir	idd4a_dir	OK	72.0344	53.7259	-0.42307	1.34078	-1.74954	0.0028	0.110089
AT4G30270	AT4G30270	4:14819191-14820592	WTa_dir	idd4a_dir	OK	267.227	199.295	-0.42316	1.34086	-1.78781	0.0023	0.099388
AT3G20060	AT3G20060	3:7002816-7004450	WTa_dir	idd4a_dir	OK	19.9183	14.8512	-0.42352	1.34119	-1.52435	0.0128	0.225285
AT4G09180	AT4G09180	4:5847400-5849724	WTa_dir	idd4a_dir	OK	12.5153	9.33039	-0.42369	1.34135	-1.45389	0.01075	0.210654
AT4G39080	AT4G39080	4:18209398-18215056	WTa_dir	idd4a_dir	OK	9.5839	7.14403	-0.42388	1.34153	-1.74885	0.00455	0.13964
AT2G29320	AT2G29320	2:12592147-12593686	WTa_dir	idd4a_dir	OK	16.3522	12.1883	-0.42399	1.34163	-1.375	0.0186	0.26645
AT2G15860	AT2G15860	2:6905387-6909429	WTa_dir	idd4a_dir	OK	4.75127	3.54102	-0.42415	1.34178	-1.332	0.02165	0.280531
AT2G26340	AT2G26340	2:11215251-11217033	WTa_dir	idd4a_dir	OK	28.4	21.163	-0.42435	1.34196	-1.69972	0.00625	0.159711
AT5G01410	AT5G01410	5:172317-173614	WTa_dir	idd4a_dir	OK	710.508	529.325	-0.4247	1.34229	-1.90027	0.00305	0.114278
AT3G46820	AT3G46820	3:17241780-17244277	WTa_dir	idd4a_dir	OK	14.1427	10.533	-0.42514	1.3427	-1.55386	0.00845	0.186982
AT4G35250	AT4G35250	4:16771170-16773364	WTa_dir	idd4a_dir	OK	93.3834	69.5468	-0.42518	1.34274	-1.87111	0.00205	0.092285
AT3G17609	AT3G17609	3:6023865-6024698	WTa_dir	idd4a_dir	OK	75.0524	55.8862	-0.42541	1.34295	-1.70122	0.00495	0.14511
AT5G59050	AT5G59050	5:23839156-23842677	WTa_dir	idd4a_dir	OK	8.08618	6.0145	-0.42701	1.34445	-1.47297	0.01405	0.235952
AT1G64680	AT1G64680	1:24036020-24037401	WTa_dir	idd4a_dir	OK	125.759	93.5236	-0.42726	1.34468	-1.86145	0.00215	0.095381
AT5G05370	AT5G05370	5:1590035-1591903	WTa_dir	idd4a_dir	OK	30.801	22.9035	-0.42741	1.34482	-1.5216	0.0195	0.27136
AT5G02960	AT5G02960	5:693078-694515	WTa_dir	idd4a_dir	OK	52.7804	39.2359	-0.42783	1.34521	-1.78145	0.0054	0.14968
AT5G09820	AT5G09820	5:3055778-3057447	WTa_dir	idd4a_dir	OK	19.2284	14.2919	-0.42804	1.34541	-1.47802	0.0096	0.198972
AT3G18320	AT3G18320	3:6289226-6290383	WTa_dir	idd4a_dir	OK	11.3039	8.40146	-0.42811	1.34547	-1.16911	0.0457	0.391635
AT1G42430	AT1G42430	1:15891370-15894444	WTa_dir	idd4a_dir	OK	13.082	9.71999	-0.42856	1.34589	-1.61243	0.0048	0.143789
AT1G71810	AT1G71810	1:27002413-27008176	WTa_dir	idd4a_dir	OK	5.79746	4.30677	-0.42881	1.34613	-1.56162	0.0097	0.200365
AT1G06570	AT1G06570	1:2007614-2013545	WTa_dir	idd4a_dir	OK	134.235	99.7122	-0.42891	1.34622	-1.94476	0.0024	0.101789
AT3G15353	AT3G15353	3:5179412-5181586	WTa_dir	idd4a_dir	OK	201.438	149.627	-0.42896	1.34627	-1.75201	0.0024	0.101789
AT5G35620	AT5G35620	5:13824704-13826391	WTa_dir	idd4a_dir	OK	28.023	20.8154	-0.42897	1.34626	-1.64897	0.00685	0.167564
AT5G59250	AT5G59250	5:23903891-23906977	WTa_dir	idd4a_dir	OK	12.7085	9.4398	-0.42897	1.34627	-1.77981	0.0079	0.182068
AT2G27450	AT2G27450	2:11737431-11739690	WTa_dir	idd4a_dir	OK	8.34441	6.19801	-0.42901	1.3463	-1.31294	0.02595	0.301685
AT4G23730	AT4G23730	4:12362483-12365098	WTa_dir	idd4a_dir	OK	9.80588	7.2834	-0.42904	1.34633	-1.44367	0.0149	0.241334
AT3G01500	AT3G01500	3:194723-198019	WTa_dir	idd4a_dir	OK	1050.61	780.323	-0.42908	1.34638	-1.6742	0.00445	0.138426
AT2G19650	AT2G19650	2:8493474-8495823	WTa_dir	idd4a_dir	OK	7.56554	5.61853	-0.42925	1.34653	-1.43467	0.0148	0.241251
AT5G64840	AT5G64840	5:25916722-25919810	WTa_dir	idd4a_dir	OK	344.378	255.735	-0.42935	1.34662	-1.7402	0.0031	0.114976
AT4G15490	AT4G15490	4:8852697-8854545	WTa_dir	idd4a_dir	OK	28.3596	21.0584	-0.42944	1.34671	-1.87978	0.00455	0.13964
AT1G22500	AT1G22500	1:7949475-7952832	WTa_dir	idd4a_dir	OK	23.6967	17.5899	-0.42994	1.34718	-1.71189	0.008	0.18254
AT1G10370	AT1G10370	1:3397080-3398358	WTa_dir	idd4a_dir	OK	271.023	201.14	-0.43021	1.34743	-1.83081	0.00195	0.09161
AT2G28320	AT2G28320	2:12094745-12099644	WTa_dir	idd4a_dir	OK	3.50213	2.59904	-0.43025	1.34747	-1.32289	0.03005	0.325749
AT1G74270	AT1G74270	1:27928170-27929497	WTa_dir	idd4a_dir	OK	23.5182	17.446	-0.43088	1.34806	-1.50745	0.0136	0.23115
AT1G71030	AT1G71030	1:26795122-26796364	WTa_dir	idd4a_dir	OK	93.7503	69.5421	-0.43094	1.34811	-1.78527	0.0023	0.099388
AT1G65430	AT1G65430	1:24300897-24306236	WTa_dir	idd4a_dir	OK	4.65373	3.45167	-0.43109	1.34825	-1.44492	0.0183	0.265453
AT1G06510	AT1G06510	1:1992332-1993840	WTa_dir	idd4a_dir	OK	10.1199	7.50576	-0.43112	1.34828	-1.21842	0.03835	0.363224
AT5G45680	AT5G45680	5:18530879-18532337	WTa_dir	idd4a_dir	OK	21.9235	16.2598	-0.43117	1.34833	-1.47018	0.0149	0.241334
AT5G43750	AT5G43750	5:17579965-17581222	WTa_dir	idd4a_dir	OK	85.9792	63.7416	-0.43175	1.34887	-1.77119	0.00265	0.107657
AT2G43910	AT2G43910	2:18184460-18187028	WTa_dir	idd4a_dir	OK	35.0822	26.0066	-0.43186	1.34897	-1.81641	0.00365	0.125001
AT5G14760	AT5G14760	5:4768467-4772153	WTa_dir	idd4a_dir	OK	19.4002	14.3796	-0.43205	1.34915	-1.76163	0.00335	0.119414
AT1G63010	AT1G63010	1:23347560-23352697	WTa_dir	idd4a_dir	OK	8.24728	6.11282	-0.43208	1.34918	-1.68883	0.00605	0.158129
AT4G22240	AT4G22240	4:11765802-11767304	WTa_dir	idd4a_dir	OK	203.184	150.558	-0.43247	1.34954	-1.89265	0.00205	0.092285
AT1G52230	AT1G52230	1:19454835-19455668	WTa_dir	idd4a_dir	OK	1462.66	1083.49	-0.43291	1.34995	-1.80232	0.00245	0.102486
AT2G39450	AT2G39450	2:16471631-16473818	WTa_dir	idd4a_dir	OK	37.6033	27.8457	-0.4334	1.35042	-1.87153	0.003	0.113566
AT3G21710	AT3G21710	3:7648341-7649799	WTa_dir	idd4a_dir	OK	20.9961	15.5465	-0.43353	1.35054	-1.44296	0.0141	0.236359
AT5G42270	AT5G42270	5:16902485-16908007	WTa_dir	idd4a_dir	OK	570.935	422.731	-0.43359	1.35059	-1.72181	0.0032	0.11633
AT1G73180	AT1G73180	1:27517915-27521649	WTa_dir	idd4a_dir	OK	3.80906	2.82013	-0.43368	1.35067	-1.27512	0.03775	0.360801
AT3G49530	AT3G49530	3:18362442-18364913	WTa_dir	idd4a_dir	OK	7.26194	5.37643	-0.43371	1.3507	-1.30647	0.02315	0.287953
AT5G67030	AT5G67030	5:26753509-26757236	WTa_dir	idd4a_dir	OK	139.609	103.343	-0.43396	1.35093	-1.81295	0.00155	0.081842
AT1G04830	AT1G04830	1:1358573-1362019	WTa_dir	idd4a_dir	OK	5.01752	3.71392	-0.43403	1.351	-1.34637	0.02475	0.295612
AT1G18810	AT1G18810	1:6485595-6487030	WTa_dir	idd4a_dir	OK	34.8968	25.8189	-0.43467	1.3516	-1.81477	0.00325	0.116758
AT1G55150	AT1G55150	1:20574479-20577320	WTa_dir	idd4a_dir	OK	4.78568	3.54063	-0.43472	1.35165	-1.25548	0.0408	0.373462
AT4G26850	AT4G26850	4:13499009-13501648	WTa_dir	idd4a_dir	OK	607.979	449.782	-0.4348	1.35172	-1.80224	0.0026	0.107533
AT5G39950	AT5G39950	5:15987460-15991931	WTa_dir	idd4a_dir	OK	17.6001	13.0166	-0.43523	1.35213	-1.28189	0.0323	0.335869
AT3G29250	AT3G29250	3:11193658-11194993	WTa_dir	idd4a_dir	OK	22.668	16.7611	-0.43555	1.35242	-1.5275	0.0089	0.190275
AT3G47650	AT3G47650	3:17569504-17570567	WTa_dir	idd4a_dir	OK	61.8234	45.7015	-0.43591	1.35277	-1.70999	0.0036	0.124217
AT3G44550	AT3G44550	3:16138016-16141546	WTa_dir	idd4a_dir	OK	5.3212	3.93349	-0.43594	1.35279	-1.27468	0.0315	0.333175
AT3G10670	AT3G10670	3:3335048-3337387	WTa_dir	idd4a_dir	OK	20.8267	15.3943	-0.43604	1.35288	-1.75499	0.00425	0.134721
AT1G70000	AT1G70000	1:26363092-26364759	WTa_dir	idd4a_dir	OK	25.3907	18.7625	-0.43645	1.35327	-1.65295	0.00495	0.14511
AT2G26975	AT2G26975	2:11512860-11513553	WTa_dir	idd4a_dir	OK	119.226	88.0975	-0.43653	1.35334	-1.87267	0.0023	0.099388
AT3G14595	AT3G14595	3:4908947-4910476	WTa_dir	idd4a_dir	OK	33.6203	24.8412	-0.4366	1.35341	-1.74714	0.005	0.145876
AT1G73480	AT1G73480	1:27628938-27632806	WTa_dir	idd4a_dir	OK	14.0191	10.3579	-0.43665	1.35347	-1.68783	0.00435	0.136943
AT2G46820	AT2G46820	2:19243495-19245141	WTa_dir	idd4a_dir	OK	396.858	293.217	-0.43666	1.35346	-1.89944	0.00155	0.081842
AT3G62600	AT3G62600	3:23150789-23153510	WTa_dir	idd4a_dir	OK	4.93364	3.6435	-0.43733	1.35409	-1.19129	0.03935	0.366626
AT3G62560	AT3G62560	3:23137425-23139045	WTa_dir	idd4a_dir	OK	11.0968	8.19374	-0.43755	1.3543	-1.34619	0.0229	0.286398
AT4G16690	AT4G16690	4:9392146-9393529	WTa_dir	idd4a_dir	OK	46.8162	34.5658	-0.43766	1.35441	-1.85939	0.0029	0.111626
AT5G54080	AT5G54080	5:21945868-21952550	WTa_dir	idd4a_dir	OK	5.36576	3.96049	-0.4381	1.35482	-1.27432	0.0333	0.34047
AT2G42590	AT2G42590	2:17731854-17733967	WTa_dir	idd4a_dir	OK	35.1468	25.9388	-0.43828	1.35499	-1.7812	0.0031	0.114976
AT1G62750	AT1G62750	1:23230955-23236447	WTa_dir	idd4a_dir	OK	409.653	302.309	-0.43838	1.35508	-1.73358	0.00305	0.114278
AT5G66190	AT5G66190	5:26448937-26453199	WTa_dir	idd4a_dir	OK	95.221	70.2669	-0.43844	1.35513	-1.81531	0.00195	0.09161
AT1G67430	AT1G67430	1:25262158-25263789	WTa_dir	idd4a_dir	OK	38.5609	28.4506	-0.43868	1.35536	-1.73429	0.00575	0.154248
AT1G13650	AT1G13650	1:4680431-4682196	WTa_dir	idd4a_dir	OK	54.8821	40.4893	-0.4388	1.35547	-1.83528	0.0022	0.096663
AT3G52840	AT3G52840	3:19581112-19586299	WTa_dir	idd4a_dir	OK	4.32759	3.19005	-0.43998	1.35659	-1.40942	0.0212	0.278842
AT4G14320	AT4G14320	4:8241731-8243910	WTa_dir	idd4a_dir	OK	22.198	16.3546	-0.44073	1.35729	-1.75182	0.00725	0.172512
AT5G52570	AT5G52570	5:21330638-21337002	WTa_dir	idd4a_dir	OK	68.423	50.3939	-0.44123	1.35776	-1.81245	0.00205	0.092285
AT2G29340	AT2G29340	2:12597114-12599203	WTa_dir	idd4a_dir	OK	34.9095	25.7077	-0.44142	1.35794	-1.78022	0.00265	0.107657
AT3G11945	AT3G11945	3:3779838-3782954	WTa_dir	idd4a_dir	OK	8.69944	6.40505	-0.44171	1.35822	-1.56545	0.0139	0.234508
AT3G14010	AT3G14010	3:4636253-4640981	WTa_dir	idd4a_dir	OK	3.97512	2.92591	-0.44211	1.35859	-1.40524	0.0218	0.281281
AT3G52310	AT3G52310	3:19398627-19402953	WTa_dir	idd4a_dir	OK	3.39541	2.49894	-0.44227	1.35874	-1.29038	0.0278	0.312856
AT1G12840	AT1G12840	1:4375514-4378514	WTa_dir	idd4a_dir	OK	8.87533	6.53186	-0.44231	1.35878	-1.50101	0.01205	0.22078
AT2G39730	AT2G39730	2:16570745-16573548	WTa_dir	idd4a_dir	OK	3052.88	2246.75	-0.44233	1.3588	-1.56516	0.0081	0.18322
AT3G01550	AT3G01550	3:216806-219054	WTa_dir	idd4a_dir	OK	17.0052	12.5147	-0.44236	1.35882	-1.58449	0.0058	0.154459
AT3G15900	AT3G15900	3:5374247-5377179	WTa_dir	idd4a_dir	OK	34.8167	25.6186	-0.44259	1.35904	-1.39072	0.01975	0.27187
AT4G14410	AT4G14410	4:8299758-8301667	WTa_dir	idd4a_dir	OK	11.4324	8.40877	-0.44316	1.35958	-1.39539	0.01615	0.251189
AT3G17640	AT3G17640	3:6032392-6033583	WTa_dir	idd4a_dir	OK	15.6717	11.5243	-0.44348	1.35988	-1.71698	0.0142	0.237167
AT1G48650	AT1G48650	1:17989397-17995326	WTa_dir	idd4a_dir	OK	18.5091	13.6016	-0.44446	1.3608	-1.88773	0.0015	0.081071
AT2G35840	AT2G35840	2:15053622-15057426	WTa_dir	idd4a_dir	OK	17.3357	12.7351	-0.44494	1.36125	-1.75912	0.00205	0.092285
AT5G58260	AT5G58260	5:23560875-23561944	WTa_dir	idd4a_dir	OK	69.9521	51.3877	-0.44495	1.36126	-1.9153	0.0023	0.099388
AT1G59700	AT1G59700	1:21936295-21937959	WTa_dir	idd4a_dir	OK	34.1743	25.1018	-0.44512	1.36143	-1.68951	0.0033	0.117861
AT3G59020	AT3G59020	3:21810259-21817555	WTa_dir	idd4a_dir	OK	3.75645	2.75783	-0.44584	1.3621	-1.65171	0.0112	0.214651
AT3G46430	AT3G46430	3:17087593-17088753	WTa_dir	idd4a_dir	OK	40.7651	29.9263	-0.44592	1.36218	-1.67268	0.00525	0.148672
AT2G05710	AT2G05710	2:2141398-2146678	WTa_dir	idd4a_dir	OK	21.0967	15.4844	-0.4462	1.36245	-1.96924	0.00135	0.076816
AT4G20850	AT4G20850	4:11160720-11169889	WTa_dir	idd4a_dir	OK	7.92673	5.81637	-0.44661	1.36283	-1.85093	0.0021	0.093844
AT1G09795	AT1G09795	1:3173533-3180421	WTa_dir	idd4a_dir	OK	9.20937	6.75267	-0.44765	1.36381	-1.59844	0.01055	0.20897
AT5G55190	AT5G55190	5:22392175-22394172	WTa_dir	idd4a_dir	OK	6.56526	4.81389	-0.44765	1.36382	-1.24284	0.0459	0.392675
AT1G52080	AT1G52080	1:19369130-19372065	WTa_dir	idd4a_dir	OK	4.4296	3.24784	-0.44769	1.36386	-1.23081	0.0348	0.349373
AT3G56080	AT3G56080	3:20810308-20813036	WTa_dir	idd4a_dir	OK	7.04429	5.16441	-0.44785	1.36401	-1.38115	0.0176	0.261425
AT2G04790	AT2G04790	2:1679515-1680543	WTa_dir	idd4a_dir	OK	23.3636	17.1248	-0.44817	1.36431	-1.40355	0.0201	0.273199
AT1G42960	AT1G42960	1:16125781-16127288	WTa_dir	idd4a_dir	OK	14.8904	10.9121	-0.44846	1.36458	-1.47735	0.0216	0.280531
AT1G58520	AT1G58520	1:21729912-21738652	WTa_dir	idd4a_dir	OK	9.65732	7.07245	-0.44941	1.36548	-1.88534	0.00225	0.098154
AT3G20510	AT3G20510	3:7160676-7162206	WTa_dir	idd4a_dir	OK	10.0739	7.37668	-0.44958	1.36564	-1.24171	0.0402	0.370682
AT5G63160	AT5G63160	5:25333262-25335485	WTa_dir	idd4a_dir	OK	95.5017	69.9299	-0.44962	1.36568	-1.84729	0.0014	0.078204
AT4G11800	AT4G11800	4:7093541-7099697	WTa_dir	idd4a_dir	OK	2.71266	1.98604	-0.44982	1.36586	-1.38794	0.031	0.33003
AT3G01660	AT3G01660	3:245477-246508	WTa_dir	idd4a_dir	OK	37.0157	27.1003	-0.44983	1.36588	-1.65672	0.00585	0.155114
AT1G06680	AT1G06680	1:2047824-2049418	WTa_dir	idd4a_dir	OK	1911.33	1399.29	-0.44989	1.36593	-1.74671	0.0039	0.12992
AT4G28290	AT4G28290	4:14011843-14012583	WTa_dir	idd4a_dir	OK	61.2203	44.8148	-0.45004	1.36607	-1.63838	0.00375	0.127472
AT2G02570	AT2G02570	2:697950-700917	WTa_dir	idd4a_dir	OK	6.60673	4.8339	-0.45075	1.36675	-1.40604	0.01845	0.265547
AT5G61640	AT5G61640	5:24775034-24776390	WTa_dir	idd4a_dir	OK	19.1414	14.0027	-0.45099	1.36698	-1.53516	0.00875	0.189501
AT3G51910	AT3G51910	3:19265293-19266619	WTa_dir	idd4a_dir	OK	35.5801	26.0256	-0.45114	1.36712	-1.70476	0.00345	0.120631
AT5G59710	AT5G59710	5:24057406-24061918	WTa_dir	idd4a_dir	OK	4.37446	3.19913	-0.45142	1.36739	-1.48203	0.01745	0.26057
AT5G41340	AT5G41340	5:16538080-16540130	WTa_dir	idd4a_dir	OK	9.21967	6.74193	-0.45155	1.36751	-1.33683	0.025	0.296665
AT1G23040	AT1G23040	1:8164958-8165862	WTa_dir	idd4a_dir	OK	36.729	26.8581	-0.45156	1.36752	-1.8387	0.00575	0.154248
AT3G59930	AT3G59930	3:22139550-22140320	WTa_dir	idd4a_dir	OK	24.5918	17.9691	-0.45266	1.36856	-1.19718	0.03605	0.355877
AT1G77490	AT1G77490	1:29117541-29120215	WTa_dir	idd4a_dir	OK	24.9459	18.2225	-0.45308	1.36896	-1.8434	0.002	0.09207
AT2G48070	AT2G48070	2:19662816-19664767	WTa_dir	idd4a_dir	OK	23.5088	17.1717	-0.45317	1.36904	-1.80623	0.00575	0.154248
AT4G19030	AT4G19030	4:10421524-10423487	WTa_dir	idd4a_dir	OK	11.8121	8.62746	-0.45325	1.36913	-1.48906	0.0154	0.245355
AT1G10500	AT1G10500	1:3453227-3461485	WTa_dir	idd4a_dir	OK	29.9723	21.8916	-0.45326	1.36912	-1.56747	0.01085	0.211708
AT4G01883	AT4G01883	4:813067-815170	WTa_dir	idd4a_dir	OK	13.9621	10.1978	-0.45326	1.36913	-1.52592	0.0103	0.206699
AT5G37850	AT5G37850	5:15065373-15068999	WTa_dir	idd4a_dir	OK	6.51194	4.75557	-0.45347	1.36933	-1.50638	0.02085	0.277747
AT4G24920	AT4G24920	4:12819510-12820736	WTa_dir	idd4a_dir	OK	25.0276	18.2761	-0.45357	1.36942	-1.52852	0.0095	0.198019
AT5G50350	AT5G50350	5:20498475-20501680	WTa_dir	idd4a_dir	OK	4.65793	3.40112	-0.45368	1.36953	-1.33709	0.0202	0.273948
AT5G25840	AT5G25840	5:9010723-9011498	WTa_dir	idd4a_dir	OK	68.2712	49.8128	-0.45476	1.37056	-1.92928	0.00215	0.095381
AT1G11410	AT1G11410	1:3841285-3844432	WTa_dir	idd4a_dir	OK	10.2858	7.50439	-0.45485	1.37064	-1.66611	0.0042	0.134532
AT5G10130	AT5G10130	5:3171298-3172528	WTa_dir	idd4a_dir	OK	10.2897	7.50717	-0.45486	1.37065	-1.26023	0.03355	0.341692
AT3G60910	AT3G60910	3:22501697-22513031	WTa_dir	idd4a_dir	OK	14.5142	10.5855	-0.45537	1.37114	-1.50926	0.01485	0.241334
AT1G65295	AT1G65295	1:24251510-24252303	WTa_dir	idd4a_dir	OK	27.3268	19.9264	-0.45564	1.37139	-1.31094	0.0254	0.29832
AT4G15520	AT4G15520	4:8862814-8864618	WTa_dir	idd4a_dir	OK	7.60067	5.54195	-0.45573	1.37148	-1.241	0.0469	0.394537
AT1G65190	AT1G65190	1:24215643-24217328	WTa_dir	idd4a_dir	OK	80.9808	59.0448	-0.45577	1.37151	-1.90463	0.0009	0.06176
AT2G42540	AT2G42540	2:17711031-17712330	WTa_dir	idd4a_dir	OK	30.3785	22.1476	-0.4559	1.37164	-1.54333	0.00695	0.169332
AT1G78140	AT1G78140	1:29400139-29403946	WTa_dir	idd4a_dir	OK	12.9229	9.42121	-0.45595	1.37168	-1.34087	0.0432	0.381083
AT5G54440	AT5G54440	5:22099935-22107833	WTa_dir	idd4a_dir	OK	3.36876	2.45541	-0.45626	1.37197	-1.62689	0.0082	0.184798
AT1G06430	AT1G06430	1:1960057-1963011	WTa_dir	idd4a_dir	OK	197.503	143.951	-0.4563	1.37202	-1.93979	0.00105	0.067502
AT3G51800	AT3G51800	3:19211026-19213776	WTa_dir	idd4a_dir	OK	14.5058	10.5711	-0.4565	1.37221	-1.6744	0.00545	0.150384
AT3G15510	AT3G15510	3:5243509-5245382	WTa_dir	idd4a_dir	OK	16.0537	11.6986	-0.45657	1.37228	-1.63596	0.0056	0.152456
AT3G28270	AT3G28270	3:10538104-10540024	WTa_dir	idd4a_dir	OK	78.1722	56.9611	-0.45668	1.37238	-1.84985	0.00185	0.089435
AT5G24760	AT5G24760	5:8494790-8497419	WTa_dir	idd4a_dir	OK	4.33806	3.1607	-0.45681	1.3725	-1.18807	0.0492	0.401176
AT3G55120	AT3G55120	3:20430113-20431470	WTa_dir	idd4a_dir	OK	52.9653	38.5773	-0.4573	1.37297	-1.88794	0.0017	0.086521
AT1G05790	AT1G05790	1:1732870-1737489	WTa_dir	idd4a_dir	OK	2.65258	1.93188	-0.45739	1.37306	-1.27308	0.03575	0.354443
AT5G60600	AT5G60600	5:24358965-24363485	WTa_dir	idd4a_dir	OK	19.9526	14.5309	-0.45745	1.37312	-1.90002	0.0017	0.086521
AT2G23840	AT2G23840	2:10153796-10155647	WTa_dir	idd4a_dir	OK	10.0628	7.32734	-0.45767	1.37332	-1.31112	0.0241	0.291651
AT5G16990	AT5G16990	5:5581657-5584029	WTa_dir	idd4a_dir	OK	13.6108	9.90926	-0.45791	1.37354	-1.62198	0.00395	0.130165
AT5G02180	AT5G02180	5:430876-433741	WTa_dir	idd4a_dir	OK	5.55968	4.04759	-0.45794	1.37358	-1.41003	0.02455	0.294954
AT3G22370	AT3G22370	3:7906790-7908740	WTa_dir	idd4a_dir	OK	39.1422	28.4921	-0.45816	1.37379	-1.80066	0.00205	0.092285
AT5G41620	AT5G41620	5:16646329-16648968	WTa_dir	idd4a_dir	OK	4.41601	3.21441	-0.45819	1.37382	-1.29517	0.0307	0.32798
AT1G20020	AT1G20020	1:6942716-6945018	WTa_dir	idd4a_dir	OK	78.3546	57.0339	-0.4582	1.37383	-1.91714	0.00065	0.05025
AT4G15550	AT4G15550	4:8875917-8879327	WTa_dir	idd4a_dir	OK	97.3816	70.8687	-0.4585	1.37411	-1.24058	0.0475	0.396005
AT3G07230	AT3G07230	3:2299773-2300267	WTa_dir	idd4a_dir	OK	65.7134	47.8152	-0.45872	1.37432	-1.42	0.0142	0.237167
AT1G32240	AT1G32240	1:11625699-11630626	WTa_dir	idd4a_dir	OK	2.36641	1.72187	-0.45872	1.37433	-1.14751	0.0472	0.394885
AT4G26150	AT4G26150	4:13253209-13254904	WTa_dir	idd4a_dir	OK	33.3297	24.2506	-0.45879	1.37439	-1.76403	0.00265	0.107657
AT1G52880	AT1G52880	1:19688956-19690542	WTa_dir	idd4a_dir	OK	8.10471	5.89343	-0.45965	1.37521	-1.23164	0.03725	0.359397
AT5G57800	AT5G57800	5:23420208-23424052	WTa_dir	idd4a_dir	OK	16.4342	11.9479	-0.45995	1.37549	-1.82805	0.0017	0.086521
AT2G24860	AT2G24860	2:10586774-10588329	WTa_dir	idd4a_dir	OK	14.7161	10.6949	-0.46047	1.37599	-1.46131	0.0162	0.251463
AT5G65010	AT5G65010	5:25969188-25972575	WTa_dir	idd4a_dir	OK	25.567	18.5776	-0.46072	1.37623	-1.94601	0.0017	0.086521
AT5G61140	AT5G61140	5:24589905-24603514	WTa_dir	idd4a_dir	OK	1.65229	1.20051	-0.46081	1.37632	-1.5577	0.0116	0.217761
AT3G09300	AT3G09300	3:2857846-2861359	WTa_dir	idd4a_dir	OK	7.15278	5.19639	-0.461	1.37649	-1.36711	0.0208	0.277364
AT1G74800	AT1G74800	1:28101967-28105112	WTa_dir	idd4a_dir	OK	5.04553	3.66492	-0.46122	1.37671	-1.41808	0.0153	0.2444
AT3G48420	AT3G48420	3:17929646-17931701	WTa_dir	idd4a_dir	OK	37.5557	27.2782	-0.46128	1.37677	-1.88271	0.0015	0.081071
AT5G16540	AT5G16540	5:5403187-5405154	WTa_dir	idd4a_dir	OK	16.8981	12.2734	-0.46132	1.37681	-1.73609	0.00455	0.13964
AT3G55800	AT3G55800	3:20709385-20711640	WTa_dir	idd4a_dir	OK	294.197	213.677	-0.46135	1.37683	-1.95068	0.0009	0.06176
AT1G67280	AT1G67280	1:25188273-25190694	WTa_dir	idd4a_dir	OK	40.7831	29.6192	-0.46144	1.37691	-1.95408	0.00155	0.081842
AT5G58330	AT5G58330	5:23577438-23582395	WTa_dir	idd4a_dir	OK	68.3513	49.6262	-0.46187	1.37732	-1.84188	0.00185	0.089435
AT5G02830	AT5G02830	5:642557-648466	WTa_dir	idd4a_dir	OK	21.7888	15.8153	-0.46226	1.3777	-1.56309	0.00805	0.18254
AT1G29720	AT1G29720	1:10393796-10399873	WTa_dir	idd4a_dir	OK	2.74251	1.99004	-0.4627	1.37812	-1.34738	0.0233	0.288058
AT5G17170	AT5G17170	5:5649192-5651158	WTa_dir	idd4a_dir	OK	57.4241	41.664	-0.46286	1.37827	-1.95057	0.00125	0.073642
AT3G26180	AT3G26180	3:9578216-9580086	WTa_dir	idd4a_dir	OK	20.0307	14.5318	-0.463	1.3784	-1.7764	0.00395	0.130165
AT1G78870	AT1G78870	1:29650453-29652593	WTa_dir	idd4a_dir	OK	7.28102	5.2821	-0.46303	1.37843	-1.34331	0.0366	0.357264
AT1G21410	AT1G21410	1:7497140-7499579	WTa_dir	idd4a_dir	OK	7.27244	5.2746	-0.46338	1.37877	-1.41917	0.01725	0.259061
AT5G23120	AT5G23120	5:7778120-7780628	WTa_dir	idd4a_dir	OK	59.6248	43.2293	-0.4639	1.37927	-2.02579	0.001	0.065436
AT1G79770	AT1G79770	1:30014360-30015078	WTa_dir	idd4a_dir	OK	17.9447	13.0099	-0.46394	1.37931	-1.56717	0.0185	0.265849
AT3G12290	AT3G12290	3:3919501-3921519	WTa_dir	idd4a_dir	OK	23.2882	16.8818	-0.46413	1.37949	-1.81812	0.00305	0.114278
AT5G02270	AT5G02270	5:467107-469110	WTa_dir	idd4a_dir	OK	64.0119	46.3884	-0.46458	1.37991	-1.87638	0.00135	0.076816
AT4G26860	AT4G26860	4:13503085-13504780	WTa_dir	idd4a_dir	OK	48.3409	35.0268	-0.46479	1.38011	-1.94534	0.0017	0.086521
AT3G26590	AT3G26590	3:9761699-9765315	WTa_dir	idd4a_dir	OK	9.08085	6.57771	-0.46524	1.38055	-1.68641	0.0062	0.159322
AT1G13820	AT1G13820	1:4735546-4737808	WTa_dir	idd4a_dir	OK	13.1399	9.51595	-0.46554	1.38083	-1.64569	0.00555	0.151546
AT4G35090	AT4G35090	4:16700341-16703325	WTa_dir	idd4a_dir	OK	814.337	589.52	-0.46609	1.38136	-1.84356	0.0021	0.093844
AT3G20200	AT3G20200	3:7047580-7051342	WTa_dir	idd4a_dir	OK	3.72352	2.69482	-0.46648	1.38173	-1.36957	0.0197	0.27187
AT4G34700	AT4G34700	4:16556824-16558846	WTa_dir	idd4a_dir	OK	7.16208	5.18111	-0.46712	1.38234	-1.32467	0.03795	0.361393
AT2G46100	AT2G46100	2:18953279-18956530	WTa_dir	idd4a_dir	OK	66.5067	48.1115	-0.46712	1.38235	-1.85693	0.0018	0.088894
AT4G28030	AT4G28030	4:13937675-13939144	WTa_dir	idd4a_dir	OK	40.2429	29.093	-0.46806	1.38325	-1.8943	0.00185	0.089435
AT3G06400	AT3G06400	3:1940972-1946924	WTa_dir	idd4a_dir	OK	5.55498	4.01585	-0.46808	1.38326	-1.69542	0.0047	0.142808
AT1G70730	AT1G70730	1:26668864-26673166	WTa_dir	idd4a_dir	OK	3.2344	2.33719	-0.46873	1.38388	-1.3906	0.03005	0.325749
AT5G18410	AT5G18410	5:6097270-6105031	WTa_dir	idd4a_dir	OK	1.43526	1.0371	-0.46876	1.38392	-1.25326	0.04845	0.398967
AT5G54250	AT5G54250	5:22025285-22030099	WTa_dir	idd4a_dir	OK	12.1148	8.75296	-0.46893	1.38408	-1.79675	0.002	0.09207
AT4G38960	AT4G38960	4:18161087-18163321	WTa_dir	idd4a_dir	OK	7.45553	5.38435	-0.46954	1.38467	-1.36503	0.0209	0.277747
AT3G07700	AT3G07700	3:2457107-2463965	WTa_dir	idd4a_dir	OK	23.6688	17.0913	-0.46972	1.38484	-1.7601	0.00355	0.123188
AT3G56130	AT3G56130	3:20826657-20829270	WTa_dir	idd4a_dir	OK	19.0057	13.7201	-0.47014	1.38525	-1.85088	0.002	0.09207
AT3G18773	AT3G18773	3:6465824-6467175	WTa_dir	idd4a_dir	OK	37.3289	26.9463	-0.47021	1.38531	-1.7929	0.0018	0.088894
AT4G28740	AT4G28740	4:14200902-14202681	WTa_dir	idd4a_dir	OK	35.9561	25.9496	-0.47053	1.38561	-1.87444	0.0014	0.078204
AT1G06550	AT1G06550	1:2003626-2007190	WTa_dir	idd4a_dir	OK	3.905	2.8178	-0.47075	1.38583	-1.32701	0.03285	0.339852
AT4G18220	AT4G18220	4:10078767-10080109	WTa_dir	idd4a_dir	OK	13.1342	9.47489	-0.47115	1.38621	-1.4128	0.01705	0.257748
AT1G24050	AT1G24050	1:8507009-8508864	WTa_dir	idd4a_dir	OK	15.4042	11.1081	-0.47171	1.38675	-1.62115	0.006	0.157496
AT5G09660	AT5G09660	5:2993443-2995675	WTa_dir	idd4a_dir	OK	263.702	190.147	-0.47179	1.38683	-1.99282	0.00085	0.06013
AT4G34138	AT4G34138	4:16348105-16349982	WTa_dir	idd4a_dir	OK	54.6129	39.3722	-0.47206	1.38709	-2.05172	0.00085	0.06013
AT4G38350	AT4G38350	4:17958176-17966962	WTa_dir	idd4a_dir	OK	1.39207	1.00321	-0.47261	1.38762	-1.33657	0.0376	0.360684
AT1G64950	AT1G64950	1:24127560-24129458	WTa_dir	idd4a_dir	OK	55.9536	40.2842	-0.47402	1.38897	-2.14026	0.0005	0.042808
AT5G36700	AT5G36700	5:14421575-14424511	WTa_dir	idd4a_dir	OK	26.2056	18.8618	-0.47441	1.38935	-1.9726	0.0011	0.069021
AT4G19960	AT4G19960	4:10813547-10817070	WTa_dir	idd4a_dir	OK	7.13879	5.13723	-0.47469	1.38962	-1.64611	0.0053	0.148708
AT1G16720	AT1G16720	1:5723087-5727312	WTa_dir	idd4a_dir	OK	75.5196	54.3433	-0.47475	1.38968	-1.953	0.00125	0.073642
AT1G08490	AT1G08490	1:2685658-2688595	WTa_dir	idd4a_dir	OK	17.3628	12.4918	-0.47502	1.38994	-1.93604	0.00225	0.098154
AT1G50430	AT1G50430	1:18681931-18685652	WTa_dir	idd4a_dir	OK	3.11906	2.24386	-0.47513	1.39004	-1.29894	0.0446	0.388385
AT2G36895	AT2G36895	2:15489027-15490347	WTa_dir	idd4a_dir	OK	55.3481	39.8154	-0.47521	1.39012	-1.92211	0.00115	0.069769
AT3G02420	AT3G02420	3:495884-498841	WTa_dir	idd4a_dir	OK	6.69374	4.81297	-0.47589	1.39077	-1.61557	0.01335	0.229025
AT5G65840	AT5G65840	5:26343729-26346082	WTa_dir	idd4a_dir	OK	16.025	11.5219	-0.47595	1.39083	-1.74778	0.00345	0.120631
AT3G14660	AT3G14660	3:4924776-4927434	WTa_dir	idd4a_dir	OK	75.7801	54.4747	-0.47623	1.39111	-2.04323	0.0006	0.048005
AT1G31940	AT1G31940	1:11470055-11471340	WTa_dir	idd4a_dir	OK	13.9174	10.0009	-0.47676	1.39161	-1.39292	0.0172	0.258734
AT1G73110	AT1G73110	1:27491183-27496878	WTa_dir	idd4a_dir	OK	14.9925	10.7722	-0.47692	1.39178	-1.27186	0.02845	0.316683
AT3G47295	AT3G47295	3:17427949-17429623	WTa_dir	idd4a_dir	OK	63.8952	45.8964	-0.47733	1.39216	-1.45135	0.01375	0.232405
AT4G23430	AT4G23430	4:12229025-12231658	WTa_dir	idd4a_dir	OK	5.38359	3.8655	-0.47791	1.39273	-1.33118	0.0254	0.29832
AT5G47140	AT5G47140	5:19144634-19147489	WTa_dir	idd4a_dir	OK	8.09417	5.81116	-0.47806	1.39287	-1.52788	0.0085	0.187384
AT1G25682	AT1G25682	1:9002284-9004646	WTa_dir	idd4a_dir	OK	4.80703	3.45114	-0.47807	1.39288	-1.21566	0.0346	0.348511
AT2G47460	AT2G47460	2:19476336-19479478	WTa_dir	idd4a_dir	OK	7.0145	5.03528	-0.47827	1.39307	-1.51303	0.0086	0.18803
AT1G10840	AT1G10840	1:3607630-3610520	WTa_dir	idd4a_dir	OK	5.56184	3.99207	-0.47843	1.39322	-1.44398	0.02475	0.295612
AT2G38230	AT2G38230	2:16011455-16012508	WTa_dir	idd4a_dir	OK	1193.24	856.217	-0.47884	1.39362	-2.07323	0.00105	0.067502
AT2G04350	AT2G04350	2:1515804-1519308	WTa_dir	idd4a_dir	OK	13.9572	10.0124	-0.47922	1.39399	-1.87476	0.0014	0.078204
AT5G23740	AT5G23740	5:8008009-8009436	WTa_dir	idd4a_dir	OK	17.7396	12.7244	-0.47938	1.39414	-1.57154	0.0123	0.222469
AT5G26310	AT5G26310	5:9234684-9236385	WTa_dir	idd4a_dir	OK	6.10352	4.37693	-0.47972	1.39448	-1.36545	0.0228	0.285929
AT3G17800	AT3G17800	3:6089604-6093151	WTa_dir	idd4a_dir	OK	279.019	200.088	-0.47973	1.39448	-1.97972	0.00095	0.063294
AT1G66330	AT1G66330	1:24729628-24732491	WTa_dir	idd4a_dir	OK	19.9464	14.303	-0.47981	1.39456	-1.93375	0.0013	0.075615
AT1G19490	AT1G19490	1:6751672-6753999	WTa_dir	idd4a_dir	OK	6.91997	4.96098	-0.48014	1.39488	-1.44022	0.0157	0.247765
AT3G11090	AT3G11090	3:3475001-3475604	WTa_dir	idd4a_dir	OK	31.5363	22.6081	-0.48017	1.39491	-1.4576	0.01345	0.230094
AT5G63030	AT5G63030	5:25286222-25287694	WTa_dir	idd4a_dir	OK	8.02862	5.75532	-0.48026	1.39499	-1.22764	0.03695	0.3582
AT1G65870	AT1G65870	1:24503623-24504193	WTa_dir	idd4a_dir	OK	46.4023	33.2504	-0.48082	1.39554	-1.58555	0.0079	0.182068
AT5G43450	AT5G43450	5:17457124-17458797	WTa_dir	idd4a_dir	OK	69.7371	49.971	-0.48084	1.39555	-1.91912	0.0007	0.053217
AT4G16180	AT4G16180	4:9165272-9170435	WTa_dir	idd4a_dir	OK	2.21539	1.58679	-0.48145	1.39615	-1.24455	0.0331	0.339943
AT4G32590	AT4G32590	4:15721323-15722908	WTa_dir	idd4a_dir	OK	34.9138	25.0048	-0.48159	1.39628	-1.8614	0.00215	0.095381
AT3G26670	AT3G26670	3:9797985-9801169	WTa_dir	idd4a_dir	OK	4.87364	3.48909	-0.48215	1.39682	-1.40753	0.02005	0.273127
AT1G27980	AT1G27980	1:9748736-9752769	WTa_dir	idd4a_dir	OK	2.71585	1.94382	-0.48251	1.39717	-1.2518	0.04275	0.379122
AT1G61030	AT1G61030	1:22477895-22482380	WTa_dir	idd4a_dir	OK	3.38131	2.4201	-0.48251	1.39718	-1.40586	0.0173	0.259387
AT1G05430	AT1G05430	1:1594056-1595818	WTa_dir	idd4a_dir	OK	7.44531	5.32807	-0.48272	1.39737	-1.31411	0.02475	0.295612
AT3G61430	AT3G61430	3:22733308-22735335	WTa_dir	idd4a_dir	OK	275.837	197.362	-0.48298	1.39762	-2.0956	0.0003	0.030537
AT4G04840	AT4G04840	4:2449559-2451589	WTa_dir	idd4a_dir	OK	39.0246	27.9202	-0.48307	1.39772	-1.99189	0.0016	0.083519
AT4G02740	AT4G02740	4:1217590-1220857	WTa_dir	idd4a_dir	OK	2.98415	2.13446	-0.48345	1.39808	-1.18013	0.04605	0.392675
AT5G26220	AT5G26220	5:9162968-9164685	WTa_dir	idd4a_dir	OK	15.9971	11.4419	-0.48348	1.39812	-1.59007	0.0091	0.192307
AT1G74920	AT1G74920	1:28139008-28142744	WTa_dir	idd4a_dir	OK	8.80298	6.29579	-0.4836	1.39823	-1.80692	0.00315	0.11566
AT5G05000	AT5G05000	5:1474112-1476409	WTa_dir	idd4a_dir	OK	4.37913	3.13166	-0.48372	1.39834	-1.19247	0.04855	0.399252
AT5G05270	AT5G05270	5:1563319-1565007	WTa_dir	idd4a_dir	OK	37.1798	26.5883	-0.48373	1.39835	-1.85932	0.00135	0.076816
AT5G03880	AT5G03880	5:1038507-1041480	WTa_dir	idd4a_dir	OK	27.2968	19.5183	-0.4839	1.39852	-2.04122	0.0012	0.071851
AT1G70580	AT1G70580	1:26612631-26616069	WTa_dir	idd4a_dir	OK	8.19576	5.86031	-0.4839	1.39852	-1.69727	0.0053	0.148708
AT5G65160	AT5G65160	5:26031183-26033889	WTa_dir	idd4a_dir	OK	2.69867	1.92962	-0.48393	1.39855	-1.12346	0.0498	0.403733
AT1G66840	AT1G66840	1:24933855-24936322	WTa_dir	idd4a_dir	OK	42.6551	30.4912	-0.48433	1.39893	-2.12257	0.00065	0.05025
AT2G22990	AT2G22990	2:9786315-9790179	WTa_dir	idd4a_dir	OK	71.9199	51.4026	-0.48455	1.39915	-2.13208	0.0005	0.042808
AT1G18660	AT1G18660	1:6421116-6425880	WTa_dir	idd4a_dir	OK	5.36994	3.83756	-0.48472	1.39931	-1.64531	0.00715	0.171245
AT4G29410	AT4G29410	4:14468243-14470167	WTa_dir	idd4a_dir	OK	31.3543	22.4065	-0.48475	1.39934	-1.91026	0.00265	0.107657
AT4G26700	AT4G26700	4:13463115-13467601	WTa_dir	idd4a_dir	OK	6.73303	4.80996	-0.48523	1.39981	-1.72732	0.00285	0.110866
AT1G07180	AT1G07180	1:2204319-2206934	WTa_dir	idd4a_dir	OK	53.6379	38.3153	-0.48533	1.39991	-2.04161	0.0005	0.042808
AT4G11150	AT4G11150	4:6799934-6801932	WTa_dir	idd4a_dir	OK	39.5743	28.2685	-0.48537	1.39994	-1.98125	0.00115	0.069769
AT4G23300	AT4G23300	4:12181931-12184704	WTa_dir	idd4a_dir	OK	10.2813	7.3404	-0.48609	1.40065	-1.72172	0.00455	0.13964
AT1G56050	AT1G56050	1:20963718-20966341	WTa_dir	idd4a_dir	OK	6.9302	4.94721	-0.48628	1.40083	-1.48371	0.012	0.220526
AT2G21160	AT2G21160	2:9068317-9070431	WTa_dir	idd4a_dir	OK	12.7923	9.13099	-0.48644	1.40098	-1.70862	0.00505	0.146634
AT5G04660	AT5G04660	5:1335994-1337670	WTa_dir	idd4a_dir	OK	4.92291	3.51366	-0.48654	1.40108	-1.27931	0.0356	0.353722
AT5G35970	AT5G35970	5:14118875-14123340	WTa_dir	idd4a_dir	OK	188.504	134.524	-0.48674	1.40127	-2.02846	0.0003	0.030537
AT2G35170	AT2G35170	2:14827462-14829802	WTa_dir	idd4a_dir	OK	8.7117	6.21376	-0.48749	1.402	-1.62096	0.0079	0.182068
AT3G23400	AT3G23400	3:8376443-8378305	WTa_dir	idd4a_dir	OK	112.826	80.4704	-0.48757	1.40208	-2.12992	0.00045	0.039639
AT2G17390	AT2G17390	2:7555629-7558038	WTa_dir	idd4a_dir	OK	8.91288	6.35553	-0.48788	1.40238	-1.55575	0.0071	0.170493
AT4G32770	AT4G32770	4:15804913-15807982	WTa_dir	idd4a_dir	OK	26.1197	18.6204	-0.48826	1.40275	-2.02964	0.00095	0.063294
AT5G03120	AT5G03120	5:733978-734943	WTa_dir	idd4a_dir	OK	18.0464	12.8612	-0.48868	1.40317	-1.34458	0.0213	0.279755
AT4G15530	AT4G15530	4:8864827-8870967	WTa_dir	idd4a_dir	OK	15.4258	10.9914	-0.48896	1.40344	-1.99692	0.0004	0.036103
AT4G34150	AT4G34150	4:16354945-16357293	WTa_dir	idd4a_dir	OK	12.0809	8.60351	-0.48973	1.40418	-1.87308	0.00485	0.143789
AT5G22270	AT5G22270	5:7372232-7373102	WTa_dir	idd4a_dir	OK	22.0163	15.6727	-0.49032	1.40475	-1.35647	0.0215	0.280173
AT2G21530	AT2G21530	2:9219323-9224496	WTa_dir	idd4a_dir	OK	30.5344	21.7318	-0.49063	1.40506	-1.72829	0.00325	0.116758
AT4G16880	AT4G16880	4:9496184-9497313	WTa_dir	idd4a_dir	OK	21.2516	15.1217	-0.49095	1.40537	-1.54699	0.00685	0.167564
AT5G53250	AT5G53250	5:21603619-21604231	WTa_dir	idd4a_dir	OK	35.2964	25.0973	-0.49199	1.40638	-1.42927	0.01885	0.268231
AT2G25840	AT2G25840	2:11021847-11025370	WTa_dir	idd4a_dir	OK	6.25583	4.44794	-0.49206	1.40646	-1.65634	0.0086	0.18803
AT2G19760	AT2G19760	2:8516786-8518167	WTa_dir	idd4a_dir	OK	58.2714	41.4118	-0.49275	1.40712	-2.00636	0.0012	0.071851
AT3G21360	AT3G21360	3:7522803-7527652	WTa_dir	idd4a_dir	OK	5.32065	3.78108	-0.4928	1.40718	-1.22685	0.03825	0.362741
AT5G04830	AT5G04830	5:1402044-1403961	WTa_dir	idd4a_dir	OK	26.3164	18.692	-0.49354	1.4079	-1.89226	0.0018	0.088894
AT5G04740	AT5G04740	5:1368541-1371480	WTa_dir	idd4a_dir	OK	3.64784	2.59088	-0.4936	1.40795	-1.23265	0.0392	0.365694
AT1G66100	AT1G66100	1:24605670-24606537	WTa_dir	idd4a_dir	OK	227.106	161.26	-0.49398	1.40832	-2.01515	0.00035	0.033574
AT3G62410	AT3G62410	3:23090943-23091566	WTa_dir	idd4a_dir	OK	1096.83	778.778	-0.49405	1.4084	-2.17785	0.0004	0.036103
AT1G34340	AT1G34340	1:12530826-12534162	WTa_dir	idd4a_dir	OK	4.47469	3.17716	-0.49405	1.40839	-1.39151	0.02045	0.275301
AT1G64150	AT1G64150	1:23808908-23812677	WTa_dir	idd4a_dir	OK	6.77952	4.81327	-0.49416	1.40851	-1.65985	0.00765	0.179237
AT4G12310	AT4G12310	4:7310415-7312577	WTa_dir	idd4a_dir	OK	59.5165	42.2525	-0.49425	1.40859	-2.05851	0.0004	0.036103
AT3G23450	AT3G23450	3:8410432-8412193	WTa_dir	idd4a_dir	OK	39.5215	28.0547	-0.4944	1.40873	-2.33357	0.0003	0.030537
AT1G78230	AT1G78230	1:29430224-29432764	WTa_dir	idd4a_dir	OK	17.0958	12.132	-0.49482	1.40915	-1.96632	0.00095	0.063294
AT1G07150	AT1G07150	1:2193940-2195798	WTa_dir	idd4a_dir	OK	5.52485	3.92058	-0.49487	1.40919	-1.39739	0.0206	0.276103
AT1G52670	AT1G52670	1:19614941-19617572	WTa_dir	idd4a_dir	OK	5.01684	3.55991	-0.49494	1.40926	-1.34104	0.02785	0.312856
AT1G02475	AT1G02475	1:513842-515404	WTa_dir	idd4a_dir	OK	14.4257	10.236	-0.495	1.40931	-1.61672	0.0117	0.218297
AT5G43930	AT5G43930	5:17676815-17681100	WTa_dir	idd4a_dir	OK	3.30534	2.34487	-0.49529	1.4096	-1.44433	0.01265	0.224369
AT5G25752	AT5G25752	5:8951263-8953396	WTa_dir	idd4a_dir	OK	7.34242	5.20519	-0.49631	1.4106	-1.41957	0.0195	0.27136
AT4G31390	AT4G31390	4:15233073-15237109	WTa_dir	idd4a_dir	OK	14.7867	10.4811	-0.49651	1.4108	-2.0244	0.00075	0.054966
AT2G33500	AT2G33500	2:14187986-14190254	WTa_dir	idd4a_dir	OK	3.55219	2.51761	-0.49666	1.41094	-1.17434	0.04885	0.400154
AT2G38210	AT2G38210	2:16007011-16007690	WTa_dir	idd4a_dir	OK	320.961	227.471	-0.49671	1.411	-2.21411	0.00035	0.033574
AT1G62250	AT1G62250	1:22994582-22997613	WTa_dir	idd4a_dir	OK	7.78569	5.51539	-0.49736	1.41163	-1.45128	0.0232	0.287988
AT4G12320	AT4G12320	4:7314777-7316669	WTa_dir	idd4a_dir	OK	91.1833	64.5878	-0.49751	1.41177	-2.11529	0.0004	0.036103
AT4G18810	AT4G18810	4:10322155-10325816	WTa_dir	idd4a_dir	OK	6.56843	4.65226	-0.49762	1.41188	-1.65246	0.0051	0.146691
AT2G24240	AT2G24240	2:10310647-10312328	WTa_dir	idd4a_dir	OK	8.08392	5.72439	-0.49793	1.41219	-1.45633	0.01625	0.251463
AT5G25360	AT5G25360	5:8799709-8802753	WTa_dir	idd4a_dir	OK	6.53312	4.62504	-0.49831	1.41255	-1.54868	0.0128	0.225285
AT5G58740	AT5G58740	5:23725773-23727614	WTa_dir	idd4a_dir	OK	5.78801	4.09754	-0.49831	1.41256	-1.28337	0.0412	0.374233
AT1G22520	AT1G22520	1:7952995-7954418	WTa_dir	idd4a_dir	OK	6.98019	4.9364	-0.49981	1.41402	-1.20905	0.042	0.377588
AT5G54750	AT5G54750	5:22241480-22243721	WTa_dir	idd4a_dir	OK	5.25932	3.7189	-0.5	1.41421	-1.34896	0.0462	0.392675
AT1G30750	AT1G30750	1:10904906-10905709	WTa_dir	idd4a_dir	OK	14.8345	10.4885	-0.50015	1.41436	-1.3138	0.0321	0.33512
AT4G10360	AT4G10360	4:6420454-6422380	WTa_dir	idd4a_dir	OK	8.3657	5.914	-0.50035	1.41456	-1.42021	0.02215	0.283402
AT4G32470	AT4G32470	4:15669218-15671194	WTa_dir	idd4a_dir	OK	15.9835	11.2946	-0.50095	1.41515	-1.77559	0.00415	0.133867
AT5G57040	AT5G57040	5:23080660-23085246	WTa_dir	idd4a_dir	OK	40.7689	28.8081	-0.501	1.41519	-1.67178	0.00425	0.134721
AT5G46630	AT5G46630	5:18920437-18923550	WTa_dir	idd4a_dir	OK	3.309	2.33781	-0.50124	1.41543	-1.28709	0.0394	0.366626
AT1G42970	AT1G42970	1:16127380-16129843	WTa_dir	idd4a_dir	OK	566.663	400.251	-0.50159	1.41577	-2.08203	0.0009	0.06176
AT5G20670	AT5G20670	5:6993113-6993873	WTa_dir	idd4a_dir	OK	15.1547	10.7035	-0.50168	1.41586	-1.49671	0.0236	0.288458
AT4G35770	AT4G35770	4:16944940-16946192	WTa_dir	idd4a_dir	OK	70.2903	49.6273	-0.50219	1.41636	-2.04822	0.00035	0.033574
AT5G37360	AT5G37360	5:14805228-14808236	WTa_dir	idd4a_dir	OK	11.0494	7.80115	-0.50221	1.41638	-1.72743	0.003	0.113566
AT3G03490	AT3G03490	3:830164-831888	WTa_dir	idd4a_dir	OK	5.79579	4.09156	-0.50235	1.41652	-1.21585	0.03665	0.357289
AT3G04920	AT3G04920	3:1360881-1362295	WTa_dir	idd4a_dir	OK	37.2114	26.2661	-0.50254	1.41671	-1.92936	0.0011	0.069021
AT4G14070	AT4G14070	4:8111961-8118160	WTa_dir	idd4a_dir	OK	1.58226	1.11605	-0.50359	1.41773	-1.22085	0.04185	0.376794
AT4G09340	AT4G09340	4:5924601-5927635	WTa_dir	idd4a_dir	OK	5.42076	3.82243	-0.50401	1.41815	-1.43694	0.01465	0.240517
AT5G54040	AT5G54040	5:21928846-21930637	WTa_dir	idd4a_dir	OK	7.88833	5.55942	-0.50479	1.41891	-1.38865	0.0189	0.268231
AT5G16710	AT5G16710	5:5483287-5485081	WTa_dir	idd4a_dir	OK	41.7531	29.4094	-0.50561	1.41972	-2.11521	0.00095	0.063294
AT1G53870	AT1G53870	1:20112261-20113522	WTa_dir	idd4a_dir	OK	31.1975	21.9708	-0.50584	1.41995	-1.7449	0.0027	0.108724
AT5G51040	AT5G51040	5:20750659-20752024	WTa_dir	idd4a_dir	OK	27.4418	19.3157	-0.5066	1.4207	-1.83235	0.0016	0.083519
AT2G25910	AT2G25910	2:11049054-11052066	WTa_dir	idd4a_dir	OK	3.52045	2.47782	-0.50669	1.42079	-1.30155	0.0381	0.362256
AT3G56360	AT3G56360	3:20896480-20897593	WTa_dir	idd4a_dir	OK	434.561	305.821	-0.50687	1.42097	-2.1051	0.00045	0.039639
AT3G17970	AT3G17970	3:6147961-6152018	WTa_dir	idd4a_dir	OK	2.93021	2.06186	-0.50705	1.42115	-1.3739	0.02205	0.282518
AT2G41790	AT2G41790	2:17429293-17436174	WTa_dir	idd4a_dir	OK	6.63936	4.67146	-0.50717	1.42126	-2.00217	0.00145	0.079781
AT3G11110	AT3G11110	3:3479978-3480455	WTa_dir	idd4a_dir	OK	45.6856	32.1339	-0.50764	1.42173	-1.67875	0.01025	0.205922
AT2G02560	AT2G02560	2:689787-697596	WTa_dir	idd4a_dir	OK	1.78641	1.25616	-0.50805	1.42212	-1.4623	0.01915	0.26969
AT5G47040	AT5G47040	5:19093151-19098715	WTa_dir	idd4a_dir	OK	15.0943	10.6131	-0.50816	1.42223	-2.16035	0.0002	0.022209
AT1G07280	AT1G07280	1:2238086-2241217	WTa_dir	idd4a_dir	OK	24.4915	17.2127	-0.50881	1.42287	-2.05969	0.00075	0.054966
AT5G20410	AT5G20410	5:6896575-6898783	WTa_dir	idd4a_dir	OK	4.30893	3.02736	-0.50927	1.42333	-1.28278	0.03315	0.340266
AT5G54585	AT5G54585	5:22175538-22176691	WTa_dir	idd4a_dir	OK	19.4462	13.6592	-0.50961	1.42367	-1.52731	0.00855	0.187384
AT3G08610	AT3G08610	3:2615425-2616803	WTa_dir	idd4a_dir	OK	15.2059	10.6782	-0.50996	1.42401	-1.70598	0.0096	0.198972
AT1G51860	AT1G51860	1:19257633-19261479	WTa_dir	idd4a_dir	OK	3.99646	2.80629	-0.51006	1.42411	-1.45735	0.01255	0.224351
AT5G10470	AT5G10470	5:3287780-3297390	WTa_dir	idd4a_dir	OK	12.0351	8.44659	-0.51081	1.42485	-1.99686	0.00085	0.06013
AT3G43850	AT3G43850	3:15702084-15704152	WTa_dir	idd4a_dir	OK	7.25103	5.0884	-0.51097	1.42501	-1.38497	0.0227	0.285456
AT1G67910	AT1G67910	1:25471287-25472440	WTa_dir	idd4a_dir	OK	22.3536	15.685	-0.51112	1.42516	-1.60045	0.00555	0.151546
AT3G14220	AT3G14220	3:4732892-4734609	WTa_dir	idd4a_dir	OK	9.98764	7.00693	-0.51136	1.42539	-1.58125	0.00875	0.189501
AT1G79270	AT1G79270	1:29815505-29819104	WTa_dir	idd4a_dir	OK	38.6056	27.0769	-0.51175	1.42578	-2.1187	0.0002	0.022209
AT1G01140	AT1G01140	1:64165-67625	WTa_dir	idd4a_dir	OK	9.56002	6.70389	-0.51202	1.42604	-1.79747	0.003	0.113566
AT4G02050	AT4G02050	4:897546-905591	WTa_dir	idd4a_dir	OK	14.0994	9.88608	-0.51216	1.42619	-1.55552	0.0084	0.186325
AT4G02120	AT4G02120	4:940777-944291	WTa_dir	idd4a_dir	OK	4.14707	2.90559	-0.51326	1.42727	-1.52344	0.0162	0.251463
AT5G29000	AT5G29000	5:11022082-11024960	WTa_dir	idd4a_dir	OK	3.53357	2.47543	-0.51345	1.42746	-1.26029	0.03495	0.350038
AT1G28120	AT1G28120	1:9812958-9815544	WTa_dir	idd4a_dir	OK	4.25936	2.98253	-0.5141	1.4281	-1.26224	0.035	0.350038
AT1G55675	AT1G55675	1:20803703-20804573	WTa_dir	idd4a_dir	OK	28.631	20.0483	-0.5141	1.4281	-1.77286	0.01545	0.245512
AT5G19550	AT5G19550	5:6598016-6601819	WTa_dir	idd4a_dir	OK	3.53924	2.47825	-0.51412	1.42812	-1.50489	0.02895	0.318381
AT5G17550	AT5G17550	5:5786509-5788239	WTa_dir	idd4a_dir	OK	17.8015	12.4595	-0.51476	1.42875	-1.75535	0.0024	0.101789
AT5G60540	AT5G60540	5:24336622-24338802	WTa_dir	idd4a_dir	OK	11.3185	7.9157	-0.51589	1.42988	-1.74233	0.00515	0.147205
AT4G36380	AT4G36380	4:17187249-17192317	WTa_dir	idd4a_dir	OK	4.29292	3.00115	-0.51644	1.43043	-1.60513	0.0052	0.147712
AT5G20790	AT5G20790	5:7039910-7040654	WTa_dir	idd4a_dir	OK	36.9316	25.8162	-0.51658	1.43056	-1.81827	0.00265	0.107657
AT2G28190	AT2G28190	2:12014497-12016569	WTa_dir	idd4a_dir	OK	16.454	11.4973	-0.51714	1.43112	-1.80479	0.00235	0.101072
AT5G53650	AT5G53650	5:21791176-21792441	WTa_dir	idd4a_dir	OK	12.5653	8.77912	-0.51729	1.43127	-1.41347	0.021	0.277866
AT3G26280	AT3G26280	3:9630199-9632009	WTa_dir	idd4a_dir	OK	19.38	13.5403	-0.51731	1.43128	-1.8676	0.00145	0.079781
AT2G41290	AT2G41290	2:17210427-17212959	WTa_dir	idd4a_dir	OK	13.303	9.28965	-0.51806	1.43202	-1.86282	0.00095	0.063294
AT5G11900	AT5G11900	5:3833984-3836278	WTa_dir	idd4a_dir	OK	6.90356	4.82014	-0.51827	1.43223	-1.50142	0.0125	0.224314
AT5G51970	AT5G51970	5:21111444-21116197	WTa_dir	idd4a_dir	OK	75.2297	52.5191	-0.51846	1.43243	-1.98176	0.0009	0.06176
AT3G60770	AT3G60770	3:22460188-22461779	WTa_dir	idd4a_dir	OK	25.4775	17.7861	-0.51847	1.43244	-1.96339	0.0021	0.093844
AT1G21065	AT1G21065	1:7374209-7375789	WTa_dir	idd4a_dir	OK	48.5825	33.9072	-0.51885	1.43281	-2.25167	0.0005	0.042808
AT3G23530	AT3G23530	3:8436670-8442846	WTa_dir	idd4a_dir	OK	9.81493	6.84664	-0.51958	1.43354	-2.07211	0.00065	0.05025
AT5G20180	AT5G20180	5:6810919-6812146	WTa_dir	idd4a_dir	OK	15.0341	10.4863	-0.51974	1.43369	-1.47671	0.0135	0.230519
AT1G31340	AT1G31340	1:11217844-11219458	WTa_dir	idd4a_dir	OK	32.6244	22.7545	-0.5198	1.43376	-2.02192	0.00115	0.069769
AT5G43850	AT5G43850	5:17627181-17629159	WTa_dir	idd4a_dir	OK	36.2889	25.3099	-0.51983	1.43378	-2.03223	0.0006	0.048005
AT5G66040	AT5G66040	5:26410519-26411355	WTa_dir	idd4a_dir	OK	34.9033	24.327	-0.52081	1.43476	-1.86047	0.0018	0.088894
AT4G01150	AT4G01150	4:493547-494850	WTa_dir	idd4a_dir	OK	350.95	244.494	-0.52147	1.43541	-2.30845	5e-05	0.007634
AT5G49480	AT5G49480	5:20070742-20071638	WTa_dir	idd4a_dir	OK	439.375	306.008	-0.52188	1.43583	-2.22585	0.00025	0.026026
AT5G05670	AT5G05670	5:1695729-1698153	WTa_dir	idd4a_dir	OK	4.22035	2.93893	-0.52207	1.43602	-1.30686	0.0338	0.343284
AT1G18150	AT1G18150	1:6244297-6247812	WTa_dir	idd4a_dir	OK	7.46355	5.19707	-0.52217	1.43611	-1.79393	0.00305	0.114278
AT5G52030	AT5G52030	5:21128128-21130090	WTa_dir	idd4a_dir	OK	11.5816	8.06127	-0.52276	1.4367	-1.76995	0.0032	0.11633
AT4G22830	AT4G22830	4:11990063-11991428	WTa_dir	idd4a_dir	OK	8.76117	6.09803	-0.52278	1.43672	-1.48491	0.028	0.313756
AT3G04600	AT3G04600	3:1242972-1246211	WTa_dir	idd4a_dir	OK	2.47314	1.72002	-0.52392	1.43786	-1.24109	0.0465	0.393158
AT5G20230	AT5G20230	5:6826505-6827629	WTa_dir	idd4a_dir	OK	14.5329	10.1047	-0.52429	1.43823	-1.6499	0.01025	0.205922
AT5G59130	AT5G59130	5:23870097-23873720	WTa_dir	idd4a_dir	OK	4.72121	3.28229	-0.52446	1.43839	-1.62869	0.0066	0.164748
AT3G09920	AT3G09920	3:3038779-3044919	WTa_dir	idd4a_dir	OK	13.3523	9.28202	-0.52457	1.43851	-2.14776	0.00035	0.033574
AT4G09560	AT4G09560	4:6041341-6043840	WTa_dir	idd4a_dir	OK	3.14336	2.18512	-0.52459	1.43853	-1.24394	0.04105	0.373816
AT1G20693	AT1G20693	1:7176774-7178820	WTa_dir	idd4a_dir	OK	6.14543	4.27113	-0.5249	1.43883	-1.35985	0.0246	0.295168
AT4G12010	AT4G12010	4:7197210-7201393	WTa_dir	idd4a_dir	OK	3.46978	2.41138	-0.52498	1.43892	-1.48059	0.0102	0.205922
AT3G46010	AT3G46010	3:16909362-16910820	WTa_dir	idd4a_dir	OK	59.3699	41.2419	-0.52562	1.43955	-2.15835	0.00035	0.033574
AT2G36970	AT2G36970	2:15529005-15530749	WTa_dir	idd4a_dir	OK	10.4993	7.29013	-0.52628	1.44021	-1.7339	0.00325	0.116758
AT4G33660	AT4G33660	4:16167285-16167951	WTa_dir	idd4a_dir	OK	39.8186	27.6433	-0.52651	1.44044	-1.8298	0.0071	0.170493
AT2G40520	AT2G40520	2:16922586-16925914	WTa_dir	idd4a_dir	OK	3.42068	2.37407	-0.52692	1.44085	-1.38373	0.02265	0.285456
AT3G53740	AT3G53740	3:19913706-19915016	WTa_dir	idd4a_dir	OK	37.7327	26.1839	-0.52714	1.44106	-1.96039	0.00085	0.06013
AT4G35450	AT4G35450	4:16839531-16842077	WTa_dir	idd4a_dir	OK	55.0066	38.1618	-0.52747	1.4414	-2.26381	0.0001	0.012813
AT1G24147	AT1G24147	1:8542445-8543474	WTa_dir	idd4a_dir	OK	11.2284	7.78805	-0.52782	1.44175	-1.22825	0.03795	0.361393
AT5G61670	AT5G61670	5:24783503-24785945	WTa_dir	idd4a_dir	OK	15.4743	10.7306	-0.52814	1.44207	-1.93232	0.0015	0.081071
AT2G33990	AT2G33990	2:14360275-14362241	WTa_dir	idd4a_dir	OK	5.75087	3.98785	-0.52817	1.4421	-1.29996	0.0262	0.303053
AT3G15115	AT3G15115	3:5085991-5087489	WTa_dir	idd4a_dir	OK	16.3805	11.3552	-0.52863	1.44255	-1.8523	0.002	0.09207
AT1G27760	AT1G27760	1:9668583-9671616	WTa_dir	idd4a_dir	OK	14.8871	10.3195	-0.52869	1.44262	-2.05579	0.00135	0.076816
AT5G43010	AT5G43010	5:17248289-17251134	WTa_dir	idd4a_dir	OK	4.1111	2.84872	-0.52921	1.44314	-1.39115	0.0237	0.288526
AT1G80180	AT1G80180	1:30156825-30157584	WTa_dir	idd4a_dir	OK	377.031	261.238	-0.52932	1.44325	-2.93442	0.0001	0.012813
AT1G07380	AT1G07380	1:2264828-2268306	WTa_dir	idd4a_dir	OK	2.56301	1.77562	-0.52952	1.44345	-1.29642	0.0323	0.335869
AT1G70985	AT1G70985	1:26764671-26765285	WTa_dir	idd4a_dir	OK	88.3389	61.1557	-0.53056	1.44449	-2.1073	0.0009	0.06176
AT3G59920	AT3G59920	3:22134998-22138457	WTa_dir	idd4a_dir	OK	7.79749	5.39587	-0.53115	1.44508	-1.89436	0.00245	0.102486
AT4G37560	AT4G37560	4:17646407-17648684	WTa_dir	idd4a_dir	OK	11.7791	8.14967	-0.53142	1.44535	-1.82662	0.00175	0.088087
AT2G40020	AT2G40020	2:16710978-16713070	WTa_dir	idd4a_dir	OK	15.7881	10.9199	-0.53187	1.44581	-1.88719	0.001	0.065436
AT1G52870	AT1G52870	1:19685744-19687907	WTa_dir	idd4a_dir	OK	132.423	91.5881	-0.53193	1.44585	-2.29095	0.0001	0.012813
AT1G21680	AT1G21680	1:7613004-7615339	WTa_dir	idd4a_dir	OK	40.6096	28.0804	-0.53225	1.44619	-2.45033	0.0001	0.012813
AT3G63520	AT3G63520	3:23452910-23456078	WTa_dir	idd4a_dir	OK	51.0624	35.2932	-0.53287	1.44681	-2.34282	0.00015	0.017846
AT3G01510	AT3G01510	3:198678-201742	WTa_dir	idd4a_dir	OK	4.67734	3.23157	-0.53345	1.44739	-1.52888	0.01105	0.212666
AT1G16020	AT1G16020	1:5498164-5501358	WTa_dir	idd4a_dir	OK	3.20691	2.21524	-0.53372	1.44766	-1.34419	0.0249	0.296053
AT5G54470	AT5G54470	5:22114303-22115472	WTa_dir	idd4a_dir	OK	6.51271	4.49775	-0.53406	1.44799	-1.24621	0.0372	0.359293
AT3G25580	AT3G25580	3:9292484-9294347	WTa_dir	idd4a_dir	OK	4.04952	2.79623	-0.53427	1.44821	-1.13799	0.0484	0.398967
AT4G17040	AT4G17040	4:9585704-9589362	WTa_dir	idd4a_dir	OK	15.3968	10.6315	-0.53429	1.44822	-2.17713	0.00045	0.039639
AT5G51720	AT5G51720	5:21009591-21010345	WTa_dir	idd4a_dir	OK	264.761	182.737	-0.53492	1.44886	-2.22727	5e-05	0.007634
AT5G43140	AT5G43140	5:17321544-17323408	WTa_dir	idd4a_dir	OK	6.1565	4.24868	-0.5351	1.44904	-1.36782	0.0304	0.326949
AT3G05936	AT3G05936	3:1773831-1774589	WTa_dir	idd4a_dir	OK	55.8064	38.5065	-0.53533	1.44927	-1.96084	0.0011	0.069021
AT3G27430	AT3G27430	3:10152478-10155342	WTa_dir	idd4a_dir	OK	3.80411	2.62326	-0.5362	1.45015	-1.40879	0.02895	0.31838
AT4G10730	AT4G10730	4:6607849-6614883	WTa_dir	idd4a_dir	OK	3.25724	2.24607	-0.53625	1.4502	-1.53543	0.01265	0.224369
AT3G11550	AT3G11550	3:3638194-3639197	WTa_dir	idd4a_dir	OK	10.3055	7.10572	-0.53636	1.45031	-1.4339	0.02245	0.284657
AT5G66530	AT5G66530	5:26553743-26555859	WTa_dir	idd4a_dir	OK	5.52735	3.81095	-0.53644	1.45039	-1.47681	0.0269	0.307837
AT3G02460	AT3G02460	3:505433-508428	WTa_dir	idd4a_dir	OK	3.5918	2.4764	-0.53646	1.45041	-1.36156	0.02445	0.294332
AT3G55750	AT3G55750	3:20698552-20700067	WTa_dir	idd4a_dir	OK	48.9139	33.6894	-0.53795	1.45191	-2.19546	0.0006	0.048005
AT2G24520	AT2G24520	2:10415431-10419783	WTa_dir	idd4a_dir	OK	2.68312	1.84679	-0.53889	1.45286	-1.47688	0.01415	0.23698
AT1G06690	AT1G06690	1:2049601-2052154	WTa_dir	idd4a_dir	OK	33.8672	23.3	-0.53956	1.45353	-2.27212	0.00025	0.026026
AT2G26770	AT2G26770	2:11404065-11408326	WTa_dir	idd4a_dir	OK	4.27618	2.94152	-0.53976	1.45373	-1.61769	0.0089	0.190275
AT1G18710	AT1G18710	1:6450593-6453114	WTa_dir	idd4a_dir	OK	5.90503	4.06174	-0.53985	1.45382	-1.44239	0.01545	0.245512
AT3G24170	AT3G24170	3:8729509-8734562	WTa_dir	idd4a_dir	OK	12.7504	8.76919	-0.54003	1.454	-2.27841	0.0004	0.036103
AT4G19420	AT4G19420	4:10587165-10590588	WTa_dir	idd4a_dir	OK	16.6057	11.4137	-0.54092	1.45489	-2.12823	0.0004	0.036103
AT4G27960	AT4G27960	4:13915819-13917420	WTa_dir	idd4a_dir	OK	27.3043	18.7574	-0.54167	1.45565	-2.16575	0.00105	0.067502
AT5G48770	AT5G48770	5:19773276-19777242	WTa_dir	idd4a_dir	OK	1.93734	1.33076	-0.54183	1.45581	-1.27755	0.0293	0.321265
AT3G16140	AT3G16140	3:5466245-5469481	WTa_dir	idd4a_dir	OK	793.428	544.913	-0.54207	1.45606	-2.40941	0.00015	0.017846
AT5G47590	AT5G47590	5:19297816-19299152	WTa_dir	idd4a_dir	OK	5.14895	3.53587	-0.54222	1.4562	-1.25319	0.0403	0.371044
AT3G14690	AT3G14690	3:4937316-4939465	WTa_dir	idd4a_dir	OK	79.4555	54.5632	-0.54222	1.45621	-2.33014	5e-05	0.007634
AT4G18230	AT4G18230	4:10080351-10081939	WTa_dir	idd4a_dir	OK	7.31572	5.02205	-0.54272	1.45672	-1.47004	0.0309	0.329348
AT1G78200	AT1G78200	1:29420252-29421864	WTa_dir	idd4a_dir	OK	10.4587	7.17695	-0.54326	1.45726	-1.49311	0.0104	0.207569
AT2G39390	AT2G39390	2:16450659-16451878	WTa_dir	idd4a_dir	OK	10.7531	7.37868	-0.54331	1.45732	-1.38224	0.02575	0.301079
AT2G25605	AT2G25605	2:10899442-10901041	WTa_dir	idd4a_dir	OK	5.78482	3.96879	-0.54357	1.45758	-1.28974	0.0415	0.375488
AT1G23190	AT1G23190	1:8219868-8224469	WTa_dir	idd4a_dir	OK	3.72399	2.5545	-0.54381	1.45782	-1.64952	0.00675	0.166005
AT1G55960	AT1G55960	1:20927642-20930017	WTa_dir	idd4a_dir	OK	264.004	180.982	-0.54471	1.45873	-2.30393	0.0001	0.012813
AT1G76130	AT1G76130	1:28561280-28564076	WTa_dir	idd4a_dir	OK	2.89582	1.98517	-0.54471	1.45873	-1.28798	0.04905	0.400488
AT5G26830	AT5G26830	5:9437296-9441779	WTa_dir	idd4a_dir	OK	3.9366	2.69854	-0.54477	1.45879	-1.65532	0.00675	0.166005
AT5G56500	AT5G56500	5:22873790-22877402	WTa_dir	idd4a_dir	OK	1.85262	1.26879	-0.54612	1.46015	-1.12663	0.04955	0.402646
AT5G67370	AT5G67370	5:26877552-26879542	WTa_dir	idd4a_dir	OK	76.105	52.1105	-0.54642	1.46045	-2.24948	5e-05	0.007634
AT2G38960	AT2G38960	2:16265398-16268334	WTa_dir	idd4a_dir	OK	3.13546	2.14662	-0.54661	1.46065	-1.32059	0.02765	0.31214
AT1G53890	AT1G53890	1:20124826-20126109	WTa_dir	idd4a_dir	OK	30.9188	21.1528	-0.54764	1.46169	-1.88833	0.00155	0.081842
AT1G01630	AT1G01630	1:229012-230917	WTa_dir	idd4a_dir	OK	15.5184	10.6124	-0.54822	1.46229	-1.88586	0.0012	0.071851
AT4G13500	AT4G13500	4:7856766-7857933	WTa_dir	idd4a_dir	OK	32.2199	22.0301	-0.54848	1.46254	-1.86871	0.0018	0.088894
AT3G14680	AT3G14680	3:4934419-4936563	WTa_dir	idd4a_dir	OK	11.7996	8.06513	-0.54897	1.46304	-1.88375	0.0011	0.069021
AT1G27350	AT1G27350	1:9498150-9499425	WTa_dir	idd4a_dir	OK	9.47745	6.47433	-0.54977	1.46385	-1.35778	0.02635	0.303829
AT1G69526	AT1G69526	1:26131293-26133196	WTa_dir	idd4a_dir	OK	4.87626	3.33061	-0.54999	1.46407	-1.29044	0.03045	0.326949
AT1G15270	AT1G15270	1:5250649-5252121	WTa_dir	idd4a_dir	OK	15.0225	10.2516	-0.55127	1.46538	-1.71589	0.00615	0.158705
AT2G37600	AT2G37600	2:15774244-15775374	WTa_dir	idd4a_dir	OK	12.837	8.75671	-0.55185	1.46596	-1.46525	0.0155	0.245667
AT3G01520	AT3G01520	3:208438-211804	WTa_dir	idd4a_dir	OK	23.2323	15.8427	-0.55232	1.46644	-2.042	0.0006	0.048005
AT5G57740	AT5G57740	5:23394584-23397650	WTa_dir	idd4a_dir	OK	4.94387	3.36823	-0.55365	1.46779	-1.63124	0.00885	0.190275
AT2G39970	AT2G39970	2:16683831-16686709	WTa_dir	idd4a_dir	OK	4.02063	2.73897	-0.55379	1.46794	-1.46535	0.01895	0.268524
AT5G20000	AT5G20000	5:6756632-6759750	WTa_dir	idd4a_dir	OK	4.10592	2.79514	-0.55478	1.46895	-1.48967	0.01495	0.241334
AT5G57780	AT5G57780	5:23405323-23406351	WTa_dir	idd4a_dir	OK	13.3843	9.10771	-0.55538	1.46956	-1.44724	0.01335	0.229025
AT3G52560	AT3G52560	3:19494376-19496095	WTa_dir	idd4a_dir	OK	11.5859	7.88352	-0.55546	1.46964	-1.73085	0.00705	0.169961
AT5G41700	AT5G41700	5:16675581-16677509	WTa_dir	idd4a_dir	OK	28.8388	19.623	-0.55547	1.46964	-2.21978	0.00025	0.026026
AT2G15970	AT2G15970	2:6950040-6951192	WTa_dir	idd4a_dir	OK	178.326	121.316	-0.55574	1.46993	-2.58733	5e-05	0.007634
AT2G35810	AT2G35810	2:15049149-15050323	WTa_dir	idd4a_dir	OK	23.1926	15.7766	-0.55587	1.47006	-1.81432	0.0018	0.088894
AT1G67440	AT1G67440	1:25263803-25265719	WTa_dir	idd4a_dir	OK	5.87642	3.99691	-0.55605	1.47024	-1.4092	0.01585	0.249274
AT5G19151	AT5G19151	5:6428529-6429672	WTa_dir	idd4a_dir	OK	8.15892	5.54933	-0.55606	1.47025	-1.25545	0.0461	0.392675
AT4G10120	AT4G10120	4:6314786-6319936	WTa_dir	idd4a_dir	OK	41.6738	28.3239	-0.55712	1.47133	-2.33594	5e-05	0.007634
AT4G28720	AT4G28720	4:14192582-14194256	WTa_dir	idd4a_dir	OK	3.50281	2.37965	-0.55776	1.47199	-1.25092	0.04125	0.374233
AT1G78995	AT1G78995	1:29715078-29716111	WTa_dir	idd4a_dir	OK	24.7054	16.7831	-0.55782	1.47204	-1.85325	0.00155	0.081842
AT5G08040	AT5G08040	5:2577201-2578119	WTa_dir	idd4a_dir	OK	23.0718	15.6679	-0.55833	1.47255	-1.67296	0.01145	0.217171
AT1G54570	AT1G54570	1:20380477-20385125	WTa_dir	idd4a_dir	OK	5.32043	3.61279	-0.55843	1.47267	-1.8493	0.00205	0.092285
AT2G18890	AT2G18890	2:8183889-8186796	WTa_dir	idd4a_dir	OK	3.15952	2.14466	-0.55896	1.4732	-1.2495	0.035	0.350038
AT1G12710	AT1G12710	1:4326738-4328481	WTa_dir	idd4a_dir	OK	6.95246	4.71541	-0.56014	1.47441	-1.44882	0.01665	0.25443
AT1G12400	AT1G12400	1:4221862-4222837	WTa_dir	idd4a_dir	OK	10.781	7.31101	-0.56035	1.47463	-1.29474	0.03735	0.359896
AT1G52342	AT1G52342	1:19492254-19492769	WTa_dir	idd4a_dir	OK	559.837	379.628	-0.56042	1.4747	-2.3424	5e-05	0.007634
AT1G08570	AT1G08570	1:2712882-2714734	WTa_dir	idd4a_dir	OK	78.7232	53.3785	-0.56053	1.47481	-2.38713	5e-05	0.007634
AT1G64500	AT1G64500	1:23953232-23954492	WTa_dir	idd4a_dir	OK	242.898	164.664	-0.56083	1.47511	-2.86796	0.0001	0.012813
AT3G10380	AT3G10380	3:3219522-3228933	WTa_dir	idd4a_dir	OK	1.6207	1.09859	-0.56097	1.47525	-1.62435	0.01045	0.207888
AT5G48790	AT5G48790	5:19779859-19782050	WTa_dir	idd4a_dir	OK	10.2434	6.94338	-0.56098	1.47528	-1.72386	0.00315	0.11566
AT4G14710	AT4G14710	4:8422230-8426558	WTa_dir	idd4a_dir	OK	9.20234	6.23684	-0.56118	1.47548	-1.48718	0.01165	0.218253
AT3G18170	AT3G18170	3:6228341-6229662	WTa_dir	idd4a_dir	OK	9.69575	6.56562	-0.56242	1.47675	-1.72549	0.0051	0.146691
AT3G44890	AT3G44890	3:16386433-16388466	WTa_dir	idd4a_dir	OK	17.7005	11.9856	-0.56248	1.47681	-1.99686	0.0006	0.048005
AT5G52890	AT5G52890	5:21444834-21447240	WTa_dir	idd4a_dir	OK	4.80471	3.25212	-0.56307	1.47741	-1.48651	0.01135	0.216169
AT3G09020	AT3G09020	3:2753306-2754621	WTa_dir	idd4a_dir	OK	6.52771	4.41705	-0.56349	1.47784	-1.31023	0.0235	0.28839
AT2G32640	AT2G32640	2:13846918-13850909	WTa_dir	idd4a_dir	OK	5.88227	3.97995	-0.56362	1.47798	-1.88562	0.0032	0.11633
AT5G16970	AT5G16970	5:5576167-5578075	WTa_dir	idd4a_dir	OK	92.5124	62.5798	-0.56395	1.47831	-2.38714	5e-05	0.007634
AT1G32440	AT1G32440	1:11712161-11715112	WTa_dir	idd4a_dir	OK	17.1011	11.5669	-0.56409	1.47845	-2.25548	0.00055	0.046225
AT5G10630	AT5G10630	5:3360116-3364619	WTa_dir	idd4a_dir	OK	2.174	1.4704	-0.56414	1.47851	-1.42115	0.0206	0.276103
AT1G49300	AT1G49300	1:18234723-18237543	WTa_dir	idd4a_dir	OK	4.5374	3.06722	-0.56493	1.47932	-1.47556	0.01605	0.250911
AT5G37550	AT5G37550	5:14918900-14919868	WTa_dir	idd4a_dir	OK	11.2813	7.61709	-0.56663	1.48105	-1.49151	0.0134	0.229668
AT5G22950	AT5G22950	5:7681304-7682903	WTa_dir	idd4a_dir	OK	6.12181	4.13339	-0.56663	1.48106	-1.30346	0.0233	0.288058
AT4G13810	AT4G13810	4:8005031-8007510	WTa_dir	idd4a_dir	OK	7.11556	4.80379	-0.5668	1.48124	-1.75809	0.0025	0.104339
AT5G08650	AT5G08650	5:2806322-2813264	WTa_dir	idd4a_dir	OK	8.07484	5.44942	-0.56733	1.48178	-2.38557	0.00035	0.033574
AT4G14910	AT4G14910	4:8528166-8530334	WTa_dir	idd4a_dir	OK	4.89067	3.30022	-0.56747	1.48192	-1.47153	0.0219	0.281778
AT3G18140	AT3G18140	3:6212595-6214785	WTa_dir	idd4a_dir	OK	3.62603	2.44575	-0.56811	1.48258	-1.27098	0.0372	0.359293
AT3G06550	AT3G06550	3:2039063-2042959	WTa_dir	idd4a_dir	OK	5.41903	3.6547	-0.56828	1.48276	-1.8648	0.0024	0.101789
AT5G01650	AT5G01650	5:242549-244111	WTa_dir	idd4a_dir	OK	13.6154	9.17664	-0.5692	1.4837	-1.96141	0.0051	0.146691
AT4G19070	AT4G19070	4:10446339-10448190	WTa_dir	idd4a_dir	OK	5.66206	3.81545	-0.56947	1.48398	-1.39204	0.02145	0.280173
AT4G24400	AT4G24400	4:12617255-12620684	WTa_dir	idd4a_dir	OK	4.30439	2.89961	-0.56995	1.48447	-1.60144	0.00935	0.196232
AT5G03650	AT5G03650	5:931903-937641	WTa_dir	idd4a_dir	OK	2.41615	1.62704	-0.57046	1.485	-1.63717	0.0118	0.218604
AT3G55610	AT3G55610	3:20624019-20629093	WTa_dir	idd4a_dir	OK	11.9479	8.04542	-0.57052	1.48506	-2.34518	0.0002	0.022209
AT1G53670	AT1G53670	1:20036640-20038219	WTa_dir	idd4a_dir	OK	34.6315	23.3019	-0.57164	1.48621	-2.19278	0.00035	0.033574
AT2G46530	AT2G46530	2:19104664-19108331	WTa_dir	idd4a_dir	OK	2.34393	1.57691	-0.57183	1.48641	-1.31715	0.0253	0.298101
AT2G33600	AT2G33600	2:14226765-14228711	WTa_dir	idd4a_dir	OK	4.99806	3.36213	-0.57199	1.48658	-1.43283	0.01985	0.272632
AT5G50310	AT5G50310	5:20474486-20479455	WTa_dir	idd4a_dir	OK	2.57793	1.73413	-0.572	1.48658	-1.52532	0.01085	0.211708
AT4G35360	AT4G35360	4:16812115-16814745	WTa_dir	idd4a_dir	OK	4.21948	2.83836	-0.57201	1.48659	-1.47572	0.02015	0.273676
AT5G05930	AT5G05930	5:1779973-1783412	WTa_dir	idd4a_dir	OK	3.99325	2.68483	-0.57273	1.48734	-1.61338	0.00935	0.196232
AT4G13615	AT4G13615	4:7924325-7925140	WTa_dir	idd4a_dir	OK	30.1038	20.2317	-0.57333	1.48795	-1.73172	0.00435	0.136943
AT2G15890	AT2G15890	2:6920368-6922025	WTa_dir	idd4a_dir	OK	35.3779	23.7761	-0.57334	1.48796	-2.2388	0.00025	0.026026
AT2G36160	AT2G36160	2:15169817-15171353	WTa_dir	idd4a_dir	OK	14.1871	9.53362	-0.57348	1.48811	-1.86155	0.0037	0.126241
AT2G36800	AT2G36800	2:15423379-15425016	WTa_dir	idd4a_dir	OK	32.308	21.7046	-0.57389	1.48853	-2.29627	0.00015	0.017846
AT1G79520	AT1G79520	1:29912250-29914615	WTa_dir	idd4a_dir	OK	21.3683	14.3552	-0.5739	1.48854	-2.21887	0.0003	0.030537
AT3G44100	AT3G44100	3:15866038-15867310	WTa_dir	idd4a_dir	OK	9.83535	6.60564	-0.57428	1.48893	-1.51087	0.02005	0.273127
AT2G41040	AT2G41040	2:17121375-17126349	WTa_dir	idd4a_dir	OK	11.0121	7.39573	-0.57433	1.48898	-1.70287	0.00855	0.187384
AT3G05970	AT3G05970	3:1786317-1791802	WTa_dir	idd4a_dir	OK	1.51813	1.01783	-0.5768	1.49154	-1.4044	0.0333	0.34047
AT3G21175	AT3G21175	3:7422035-7424905	WTa_dir	idd4a_dir	OK	2.13055	1.42841	-0.57682	1.49155	-1.14799	0.04495	0.38995
AT1G79410	AT1G79410	1:29867879-29869633	WTa_dir	idd4a_dir	OK	15.4781	10.376	-0.57697	1.49172	-2.08035	0.0008	0.057707
AT3G46870	AT3G46870	3:17262982-17264475	WTa_dir	idd4a_dir	OK	11.1206	7.45425	-0.57711	1.49185	-1.67443	0.00445	0.138426
AT3G55520	AT3G55520	3:20593660-20597603	WTa_dir	idd4a_dir	OK	6.80084	4.55756	-0.57745	1.49221	-1.35451	0.02105	0.277866
AT5G66740	AT5G66740	5:26647113-26648558	WTa_dir	idd4a_dir	OK	5.50295	3.68679	-0.57784	1.49261	-1.40592	0.02245	0.284657
AT3G03420	AT3G03420	3:812447-814027	WTa_dir	idd4a_dir	OK	6.7171	4.49852	-0.57839	1.49318	-1.39745	0.0237	0.288526
AT3G06145	AT3G06145	3:1859923-1860650	WTa_dir	idd4a_dir	OK	76.3009	51.0818	-0.57889	1.4937	-2.43647	5e-05	0.007634
AT2G36630	AT2G36630	2:15352490-15355177	WTa_dir	idd4a_dir	OK	23.7768	15.9134	-0.57931	1.49414	-2.30925	0.0001	0.012813
AT5G17070	AT5G17070	5:5613367-5616138	WTa_dir	idd4a_dir	OK	2.42561	1.62282	-0.57985	1.49469	-1.19789	0.0432	0.381083
AT3G26380	AT3G26380	3:9660064-9663298	WTa_dir	idd4a_dir	OK	2.91874	1.95128	-0.58092	1.49581	-1.40019	0.01875	0.267761
AT5G45010	AT5G45010	5:18167243-18168374	WTa_dir	idd4a_dir	OK	22.321	14.9172	-0.58142	1.49633	-1.78668	0.0022	0.096663
AT3G27300	AT3G27300	3:10083048-10086696	WTa_dir	idd4a_dir	OK	2.32267	1.5517	-0.58194	1.49686	-1.31181	0.027	0.307837
AT3G13780	AT3G13780	3:4525071-4526214	WTa_dir	idd4a_dir	OK	11.1627	7.45497	-0.58241	1.49735	-1.66157	0.007	0.169873
AT3G45300	AT3G45300	3:16617543-16625048	WTa_dir	idd4a_dir	OK	9.11259	6.08159	-0.58341	1.49839	-2.04064	0.001	0.065436
AT3G45770	AT3G45770	3:16805561-16807856	WTa_dir	idd4a_dir	OK	7.63529	5.0948	-0.58366	1.49864	-1.79611	0.00315	0.11566
AT5G14500	AT5G14500	5:4674232-4676765	WTa_dir	idd4a_dir	OK	3.09026	2.06195	-0.58372	1.49871	-1.29224	0.0279	0.313225
AT3G56290	AT3G56290	3:20878538-20879568	WTa_dir	idd4a_dir	OK	710.569	474.046	-0.58395	1.49895	-2.43847	5e-05	0.007634
AT4G22590	AT4G22590	4:11893498-11896480	WTa_dir	idd4a_dir	OK	3.31706	2.21282	-0.58402	1.49902	-1.39842	0.0184	0.265453
AT4G12830	AT4G12830	4:7531140-7536263	WTa_dir	idd4a_dir	OK	4.7955	3.19708	-0.58493	1.49996	-1.47188	0.01345	0.230094
AT4G23850	AT4G23850	4:12403453-12408335	WTa_dir	idd4a_dir	OK	14.9781	9.98479	-0.58506	1.50009	-2.45601	5e-05	0.007634
AT2G05380	AT2G05380	2:1966815-1968037	WTa_dir	idd4a_dir	OK	928.362	618.292	-0.5864	1.50149	-2.28142	5e-05	0.007634
AT1G55850	AT1G55850	1:20876698-20895393	WTa_dir	idd4a_dir	OK	32.9671	21.9396	-0.58749	1.50263	-1.24136	0.0455	0.391385
AT3G48310	AT3G48310	3:17888100-17889814	WTa_dir	idd4a_dir	OK	42.9134	28.557	-0.58758	1.50273	-2.45076	5e-05	0.007634
AT3G13800	AT3G13800	3:4538766-4541487	WTa_dir	idd4a_dir	OK	3.79428	2.52424	-0.58798	1.50314	-1.56335	0.0182	0.265168
AT3G24430	AT3G24430	3:8868582-8872201	WTa_dir	idd4a_dir	OK	6.05572	4.02803	-0.58823	1.50339	-1.90442	0.00195	0.09161
AT2G40000	AT2G40000	2:16700509-16702028	WTa_dir	idd4a_dir	OK	241.536	160.543	-0.58928	1.50449	-2.59372	5e-05	0.007634
AT4G34350	AT4G34350	4:16428479-16431114	WTa_dir	idd4a_dir	OK	71.9943	47.8375	-0.58974	1.50498	-2.43045	5e-05	0.007634
AT4G25780	AT4G25780	4:13121067-13121955	WTa_dir	idd4a_dir	OK	20.0009	13.2869	-0.59006	1.50531	-1.88507	0.002	0.09207
AT1G22070	AT1G22070	1:7789347-7792114	WTa_dir	idd4a_dir	OK	2.78131	1.84725	-0.59039	1.50565	-1.32279	0.0292	0.320361
AT1G59359	AT1G59359	1:21842303-21843745	WTa_dir	idd4a_dir	OK	40.0599	26.6027	-0.59059	1.50586	-2.18965	0.0001	0.012813
AT1G69870	AT1G69870	1:26316026-26320220	WTa_dir	idd4a_dir	OK	17.1807	11.4029	-0.59139	1.5067	-2.46208	5e-05	0.007634
AT5G15240	AT5G15240	5:4947666-4950340	WTa_dir	idd4a_dir	OK	3.85466	2.55745	-0.5919	1.50723	-1.38815	0.02135	0.280011
AT3G06650	AT3G06650	3:2079032-2083291	WTa_dir	idd4a_dir	OK	8.63718	5.72951	-0.59215	1.50749	-2.21236	0.00025	0.026026
AT3G22840	AT3G22840	3:8084446-8085560	WTa_dir	idd4a_dir	OK	85.3195	56.5798	-0.59259	1.50795	-2.49103	5e-05	0.007634
AT5G58100	AT5G58100	5:23507653-23515020	WTa_dir	idd4a_dir	OK	2.48264	1.64629	-0.59265	1.50802	-1.80163	0.0022	0.096663
AT5G24155	AT5G24155	5:8180117-8181027	WTa_dir	idd4a_dir	OK	10.1465	6.72604	-0.59316	1.50854	-1.26506	0.0315	0.333175
AT1G22440	AT1G22440	1:7922427-7924944	WTa_dir	idd4a_dir	OK	7.37373	4.88787	-0.59319	1.50858	-1.67759	0.00395	0.130165
AT4G04040	AT4G04040	4:1939249-1942954	WTa_dir	idd4a_dir	OK	4.5509	3.0154	-0.5938	1.50922	-1.72486	0.0048	0.143789
AT3G49430	AT3G49430	3:18331538-18335041	WTa_dir	idd4a_dir	OK	4.40508	2.9176	-0.59438	1.50983	-1.81439	0.00485	0.143789
AT4G28270	AT4G28270	4:14007538-14009019	WTa_dir	idd4a_dir	OK	27.0439	17.9081	-0.59469	1.51015	-2.15282	0.00015	0.017846
AT4G07390	AT4G07390	4:4195679-4197571	WTa_dir	idd4a_dir	OK	8.4662	5.60445	-0.59514	1.51062	-1.68952	0.0084	0.186325
AT1G13510	AT1G13510	1:4629202-4630821	WTa_dir	idd4a_dir	OK	5.15677	3.41309	-0.59539	1.51088	-1.37885	0.01785	0.262478
AT1G07390	AT1G07390	1:2269892-2274820	WTa_dir	idd4a_dir	OK	1.39118	0.920668	-0.59556	1.51106	-1.25586	0.02855	0.317026
AT2G45740	AT2G45740	2:18839585-18841403	WTa_dir	idd4a_dir	OK	13.8687	9.17175	-0.59657	1.51211	-1.95196	0.00105	0.067502
AT1G69935	AT1G69935	1:26341800-26343126	WTa_dir	idd4a_dir	OK	19.277	12.7467	-0.59676	1.51231	-2.0348	0.0012	0.071851
AT1G66750	AT1G66750	1:24894714-24897253	WTa_dir	idd4a_dir	OK	3.37722	2.23026	-0.59862	1.51427	-1.35694	0.02515	0.297481
AT1G19970	AT1G19970	1:6931011-6932689	WTa_dir	idd4a_dir	OK	5.02113	3.31569	-0.59871	1.51435	-1.36689	0.03055	0.326949
AT4G31810	AT4G31810	4:15387119-15390396	WTa_dir	idd4a_dir	OK	2.23089	1.47196	-0.59988	1.51559	-1.34177	0.03435	0.346755
AT1G80770	AT1G80770	1:30355114-30357964	WTa_dir	idd4a_dir	OK	3.16968	2.08953	-0.60116	1.51693	-1.44326	0.01815	0.265168
AT1G07620	AT1G07620	1:2344389-2346842	WTa_dir	idd4a_dir	OK	2.89445	1.90736	-0.60171	1.51752	-1.37581	0.0246	0.295168
AT5G65685	AT5G65685	5:26273131-26275919	WTa_dir	idd4a_dir	OK	2.6122	1.72005	-0.60282	1.51868	-1.29721	0.0363	0.356534
AT2G43920	AT2G43920	2:18189007-18191348	WTa_dir	idd4a_dir	OK	4.05781	2.67061	-0.60353	1.51943	-1.36288	0.0231	0.287526
AT5G39830	AT5G39830	5:15942796-15945827	WTa_dir	idd4a_dir	OK	3.79746	2.49906	-0.60365	1.51956	-1.51263	0.01205	0.22078
AT1G51110	AT1G51110	1:18935328-18937665	WTa_dir	idd4a_dir	OK	14.9275	9.82262	-0.60379	1.51971	-2.09956	0.0004	0.036103
AT3G06520	AT3G06520	3:2020283-2021955	WTa_dir	idd4a_dir	OK	13.0837	8.60062	-0.60526	1.52125	-1.9614	0.0013	0.075615
AT2G40960	AT2G40960	2:17095521-17097454	WTa_dir	idd4a_dir	OK	5.91789	3.8885	-0.60587	1.5219	-1.552	0.01015	0.20549
AT2G21410	AT2G21410	2:9162619-9168452	WTa_dir	idd4a_dir	OK	3.53456	2.32089	-0.60686	1.52293	-1.99973	0.0019	0.090892
AT1G27330	AT1G27330	1:9492963-9494069	WTa_dir	idd4a_dir	OK	12.5697	8.25189	-0.60716	1.52325	-1.54842	0.01175	0.218604
AT5G49970	AT5G49970	5:20329186-20333155	WTa_dir	idd4a_dir	OK	8.12871	5.33557	-0.60738	1.52349	-2.23326	0.00025	0.026026
AT1G13480	AT1G13480	1:4622633-4624070	WTa_dir	idd4a_dir	OK	3.95829	2.59579	-0.6087	1.52489	-1.23085	0.0409	0.373462
AT1G01250	AT1G01250	1:104490-105330	WTa_dir	idd4a_dir	OK	7.36609	4.8292	-0.60912	1.52532	-1.45481	0.0228	0.285929
AT1G36980	AT1G36980	1:14025027-14026941	WTa_dir	idd4a_dir	OK	21.5657	14.1357	-0.6094	1.52562	-2.50824	0.00065	0.05025
AT1G18610	AT1G18610	1:6405644-6409297	WTa_dir	idd4a_dir	OK	2.43177	1.59381	-0.60953	1.52576	-1.43306	0.01525	0.243814
AT5G64130	AT5G64130	5:25664349-25666244	WTa_dir	idd4a_dir	OK	5.0996	3.34175	-0.60978	1.52603	-1.46476	0.01645	0.252215
AT5G37475	AT5G37475	5:14866056-14868741	WTa_dir	idd4a_dir	OK	2.87566	1.88382	-0.61023	1.5265	-1.30827	0.0333	0.34047
AT4G13572	AT4G13572	4:7887439-7888638	WTa_dir	idd4a_dir	OK	8.08233	5.29106	-0.61122	1.52754	-1.37239	0.02055	0.276039
AT1G19960	AT1G19960	1:6928038-6928463	WTa_dir	idd4a_dir	OK	26.0678	17.0487	-0.61261	1.52902	-1.46829	0.0173	0.259387
AT5G49540	AT5G49540	5:20104480-20106122	WTa_dir	idd4a_dir	OK	8.43784	5.51771	-0.6128	1.52923	-1.64274	0.0111	0.213181
AT5G58770	AT5G58770	5:23734375-23737335	WTa_dir	idd4a_dir	OK	267.226	174.598	-0.61402	1.53052	-2.53113	5e-05	0.007634
AT5G13650	AT5G13650	5:4397745-4402692	WTa_dir	idd4a_dir	OK	56.011	36.5916	-0.6142	1.53071	-2.63291	5e-05	0.007634
AT5G44110	AT5G44110	5:17754063-17755742	WTa_dir	idd4a_dir	OK	37.4019	24.4314	-0.61437	1.53089	-2.41798	0.0001	0.012813
AT4G00560	AT4G00560	4:240659-242379	WTa_dir	idd4a_dir	OK	4.96824	3.24474	-0.61463	1.53117	-1.47636	0.01775	0.262059
AT1G75690	AT1G75690	1:28422109-28423285	WTa_dir	idd4a_dir	OK	43.8745	28.6455	-0.61508	1.53164	-2.45973	0.00015	0.017846
AT1G07480	AT1G07480	1:2295750-2299470	WTa_dir	idd4a_dir	OK	2.28607	1.49252	-0.61512	1.53168	-1.42232	0.01725	0.259061
AT3G21670	AT3G21670	3:7626756-7629151	WTa_dir	idd4a_dir	OK	119.852	78.2349	-0.61537	1.53195	-2.64555	5e-05	0.007634
AT5G53970	AT5G53970	5:21910532-21912777	WTa_dir	idd4a_dir	OK	54.1835	35.3609	-0.6157	1.5323	-2.55084	5e-05	0.007634
AT3G57050	AT3G57050	3:21111699-21114662	WTa_dir	idd4a_dir	OK	6.01571	3.92531	-0.61593	1.53254	-1.84391	0.00285	0.110866
AT2G32090	AT2G32090	2:13644394-13645829	WTa_dir	idd4a_dir	OK	14.1613	9.23947	-0.61607	1.5327	-1.94154	0.0035	0.121914
AT1G55300	AT1G55300	1:20628022-20629692	WTa_dir	idd4a_dir	OK	4.93279	3.217	-0.61669	1.53335	-1.35719	0.0249	0.296053
AT4G32340	AT4G32340	4:15612583-15614305	WTa_dir	idd4a_dir	OK	10.4441	6.80989	-0.61699	1.53367	-1.78574	0.00235	0.101072
AT2G39130	AT2G39130	2:16321793-16327266	WTa_dir	idd4a_dir	OK	3.66576	2.38889	-0.61778	1.5345	-1.57847	0.0106	0.209507
AT2G03120	AT2G03120	2:937419-940339	WTa_dir	idd4a_dir	OK	3.28171	2.1371	-0.61879	1.53559	-1.48532	0.0186	0.26645
AT5G06780	AT5G06780	5:2093882-2097129	WTa_dir	idd4a_dir	OK	2.70085	1.75599	-0.62113	1.53808	-1.40126	0.017	0.257417
AT1G34760	AT1G34760	1:12743820-12745648	WTa_dir	idd4a_dir	OK	4.84029	3.14655	-0.62133	1.53828	-1.35996	0.0189	0.268231
AT1G78930	AT1G78930	1:29678096-29680757	WTa_dir	idd4a_dir	OK	1.91909	1.2475	-0.62139	1.53835	-1.19368	0.04545	0.391385
AT4G16680	AT4G16680	4:9385218-9390774	WTa_dir	idd4a_dir	OK	10.6183	6.89409	-0.62312	1.5402	-2.06117	0.00085	0.06013
AT3G56210	AT3G56210	3:20852384-20855610	WTa_dir	idd4a_dir	OK	3.80961	2.46527	-0.6279	1.54531	-1.61931	0.01	0.203126
AT2G42150	AT2G42150	2:17572368-17577463	WTa_dir	idd4a_dir	OK	3.07699	1.99077	-0.62819	1.54563	-1.27852	0.04165	0.376102
AT2G40590	AT2G40590	2:16945044-16946419	WTa_dir	idd4a_dir	OK	5.15262	3.33339	-0.62832	1.54576	-1.28953	0.0249	0.296053
AT5G61820	AT5G61820	5:24834316-24836694	WTa_dir	idd4a_dir	OK	136.033	87.9459	-0.62927	1.54678	-2.64083	5e-05	0.007634
AT1G72550	AT1G72550	1:27319687-27324037	WTa_dir	idd4a_dir	OK	1.7236	1.114	-0.62967	1.54722	-1.42882	0.03055	0.326949
AT3G26230	AT3G26230	3:9598004-9599959	WTa_dir	idd4a_dir	OK	6.35391	4.10346	-0.6308	1.54843	-1.68102	0.00515	0.147205
AT3G27350	AT3G27350	3:10125658-10127992	WTa_dir	idd4a_dir	OK	26.033	16.7821	-0.63342	1.55124	-2.43533	5e-05	0.007634
AT1G45000	AT1G45000	1:17009140-17011886	WTa_dir	idd4a_dir	OK	5.72086	3.68624	-0.63408	1.55195	-1.84523	0.0038	0.127516
AT2G30170	AT2G30170	2:12879674-12881503	WTa_dir	idd4a_dir	OK	5.93928	3.82673	-0.63418	1.55205	-1.60113	0.01535	0.244985
AT3G57570	AT3G57570	3:21312443-21320365	WTa_dir	idd4a_dir	OK	0.983705	0.633654	-0.63453	1.55243	-1.40521	0.01785	0.262478
AT3G57190	AT3G57190	3:21166402-21168376	WTa_dir	idd4a_dir	OK	9.50576	6.12295	-0.63457	1.55248	-1.85003	0.00185	0.089435
AT1G71750	AT1G71750	1:26987774-26989199	WTa_dir	idd4a_dir	OK	7.44212	4.79262	-0.6349	1.55283	-1.54177	0.01275	0.22527
AT2G16380	AT2G16380	2:7085783-7089157	WTa_dir	idd4a_dir	OK	2.41446	1.55386	-0.63584	1.55385	-1.40881	0.01425	0.237353
AT2G35650	AT2G35650	2:14985487-14988357	WTa_dir	idd4a_dir	OK	3.17897	2.04535	-0.63621	1.55424	-1.56658	0.0118	0.218604
AT2G17720	AT2G17720	2:7697335-7699568	WTa_dir	idd4a_dir	OK	6.7697	4.35519	-0.63636	1.5544	-1.73006	0.0037	0.126241
AT3G50650	AT3G50650	3:18806257-18808210	WTa_dir	idd4a_dir	OK	3.59532	2.3129	-0.63642	1.55446	-1.58186	0.01035	0.207249
AT2G17340	AT2G17340	2:7541405-7544128	WTa_dir	idd4a_dir	OK	6.45534	4.1513	-0.63693	1.55502	-1.90794	0.00265	0.107657
AT3G48320	AT3G48320	3:17891133-17893975	WTa_dir	idd4a_dir	OK	19.2674	12.3852	-0.63755	1.55568	-1.93578	0.00095	0.063294
AT1G26640	AT1G26640	1:9207387-9209902	WTa_dir	idd4a_dir	OK	3.59512	2.31048	-0.63785	1.55601	-1.49014	0.01355	0.230728
AT5G62670	AT5G62670	5:25159229-25167943	WTa_dir	idd4a_dir	OK	6.395	4.1092	-0.63809	1.55626	-1.41055	0.0231	0.287526
AT5G43260	AT5G43260	5:17357376-17358082	WTa_dir	idd4a_dir	OK	110.344	70.8986	-0.63817	1.55636	-2.72164	5e-05	0.007634
AT5G66270	AT5G66270	5:26473232-26475783	WTa_dir	idd4a_dir	OK	3.0323	1.948	-0.63842	1.55662	-1.46029	0.01315	0.227726
AT3G25530	AT3G25530	3:9271799-9273615	WTa_dir	idd4a_dir	OK	12.2132	7.84346	-0.63888	1.55712	-1.99605	0.0009	0.06176
AT2G36310	AT2G36310	2:15224496-15226872	WTa_dir	idd4a_dir	OK	4.51084	2.89479	-0.63994	1.55826	-1.60737	0.00905	0.191914
AT2G37770	AT2G37770	2:15834866-15837001	WTa_dir	idd4a_dir	OK	5.99779	3.8479	-0.64036	1.55872	-1.66738	0.00785	0.181601
AT5G40510	AT5G40510	5:16229187-16231098	WTa_dir	idd4a_dir	OK	8.43518	5.41144	-0.64041	1.55877	-1.75155	0.0034	0.12026
AT2G23930	AT2G23930	2:10182250-10183240	WTa_dir	idd4a_dir	OK	10.8139	6.93499	-0.64092	1.55932	-1.47274	0.02035	0.274762
AT1G71330	AT1G71330	1:26884013-26885169	WTa_dir	idd4a_dir	OK	7.38618	4.73655	-0.64099	1.5594	-1.42526	0.0168	0.255868
AT3G58170	AT3G58170	3:21542358-21543974	WTa_dir	idd4a_dir	OK	5.18424	3.32359	-0.64139	1.55983	-1.39702	0.02105	0.277866
AT4G26530	AT4G26530	4:13391292-13393107	WTa_dir	idd4a_dir	OK	130.087	83.3767	-0.64176	1.56023	-2.90555	5e-05	0.007634
AT1G20950	AT1G20950	1:7297238-7301415	WTa_dir	idd4a_dir	OK	4.26951	2.73594	-0.64203	1.56053	-1.9638	0.00165	0.085884
AT1G71140	AT1G71140	1:26824676-26826748	WTa_dir	idd4a_dir	OK	2.7972	1.79232	-0.64216	1.56066	-1.34794	0.04185	0.376794
AT5G18760	AT5G18760	5:6258294-6260929	WTa_dir	idd4a_dir	OK	5.28999	3.38634	-0.64354	1.56216	-1.73184	0.00425	0.134721
AT5G42110	AT5G42110	5:16831727-16832279	WTa_dir	idd4a_dir	OK	18.0278	11.5303	-0.6448	1.56352	-1.40916	0.0144	0.23812
AT2G25610	AT2G25610	2:10901290-10902531	WTa_dir	idd4a_dir	OK	10.3339	6.6089	-0.6449	1.56363	-1.70546	0.00835	0.186118
AT1G20630	AT1G20630	1:7146635-7149977	WTa_dir	idd4a_dir	OK	5.55372	3.55051	-0.64543	1.5642	-2.0187	0.00105	0.067502
AT4G38700	AT4G38700	4:18076458-18077177	WTa_dir	idd4a_dir	OK	9.21397	5.87988	-0.64804	1.56703	-1.40692	0.0209	0.277747
AT1G05750	AT1G05750	1:1721508-1724734	WTa_dir	idd4a_dir	OK	1.95324	1.246	-0.64857	1.56761	-1.20929	0.0438	0.385079
AT3G50000	AT3G50000	3:18534458-18536970	WTa_dir	idd4a_dir	OK	9.01081	5.74108	-0.65034	1.56953	-2.12496	0.0007	0.053217
AT3G51920	AT3G51920	3:19268042-19269479	WTa_dir	idd4a_dir	OK	30.6072	19.4974	-0.65059	1.56981	-2.29541	0.0001	0.012813
AT4G14690	AT4G14690	4:8418282-8419263	WTa_dir	idd4a_dir	OK	271.676	173.049	-0.65071	1.56994	-2.7857	5e-05	0.007634
AT1G15350	AT1G15350	1:5278259-5279877	WTa_dir	idd4a_dir	OK	6.40689	4.07749	-0.65194	1.57128	-1.61221	0.0069	0.168562
AT4G30310	AT4G30310	4:14831860-14835214	WTa_dir	idd4a_dir	OK	4.61567	2.93557	-0.6529	1.57232	-1.97464	0.00305	0.114278
AT4G21470	AT4G21470	4:11431104-11435284	WTa_dir	idd4a_dir	OK	6.0507	3.84472	-0.65422	1.57377	-1.65521	0.0077	0.180178
AT3G55090	AT3G55090	3:20416341-20418552	WTa_dir	idd4a_dir	OK	1.71736	1.09114	-0.65436	1.57391	-1.23044	0.03845	0.363232
AT1G21080	AT1G21080	1:7378537-7382661	WTa_dir	idd4a_dir	OK	4.64476	2.94718	-0.65627	1.576	-1.97774	0.0006	0.048005
AT3G16890	AT3G16890	3:5768400-5770380	WTa_dir	idd4a_dir	OK	2.25729	1.43141	-0.65715	1.57697	-1.18587	0.0449	0.389701
AT1G21190	AT1G21190	1:7419677-7420903	WTa_dir	idd4a_dir	OK	12.912	8.18785	-0.65715	1.57697	-1.8235	0.0048	0.143789
AT5G47890	AT5G47890	5:19388736-19390629	WTa_dir	idd4a_dir	OK	12.5793	7.97358	-0.65775	1.57762	-2.09604	0.0016	0.083519
AT1G73650	AT1G73650	1:27686991-27690307	WTa_dir	idd4a_dir	OK	7.70501	4.88333	-0.65793	1.57782	-1.65553	0.0159	0.249418
AT1G43670	AT1G43670	1:16468043-16470500	WTa_dir	idd4a_dir	OK	17.4413	11.0534	-0.65802	1.57791	-2.47851	5e-05	0.007634
AT1G66540	AT1G66540	1:24824458-24826670	WTa_dir	idd4a_dir	OK	12.9139	8.18267	-0.65828	1.5782	-2.29549	0.00025	0.026026
AT3G06580	AT3G06580	3:2048904-2052025	WTa_dir	idd4a_dir	OK	5.86541	3.71567	-0.65861	1.57856	-1.97786	0.00095	0.063294
AT1G74890	AT1G74890	1:28131589-28132710	WTa_dir	idd4a_dir	OK	6.65449	4.21531	-0.65869	1.57865	-1.28689	0.03355	0.341692
AT1G76570	AT1G76570	1:28729131-28730825	WTa_dir	idd4a_dir	OK	12.1037	7.66573	-0.65896	1.57894	-2.08698	0.00055	0.046225
AT5G07100	AT5G07100	5:2204247-2205811	WTa_dir	idd4a_dir	OK	4.61123	2.91974	-0.65931	1.57933	-1.45086	0.0116	0.217761
AT3G28170	AT3G28170	3:10498360-10500360	WTa_dir	idd4a_dir	OK	2.307	1.46037	-0.65968	1.57974	-1.12944	0.05	0.404209
AT1G35190	AT1G35190	1:12890422-12892874	WTa_dir	idd4a_dir	OK	2.6423	1.67244	-0.65984	1.57991	-1.28005	0.0278	0.312856
AT4G23880	AT4G23880	4:12415676-12416450	WTa_dir	idd4a_dir	OK	10.2012	6.45175	-0.66098	1.58115	-1.62266	0.01285	0.225515
AT4G22990	AT4G22990	4:12048185-12051796	WTa_dir	idd4a_dir	OK	3.51265	2.22003	-0.66198	1.58225	-1.77892	0.00435	0.136943
AT5G24120	AT5G24120	5:8157550-8160229	WTa_dir	idd4a_dir	OK	75.8123	47.9091	-0.66213	1.58242	-2.74244	5e-05	0.007634
AT2G34960	AT2G34960	2:14744036-14745961	WTa_dir	idd4a_dir	OK	3.51548	2.22143	-0.66223	1.58253	-1.46276	0.01295	0.225971
AT1G78510	AT1G78510	1:29535284-29537417	WTa_dir	idd4a_dir	OK	126.58	79.8729	-0.66427	1.58477	-2.80199	5e-05	0.007634
AT2G47510	AT2G47510	2:19498367-19502246	WTa_dir	idd4a_dir	OK	2.54198	1.60378	-0.66447	1.58499	-1.71528	0.0085	0.187384
AT1G20696	AT1G20696	1:7179451-7181499	WTa_dir	idd4a_dir	OK	4.65108	2.93338	-0.665	1.58557	-1.57885	0.01615	0.251189
AT4G37930	AT4G37930	4:17831730-17834927	WTa_dir	idd4a_dir	OK	113.718	71.6246	-0.66693	1.58769	-2.8678	5e-05	0.007634
AT1G31820	AT1G31820	1:11416450-11418279	WTa_dir	idd4a_dir	OK	10.0892	6.35268	-0.66737	1.58818	-2.03859	0.0016	0.083519
AT4G29890	AT4G29890	4:14608832-14619573	WTa_dir	idd4a_dir	OK	8.87219	5.58121	-0.66871	1.58965	-1.87414	0.00115	0.069769
AT1G33720	AT1G33720	1:12220896-12224000	WTa_dir	idd4a_dir	OK	5.0993	3.20766	-0.66878	1.58973	-1.93505	0.0011	0.069021
AT3G59600	AT3G59600	3:22016384-22018100	WTa_dir	idd4a_dir	OK	5.96914	3.75335	-0.66935	1.59035	-1.60754	0.01065	0.209816
AT3G49870	AT3G49870	3:18492407-18494139	WTa_dir	idd4a_dir	OK	8.27254	5.20116	-0.6695	1.59052	-1.78505	0.00315	0.11566
AT4G20760	AT4G20760	4:11129014-11133086	WTa_dir	idd4a_dir	OK	9.06814	5.68656	-0.67325	1.59466	-1.86885	0.0017	0.086521
AT2G24020	AT2G24020	2:10217640-10219396	WTa_dir	idd4a_dir	OK	5.96384	3.73764	-0.67411	1.59562	-1.61864	0.01165	0.218253
AT3G02200	AT3G02200	3:406593-409163	WTa_dir	idd4a_dir	OK	6.19254	3.87936	-0.67471	1.59628	-1.95595	0.0022	0.096663
AT3G27110	AT3G27110	3:9997894-10004281	WTa_dir	idd4a_dir	OK	5.60915	3.5138	-0.67475	1.59632	-1.37364	0.02905	0.319097
AT5G19930	AT5G19930	5:6737522-6739390	WTa_dir	idd4a_dir	OK	3.30902	2.07195	-0.67542	1.59706	-1.4038	0.02325	0.288058
AT2G16430	AT2G16430	2:7120418-7122832	WTa_dir	idd4a_dir	OK	7.28795	4.55582	-0.6778	1.5997	-1.94507	0.00125	0.073642
AT4G27360	AT4G27360	4:13693956-13694658	WTa_dir	idd4a_dir	OK	9.98305	6.23986	-0.67797	1.59988	-1.2206	0.0405	0.372324
AT1G67250	AT1G67250	1:25163641-25165056	WTa_dir	idd4a_dir	OK	9.07635	5.66784	-0.67931	1.60138	-1.76494	0.0056	0.152456
AT1G72170	AT1G72170	1:27156334-27157706	WTa_dir	idd4a_dir	OK	4.56511	2.85016	-0.67961	1.6017	-1.32822	0.04125	0.374233
AT2G21320	AT2G21320	2:9126262-9127843	WTa_dir	idd4a_dir	OK	8.51029	5.3096	-0.68061	1.60281	-1.79459	0.0053	0.148708
AT2G06010	AT2G06010	2:2336813-2338902	WTa_dir	idd4a_dir	OK	4.9455	3.08208	-0.68221	1.6046	-1.58023	0.00915	0.192697
AT5G59140	AT5G59140	5:23874410-23875695	WTa_dir	idd4a_dir	OK	7.43199	4.63085	-0.68247	1.60489	-1.54363	0.0137	0.231774
AT1G02740	AT1G02740	1:599415-602038	WTa_dir	idd4a_dir	OK	2.39285	1.48925	-0.68414	1.60675	-1.35072	0.0268	0.306893
AT2G35320	AT2G35320	2:14866831-14868860	WTa_dir	idd4a_dir	OK	5.26604	3.27692	-0.68438	1.60701	-1.69941	0.0047	0.142808
AT4G19170	AT4G19170	4:10481785-10483857	WTa_dir	idd4a_dir	OK	143.063	88.8898	-0.68656	1.60944	-3.13721	5e-05	0.007634
AT2G36060	AT2G36060	2:15142676-15144182	WTa_dir	idd4a_dir	OK	20.6417	12.8229	-0.68684	1.60975	-2.3919	0.0004	0.036103
AT2G39470	AT2G39470	2:16476215-16485039	WTa_dir	idd4a_dir	OK	18.416	11.4388	-0.68702	1.60996	-1.53262	0.00825	0.185241
AT4G14210	AT4G14210	4:8190211-8195265	WTa_dir	idd4a_dir	OK	3.3377	2.07239	-0.68756	1.61056	-2.09492	0.00175	0.088087
AT5G42760	AT5G42760	5:17148807-17151681	WTa_dir	idd4a_dir	OK	29.2684	18.1677	-0.68797	1.61101	-1.86968	0.0014	0.078204
AT1G47720	AT1G47720	1:17561354-17562883	WTa_dir	idd4a_dir	OK	4.91577	3.04618	-0.69041	1.61375	-1.44822	0.0149	0.241334
AT2G40320	AT2G40320	2:16840146-16842282	WTa_dir	idd4a_dir	OK	2.76541	1.71059	-0.693	1.61664	-1.35187	0.01955	0.27136
AT1G57770	AT1G57770	1:21395195-21398280	WTa_dir	idd4a_dir	OK	16.8685	10.4178	-0.69529	1.6192	-2.76645	5e-05	0.007634
AT3G53610	AT3G53610	3:19876231-19878519	WTa_dir	idd4a_dir	OK	4.80899	2.96511	-0.69765	1.62186	-1.76845	0.00615	0.158705
AT1G13260	AT1G13260	1:4542167-4543742	WTa_dir	idd4a_dir	OK	164.29	101.285	-0.69783	1.62206	-2.97058	5e-05	0.007634
AT1G16960	AT1G16960	1:5799887-5805799	WTa_dir	idd4a_dir	OK	9.71223	5.986	-0.69821	1.62249	-1.36458	0.0227	0.285456
AT4G02195	AT4G02195	4:970006-972307	WTa_dir	idd4a_dir	OK	2.45667	1.51383	-0.6985	1.62282	-1.2911	0.0275	0.311406
AT5G48680	AT5G48680	5:19744430-19746190	WTa_dir	idd4a_dir	OK	6.05736	3.73239	-0.69859	1.62292	-1.68	0.007	0.169873
AT2G07340	AT2G07340	2:3045558-3046744	WTa_dir	idd4a_dir	OK	5.7774	3.55834	-0.69922	1.62362	-1.39579	0.01575	0.24834
AT4G10430	AT4G10430	4:6454702-6458089	WTa_dir	idd4a_dir	OK	5.52632	3.40335	-0.69937	1.62379	-2.09192	0.00075	0.054966
AT1G54290	AT1G54290	1:20268484-20270107	WTa_dir	idd4a_dir	OK	3.77027	2.32042	-0.70028	1.62482	-1.34721	0.04185	0.376794
AT1G59520	AT1G59520	1:21861381-21866190	WTa_dir	idd4a_dir	OK	1.25647	0.773089	-0.70067	1.62526	-1.37255	0.02535	0.298306
AT1G77350	AT1G77350	1:29070252-29071899	WTa_dir	idd4a_dir	OK	4.05524	2.49155	-0.70274	1.6276	-1.43814	0.02005	0.273127
AT1G62260	AT1G62260	1:22997825-22999796	WTa_dir	idd4a_dir	OK	2.52545	1.55158	-0.7028	1.62766	-1.35224	0.0225	0.2847
AT5G53030	AT5G53030	5:21505073-21506620	WTa_dir	idd4a_dir	OK	6.74989	4.14172	-0.70464	1.62973	-1.66556	0.0055	0.151081
AT3G24190	AT3G24190	3:8743252-8751634	WTa_dir	idd4a_dir	OK	54.12	33.1939	-0.70524	1.63042	-2.98033	5e-05	0.007634
AT2G38185	AT2G38185	2:15999925-16006654	WTa_dir	idd4a_dir	OK	2.114	1.29595	-0.70596	1.63124	-1.38915	0.02025	0.274423
AT1G69620	AT1G69620	1:26189835-26191323	WTa_dir	idd4a_dir	OK	39.8589	24.4326	-0.7061	1.63138	-2.74802	5e-05	0.007634
AT1G63180	AT1G63180	1:23427408-23429603	WTa_dir	idd4a_dir	OK	3.30014	2.02242	-0.70645	1.63178	-1.43612	0.018	0.263837
AT1G34040	AT1G34040	1:12374432-12376179	WTa_dir	idd4a_dir	OK	4.05778	2.48496	-0.70747	1.63294	-1.43902	0.01945	0.27136
AT2G13600	AT2G13600	2:5671492-5673586	WTa_dir	idd4a_dir	OK	2.03889	1.24817	-0.70797	1.6335	-1.21189	0.03785	0.36138
AT5G57170	AT5G57170	5:23162070-23163280	WTa_dir	idd4a_dir	OK	7.47994	4.57677	-0.7087	1.63433	-1.62098	0.0118	0.218604
AT4G11410	AT4G11410	4:6944917-6947333	WTa_dir	idd4a_dir	OK	3.13459	1.91757	-0.709	1.63467	-1.50107	0.01305	0.226852
AT1G21720	AT1G21720	1:7626282-7628262	WTa_dir	idd4a_dir	OK	5.47811	3.35113	-0.70903	1.63471	-1.7948	0.00535	0.149653
AT3G48425	AT3G48425	3:17931817-17934744	WTa_dir	idd4a_dir	OK	1.53595	0.939193	-0.70964	1.63539	-1.28014	0.03165	0.333175
AT1G70990	AT1G70990	1:26767296-26768076	WTa_dir	idd4a_dir	OK	8.06739	4.93279	-0.7097	1.63546	-1.57058	0.01285	0.225515
AT1G07840	AT1G07840	1:2424053-2426676	WTa_dir	idd4a_dir	OK	2.15213	1.31157	-0.71447	1.64088	-1.36831	0.0219	0.281778
AT5G46220	AT5G46220	5:18738748-18742011	WTa_dir	idd4a_dir	OK	1.72074	1.04703	-0.71672	1.64345	-1.27875	0.03205	0.33498
AT2G39980	AT2G39980	2:16687672-16689956	WTa_dir	idd4a_dir	OK	33.175	20.1739	-0.71761	1.64445	-3.0741	5e-05	0.007634
AT1G69523	AT1G69523	1:26128287-26131292	WTa_dir	idd4a_dir	OK	8.40915	5.11297	-0.7178	1.64467	-1.87222	0.002	0.09207
AT2G43080	AT2G43080	2:17915560-17918754	WTa_dir	idd4a_dir	OK	1.89459	1.15139	-0.7185	1.64548	-1.43619	0.02095	0.277747
AT1G05180	AT1G05180	1:1498113-1501824	WTa_dir	idd4a_dir	OK	1.09902	0.667684	-0.71898	1.64602	-1.25067	0.0484	0.398967
AT1G74290	AT1G74290	1:27931835-27934268	WTa_dir	idd4a_dir	OK	1.76336	1.07102	-0.71934	1.64643	-1.27931	0.04165	0.376102
AT3G59810	AT3G59810	3:22096514-22097908	WTa_dir	idd4a_dir	OK	3.81712	2.31461	-0.72172	1.64914	-1.26196	0.03325	0.34047
AT4G28890	AT4G28890	4:14256332-14257735	WTa_dir	idd4a_dir	OK	5.43111	3.2926	-0.72202	1.64949	-1.59397	0.0059	0.155988
AT4G28025	AT4G28025	4:13935603-13937508	WTa_dir	idd4a_dir	OK	14.692	8.89954	-0.72323	1.65087	-2.38363	5e-05	0.007634
AT2G35770	AT2G35770	2:15033594-15036518	WTa_dir	idd4a_dir	OK	4.38595	2.65673	-0.72324	1.65088	-1.79524	0.0041	0.133192
AT5G51710	AT5G51710	5:21004277-21008718	WTa_dir	idd4a_dir	OK	1.09163	0.660723	-0.72436	1.65217	-1.28223	0.03105	0.330179
AT5G03960	AT5G03960	5:1068259-1069978	WTa_dir	idd4a_dir	OK	2.59256	1.568	-0.72545	1.65342	-1.35591	0.02355	0.288458
AT1G70660	AT1G70660	1:26638074-26642268	WTa_dir	idd4a_dir	OK	18.3082	11.0686	-0.72601	1.65407	-2.07777	0.0009	0.06176
AT5G09390	AT5G09390	5:2913533-2915923	WTa_dir	idd4a_dir	OK	2.5851	1.56231	-0.72654	1.65467	-1.42115	0.01455	0.239519
AT1G66070	AT1G66070	1:24595773-24598518	WTa_dir	idd4a_dir	OK	3.70526	2.2373	-0.72782	1.65613	-1.67077	0.0045	0.139508
AT3G46090	AT3G46090	3:16926215-16926850	WTa_dir	idd4a_dir	OK	7.05589	4.25831	-0.72855	1.65697	-1.15737	0.04485	0.389636
AT1G68725	AT1G68725	1:25809297-25810130	WTa_dir	idd4a_dir	OK	3.24296	1.95623	-0.72924	1.65776	-1.43296	0.04795	0.397889
AT1G23360	AT1G23360	1:8295184-8296923	WTa_dir	idd4a_dir	OK	3.51702	2.1214	-0.72934	1.65788	-1.473	0.02825	0.315031
AT5G24150	AT5G24150	5:8172315-8175431	WTa_dir	idd4a_dir	OK	29.5187	17.8019	-0.7296	1.65818	-2.95037	5e-05	0.007634
AT5G08740	AT5G08740	5:2848505-2851428	WTa_dir	idd4a_dir	OK	8.2249	4.95778	-0.7303	1.65899	-2.36384	0.0001	0.012813
AT5G20160	AT5G20160	5:6803781-6805201	WTa_dir	idd4a_dir	OK	8.7736	5.28663	-0.73082	1.65958	-1.92859	0.006	0.157496
AT3G49550	AT3G49550	3:18367908-18368988	WTa_dir	idd4a_dir	OK	6.80833	4.10069	-0.73144	1.66029	-1.37367	0.02105	0.277866
AT5G20920	AT5G20920	5:7094717-7097116	WTa_dir	idd4a_dir	OK	3.7566	2.26142	-0.7322	1.66117	-1.65069	0.00585	0.155114
AT3G25220	AT3G25220	3:9182615-9184679	WTa_dir	idd4a_dir	OK	4.73829	2.85181	-0.73249	1.6615	-1.64632	0.00415	0.133867
AT1G52618	AT1G52618	1:19603146-19603662	WTa_dir	idd4a_dir	OK	10.3413	6.21522	-0.73454	1.66387	-1.33703	0.02695	0.307837
AT3G44450	AT3G44450	3:16074095-16074678	WTa_dir	idd4a_dir	OK	97.8512	58.8023	-0.73472	1.66407	-2.89024	5e-05	0.007634
[truncated: 247 more rows]

## Sheet: GO idd4 up-regulated
>GO terms of significantly up-regulated genes in idd4
Analysis Brief Summary
Species: Arabidopsis thaliana
GO type: Completed GO
Background/Reference: Arabidopsis genome locus (TAIR9)
Annotated number in query list: 612 [ Download ]
Annotated number in background/reference: 31819
Significant GO terms: 236 [ Details ]
	GO term	Ontology	Description	Number in input list	Number in BG/Ref	p-value	FDR
	GO:0043170	P	macromolecule metabolic process	119	983	2.3e-55	3.1e-52
	GO:0044260	P	cellular macromolecule metabolic process	102	888	2.5e-45	1.7e-42
	GO:0050896	P	response to stimulus	104	985	3.5e-43	1.5e-40
	GO:0065007	P	biological regulation	96	882	8.4e-41	2.8e-38
	GO:0044249	P	cellular biosynthetic process	88	760	3e-39	8e-37
	GO:0042221	P	response to chemical stimulus	70	439	3.9e-39	8.7e-37
	GO:0009058	P	biosynthetic process	90	834	6e-38	1.1e-35
	GO:0050789	P	regulation of biological process	85	767	1.3e-36	2.2e-34
	GO:0010033	P	response to organic substance	49	210	2.9e-34	4.3e-32
	GO:0050794	P	regulation of cellular process	76	658	8e-34	1.1e-31
	GO:0006950	P	response to stress	62	456	3.3e-31	4e-29
	GO:0019222	P	regulation of metabolic process	52	309	3.1e-30	3.5e-28
	GO:0031323	P	regulation of cellular metabolic process	49	268	5.4e-30	5.6e-28
	GO:0051171	P	regulation of nitrogen compound metabolic process	47	244	1.1e-29	1.1e-27
	GO:0009889	P	regulation of biosynthetic process	47	248	2.1e-29	1.7e-27
	GO:0031326	P	regulation of cellular biosynthetic process	47	248	2.1e-29	1.7e-27
	GO:0019219	P	regulation of nucleobase, nucleoside, nucleotide and nucleic acid metabolic process	46	239	4.6e-29	3.6e-27
	GO:0060255	P	regulation of macromolecule metabolic process	49	284	5.6e-29	4.1e-27
	GO:0080090	P	regulation of primary metabolic process	47	256	7e-29	5e-27
	GO:0045449	P	regulation of transcription	45	231	1.2e-28	8e-27
	GO:0010468	P	regulation of gene expression	48	275	1.3e-28	8.4e-27
	GO:0006350	P	transcription	47	262	1.7e-28	1e-26
	GO:0034645	P	cellular macromolecule biosynthetic process	60	482	2.3e-28	1.3e-26
	GO:0009059	P	macromolecule biosynthetic process	60	485	3.1e-28	1.7e-26
	GO:0010556	P	regulation of macromolecule biosynthetic process	45	238	3.6e-28	1.9e-26
	GO:0006807	P	nitrogen compound metabolic process	69	702	6.4e-27	3.3e-25
	GO:0019538	P	protein metabolic process	51	374	7.2e-26	3.5e-24
	GO:0006139	P	nucleobase, nucleoside, nucleotide and nucleic acid metabolic process	60	562	3.5e-25	1.7e-23
	GO:0010467	P	gene expression	60	575	1e-24	4.7e-23
	GO:0043687	P	post-translational protein modification	23	36	1.1e-24	5e-23
	GO:0006952	P	defense response	27	82	1e-22	4.5e-21
	GO:0048856	P	anatomical structure development	43	330	2.7e-21	1.1e-19
	GO:0032502	P	developmental process	52	574	4.6e-19	1.9e-17
	GO:0010876	P	lipid localization	15	18	8.8e-18	3.4e-16
	GO:0044267	P	cellular protein metabolic process	39	338	8.9e-18	3.4e-16
	GO:0006464	P	protein modification process	25	144	1.9e-15	7.1e-14
	GO:0044085	P	cellular component biogenesis	19	75	1.3e-14	4.6e-13
	GO:0007275	P	multicellular organismal development	42	507	2.2e-14	7.8e-13
	GO:0043412	P	macromolecule modification	26	180	2.6e-14	8.7e-13
	GO:0009733	P	response to auxin stimulus	14	29	3e-14	9.9e-13
	GO:0022607	P	cellular component assembly	15	39	5.1e-14	1.7e-12
	GO:0051707	P	response to other organism	20	96	6.3e-14	2e-12
	GO:0007166	P	cell surface receptor linked signaling pathway	12	17	7.1e-14	2.2e-12
	GO:0032501	P	multicellular organismal process	42	527	7.5e-14	2.3e-12
	GO:0016070	P	RNA metabolic process	28	232	1.5e-13	4.3e-12
	GO:0033036	P	macromolecule localization	19	90	2.2e-13	6.3e-12
	GO:0065003	P	macromolecular complex assembly	13	29	5.2e-13	1.5e-11
	GO:0051179	P	localization	42	569	8e-13	2.2e-11
	GO:0009653	P	anatomical structure morphogenesis	18	90	2.1e-12	5.6e-11
	GO:0043933	P	macromolecular complex subunit organization	13	34	2.7e-12	7.1e-11
	GO:0034622	P	cellular macromolecular complex assembly	12	28	6.3e-12	1.7e-10
	GO:0006810	P	transport	39	540	9.9e-12	2.5e-10
	GO:0051234	P	establishment of localization	39	545	1.3e-11	3.2e-10
	GO:0034621	P	cellular macromolecular complex subunit organization	12	33	3e-11	7.4e-10
	GO:0042545	P	cell wall modification	11	26	5.4e-11	1.3e-09
	GO:0070887	P	cellular response to chemical stimulus	14	62	1.5e-10	3.5e-09
	GO:0009628	P	response to abiotic stimulus	27	318	6.3e-10	1.5e-08
	GO:0009617	P	response to bacterium	10	29	2.1e-09	4.7e-08
	GO:0040007	P	growth	12	51	2e-09	4.7e-08
	GO:0006869	P	lipid transport	15	94	2.3e-09	5e-08
	GO:0006979	P	response to oxidative stress	15	94	2.3e-09	5e-08
	GO:0048589	P	developmental growth	9	21	2.9e-09	6.2e-08
	GO:0009414	P	response to water deprivation	10	32	4.5e-09	9.6e-08
	GO:0016138	P	glycoside biosynthetic process	7	8	4.6e-09	9.7e-08
	GO:0022621	P	shoot system development	11	45	6.8e-09	1.4e-07
	GO:0048367	P	shoot development	11	45	6.8e-09	1.4e-07
	GO:0009415	P	response to water	10	37	1.5e-08	2.9e-07
	GO:0048366	P	leaf development	9	27	1.7e-08	3.4e-07
	GO:0009266	P	response to temperature stimulus	11	51	2.1e-08	4.1e-07
	GO:0032989	P	cellular component morphogenesis	9	28	2.2e-08	4.2e-07
	GO:0048827	P	phyllome development	9	29	2.9e-08	5.4e-07
	GO:0034637	P	cellular carbohydrate biosynthetic process	9	31	4.6e-08	8.5e-07
	GO:0006325	P	chromatin organization	8	21	4.6e-08	8.5e-07
	GO:0048869	P	cellular developmental process	12	71	5.2e-08	9.5e-07
	GO:0009755	P	hormone-mediated signaling pathway	11	57	5.7e-08	1e-06
	GO:0032870	P	cellular response to hormone stimulus	11	57	5.7e-08	1e-06
	GO:0009751	P	response to salicylic acid stimulus	6	7	6.8e-08	1.2e-06
	GO:0009719	P	response to endogenous stimulus	41	820	7.7e-08	1.3e-06
	GO:0007389	P	pattern specification process	7	15	1.1e-07	1.9e-06
	GO:0044262	P	cellular carbohydrate metabolic process	13	97	1.7e-07	2.8e-06
	GO:0009908	P	flower development	12	80	1.7e-07	2.8e-06
	GO:0019438	P	aromatic compound biosynthetic process	10	50	1.7e-07	2.8e-06
	GO:0042742	P	defense response to bacterium	8	26	1.8e-07	2.9e-06
	GO:0015979	P	photosynthesis	9	39	2.5e-07	3.9e-06
	GO:0006790	P	sulfur metabolic process	9	39	2.5e-07	3.9e-06
	GO:0051276	P	chromosome organization	8	28	2.9e-07	4.5e-06
	GO:0048518	P	positive regulation of biological process	9	41	3.6e-07	5.5e-06
	GO:0042398	P	cellular amino acid derivative biosynthetic process	10	56	4.3e-07	6.6e-06
	GO:0009611	P	response to wounding	8	30	4.6e-07	6.8e-06
	GO:0042592	P	homeostatic process	7	21	6.9e-07	1e-05
	GO:0009828	P	plant-type cell wall loosening	5	6	9.9e-07	1.5e-05
	GO:0009887	P	organ morphogenesis	7	23	1.1e-06	1.7e-05
	GO:0008361	P	regulation of cell size	8	35	1.2e-06	1.8e-05
	GO:0016049	P	cell growth	8	35	1.2e-06	1.8e-05
	GO:0019760	P	glucosinolate metabolic process	9	49	1.3e-06	1.8e-05
	GO:0016143	P	S-glycoside metabolic process	9	49	1.3e-06	1.8e-05
	GO:0019757	P	glycosinolate metabolic process	9	49	1.3e-06	1.8e-05
	GO:0032535	P	regulation of cellular component size	8	36	1.5e-06	2e-05
	GO:0090066	P	regulation of anatomical structure size	8	36	1.5e-06	2e-05
	GO:0006725	P	cellular aromatic compound metabolic process	11	82	1.5e-06	2e-05
	GO:0009056	P	catabolic process	16	185	1.6e-06	2.1e-05
	GO:0006575	P	cellular amino acid derivative metabolic process	10	66	1.7e-06	2.2e-05
	GO:0019748	P	secondary metabolic process	24	394	1.8e-06	2.3e-05
	GO:0048519	P	negative regulation of biological process	11	84	1.8e-06	2.4e-05
	GO:0016053	P	organic acid biosynthetic process	9	58	4.6e-06	5.8e-05
	GO:0046394	P	carboxylic acid biosynthetic process	9	58	4.6e-06	5.8e-05
	GO:0016051	P	carbohydrate biosynthetic process	10	77	5.8e-06	7.2e-05
	GO:0009743	P	response to carbohydrate stimulus	9	62	7.5e-06	9.3e-05
	GO:0009699	P	phenylpropanoid biosynthetic process	7	33	8.9e-06	0.00011
	GO:0009605	P	response to external stimulus	9	65	1.1e-05	0.00013
	GO:0016144	P	S-glycoside biosynthetic process	7	34	1.1e-05	0.00013
	GO:0019761	P	glucosinolate biosynthetic process	7	34	1.1e-05	0.00013
	GO:0019758	P	glycosinolate biosynthetic process	7	34	1.1e-05	0.00013
	GO:0006091	P	generation of precursor metabolites and energy	8	49	1.1e-05	0.00013
	GO:0010200	P	response to chitin	8	52	1.7e-05	0.00019
	GO:0009698	P	phenylpropanoid metabolic process	7	37	1.7e-05	0.0002
	GO:0009725	P	response to hormone stimulus	33	755	2.1e-05	0.00024
	GO:0048878	P	chemical homeostasis	5	14	2.2e-05	0.00025
	GO:0022402	P	cell cycle process	6	26	2.6e-05	0.00029
	GO:0010035	P	response to inorganic substance	6	27	3.2e-05	0.00035
	GO:0048522	P	positive regulation of cellular process	6	28	3.8e-05	0.00042
	GO:0051239	P	regulation of multicellular organismal process	7	44	4.6e-05	0.00051
	GO:0009308	P	amine metabolic process	9	80	4.8e-05	0.00052
	GO:0009404	P	toxin metabolic process	7	46	6e-05	0.00063
	GO:0009407	P	toxin catabolic process	7	46	6e-05	0.00063
	GO:0009408	P	response to heat	5	18	6e-05	0.00063
	GO:0016137	P	glycoside metabolic process	9	83	6.2e-05	0.00065
	GO:0048580	P	regulation of post-embryonic development	6	32	7.3e-05	0.00076
	GO:0007167	P	enzyme linked receptor protein signaling pathway	11	130	8e-05	0.00082
	GO:0007169	P	transmembrane receptor protein tyrosine kinase signaling pathway	11	130	8e-05	0.00082
	GO:0007010	P	cytoskeleton organization	6	33	8.5e-05	0.00086
	GO:0009309	P	amine biosynthetic process	6	33	8.5e-05	0.00086
	GO:0050793	P	regulation of developmental process	8	67	8.5e-05	0.00086
	GO:0009791	P	post-embryonic development	24	520	0.00013	0.0013
	GO:0046483	P	heterocycle metabolic process	9	93	0.00014	0.0014
	GO:0042127	P	regulation of cell proliferation	5	24	0.00019	0.0019
	GO:0048583	P	regulation of response to stimulus	6	40	0.00022	0.0021
	GO:0009753	P	response to jasmonic acid stimulus	11	152	0.00029	0.0028
	GO:0010016	P	shoot morphogenesis	5	27	0.00031	0.003
	GO:0044106	P	cellular amine metabolic process	7	62	0.00032	0.0031
	GO:0009409	P	response to cold	5	28	0.00036	0.0034
	GO:0009886	P	post-embryonic morphogenesis	5	29	0.00042	0.0039
	GO:0034641	P	cellular nitrogen compound metabolic process	8	93	0.00067	0.0062
	GO:0009664	P	plant-type cell wall organization	7	72	0.00074	0.0068
	GO:0048229	P	gametophyte development	6	52	0.00078	0.0071
	GO:0008283	P	cell proliferation	6	53	0.00085	0.0078
	GO:0009790	P	embryonic development	7	75	0.00092	0.0084
	GO:0009888	P	tissue development	6	54	0.00093	0.0084
	GO:0009607	P	response to biotic stimulus	21	497	0.00097	0.0087
	GO:0044271	P	cellular nitrogen compound biosynthetic process	7	76	0.00099	0.0088
	GO:0006457	P	protein folding	5	36	0.001	0.0089
	GO:0044272	P	sulfur compound biosynthetic process	7	81	0.0014	0.012
	GO:0032787	P	monocarboxylic acid metabolic process	7	85	0.0018	0.016
	GO:0003002	P	regionalization	7	86	0.0019	0.017
	GO:0051726	P	regulation of cell cycle	6	65	0.0022	0.019
	GO:0009827	P	plant-type cell wall modification	5	44	0.0023	0.019
	GO:0048646	P	anatomical structure formation involved in morphogenesis	7	90	0.0024	0.021
	GO:0010154	P	fruit development	7	93	0.0029	0.025
	GO:0009651	P	response to salt stress	6	70	0.0032	0.026
	GO:0009793	P	embryonic development ending in seed dormancy	6	72	0.0036	0.03
	GO:0009987	P	cellular process	212	9400	0.0039	0.033
	GO:0048513	P	organ development	23	639	0.0041	0.034
	GO:0048731	P	system development	23	640	0.0042	0.034
	GO:0019684	P	photosynthesis, light reaction	6	78	0.0052	0.042
	GO:0007049	P	cell cycle	11	225	0.0055	0.045
	GO:0006970	P	response to osmotic stress	6	81	0.0061	0.049
	GO:0016740	F	transferase activity	72	902	4.4e-23	1.9e-20
	GO:0046872	F	metal ion binding	39	297	1.6e-19	2.3e-17
	GO:0046914	F	transition metal ion binding	33	195	1.1e-19	2.3e-17
	GO:0043169	F	cation binding	39	306	4e-19	3.4e-17
	GO:0043167	F	ion binding	39	306	4e-19	3.4e-17
	GO:0005515	F	protein binding	57	955	2.7e-13	1.9e-11
	GO:0016772	F	transferase activity, transferring phosphorus-containing groups	36	447	3.6e-12	2.2e-10
	GO:0016301	F	kinase activity	32	417	1.8e-10	9.6e-09
	GO:0016765	F	transferase activity, transferring alkyl or aryl (other than methyl) groups	10	24	4.6e-10	2.2e-08
	GO:0008270	F	zinc ion binding	18	160	9.1e-09	3.9e-07
	GO:0008289	F	lipid binding	10	45	7.3e-08	2.8e-06
	GO:0016491	F	oxidoreductase activity	32	555	1.1e-07	3.9e-06
	GO:0005198	F	structural molecule activity	11	63	1.4e-07	4.6e-06
	GO:0030554	F	adenyl nucleotide binding	34	645	3.2e-07	8.7e-06
	GO:0001882	F	nucleoside binding	34	645	3.2e-07	8.7e-06
	GO:0001883	F	purine nucleoside binding	34	645	3.2e-07	8.7e-06
	GO:0016741	F	transferase activity, transferring one-carbon groups	10	59	6.7e-07	1.7e-05
	GO:0016705	F	oxidoreductase activity, acting on paired donors, with incorporation or reduction of molecular oxygen	8	42	4.1e-06	9.7e-05
	GO:0008168	F	methyltransferase activity	9	58	4.6e-06	0.0001
	GO:0005488	F	binding	227	9111	4.7e-06	0.0001
	GO:0017076	F	purine nucleotide binding	36	822	8.5e-06	0.00017
	GO:0016563	F	transcription activator activity	6	24	1.8e-05	0.00035
	GO:0060089	F	molecular transducer activity	10	90	2e-05	0.00036
	GO:0004871	F	signal transducer activity	10	90	2e-05	0.00036
	GO:0003677	F	DNA binding	71	2229	3.1e-05	0.00053
	GO:0005524	F	ATP binding	29	645	4.1e-05	0.00064
	GO:0032559	F	adenyl ribonucleotide binding	29	645	4.1e-05	0.00064
	GO:0004364	F	glutathione transferase activity	7	48	7.6e-05	0.0012
	GO:0005215	F	transporter activity	21	410	8.5e-05	0.0012
	GO:0016684	F	oxidoreductase activity, acting on peroxide as acceptor	6	34	9.8e-05	0.0014
	GO:0004601	F	peroxidase activity	6	34	9.8e-05	0.0014
	GO:0004175	F	endopeptidase activity	6	39	0.00019	0.0026
	GO:0016209	F	antioxidant activity		43	0.00031	0.004
	GO:0032555	F	purine ribonucleotide binding	31	822	0.00045	0.0055
	GO:0032553	F	ribonucleotide binding	31	822	0.00045	0.0055
	GO:0030528	F	transcription regulator activity	57	1869	0.00056	0.0066
	GO:0016168	F	chlorophyll binding	5	32	0.00062	0.0072
	GO:0004713	F	protein tyrosine kinase activity	5	33	0.00071	0.0079
	GO:0004091	F	carboxylesterase activity	7	76	0.00099	0.011
	GO:0008509	F	anion transmembrane transporter activity	5	40	0.0015	0.016
	GO:0004857	F	enzyme inhibitor activity	7	85	0.0018	0.019
	GO:0009055	F	electron carrier activity	13	264	0.0025	0.026
	GO:0030246	F	carbohydrate binding	5	48	0.0032	0.032
	GO:0044464	C	cell part	308	6952	1.1e-52	1.4e-50
	GO:0005623	C	cell	308	6952	1.1e-52	1.4e-50
	GO:0005634	C	nucleus	48	212	4.5e-33	3.8e-31
	GO:0044425	C	membrane part	35	364	6.5e-14	4.1e-12
	GO:0044422	C	organelle part	40	523	1e-12	4.2e-11
	GO:0044446	C	intracellular organelle part	40	523	1e-12	4.2e-11
	GO:0009521	C	photosystem	6	7	6.8e-08	2.4e-06
	GO:0000785	C	chromatin	6	8	1.2e-07	3.3e-06
	GO:0000786	C	nucleosome	6	8	1.2e-07	3.3e-06
	GO:0009523	C	photosystem II	5	5	5.5e-07	1.3e-05
	GO:0032991	C	macromolecular complex	32	601	5.9e-07	1.3e-05
	GO:0005694	C	chromosome	8	35	1.2e-06	2.6e-05
	GO:0009579	C	thylakoid	9	52	2.1e-06	4e-05
	GO:0005886	C	plasma membrane	34	707	2.3e-06	4.1e-05
	GO:0005618	C	cell wall	22	374	7.9e-06	0.00013
	GO:0030312	C	external encapsulating structure	22	378	9.3e-06	0.00015
	GO:0031981	C	nuclear lumen	9	68	1.5e-05	0.00022
	GO:0043234	C	protein complex	18	319	8.6e-05	0.0012
	GO:0032993	C	protein-DNA complex	6	38	0.00017	0.0022
	GO:0005730	C	nucleolus	6	45	0.00039	0.0049
	GO:0031225	C	anchored to membrane	14	244	0.00043	0.0052
	GO:0010287	C	plastoglobule	7	66	0.00046	0.0052
	GO:0009505	C	plant-type cell wall	13	227	0.0007	0.0077
	GO:0044427	C	chromosomal part	8	96	0.00081	0.0085
	GO:0005576	C	extracellular region	13	255	0.0019	0.019
	GO:0031224	C	intrinsic to membrane	24	680	0.0043	0.042
	GO:0012505	C	endomembrane system	81	3152	0.0052	0.049

## Sheet: RNAseq_idd4 flg22
> Differentially regulated genes in idd4/WT 1hr after flg22-application, cut-off p<0.05
test_id	gene_id	locus	sample_1	sample_2	status	value_1	value_2	log2(fold_change)	test_stat	p_value	q_value
AT5G65080	AT5G65080	5:25997503-26002465	WTflgb_dir	idd4flgb_dir	OK	0.171716	1.52655	3.15218	4.27605	0.0001	0.011852
AT1G43800	AT1G43800	1:16577609-16579722	WTflgb_dir	idd4flgb_dir	OK	1.03514	6.80313	2.71637	4.78374	5e-05	0.007179
AT2G44390	AT2G44390	2:18325810-18326551	WTflgb_dir	idd4flgb_dir	OK	0.390906	2.31448	2.5658	1.97624	0.02505	0.31895
AT3G49130	AT3G49130	3:18210452-18211708	WTflgb_dir	idd4flgb_dir	OK	0.369175	2.15793	2.54727	2.34848	0.0042	0.137356
AT3G03180	AT3G03180	3:733386-734483	WTflgb_dir	idd4flgb_dir	OK	0.206309	1.07918	2.38705	1.40315	0.04665	0.417158
AT1G64010	AT1G64010	1:23750883-23751441	WTflgb_dir	idd4flgb_dir	OK	0.814942	3.85644	2.2425	1.82051	0.0188	0.290217
AT5G38930	AT5G38930	5:15585072-15585841	WTflgb_dir	idd4flgb_dir	OK	1.23539	5.66674	2.19755	2.80721	0.00195	0.091588
AT2G40710	AT2G40710	2:16980942-16981368	WTflgb_dir	idd4flgb_dir	OK	2.33325	10.5876	2.18197	2.18428	0.00515	0.151835
AT3G02480	AT3G02480	3:512311-513027	WTflgb_dir	idd4flgb_dir	OK	0.407729	1.70984	2.06818	1.54248	0.04155	0.400969
AT5G39890	AT5G39890	5:15974392-15976270	WTflgb_dir	idd4flgb_dir	OK	0.707067	2.93941	2.05561	2.78284	5e-05	0.007179
AT1G11362	AT1G11362	1:3824509-3825196	WTflgb_dir	idd4flgb_dir	OK	0.808824	3.17512	1.97292	1.89331	0.01485	0.260946
AT1G72530	AT1G72530	1:27312998-27313937	WTflgb_dir	idd4flgb_dir	OK	0.80632	3.08725	1.9369	2.04504	0.0102	0.216505
AT4G33720	AT4G33720	4:16182751-16183533	WTflgb_dir	idd4flgb_dir	OK	1.38717	5.26277	1.92368	2.28739	0.00065	0.044321
AT2G02080	AT2G02080	2:518158-521707	WTflgb_dir	idd4flgb_dir	OK	5.14364	19.4288	1.91733	6.27065	5e-05	0.007179
AT5G15120	AT5G15120	5:4898736-4900581	WTflgb_dir	idd4flgb_dir	OK	1.43607	5.40508	1.91218	3.45653	5e-05	0.007179
ATMG01090	ATMG01090	M:279462-280251	WTflgb_dir	idd4flgb_dir	OK	0.351901	1.31937	1.90661	1.31461	0.04985	0.427991
AT5G56580	AT5G56580	5:22904688-22906661	WTflgb_dir	idd4flgb_dir	OK	0.352794	1.28964	1.87007	1.98024	0.006	0.164025
AT4G00305	AT4G00305	4:131549-131930	WTflgb_dir	idd4flgb_dir	OK	4.06242	14.6235	1.84788	1.96815	0.00535	0.154381
AT3G57320	AT3G57320	3:21209956-21210863	WTflgb_dir	idd4flgb_dir	OK	0.489674	1.7591	1.84494	1.46625	0.02815	0.335218
AT1G51920	AT1G51920	1:19294228-19294579	WTflgb_dir	idd4flgb_dir	OK	2.31064	8.24183	1.83467	1.8783	0.03835	0.385026
AT2G45570	AT2G45570	2:18779792-18781958	WTflgb_dir	idd4flgb_dir	OK	0.6567	2.31135	1.81543	2.63011	5e-05	0.007179
AT2G14620	AT2G14620	2:6244780-6246233	WTflgb_dir	idd4flgb_dir	OK	0.285339	0.984612	1.78688	1.48258	0.0303	0.348402
AT5G65070	AT5G65070	5:25992242-25996174	WTflgb_dir	idd4flgb_dir	OK	0.355849	1.22212	1.78005	2.60357	0.00045	0.035009
AT5G48390	AT5G48390	5:19612061-19615383	WTflgb_dir	idd4flgb_dir	OK	0.464219	1.59356	1.77937	2.73101	0.0001	0.011852
AT5G11290	AT5G11290	5:3599000-3600472	WTflgb_dir	idd4flgb_dir	OK	0.342917	1.168	1.76811	1.59949	0.01575	0.266167
AT5G42800	AT5G42800	5:17164140-17165918	WTflgb_dir	idd4flgb_dir	OK	1.1631	3.94167	1.76083	2.8728	5e-05	0.007179
AT1G52690	AT1G52690	1:19619744-19623461	WTflgb_dir	idd4flgb_dir	OK	0.322052	1.08122	1.7473	1.77393	0.0094	0.210665
AT2G36985	AT2G36985	2:15534778-15535192	WTflgb_dir	idd4flgb_dir	OK	2.84474	9.15673	1.68654	1.86127	0.00895	0.206341
AT3G10040	AT3G10040	3:3096414-3098071	WTflgb_dir	idd4flgb_dir	OK	2.01443	6.28481	1.6415	3.74299	5e-05	0.007179
AT2G14580	AT2G14580	2:6225534-6226224	WTflgb_dir	idd4flgb_dir	OK	4.58741	14.218	1.63197	2.97949	0.0001	0.011852
AT2G31345	AT2G31345	2:13365231-13365800	WTflgb_dir	idd4flgb_dir	OK	12.7703	39.3136	1.62223	3.6057	5e-05	0.007179
AT4G28460	AT4G28460	4:14065996-14066543	WTflgb_dir	idd4flgb_dir	OK	18.7357	56.4279	1.59062	3.93938	5e-05	0.007179
AT5G20260	AT5G20260	5:6836805-6839532	WTflgb_dir	idd4flgb_dir	OK	0.901751	2.66912	1.56556	2.80548	5e-05	0.007179
AT5G28490	AT5G28490	5:10454392-10455196	WTflgb_dir	idd4flgb_dir	OK	0.723689	2.13078	1.55794	1.70694	0.02815	0.335218
AT5G10140	AT5G10140	5:3173496-3179448	WTflgb_dir	idd4flgb_dir	OK	0.377077	1.10172	1.54683	2.6204	0.00015	0.015768
AT1G68430	AT1G68430	1:25654904-25655444	WTflgb_dir	idd4flgb_dir	OK	1.35825	3.83323	1.49681	1.65569	0.0208	0.298156
AT3G54710	AT3G54710	3:20251840-20254199	WTflgb_dir	idd4flgb_dir	OK	0.569323	1.54077	1.43633	1.95029	0.00255	0.103524
AT4G39190	AT4G39190	4:18251810-18253073	WTflgb_dir	idd4flgb_dir	OK	1.05372	2.8458	1.43335	2.22016	0.0016	0.080731
AT2G19590	AT2G19590	2:8475965-8477502	WTflgb_dir	idd4flgb_dir	OK	1.08852	2.93926	1.43309	2.21539	0.0007	0.045955
AT3G49820	AT3G49820	3:18481236-18481722	WTflgb_dir	idd4flgb_dir	OK	1.45238	3.86921	1.41362	1.2197	0.04765	0.421382
AT2G42955	AT2G42955	2:17866685-17867572	WTflgb_dir	idd4flgb_dir	OK	0.618514	1.62859	1.39675	1.275	0.04235	0.403616
AT5G66005	AT5G66005	5:26397671-26399274	WTflgb_dir	idd4flgb_dir	OK	0.390564	1.0245	1.39129	1.31566	0.0319	0.354643
AT5G65130	AT5G65130	5:26017402-26018236	WTflgb_dir	idd4flgb_dir	OK	0.94013	2.45622	1.38551	1.51927	0.0248	0.318135
AT4G22490	AT4G22490	4:11849700-11850331	WTflgb_dir	idd4flgb_dir	OK	85.6082	223.482	1.38434	3.88693	5e-05	0.007179
AT1G13410	AT1G13410	1:4601260-4603298	WTflgb_dir	idd4flgb_dir	OK	0.601915	1.56478	1.37833	1.83077	0.00415	0.137245
AT1G59740	AT1G59740	1:21968070-21972411	WTflgb_dir	idd4flgb_dir	OK	1.86684	4.79168	1.35993	3.71805	5e-05	0.007179
AT3G23325	AT3G23325	3:8345770-8347062	WTflgb_dir	idd4flgb_dir	OK	0.537489	1.37338	1.35343	1.21543	0.0416	0.401013
AT4G22513	AT4G22513	4:11854808-11857313	WTflgb_dir	idd4flgb_dir	OK	172.079	439.393	1.35244	2.22642	0.0002	0.018989
AT1G51913	AT1G51913	1:19292908-19293339	WTflgb_dir	idd4flgb_dir	OK	2.79849	7.09838	1.34284	1.41175	0.0408	0.396767
AT4G22517	AT4G22517	4:11854808-11857313	WTflgb_dir	idd4flgb_dir	OK	282.427	710.73	1.33142	2.87958	5e-05	0.007179
AT5G44430	AT5G44430	5:17908944-17909507	WTflgb_dir	idd4flgb_dir	OK	2.73749	6.87515	1.32854	1.7507	0.01	0.214581
AT4G22505	AT4G22505	4:11851227-11853018	WTflgb_dir	idd4flgb_dir	OK	17.0597	42.8171	1.32759	4.58362	5e-05	0.007179
AT5G65350	AT5G65350	5:26119210-26119825	WTflgb_dir	idd4flgb_dir	OK	2.23209	5.55756	1.31606	1.70732	0.00745	0.185306
AT2G17080	AT2G17080	2:7433325-7434117	WTflgb_dir	idd4flgb_dir	OK	0.936732	2.31617	1.30604	1.32855	0.03275	0.358121
AT3G22410	AT3G22410	3:7933166-7935808	WTflgb_dir	idd4flgb_dir	OK	0.424222	1.03131	1.28159	1.63492	0.01365	0.251103
AT1G48175	AT1G48175	1:17790506-17792331	WTflgb_dir	idd4flgb_dir	OK	0.66615	1.61692	1.27933	1.55582	0.01005	0.214611
AT2G16060	AT2G16060	2:6982530-6983631	WTflgb_dir	idd4flgb_dir	OK	2.3618	5.69095	1.26878	2.13579	0.0012	0.064807
AT3G61250	AT3G61250	3:22671001-22672738	WTflgb_dir	idd4flgb_dir	OK	0.845788	2.03651	1.26773	1.7312	0.0048	0.147937
AT4G39610	AT4G39610	4:18393569-18394745	WTflgb_dir	idd4flgb_dir	OK	0.927495	2.2273	1.26389	1.60387	0.0064	0.169451
AT4G30140	AT4G30140	4:14738386-14740676	WTflgb_dir	idd4flgb_dir	OK	10.2045	24.5049	1.26386	3.84673	5e-05	0.007179
AT4G21440	AT4G21440	4:11418245-11419760	WTflgb_dir	idd4flgb_dir	OK	0.613104	1.46765	1.25931	1.4175	0.02485	0.318135
AT1G53610	AT1G53610	1:20008995-20009320	WTflgb_dir	idd4flgb_dir	OK	5.26981	12.5834	1.2557	1.23064	0.03935	0.389748
AT1G32960	AT1G32960	1:11945306-11948650	WTflgb_dir	idd4flgb_dir	OK	0.453024	1.07816	1.2509	1.81884	0.00515	0.151835
AT4G37710	AT4G37710	4:17718127-17718742	WTflgb_dir	idd4flgb_dir	OK	1.38872	3.30029	1.24884	1.29613	0.02985	0.344768
AT4G04810	AT4G04810	4:2441326-2442567	WTflgb_dir	idd4flgb_dir	OK	0.737078	1.74087	1.23992	1.30429	0.02855	0.336577
AT3G05727	AT3G05727	3:1693551-1694138	WTflgb_dir	idd4flgb_dir	OK	124.405	291.488	1.22839	3.66865	5e-05	0.007179
AT1G30740	AT1G30740	1:10903028-10904630	WTflgb_dir	idd4flgb_dir	OK	2.88229	6.7408	1.22571	2.6575	5e-05	0.007179
AT3G23480	AT3G23480	3:8418800-8422916	WTflgb_dir	idd4flgb_dir	OK	0.431795	1.00545	1.21943	1.86586	0.0035	0.126653
AT1G09680	AT1G09680	1:3134106-3135930	WTflgb_dir	idd4flgb_dir	OK	0.611746	1.4093	1.20398	1.49571	0.01525	0.264293
AT3G48580	AT3G48580	3:18007164-18008488	WTflgb_dir	idd4flgb_dir	OK	0.888437	2.03791	1.19775	1.54015	0.0134	0.249361
AT4G34400	AT4G34400	4:16445207-16447773	WTflgb_dir	idd4flgb_dir	OK	0.735227	1.68435	1.19593	1.84118	0.003	0.115174
AT5G09876	AT5G09876	5:3079986-3080435	WTflgb_dir	idd4flgb_dir	OK	2.27129	5.19808	1.19446	1.5648	0.0489	0.424778
AT1G24240	AT1G24240	1:8586352-8588116	WTflgb_dir	idd4flgb_dir	OK	0.548665	1.25277	1.19113	1.36008	0.0292	0.340827
AT3G09790	AT3G09790	3:3003861-3006192	WTflgb_dir	idd4flgb_dir	OK	0.970981	2.21324	1.18865	2.0595	0.00145	0.075537
AT3G09405	AT3G09405	3:2894811-2901019	WTflgb_dir	idd4flgb_dir	OK	1.36769	3.11498	1.18749	2.06187	0.00165	0.082082
AT3G50845	AT3G50845	3:18899929-18901209	WTflgb_dir	idd4flgb_dir	OK	0.700295	1.58439	1.1779	1.1754	0.04585	0.414174
AT2G43640	AT2G43640	2:18095774-18099136	WTflgb_dir	idd4flgb_dir	OK	1.68146	3.79142	1.17303	1.2158	0.04845	0.423578
AT5G44420	AT5G44420	5:17907068-17907598	WTflgb_dir	idd4flgb_dir	OK	10.3166	23.0947	1.16259	2.23603	0.00075	0.048339
AT4G37990	AT4G37990	4:17855875-17857639	WTflgb_dir	idd4flgb_dir	OK	0.43924	0.979151	1.15652	1.25249	0.03885	0.386966
AT1G09640	AT1G09640	1:3119877-3122526	WTflgb_dir	idd4flgb_dir	OK	43.3394	96.4875	1.15466	4.10505	5e-05	0.007179
AT5G58390	AT5G58390	5:23599566-23601325	WTflgb_dir	idd4flgb_dir	OK	1.1538	2.5517	1.14506	1.7823	0.005	0.149915
AT3G14890	AT3G14890	3:5008741-5013265	WTflgb_dir	idd4flgb_dir	OK	0.68147	1.48235	1.12116	2.08617	0.001	0.057338
AT5G57510	AT5G57510	5:23289163-23289556	WTflgb_dir	idd4flgb_dir	OK	8.78345	19.0761	1.1189	1.66522	0.00835	0.198467
AT1G50580	AT1G50580	1:18730830-18732177	WTflgb_dir	idd4flgb_dir	OK	1.21802	2.64516	1.11882	1.57928	0.0112	0.228397
AT4G27660	AT4G27660	4:13817094-13818136	WTflgb_dir	idd4flgb_dir	OK	0.947036	2.04672	1.11182	1.33237	0.0331	0.360021
AT5G41130	AT5G41130	5:16459583-16463272	WTflgb_dir	idd4flgb_dir	OK	0.452952	0.978775	1.11162	1.59721	0.00785	0.19201
AT1G06135	AT1G06135	1:1862196-1862742	WTflgb_dir	idd4flgb_dir	OK	15.555	33.5561	1.1092	2.45749	5e-05	0.007179
AT5G58600	AT5G58600	5:23683790-23685725	WTflgb_dir	idd4flgb_dir	OK	0.776617	1.67054	1.10504	1.49651	0.01525	0.264293
AT3G58820	AT3G58820	3:21752532-21754615	WTflgb_dir	idd4flgb_dir	OK	0.586817	1.26004	1.10248	1.35502	0.0237	0.314176
AT4G09012	AT4G09012	4:5780469-5783464	WTflgb_dir	idd4flgb_dir	OK	0.934927	2.00492	1.10062	2.02222	0.003	0.115174
AT1G61410	AT1G61410	1:22658551-22659461	WTflgb_dir	idd4flgb_dir	OK	1.45771	3.12443	1.09988	1.50714	0.01035	0.217856
AT2G34650	AT2G34650	2:14589759-14591788	WTflgb_dir	idd4flgb_dir	OK	2.70668	5.78534	1.09588	2.52303	5e-05	0.007179
AT5G43290	AT5G43290	5:17371837-17373201	WTflgb_dir	idd4flgb_dir	OK	0.923954	1.97376	1.09506	1.39909	0.01805	0.284864
AT3G05810	AT3G05810	3:1730975-1732384	WTflgb_dir	idd4flgb_dir	OK	1.15137	2.45567	1.09276	1.54101	0.01565	0.264985
AT4G36490	AT4G36490	4:17221995-17225016	WTflgb_dir	idd4flgb_dir	OK	0.556444	1.18038	1.08494	1.63837	0.0087	0.202427
AT4G22880	AT4G22880	4:12004767-12006209	WTflgb_dir	idd4flgb_dir	OK	1.13897	2.41436	1.08391	1.61483	0.0104	0.218128
AT5G20240	AT5G20240	5:6829041-6831515	WTflgb_dir	idd4flgb_dir	OK	0.598085	1.26529	1.08104	1.43777	0.01355	0.250306
AT1G49700	AT1G49700	1:18388791-18390496	WTflgb_dir	idd4flgb_dir	OK	0.537647	1.13735	1.08095	1.15062	0.0472	0.41866
AT1G17410	AT1G17410	1:5968533-5969995	WTflgb_dir	idd4flgb_dir	OK	2.02939	4.27742	1.0757	1.90569	0.00305	0.115586
AT1G05640	AT1G05640	1:1687435-1689501	WTflgb_dir	idd4flgb_dir	OK	1.04267	2.19691	1.07519	1.85028	0.00455	0.143232
AT1G53600	AT1G53600	1:20001262-20003416	WTflgb_dir	idd4flgb_dir	OK	0.469424	0.988763	1.07473	1.27306	0.03545	0.371541
AT1G64700	AT1G64700	1:24039809-24040595	WTflgb_dir	idd4flgb_dir	OK	2.9754	6.26306	1.07378	1.90521	0.0041	0.137133
AT1G75580	AT1G75580	1:28377460-28378178	WTflgb_dir	idd4flgb_dir	OK	1.41262	2.96859	1.07141	1.19775	0.04695	0.418334
AT1G26410	AT1G26410	1:9138674-9140439	WTflgb_dir	idd4flgb_dir	OK	4.02391	8.45001	1.07035	2.64351	5e-05	0.007179
AT3G56790	AT3G56790	3:21033834-21034455	WTflgb_dir	idd4flgb_dir	OK	7.27504	15.2696	1.06963	2.18377	0.0005	0.037575
AT4G31970	AT4G31970	4:15462407-15464358	WTflgb_dir	idd4flgb_dir	OK	0.74465	1.55996	1.06687	1.43237	0.0177	0.281859
AT1G31310	AT1G31310	1:11198352-11200141	WTflgb_dir	idd4flgb_dir	OK	2.69607	5.63929	1.06466	2.36498	0.0002	0.018989
AT1G74490	AT1G74490	1:27994699-27996742	WTflgb_dir	idd4flgb_dir	OK	1.27807	2.66958	1.06264	1.8105	0.00355	0.126653
AT1G74650	AT1G74650	1:28041190-28042995	WTflgb_dir	idd4flgb_dir	OK	17.9812	37.5345	1.06173	3.34226	5e-05	0.007179
AT3G03370	AT3G03370	3:797253-799148	WTflgb_dir	idd4flgb_dir	OK	1.08267	2.25053	1.05567	1.6136	0.0105	0.219444
AT3G57500	AT3G57500	3:21281847-21282591	WTflgb_dir	idd4flgb_dir	OK	1.76307	3.66412	1.05538	1.35327	0.0321	0.355414
AT3G20898	AT3G20898	3:7323682-7324670	WTflgb_dir	idd4flgb_dir	OK	2.62623	5.45072	1.05345	1.66048	0.0047	0.145618
AT1G52030	AT1G52030	1:19345939-19349088	WTflgb_dir	idd4flgb_dir	OK	0.743932	1.54282	1.05233	1.78915	0.0035	0.126653
AT4G23230	AT4G23230	4:12157568-12160270	WTflgb_dir	idd4flgb_dir	OK	0.626149	1.29619	1.0497	1.55736	0.0099	0.213995
AT4G22520	AT4G22520	4:11858613-11858970	WTflgb_dir	idd4flgb_dir	OK	33.9124	70.0439	1.04645	2.28729	0.00065	0.044321
AT4G01390	AT4G01390	4:570241-571595	WTflgb_dir	idd4flgb_dir	OK	0.93223	1.91929	1.04181	1.29937	0.02515	0.319992
AT4G11070	AT4G11070	4:6759302-6760794	WTflgb_dir	idd4flgb_dir	OK	3.64671	7.50696	1.04163	2.38407	5e-05	0.007179
AT1G63730	AT1G63730	1:23641769-23645132	WTflgb_dir	idd4flgb_dir	OK	0.640867	1.31774	1.03997	1.68897	0.00535	0.154381
AT3G55646	AT3G55646	3:20644895-20646655	WTflgb_dir	idd4flgb_dir	OK	0.718775	1.47425	1.03637	1.33262	0.04425	0.409997
AT1G33055	AT1G33055	1:11966469-11972578	WTflgb_dir	idd4flgb_dir	OK	29.3957	60.2621	1.03565	1.5491	0.03505	0.369984
AT3G05890	AT3G05890	3:1757630-1758492	WTflgb_dir	idd4flgb_dir	OK	1.73038	3.54564	1.03496	1.18354	0.03815	0.384329
AT1G62500	AT1G62500	1:23132044-23133502	WTflgb_dir	idd4flgb_dir	OK	7.20221	14.7371	1.03294	2.75567	5e-05	0.007179
AT3G11460	AT3G11460	3:3608249-3610121	WTflgb_dir	idd4flgb_dir	OK	0.809381	1.65169	1.02905	1.43071	0.017	0.276191
AT5G17390	AT5G17390	5:5727639-5728688	WTflgb_dir	idd4flgb_dir	OK	1.70794	3.48513	1.02896	1.77916	0.0107	0.222047
AT3G50410	AT3G50410	3:18709747-18710760	WTflgb_dir	idd4flgb_dir	OK	5.68164	11.5881	1.02826	2.28952	0.00025	0.022298
AT3G02000	AT3G02000	3:332274-333022	WTflgb_dir	idd4flgb_dir	OK	2.03782	4.1562	1.02824	1.37229	0.02975	0.344064
AT3G47130	AT3G47130	3:17353713-17354851	WTflgb_dir	idd4flgb_dir	OK	0.918376	1.87193	1.02737	1.16106	0.0471	0.418614
AT3G17300	AT3G17300	3:5907233-5908893	WTflgb_dir	idd4flgb_dir	OK	1.3056	2.65847	1.02588	1.51232	0.00985	0.213699
AT5G10070	AT5G10070	5:3148521-3150434	WTflgb_dir	idd4flgb_dir	OK	0.76934	1.56653	1.02588	1.38593	0.02445	0.316559
AT3G07650	AT3G07650	3:2441656-2444532	WTflgb_dir	idd4flgb_dir	OK	0.527942	1.07303	1.02324	1.43399	0.0193	0.293573
AT5G55290	AT5G55290	5:22422886-22424317	WTflgb_dir	idd4flgb_dir	OK	1.75783	3.56339	1.01946	1.6744	0.0086	0.201695
AT4G22485	AT4G22485	4:11844505-11846476	WTflgb_dir	idd4flgb_dir	OK	25.3973	51.44	1.01822	4.73214	5e-05	0.007179
AT1G61550	AT1G61550	1:22704197-22707826	WTflgb_dir	idd4flgb_dir	OK	0.765714	1.54694	1.01454	1.83412	0.0032	0.118973
AT2G24130	AT2G24130	2:10258147-10261220	WTflgb_dir	idd4flgb_dir	OK	0.683979	1.37977	1.0124	1.65246	0.0064	0.169451
AT2G41280	AT2G41280	2:17209696-17210423	WTflgb_dir	idd4flgb_dir	OK	9.07163	18.2674	1.00984	2.24104	0.00025	0.022298
AT4G19191	AT4G19191	4:10496227-10498192	WTflgb_dir	idd4flgb_dir	OK	0.756982	1.52155	1.00721	1.38936	0.02135	0.301874
AT5G02320	AT5G02320	5:483122-486434	WTflgb_dir	idd4flgb_dir	OK	1.19972	2.40866	1.00553	2.07161	0.0014	0.073148
AT2G23270	AT2G23270	2:9903214-9903845	WTflgb_dir	idd4flgb_dir	OK	9.1244	18.206	0.996611	2.10773	0.00055	0.039645
AT5G17610	AT5G17610	5:5803935-5805295	WTflgb_dir	idd4flgb_dir	OK	1.10959	2.20421	0.990231	1.30099	0.03385	0.363399
AT5G08000	AT5G08000	5:2563553-2565491	WTflgb_dir	idd4flgb_dir	OK	0.875755	1.73573	0.986941	1.41289	0.02355	0.314176
AT5G23000	AT5G23000	5:7696134-7697927	WTflgb_dir	idd4flgb_dir	OK	0.634464	1.25726	0.98667	1.23244	0.0332	0.360021
AT2G40180	AT2G40180	2:16782521-16784147	WTflgb_dir	idd4flgb_dir	OK	7.39519	14.5964	0.98095	2.76073	5e-05	0.007179
AT5G11140	AT5G11140	5:3545342-3546068	WTflgb_dir	idd4flgb_dir	OK	11.4833	22.6473	0.979796	2.28651	0.0002	0.018989
AT5G28340	AT5G28340	5:10314117-10317160	WTflgb_dir	idd4flgb_dir	OK	0.505257	0.990369	0.970949	1.38809	0.0242	0.31587
AT2G32210	AT2G32210	2:13677985-13678830	WTflgb_dir	idd4flgb_dir	OK	12.9501	25.3604	0.969616	2.55188	5e-05	0.007179
AT1G69930	AT1G69930	1:26337496-26338795	WTflgb_dir	idd4flgb_dir	OK	9.06424	17.7379	0.968581	2.67436	5e-05	0.007179
AT1G52565	AT1G52565	1:19579885-19580686	WTflgb_dir	idd4flgb_dir	OK	2.48888	4.86652	0.967397	1.45316	0.0153	0.264382
AT4G01360	AT4G01360	4:564759-566310	WTflgb_dir	idd4flgb_dir	OK	4.64457	9.08131	0.967354	2.35688	0.0001	0.011852
AT1G19610	AT1G19610	1:6781482-6782039	WTflgb_dir	idd4flgb_dir	OK	16.374	32.0039	0.966843	2.26357	0.0001	0.011852
AT1G15520	AT1G15520	1:5331857-5338326	WTflgb_dir	idd4flgb_dir	OK	0.922126	1.79604	0.961787	2.30703	0.0002	0.018989
AT1G11925	AT1G11925	1:4025929-4026732	WTflgb_dir	idd4flgb_dir	OK	1.94023	3.77485	0.960195	1.2358	0.0281	0.335218
AT2G02060	AT2G02060	2:495569-497747	WTflgb_dir	idd4flgb_dir	OK	1.40528	2.73372	0.960005	1.75117	0.0054	0.155237
AT5G25920	AT5G25920	5:9044205-9046528	WTflgb_dir	idd4flgb_dir	OK	1.09718	2.13411	0.959838	1.66189	0.00505	0.150393
AT3G02620	AT3G02620	3:560255-561880	WTflgb_dir	idd4flgb_dir	OK	0.656744	1.27263	0.954413	1.24538	0.04315	0.40555
AT1G55915	AT1G55915	1:20907546-20909638	WTflgb_dir	idd4flgb_dir	OK	0.772602	1.49521	0.95255	1.3708	0.0209	0.298862
AT4G19980	AT4G19980	4:10828152-10828536	WTflgb_dir	idd4flgb_dir	OK	5.4135	10.4728	0.952006	1.21977	0.04525	0.41234
AT1G26390	AT1G26390	1:9130016-9131779	WTflgb_dir	idd4flgb_dir	OK	3.39161	6.55129	0.949809	2.00105	0.00095	0.05537
AT4G30130	AT4G30130	4:14734818-14737978	WTflgb_dir	idd4flgb_dir	OK	0.572242	1.10325	0.94707	1.49836	0.01395	0.254238
AT1G62280	AT1G62280	1:23007146-23008585	WTflgb_dir	idd4flgb_dir	OK	1.48531	2.85954	0.945018	1.4866	0.0147	0.260122
AT1G53060	AT1G53060	1:19776051-19776780	WTflgb_dir	idd4flgb_dir	OK	9.53869	18.3523	0.944095	2.11069	0.00045	0.035009
AT3G02550	AT3G02550	3:536504-537998	WTflgb_dir	idd4flgb_dir	OK	27.8282	53.4852	0.942589	3.08901	5e-05	0.007179
AT1G26340	AT1G26340	1:9113899-9114977	WTflgb_dir	idd4flgb_dir	OK	4.79805	9.22104	0.942481	1.98842	0.001	0.057338
AT4G31050	AT4G31050	4:15114249-15115633	WTflgb_dir	idd4flgb_dir	OK	0.911633	1.74895	0.939967	1.13734	0.04835	0.423578
AT1G21320	AT1G21320	1:7462833-7466164	WTflgb_dir	idd4flgb_dir	OK	1.28616	2.46192	0.936711	1.98156	0.00205	0.094034
AT1G13710	AT1G13710	1:4702724-4704657	WTflgb_dir	idd4flgb_dir	OK	0.696597	1.33252	0.935766	1.17635	0.045	0.412219
AT3G49620	AT3G49620	3:18393746-18396816	WTflgb_dir	idd4flgb_dir	OK	7.06105	13.4794	0.932805	3.13069	5e-05	0.007179
AT3G26200	AT3G26200	3:9589281-9591179	WTflgb_dir	idd4flgb_dir	OK	6.55405	12.4915	0.930492	2.75807	5e-05	0.007179
AT3G43250	AT3G43250	3:15216712-15217462	WTflgb_dir	idd4flgb_dir	OK	1.76138	3.35376	0.929073	1.22611	0.04195	0.402629
AT1G48210	AT1G48210	1:17798430-17801987	WTflgb_dir	idd4flgb_dir	OK	0.613056	1.16329	0.924116	1.49746	0.0156	0.2649
AT1G72950	AT1G72950	1:27444584-27445980	WTflgb_dir	idd4flgb_dir	OK	1.54039	2.91953	0.922438	1.43828	0.018	0.284864
AT5G05320	AT5G05320	5:1575005-1576731	WTflgb_dir	idd4flgb_dir	OK	0.766114	1.44985	0.920272	1.20656	0.0415	0.400925
AT5G35732	AT5G35732	5:13897939-13898387	WTflgb_dir	idd4flgb_dir	OK	12.3878	23.3685	0.915644	1.7527	0.0046	0.144291
AT3G19615	AT3G19615	3:6814965-6815403	WTflgb_dir	idd4flgb_dir	OK	58.2638	109.839	0.914721	2.70872	5e-05	0.007179
AT1G65870	AT1G65870	1:24503623-24504193	WTflgb_dir	idd4flgb_dir	OK	5.96164	11.2332	0.913989	1.55132	0.00895	0.206341
AT4G23410	AT4G23410	4:12223952-12225323	WTflgb_dir	idd4flgb_dir	OK	1.79896	3.37457	0.907543	1.48344	0.01445	0.25918
AT4G19890	AT4G19890	4:10786947-10789053	WTflgb_dir	idd4flgb_dir	OK	1.37443	2.5767	0.906689	1.60627	0.0099	0.213995
AT4G26570	AT4G26570	4:13408421-13411070	WTflgb_dir	idd4flgb_dir	OK	1.38861	2.60316	0.906628	1.76986	0.0049	0.149431
AT1G01225	AT1G01225	1:95986-97407	WTflgb_dir	idd4flgb_dir	OK	2.30225	4.31585	0.906605	1.64836	0.0076	0.187978
AT5G42580	AT5G42580	5:17023645-17025229	WTflgb_dir	idd4flgb_dir	OK	1.09538	2.05179	0.905455	1.33924	0.02815	0.335218
AT5G59720	AT5G59720	5:24062576-24063277	WTflgb_dir	idd4flgb_dir	OK	2.05025	3.83506	0.903446	1.3937	0.041	0.397835
AT2G47140	AT2G47140	2:19350739-19352088	WTflgb_dir	idd4flgb_dir	OK	60.4505	113	0.902494	3.03261	5e-05	0.007179
AT1G48640	AT1G48640	1:17986357-17988991	WTflgb_dir	idd4flgb_dir	OK	0.80848	1.50859	0.899914	1.4211	0.02815	0.335218
AT1G55140	AT1G55140	1:20572404-20574348	WTflgb_dir	idd4flgb_dir	OK	1.69119	3.14879	0.896758	1.64864	0.01325	0.248666
AT5G64110	AT5G64110	5:25654073-25656030	WTflgb_dir	idd4flgb_dir	OK	9.65706	17.962	0.895293	2.72926	5e-05	0.007179
AT1G01560	AT1G01560	1:202135-204335	WTflgb_dir	idd4flgb_dir	OK	9.37263	17.4293	0.89499	2.96814	5e-05	0.007179
AT4G28150	AT4G28150	4:13977302-13979006	WTflgb_dir	idd4flgb_dir	OK	1.64399	3.05225	0.892672	1.55516	0.0118	0.234671
AT2G45760	AT2G45760	2:18847006-18847821	WTflgb_dir	idd4flgb_dir	OK	17.7837	32.9936	0.891633	2.6475	5e-05	0.007179
AT3G08820	AT3G08820	3:2677117-2679179	WTflgb_dir	idd4flgb_dir	OK	0.601842	1.11637	0.891359	1.19059	0.04625	0.416085
AT3G48630	AT3G48630	3:18018225-18018808	WTflgb_dir	idd4flgb_dir	OK	6.97079	12.9248	0.890747	1.56152	0.0107	0.222047
AT3G06435	AT3G06435	3:1969120-1970784	WTflgb_dir	idd4flgb_dir	OK	1.44354	2.67261	0.888638	1.41574	0.0248	0.318135
AT5G02502	AT5G02502	5:558284-559235	WTflgb_dir	idd4flgb_dir	OK	2.64173	4.88303	0.886295	1.4048	0.0317	0.353646
AT1G62420	AT1G62420	1:23102792-23104647	WTflgb_dir	idd4flgb_dir	OK	19.6542	36.2676	0.883846	3.03093	5e-05	0.007179
AT1G19320	AT1G19320	1:6679280-6680252	WTflgb_dir	idd4flgb_dir	OK	10.2299	18.8531	0.882008	2.36486	5e-05	0.007179
AT5G51380	AT5G51380	5:20875875-20878464	WTflgb_dir	idd4flgb_dir	OK	4.09375	7.50301	0.874048	1.61496	0.007	0.178127
AT5G27760	AT5G27760	5:9830342-9831790	WTflgb_dir	idd4flgb_dir	OK	91.7184	168.001	0.873185	3.66003	5e-05	0.007179
AT4G31950	AT4G31950	4:15455162-15457121	WTflgb_dir	idd4flgb_dir	OK	37.3363	68.3042	0.871396	2.70474	5e-05	0.007179
AT5G38380	AT5G38380	5:15345443-15348427	WTflgb_dir	idd4flgb_dir	OK	0.891072	1.62754	0.86908	1.45031	0.0132	0.248666
AT4G33070	AT4G33070	4:15952288-15954771	WTflgb_dir	idd4flgb_dir	OK	0.901261	1.64495	0.868031	1.38816	0.0205	0.298156
AT3G23260	AT3G23260	3:8313333-8314422	WTflgb_dir	idd4flgb_dir	OK	2.30746	4.20321	0.865184	1.40613	0.01975	0.296314
AT4G31770	AT4G31770	4:15370065-15372596	WTflgb_dir	idd4flgb_dir	OK	1.43441	2.60907	0.863085	1.66936	0.00465	0.145087
AT3G23250	AT3G23250	3:8309208-8310826	WTflgb_dir	idd4flgb_dir	OK	5.68971	10.2942	0.855403	2.25667	0.00015	0.015768
AT4G23920	AT4G23920	4:12431276-12433864	WTflgb_dir	idd4flgb_dir	OK	1.02473	1.8524	0.854151	1.48733	0.0208	0.298156
AT1G58225	AT1G58225	1:21564110-21565171	WTflgb_dir	idd4flgb_dir	OK	1.88388	3.39813	0.851036	1.19012	0.0453	0.412583
AT3G12910	AT3G12910	3:4109374-4110648	WTflgb_dir	idd4flgb_dir	OK	31.7521	57.2387	0.850141	2.55518	5e-05	0.007179
AT2G43620	AT2G43620	2:18093769-18095025	WTflgb_dir	idd4flgb_dir	OK	211.699	381.467	0.849542	2.72312	5e-05	0.007179
AT2G41340	AT2G41340	2:17229007-17230482	WTflgb_dir	idd4flgb_dir	OK	2.16776	3.90073	0.847542	1.46226	0.01355	0.250306
AT3G18080	AT3G18080	3:6191556-6194452	WTflgb_dir		OK	3.60317	6.46513	0.843413	2.34529	0.00015	0.015768
AT4G18170	AT4G18170	4:10061372-10062841	WTflgb_dir	idd4flgb_dir	OK	71.5174	128.006	0.839846	2.83267	5e-05	0.007179
AT2G35030	AT2G35030	2:14760868-14763077	WTflgb_dir	idd4flgb_dir	OK	1.19305	2.13379	0.838762	1.50737	0.01225	0.240105
AT1G71110	AT1G71110	1:26818082-26821004	WTflgb_dir	idd4flgb_dir	OK	0.96206	1.71998	0.838192	1.45063	0.01495	0.261662
AT1G65700	AT1G65700	1:24434202-24436294	WTflgb_dir	idd4flgb_dir	OK	1.24193	2.21341	0.833684	1.43196	0.02945	0.342388
AT3G20260	AT3G20260	3:7064053-7066503	WTflgb_dir	idd4flgb_dir	OK	2.74238	4.88115	0.831793	2.04102	0.00085	0.052486
AT3G53490	AT3G53490	3:19832471-19834073	WTflgb_dir	idd4flgb_dir	OK	2.66628	4.74333	0.831069	1.6638	0.006	0.164025
AT3G06420	AT3G06420	3:1954989-1956397	WTflgb_dir	idd4flgb_dir	OK	1.86112	3.31064	0.830936	1.37231	0.0189	0.290744
AT5G03530	AT5G03530	5:885521-887390	WTflgb_dir	idd4flgb_dir	OK	1.5578	2.76729	0.828964	1.46763	0.01165	0.233529
AT3G12145	AT3G12145	3:3874498-3876237	WTflgb_dir	idd4flgb_dir	OK	3.17531	5.63602	0.827779	1.8145	0.0019	0.090199
AT2G24140	AT2G24140	2:10262553-10264033	WTflgb_dir	idd4flgb_dir	OK	1.10389	1.95897	0.827494	1.19989	0.04515	0.41234
AT2G20450	AT2G20450	2:8813861-8815253	WTflgb_dir	idd4flgb_dir	OK	1.70185	3.01846	0.826705	1.27684	0.0317	0.353646
AT1G15190	AT1G15190	1:5227052-5228202	WTflgb_dir	idd4flgb_dir	OK	5.81887	10.3044	0.824444	1.93249	0.0012	0.064807
AT1G53625	AT1G53625	1:20014409-20014923	WTflgb_dir	idd4flgb_dir	OK	375.87	665.465	0.824128	2.7842	5e-05	0.007179
AT5G22440	AT5G22440	5:7435075-7436686	WTflgb_dir	idd4flgb_dir	OK	6.83619	12.097	0.82338	2.26844	0.00025	0.022298
AT3G54820	AT3G54820	3:20302020-20304010	WTflgb_dir	idd4flgb_dir	OK	2.00545	3.54458	0.821692	1.58884	0.00805	0.194477
AT5G43380	AT5G43380	5:17419818-17421982	WTflgb_dir	idd4flgb_dir	OK	0.907661	1.60333	0.820848	1.24843	0.0483	0.423578
AT1G03030	AT1G03030	1:701477-703864	WTflgb_dir	idd4flgb_dir	OK	1.80699	3.19183	0.820796	1.68592	0.00655	0.171622
AT2G31865	AT2G31865	2:13546595-13549536	WTflgb_dir	idd4flgb_dir	OK	8.45081	14.9055	0.818681	2.83214	5e-05	0.007179
AT1G29270	AT1G29270	1:10230086-10231142	WTflgb_dir	idd4flgb_dir	OK	2.84237	5.00534	0.816372	1.3484	0.0199	0.296314
AT3G10320	AT3G10320	3:3195313-3197346	WTflgb_dir	idd4flgb_dir	OK	0.961057	1.69227	0.816267	1.29799	0.03365	0.361912
AT2G32930	AT2G32930	2:13965757-13968957	WTflgb_dir	idd4flgb_dir	OK	2.5978	4.57282	0.815794	2.11978	0.0005	0.037575
AT2G31083	AT2G31083	2:13252218-13252765	WTflgb_dir	idd4flgb_dir	OK	6.43772	11.3138	0.813455	1.32017	0.03215	0.355522
AT1G07160	AT1G07160	1:2197907-2199748	WTflgb_dir	idd4flgb_dir	OK	43.1203	75.78	0.813451	2.61736	5e-05	0.007179
AT5G05300	AT5G05300	5:1570101-1570410	WTflgb_dir	idd4flgb_dir	OK	202.099	354.814	0.811998	2.69561	5e-05	0.007179
AT2G37590	AT2G37590	2:15769120-15770619	WTflgb_dir	idd4flgb_dir	OK	1.66465	2.91957	0.810541	1.41595	0.01395	0.254238
AT1G53345	AT1G53345	1:19902494-19903700	WTflgb_dir	idd4flgb_dir	OK	2.09313	3.6695	0.809923	1.34097	0.0249	0.318135
AT1G14540	AT1G14540	1:4974066-4975705	WTflgb_dir	idd4flgb_dir	OK	97.8075	171.384	0.809213	2.7336	5e-05	0.007179
AT2G44580	AT2G44580	2:18401877-18403416	WTflgb_dir	idd4flgb_dir	OK	1.8437	3.22514	0.806761	1.37208	0.0207	0.298156
AT2G31945	AT2G31945	2:13581580-13582126	WTflgb_dir	idd4flgb_dir	OK	151.361	264.603	0.805832	2.8237	5e-05	0.007179
AT2G32190	AT2G32190	2:13674497-13675286	WTflgb_dir	idd4flgb_dir	OK	5.18487	9.05634	0.80462	1.4892	0.0164	0.271947
AT1G71740	AT1G71740	1:26987244-26987637	WTflgb_dir	idd4flgb_dir	OK	10.4008	18.1656	0.804511	1.23358	0.03625	0.37481
AT3G12860	AT3G12860	3:4091569-4093921	WTflgb_dir	idd4flgb_dir	OK	1.48716	2.59183	0.801417	1.52715	0.0125	0.242849
AT1G71140	AT1G71140	1:26824676-26826748	WTflgb_dir	idd4flgb_dir	OK	1.15718	2.01593	0.800836	1.30686	0.0372	0.381284
AT5G46880	AT5G46880	5:19031349-19035731	WTflgb_dir	idd4flgb_dir	OK	0.803535	1.39713	0.798031	1.54823	0.00975	0.213629
AT1G07370	AT1G07370	1:2263139-2264551	WTflgb_dir	idd4flgb_dir	OK	1.64848	2.85897	0.794359	1.25802	0.0324	0.356057
AT2G47190	AT2G47190	2:19376201-19377531	WTflgb_dir	idd4flgb_dir	OK	1.47275	2.553	0.793683	1.20394	0.03845	0.385592
AT2G27430	AT2G27430	2:11729825-11733210	WTflgb_dir	idd4flgb_dir	OK	0.724086	1.25179	0.789764	1.3164	0.03085	0.350711
AT3G21090	AT3G21090	3:7391437-7395041	WTflgb_dir	idd4flgb_dir	OK	1.54354	2.66823	0.789641	1.77875	0.0025	0.102674
AT2G02010	AT2G02010	2:474164-476594	WTflgb_dir	idd4flgb_dir	OK	53.5832	92.5446	0.788368	2.58948	5e-05	0.007179
AT5G44582	AT5G44582	5:17980861-17981807	WTflgb_dir	idd4flgb_dir	OK	2.93575	5.06846	0.787818	1.26018	0.0458	0.414174
AT3G03270	AT3G03270	3:761309-763115	WTflgb_dir	idd4flgb_dir	OK	5.25615	9.07236	0.78747	2.06833	0.00075	0.048339
AT3G05820	AT3G05820	3:1732990-1735757	WTflgb_dir	idd4flgb_dir	OK	0.743125	1.28126	0.785887	1.25492	0.034	0.363903
AT5G64905	AT5G64905	5:25939573-25940059	WTflgb_dir	idd4flgb_dir	OK	237.891	410.135	0.785794	2.45218	5e-05	0.007179
AT5G12390	AT5G12390	5:4009222-4012039	WTflgb_dir	idd4flgb_dir	OK	1.60644	2.76884	0.785415	1.19511	0.04265	0.404511
AT3G22550	AT3G22550	3:7991645-7993454	WTflgb_dir	idd4flgb_dir	OK	1.14787	1.97646	0.783957	1.23151	0.0391	0.38858
AT5G54530	AT5G54530	5:22152724-22154429	WTflgb_dir	idd4flgb_dir	OK	3.83668	6.59907	0.782403	1.87252	0.00385	0.131257
AT1G80370	AT1G80370	1:30213704-30216861	WTflgb_dir	idd4flgb_dir	OK	0.855105	1.47026	0.781897	1.32526	0.0221	0.307797
AT5G64860	AT5G64860	5:25925172-25928848	WTflgb_dir	idd4flgb_dir	OK	0.647967	1.11373	0.781407	1.1883	0.03865	0.385845
AT1G62045	AT1G62045	1:22934687-22935343	WTflgb_dir	idd4flgb_dir	OK	5.38752	9.25723	0.780959	1.41825	0.01925	0.293318
AT2G42390	AT2G42390	2:17651252-17652588	WTflgb_dir	idd4flgb_dir	OK	2.62434	4.4888	0.774376	1.4062	0.0206	0.298156
AT3G23010	AT3G23010	3:8174857-8176645	WTflgb_dir	idd4flgb_dir	OK	1.79275	3.0643	0.773387	1.38561	0.02105	0.29931
AT5G24770	AT5G24770	5:8500475-8502224	WTflgb_dir	idd4flgb_dir	OK	5.45762	9.31772	0.771704	2.02097	0.00085	0.052486
AT5G03630	AT5G03630	5:922165-924683	WTflgb_dir	idd4flgb_dir	OK	97.0344	165.529	0.770513	2.59439	5e-05	0.007179
AT4G35730	AT4G35730	4:16931038-16933356	WTflgb_dir	idd4flgb_dir	OK	5.14552	8.76433	0.768326	2.21834	0.0001	0.011852
AT3G24090	AT3G24090	3:8697837-8700971	WTflgb_dir	idd4flgb_dir	OK	0.871476	1.48112	0.765154	1.33088	0.02555	0.322065
AT1G56250	AT1G56250	1:21061599-21062995	WTflgb_dir	idd4flgb_dir	OK	342.428	581.924	0.765031	2.13161	0.00035	0.028883
AT4G10400	AT4G10400	4:6446208-6448136	WTflgb_dir	idd4flgb_dir	OK	1.1119	1.88564	0.762029	1.13972	0.0464	0.416374
AT5G11150	AT5G11150	5:3546285-3548111	WTflgb_dir	idd4flgb_dir	OK	2.05721	3.48857	0.761946	1.44921	0.01575	0.266167
AT3G44690	AT3G44690	3:16230684-16234215	WTflgb_dir	idd4flgb_dir	OK	1.24454	2.11039	0.761895	1.67892	0.005	0.149915
AT2G47680	AT2G47680	2:19545827-19550905	WTflgb_dir	idd4flgb_dir	OK	1.12106	1.90044	0.761472	1.76369	0.0039	0.132196
AT2G39518	AT2G39518	2:16495874-16497621	WTflgb_dir	idd4flgb_dir	OK	37.5476	63.5438	0.759028	1.66806	0.02295	0.310572
AT1G42980	AT1G42980	1:16133285-16135587	WTflgb_dir	idd4flgb_dir	OK	2.26928	3.83468	0.756874	1.68474	0.00755	0.187003
AT4G00525	AT4G00525	4:231779-233645	WTflgb_dir	idd4flgb_dir	OK	2.40821	4.06515	0.755352	1.22337	0.0361	0.374135
AT5G47500	AT5G47500	5:19270958-19272883	WTflgb_dir	idd4flgb_dir	OK	8.39808	14.1692	0.754625	2.29175	0.0002	0.018989
AT1G07390	AT1G07390	1:2269892-2274820	WTflgb_dir	idd4flgb_dir	OK	1.18879	2.00562	0.754552	1.76046	0.00445	0.141598
AT1G04540	AT1G04540	1:1237255-1239061	WTflgb_dir	idd4flgb_dir	OK	1.87446	3.1619	0.754319	1.55243	0.01235	0.241797
AT2G02100	AT2G02100	2:528349-529108	WTflgb_dir	idd4flgb_dir	OK	32.2572	54.3769	0.753371	2.40207	5e-05	0.007179
AT1G63930	AT1G63930	1:23727890-23729333	WTflgb_dir	idd4flgb_dir	OK	2.97715	5.01586	0.752566	1.64512	0.00615	0.166834
AT2G33710	AT2G33710	2:14258508-14260739	WTflgb_dir	idd4flgb_dir	OK	24.0029	40.4064	0.751375	2.60728	5e-05	0.007179
AT2G14290	AT2G14290	2:6057287-6058524	WTflgb_dir	idd4flgb_dir	OK	2.81957	4.73682	0.748443	1.397	0.01655	0.273152
AT1G69526	AT1G69526	1:26131293-26133196	WTflgb_dir	idd4flgb_dir	OK	1.26887	2.13114	0.748081	1.20945	0.0417	0.40132
AT1G53920	AT1G53920	1:20137711-20139637	WTflgb_dir	idd4flgb_dir	OK	3.65253	6.13011	0.747018	1.81329	0.0037	0.128373
AT1G67980	AT1G67980	1:25487713-25489231	WTflgb_dir	idd4flgb_dir	OK	5.03968	8.45483	0.746442	1.82099	0.00365	0.127642
AT2G20110	AT2G20110	2:8684495-8687218	WTflgb_dir	idd4flgb_dir	OK	0.871485	1.4613	0.7457	1.26911	0.02805	0.335218
AT3G52050	AT3G52050	3:19304990-19309580	WTflgb_dir	idd4flgb_dir	OK	0.810682	1.3591	0.745441	1.44649	0.01985	0.296314
AT3G52460	AT3G52460	3:19446969-19447872	WTflgb_dir	idd4flgb_dir	OK	3.28396	5.50114	0.744292	1.38049	0.0248	0.318135
AT1G59865	AT1G59865	1:22032312-22033297	WTflgb_dir	idd4flgb_dir	OK	18.2144	30.4943	0.743458	2.32655	0.00055	0.039645
AT4G23040	AT4G23040	4:12075550-12078742	WTflgb_dir	idd4flgb_dir	OK	2.0884	3.49546	0.743082	1.79275	0.0032	0.118973
AT3G24840	AT3G24840	3:9066839-9070626	WTflgb_dir	idd4flgb_dir	OK	1.29358	2.16348	0.741983	1.61654	0.00585	0.162694
AT1G55300	AT1G55300	1:20628022-20629692	WTflgb_dir	idd4flgb_dir	OK	2.6937	4.50125	0.740734	1.50047	0.01245	0.242144
AT3G19260	AT3G19260	3:6669145-6671519	WTflgb_dir	idd4flgb_dir	OK	8.66765	14.482	0.740552	2.45174	0.0001	0.011852
AT1G72280	AT1G72280	1:27211844-27214665	WTflgb_dir	idd4flgb_dir	OK	1.78759	2.98598	0.740191	1.60023	0.0066	0.17242
AT3G19200	AT3G19200	3:6649227-6650077	WTflgb_dir	idd4flgb_dir	OK	3.60089	6.00922	0.738824	1.24093	0.034	0.363903
AT1G15800	AT1G15800	1:5441081-5443684	WTflgb_dir	idd4flgb_dir	OK	7.51207	12.5266	0.737715	2.38955	5e-05	0.007179
AT1G67850	AT1G67850	1:25437899-25442142	WTflgb_dir	idd4flgb_dir	OK	0.828612	1.38142	0.737379	1.43782	0.02095	0.29931
AT1G52890	AT1G52890	1:19697003-19698482	WTflgb_dir	idd4flgb_dir	OK	4.37324	7.28256	0.735744	1.69909	0.0036	0.127407
AT4G34500	AT4G34500	4:16487753-16490954	WTflgb_dir	idd4flgb_dir	OK	1.40283	2.32987	0.731912	1.51007	0.0098	0.213699
AT3G22460	AT3G22460	3:7963536-7965907	WTflgb_dir	idd4flgb_dir	OK	2.81077	4.6675	0.731687	1.7278	0.00395	0.133634
AT5G14470	AT5G14470	5:4662802-4664657	WTflgb_dir	idd4flgb_dir	OK	23.8849	39.5963	0.729268	2.68892	5e-05	0.007179
AT5G17680	AT5G17680	5:5822998-5827153	WTflgb_dir	idd4flgb_dir	OK	1.3936	2.3102	0.729199	1.64695	0.00545	0.155237
AT5G67400	AT5G67400	5:26894855-26896488	WTflgb_dir	idd4flgb_dir	OK	1.48344	2.4578	0.72842	1.18169	0.0472	0.41866
AT4G33550	AT4G33550	4:16134439-16135056	WTflgb_dir	idd4flgb_dir	OK	6.68713	11.0684	0.726994	1.33114	0.0242	0.31587
AT2G39520	AT2G39520	2:16495874-16497621	WTflgb_dir	idd4flgb_dir	OK	73.5959	121.807	0.726899	1.87355	0.00165	0.082082
AT4G04990	AT4G04990	4:2555089-2557046	WTflgb_dir	idd4flgb_dir	OK	3.14714	5.19757	0.723797	1.6255	0.00565	0.159646
AT5G63790	AT5G63790	5:25523844-25528013	WTflgb_dir	idd4flgb_dir	OK	255.805	422.244	0.723033	2.23764	0.0001	0.011852
AT4G25340	AT4G25340	4:12959441-12962699	WTflgb_dir	idd4flgb_dir	OK	2.23967	3.69673	0.722964	1.80726	0.00165	0.082082
AT1G67920	AT1G67920	1:25473543-25477423	WTflgb_dir	idd4flgb_dir	OK	96.2865	158.871	0.722452	1.77295	0.00235	0.098344
AT4G17000	AT4G17000	4:9566901-9569913	WTflgb_dir	idd4flgb_dir	OK	0.761008	1.25558	0.722371	1.20862	0.0445	0.41102
AT5G66700	AT5G66700	5:26634319-26635885	WTflgb_dir	idd4flgb_dir	OK	1.46703	2.41964	0.721893	1.21113	0.04075	0.396499
AT3G51340	AT3G51340	3:19057012-19060036	WTflgb_dir	idd4flgb_dir	OK	2.42056	3.98956	0.720888	1.7985	0.00415	0.137245
AT5G06780	AT5G06780	5:2093882-2097129	WTflgb_dir	idd4flgb_dir	OK	1.3302	2.19165	0.72037	1.47257	0.01165	0.233529
AT1G80450	AT1G80450	1:30243929-30244783	WTflgb_dir	idd4flgb_dir	OK	22.427	36.9493	0.720308	2.25448	5e-05	0.007179
AT1G26640	AT1G26640	1:9207387-9209902	WTflgb_dir	idd4flgb_dir	OK	1.31648	2.16772	0.719487	1.34135	0.02435	0.316425
AT5G20160	AT5G20160	5:6803781-6805201	WTflgb_dir	idd4flgb_dir	OK	2.27321	3.74111	0.718737	1.28999	0.04525	0.41234
AT1G21140	AT1G21140	1:7404382-7405281	WTflgb_dir	idd4flgb_dir	OK	3.54384	5.82777	0.717632	1.35334	0.0317	0.353646
AT3G23150	AT3G23150	3:8254662-8257735	WTflgb_dir	idd4flgb_dir	OK	2.73003	4.48813	0.717196	1.83353	0.0018	0.08733
AT1G01480	AT1G01480	1:175781-178400	WTflgb_dir	idd4flgb_dir	OK	2.45774	4.03746	0.716114	1.69586	0.00445	0.141598
AT5G14700	AT5G14700	5:4740251-4743446	WTflgb_dir	idd4flgb_dir	OK	16.7395	27.4609	0.714126	2.57091	0.0001	0.011852
AT1G76500	AT1G76500	1:28705526-28706562	WTflgb_dir	idd4flgb_dir	OK	2.64873	4.34472	0.713961	1.35448	0.0349	0.369062
AT4G13040	AT4G13040	4:7613315-7615386	WTflgb_dir	idd4flgb_dir	OK	3.34935	5.49099	0.713184	1.71257	0.0045	0.142165
AT3G22260	AT3G22260	3:7870891-7873548	WTflgb_dir	idd4flgb_dir	OK	2.80147	4.58549	0.710894	1.76147	0.0042	0.137356
AT4G35110	AT4G35110	4:16712461-16714953	WTflgb_dir	idd4flgb_dir	OK	23.3794	38.2529	0.710328	2.48796	5e-05	0.007179
AT3G52115	AT3G52115	3:19326332-19328323	WTflgb_dir	idd4flgb_dir	OK	1.05375	1.72372	0.710001	1.17376	0.04915	0.425068
AT1G30757	AT1G30757	1:10909149-10909784	WTflgb_dir	idd4flgb_dir	OK	109.789	179.422	0.708622	2.56108	5e-05	0.007179
AT5G42830	AT5G42830	5:17176383-17178018	WTflgb_dir	idd4flgb_dir	OK	67.3665	110.027	0.70776	2.40072	0.0001	0.011852
AT3G61650	AT3G61650	3:22812600-22815011	WTflgb_dir	idd4flgb_dir	OK	1.21527	1.97883	0.703378	1.22605	0.03745	0.381631
AT1G32690	AT1G32690	1:11820907-11821710	WTflgb_dir	idd4flgb_dir	OK	4.94988	8.03036	0.69807	1.28536	0.02795	0.335218
AT5G66930	AT5G66930	5:26725838-26727758	WTflgb_dir	idd4flgb_dir	OK	2.47774	4.01717	0.697153	1.43979	0.01475	0.260225
AT1G80160	AT1G80160	1:30151002-30152190	WTflgb_dir	idd4flgb_dir	OK	3.33148	5.39907	0.696548	1.32208	0.02535	0.320918
AT4G40020	AT4G40020	4:18553452-18555300	WTflgb_dir	idd4flgb_dir	OK	5.87825	9.51471	0.694773	2.25535	0.00065	0.044321
AT2G41130	AT2G41130	2:17143293-17144949	WTflgb_dir	idd4flgb_dir	OK	4.12779	6.67979	0.694433	1.65823	0.00515	0.151835
AT4G36515	AT4G36515	4:17229553-17230296	WTflgb_dir	idd4flgb_dir	OK	6.89971	11.1551	0.693102	1.37395	0.022	0.307797
AT1G69770	AT1G69770	1:26248317-26253585	WTflgb_dir	idd4flgb_dir	OK	1.22541	1.9795	0.691868	1.66789	0.00855	0.201056
AT5G17060	AT5G17060	5:5610805-5613065	WTflgb_dir	idd4flgb_dir	OK	1.89269	3.05654	0.691467	1.41741	0.02595	0.325019
AT1G14640	AT1G14640	1:5023655-5025955	WTflgb_dir	idd4flgb_dir	OK	20.3415	32.807	0.689579	2.41879	5e-05	0.007179
AT3G57760	AT3G57760	3:21395592-21397244	WTflgb_dir	idd4flgb_dir	OK	11.8474	19.1058	0.689444	2.19926	0.0002	0.018989
AT5G38940	AT5G38940	5:15588756-15589666	WTflgb_dir	idd4flgb_dir	OK	11.6002	18.6934	0.688381	1.77667	0.0027	0.107392
AT4G04700	AT4G04700	4:2385275-2387986	WTflgb_dir	idd4flgb_dir	OK	4.118	6.62087	0.685076	1.92877	0.0015	0.07723
AT1G63720	AT1G63720	1:23635855-23637529	WTflgb_dir	idd4flgb_dir	OK	20.0604	32.2438	0.684672	2.39367	5e-05	0.007179
AT1G13040	AT1G13040	1:4447646-4449200	WTflgb_dir	idd4flgb_dir	OK	2.87623	4.62144	0.684165	1.38599	0.0176	0.280773
AT2G02020	AT2G02020	2:479100-481185	WTflgb_dir	idd4flgb_dir	OK	3.15765	5.06423	0.681492	1.58345	0.00525	0.153502
AT5G62150	AT5G62150	5:24958240-24958769	WTflgb_dir	idd4flgb_dir	OK	93.0221	149.032	0.679978	2.1201	0.0002	0.018989
AT2G39200	AT2G39200	2:16356147-16359813	WTflgb_dir	idd4flgb_dir	OK	81.368	130.3	0.679302	2.44255	0.0001	0.011852
AT1G61810	AT1G61810	1:22830014-22834728	WTflgb_dir	idd4flgb_dir	OK	1.02502	1.64108	0.678989	1.45924	0.0181	0.284889
AT4G23030	AT4G23030	4:12072856-12074365	WTflgb_dir	idd4flgb_dir	OK	24.519	39.2315	0.678114	2.33314	0.0001	0.011852
AT4G21920	AT4G21920	4:11636083-11636473	WTflgb_dir	idd4flgb_dir	OK	237.946	380.551	0.677456	2.60872	5e-05	0.007179
AT5G14510	AT5G14510	5:4677972-4679194	WTflgb_dir	idd4flgb_dir	OK	3.5431	5.66361	0.676711	1.38455	0.0166	0.273212
AT2G43590	AT2G43590	2:18081330-18082767	WTflgb_dir	idd4flgb_dir	OK	81.815	130.652	0.675294	2.33503	5e-05	0.007179
AT1G16640	AT1G16640	1:5686602-5687715	WTflgb_dir	idd4flgb_dir	OK	3.88868	6.20721	0.674666	1.32189	0.02905	0.339975
AT5G42990	AT5G42990	5:17243986-17245988	WTflgb_dir	idd4flgb_dir	OK	2.9748	4.74236	0.672812	1.52468	0.0134	0.249361
AT1G72120	AT1G72120	1:27132096-27133985	WTflgb_dir	idd4flgb_dir	OK	1.91332	3.04985	0.672663	1.27841	0.0285	0.336577
AT3G23255	AT3G23255	3:8311721-8313125	WTflgb_dir	idd4flgb_dir	OK	3.60203	5.73861	0.671889	1.39463	0.01755	0.280482
AT4G18950	AT4G18950	4:10375363-10378390	WTflgb_dir	idd4flgb_dir	OK	93.4564	148.848	0.671473	2.26371	0.00015	0.015768
AT4G39580	AT4G39580	4:18385683-18386811	WTflgb_dir	idd4flgb_dir	OK	42.9852	68.4227	0.670637	2.29705	0.00015	0.015768
AT5G65300	AT5G65300	5:26095146-26095771	WTflgb_dir	idd4flgb_dir	OK	40.7692	64.787	0.668226	2.25519	0.00015	0.015768
AT1G02400	AT1G02400	1:486800-489577	WTflgb_dir	idd4flgb_dir	OK	99.9132	158.364	0.664492	2.27817	0.00015	0.015768
AT5G51160	AT5G51160	5:20792210-20795399	WTflgb_dir	idd4flgb_dir	OK	2.37925	3.7672	0.662989	1.28575	0.0353	0.371154
AT1G12210	AT1G12210	1:4140947-4143605	WTflgb_dir	idd4flgb_dir	OK	1.03168	1.63264	0.662219	1.19776	0.0448	0.411852
AT3G60520	AT3G60520	3:22361529-22362579	WTflgb_dir	idd4flgb_dir	OK	5.36871	8.48792	0.660834	1.42188	0.0135	0.250306
AT2G38530	AT2G38530	2:16128377-16129158	WTflgb_dir	idd4flgb_dir	OK	26.5675	41.9693	0.659674	1.89315	0.00115	0.063268
AT2G41880	AT2G41880	2:17474618-17477223	WTflgb_dir	idd4flgb_dir	OK	17.5497	27.6769	0.657232	2.35244	5e-05	0.007179
AT4G01320	AT4G01320	4:545795-549261	WTflgb_dir	idd4flgb_dir	OK	0.964592	1.52078	0.656824	1.17782	0.04515	0.41234
AT2G37060	AT2G37060	2:15576023-15577877	WTflgb_dir	idd4flgb_dir	OK	2.46819	3.88765	0.655448	1.37988	0.02835	0.336381
AT4G37740	AT4G37740	4:17725336-17727730	WTflgb_dir	idd4flgb_dir	OK	1.27734	2.01142	0.655071	1.1962	0.04155	0.400969
AT1G69890	AT1G69890	1:26323110-26324616	WTflgb_dir	idd4flgb_dir	OK	252.612	397.674	0.654662	2.02753	0.0005	0.037575
AT1G61560	AT1G61560	1:22708603-22712210	WTflgb_dir	idd4flgb_dir	OK	15.9229	25.0648	0.654563	2.33656	0.0002	0.018989
AT5G03210	AT5G03210	5:762786-763321	WTflgb_dir	idd4flgb_dir	OK	12.0779	18.9789	0.652027	1.31893	0.0201	0.296776
AT2G30020	AT2G30020	2:12814409-12816088	WTflgb_dir	idd4flgb_dir	OK	9.87126	15.488	0.649846	2.00335	0.0008	0.050278
AT2G46200	AT2G46200	2:18974661-18976871	WTflgb_dir	idd4flgb_dir	OK	1.97079	3.08949	0.648597	1.37304	0.0204	0.297985
AT3G12040	AT3G12040	3:3835128-3836833	WTflgb_dir	idd4flgb_dir	OK	5.25399	8.23589	0.64851	1.67542	0.0052	0.152799
AT1G72070	AT1G72070	1:27118446-27119708	WTflgb_dir	idd4flgb_dir	OK	147.471	231.058	0.647819	2.11579	0.0002	0.018989
AT1G56240	AT1G56240	1:21056231-21057577	WTflgb_dir	idd4flgb_dir	OK	658.599	1031.19	0.64684	1.75337	0.0021	0.094607
AT5G67430	AT5G67430	5:26910314-26912103	WTflgb_dir	idd4flgb_dir	OK	2.29812	3.59785	0.646678	1.29975	0.02265	0.309323
AT3G23990	AT3G23990	3:8668917-8672578	WTflgb_dir	idd4flgb_dir	OK	2.47249	3.87047	0.646544	1.71403	0.00255	0.103524
AT4G12120	AT4G12120	4:7256537-7261180	WTflgb_dir	idd4flgb_dir	OK	1.47747	2.31185	0.64592	1.52648	0.01015	0.215703
AT1G29170	AT1G29170	1:10190213-10194900	WTflgb_dir	idd4flgb_dir	OK	1.47998	2.3134	0.644435	1.59795	0.00635	0.169451
AT3G08770	AT3G08770	3:2664129-2664834	WTflgb_dir	idd4flgb_dir	OK	25.903	40.4342	0.64246	1.81852	0.00155	0.078658
AT1G43890	AT1G43890	1:16646731-16648648	WTflgb_dir	idd4flgb_dir	OK	3.95178	6.16516	0.641635	1.55731	0.009	0.207223
AT3G02820	AT3G02820	3:611523-613448	WTflgb_dir	idd4flgb_dir	OK	2.407	3.75306	0.640835	1.31831	0.02585	0.323996
AT1G03905	AT1G03905	1:993399-995784	WTflgb_dir	idd4flgb_dir	OK	5.1107	7.96685	0.640489	1.86126	0.00285	0.111106
AT5G10030	AT5G10030	5:3137309-3145730	WTflgb_dir	idd4flgb_dir	OK	1.99721	3.11332	0.640466	1.37442	0.01895	0.290753
AT5G66600	AT5G66600	5:26574999-26578826	WTflgb_dir	idd4flgb_dir	OK	1.99805	3.11462	0.640462	1.61403	0.00725	0.181868
AT3G11040	AT3G11040	3:3460142-3463312	WTflgb_dir	idd4flgb_dir	OK	1.32548	2.06566	0.640085	1.29118	0.02755	0.334617
AT5G46295	AT5G46295	5:18779795-18780205	WTflgb_dir	idd4flgb_dir	OK	207.896	323.497	0.637892	2.25311	0.00015	0.015768
AT2G20560	AT2G20560	2:8848129-8850010	WTflgb_dir	idd4flgb_dir	OK	5.80836	9.03492	0.63738	1.85028	0.0021	0.094607
AT2G31060	AT2G31060	2:13213099-13218724	WTflgb_dir	idd4flgb_dir	OK	1.11146	1.7286	0.63715	1.52644	0.0145	0.25918
AT5G06740	AT5G06740	5:2084093-2086052	WTflgb_dir	idd4flgb_dir	OK	2.59969	4.04228	0.63683	1.48725	0.01305	0.24781
AT4G32870	AT4G32870	4:15862142-15862741	WTflgb_dir	idd4flgb_dir	OK	148.478	230.843	0.636661	2.29833	0.0002	0.018989
AT4G36120	AT4G36120	4:17093087-17096573	WTflgb_dir	idd4flgb_dir	OK	1.33519	2.07568	0.636538	1.41311	0.0173	0.278503
AT3G59650	AT3G59650	3:22033128-22034157	WTflgb_dir	idd4flgb_dir	OK	4.84796	7.53476	0.636183	1.28674	0.0246	0.317519
AT5G41160	AT5G41160	5:16477359-16478436	WTflgb_dir	idd4flgb_dir	OK	4.13028	6.41644	0.635533	1.21132	0.04235	0.403616
AT3G25900	AT3G25900	3:9480824-9482926	WTflgb_dir	idd4flgb_dir	OK	11.7206	18.2016	0.635011	2.16822	0.00035	0.028883
AT5G44585	AT5G44585	5:17984615-17985473	WTflgb_dir	idd4flgb_dir	OK	99.8241	154.908	0.633955	2.5682	0.00015	0.015768
AT4G15570	AT4G15570	4:8892606-8898999	WTflgb_dir	idd4flgb_dir	OK	0.766657	1.18892	0.632998	1.34619	0.0225	0.309323
AT4G19010	AT4G19010	4:10411489-10414249	WTflgb_dir	idd4flgb_dir	OK	1.85391	2.87469	0.632836	1.33389	0.0179	0.284531
AT4G04860	AT4G04860	4:2459879-2464143	WTflgb_dir	idd4flgb_dir	OK	4.45524	6.90414	0.631958	1.2454	0.0355	0.371624
AT1G15430	AT1G15430	1:5304316-5306012	WTflgb_dir	idd4flgb_dir	OK	39.4856	61.1743	0.631598	2.24262	0.0001	0.011852
AT1G23200	AT1G23200	1:8227177-8229582	WTflgb_dir	idd4flgb_dir	OK	7.36638	11.4106	0.631345	2.00534	0.0007	0.045955
AT1G18250	AT1G18250	1:6276787-6278150	WTflgb_dir	idd4flgb_dir	OK	3.80961	5.89498	0.629843	1.30828	0.02265	0.309323
AT4G16820	AT4G16820	4:9467562-9469116	WTflgb_dir	idd4flgb_dir	OK	5.92642	9.168	0.629446	1.72998	0.0042	0.137356
AT1G26380	AT1G26380	1:9126736-9128528	WTflgb_dir	idd4flgb_dir	OK	340.472	526.431	0.628709	1.75711	0.003	0.115174
AT5G02020	AT5G02020	5:386017-388123	WTflgb_dir	idd4flgb_dir	OK	9.82758	15.1909	0.628298	2.06069	0.00095	0.05537
AT5G45000	AT5G45000	5:18165382-18167193	WTflgb_dir	idd4flgb_dir	OK	2.65862	4.10928	0.628208	1.35595	0.0206	0.298156
AT4G18510	AT4G18510	4:10211868-10212421	WTflgb_dir	idd4flgb_dir	OK	24.4013	37.7122	0.628075	1.64793	0.00515	0.151835
AT3G49110	AT3G49110	3:18200663-18203142	WTflgb_dir	idd4flgb_dir	OK	9.85039	15.2217	0.627875	2.11113	0.00095	0.05537
AT1G10040	AT1G10040	1:3275890-3278697	WTflgb_dir	idd4flgb_dir	OK	2.13754	3.30232	0.627525	1.41287	0.01475	0.260225
AT3G45420	AT3G45420	3:16657262-16659266	WTflgb_dir	idd4flgb_dir	OK	1.77359	2.73956	0.627275	1.19791	0.04065	0.39618
AT1G75120	AT1G75120	1:28196856-28198802	WTflgb_dir	idd4flgb_dir	OK	2.81014	4.34048	0.627214	1.35267	0.01805	0.284864
AT2G25850	AT2G25850	2:11025419-11030776	WTflgb_dir	idd4flgb_dir	OK	16.7606	25.8513	0.625157	2.25938	0.0001	0.011852
AT5G20830	AT5G20830	5:7050225-7055195	WTflgb_dir	idd4flgb_dir	OK	2.45163	3.77769	0.623764	1.7756	0.00225	0.09787
AT2G33510	AT2G33510	2:14194149-14195647	WTflgb_dir	idd4flgb_dir	OK	4.01311	6.18331	0.623658	1.42624	0.01385	0.253462
AT5G37490	AT5G37490	5:14887477-14889151	WTflgb_dir	idd4flgb_dir	OK	6.8523	10.5578	0.623649	1.72341	0.00345	0.126143
AT1G50180	AT1G50180	1:18584234-18587136	WTflgb_dir	idd4flgb_dir	OK	4.89903	7.54025	0.622118	1.89865	0.00115	0.063268
AT1G30620	AT1G30620	1:10854548-10858244	WTflgb_dir	idd4flgb_dir	OK	4.35267	6.69747	0.621716	1.98134	0.00115	0.063268
AT5G10240	AT5G10240	5:3212687-3216466	WTflgb_dir	idd4flgb_dir	OK	1.08372	1.66698	0.621244	1.1948	0.0358	0.372637
AT3G10930	AT3G10930	3:3420129-3420832	WTflgb_dir	idd4flgb_dir	OK	57.7556	88.7488	0.619766	2.08579	0.0004	0.032109
AT4G02460	AT4G02460	4:1076135-1080722	WTflgb_dir	idd4flgb_dir	OK	1.53073	2.35062	0.618826	1.52284	0.01065	0.222047
AT3G05660	AT3G05660	3:1648842-1652001	WTflgb_dir	idd4flgb_dir	OK	3.94087	6.05056	0.618553	1.80072	0.00235	0.098344
AT1G48280	AT1G48280	1:17835087-17837717	WTflgb_dir	idd4flgb_dir	OK	2.4129	3.70356	0.618146	1.45631	0.0124	0.241971
AT1G03190	AT1G03190	1:775526-780062	WTflgb_dir	idd4flgb_dir	OK	0.986967	1.51489	0.618142	1.27193	0.0304	0.348402
AT4G23210	AT4G23210	4:12148713-12151479	WTflgb_dir	idd4flgb_dir	OK	3.99828	6.13552	0.617805	1.71281	0.00365	0.127642
AT2G16770	AT2G16770	2:7279430-7281157	WTflgb_dir	idd4flgb_dir	OK	2.19917	3.37384	0.617434	1.15929	0.0449	0.412128
AT1G19530	AT1G19530	1:6763914-6764971	WTflgb_dir	idd4flgb_dir	OK	13.7645	21.0881	0.615477	1.78008	0.00275	0.108163
AT5G15930	AT5G15930	5:5199710-5202452	WTflgb_dir	idd4flgb_dir	OK	1.57058	2.40109	0.612394	1.18756	0.0375	0.3817
AT4G28550	AT4G28550	4:14110883-14113748	WTflgb_dir	idd4flgb_dir	OK	2.37105	3.62412	0.612105	1.46313	0.01605	0.269433
AT5G61560	AT5G61560	5:24752849-24756718	WTflgb_dir	idd4flgb_dir	OK	32.4788	49.5915	0.610592	2.1278	0.00035	0.028883
AT1G30600	AT1G30600	1:10841141-10845050	WTflgb_dir	idd4flgb_dir	OK	1.25149	1.9103	0.610149	1.2805	0.02265	0.309323
AT1G67070	AT1G67070	1:25042134-25044647	WTflgb_dir	idd4flgb_dir	OK	14.4281	22.0198	0.609919	2.14136	0.0003	0.026228
AT3G53720	AT3G53720	3:19905677-19910112	WTflgb_dir	idd4flgb_dir	OK	9.14673	13.958	0.609762	2.12411	0.00045	0.035009
AT5G59550	AT5G59550	5:23998258-23999793	WTflgb_dir	idd4flgb_dir	OK	139.727	213.133	0.609141	1.98562	0.00055	0.039645
AT2G33585	AT2G33585	2:14223199-14224167	WTflgb_dir	idd4flgb_dir	OK	4.27775	6.52172	0.6084	1.15186	0.04535	0.412825
AT3G02840	AT3G02840	3:618408-623558	WTflgb_dir	idd4flgb_dir	OK	123.144	187.729	0.608307	1.977	0.00065	0.044321
AT5G01450	AT5G01450	5:183327-186448	WTflgb_dir	idd4flgb_dir	OK	6.08653	9.2638	0.605985	1.95139	0.0009	0.053696
AT5G05000	AT5G05000	5:1474112-1476409	WTflgb_dir	idd4flgb_dir	OK	1.90815	2.90072	0.604239	1.20816	0.0402	0.393532
AT2G19190	AT2G19190	2:8326048-8329944	WTflgb_dir	idd4flgb_dir	OK	3.94198	5.99083	0.60383	1.83537	0.00165	0.08208
AT2G13650	AT2G13650	2:5687377-5690795	WTflgb_dir	idd4flgb_dir	OK	6.14185	9.33218	0.60354	2.0613	0.00105	0.059816
AT5G17360	AT5G17360	5:5720375-5724719	WTflgb_dir	idd4flgb_dir	OK	4.86714	7.39304	0.603092	1.2791	0.027	0.331355
AT4G21500	AT4G21500	4:11440935-11441734	WTflgb_dir	idd4flgb_dir	OK	17.5646	26.6656	0.602309	1.87618	0.00235	0.098344
AT2G47760	AT2G47760	2:19565481-19568265	WTflgb_dir	idd4flgb_dir	OK	1.4819	2.24969	0.60228	1.18726	0.0472	0.41866
AT2G30750	AT2G30750	2:13099335-13101413	WTflgb_dir	idd4flgb_dir	OK	12.1009	18.3545	0.601024	1.81613	0.00115	0.063268
AT5G41910	AT5G41910	5:16778054-16779274	WTflgb_dir	idd4flgb_dir	OK	3.62114	5.48795	0.599822	1.17012	0.0467	0.417158
AT5G18750	AT5G18750	5:6254559-6257932	WTflgb_dir	idd4flgb_dir	OK	2.75574	4.1742	0.599058	1.66434	0.00535	0.154381
AT5G14940	AT5G14940	5:4831747-4834395	WTflgb_dir	idd4flgb_dir	OK	1.61603	2.4477	0.598974	1.21333	0.0374	0.381631
AT2G47240	AT2G47240	2:19392557-19397831	WTflgb_dir	idd4flgb_dir	OK	4.43274	6.71092	0.598311	2.03266	0.0009	0.053696
AT3G50760	AT3G50760	3:18868064-18869384	WTflgb_dir	idd4flgb_dir	OK	6.13234	9.27889	0.597514	1.5033	0.00975	0.213629
AT3G57460	AT3G57460	3:21263085-21265797	WTflgb_dir	idd4flgb_dir	OK	7.46403	11.282	0.596001	1.99031	0.00195	0.091588
AT4G30370	AT4G30370	4:14858489-14859503	WTflgb_dir	idd4flgb_dir	OK	8.03957	12.1415	0.594753	1.43137	0.0146	0.260122
AT5G18400	AT5G18400	5:6092681-6095053	WTflgb_dir	idd4flgb_dir	OK	14.6028	22.0501	0.594542	2.16643	0.0006	0.042215
AT3G54150	AT3G54150	3:20050643-20052815	WTflgb_dir	idd4flgb_dir	OK	86.8993	131.199	0.594337	2.04221	0.00045	0.035009
AT1G23550	AT1G23550	1:8350792-8354262	WTflgb_dir	idd4flgb_dir	OK	11.4429	17.2747	0.594206	1.8565	0.00155	0.078658
AT2G41905	AT2G41905	2:17495679-17496142	WTflgb_dir	idd4flgb_dir	OK	15.9442	24.0517	0.593103	1.23843	0.02855	0.336577
AT4G39830	AT4G39830	4:18478928-18481343	WTflgb_dir	idd4flgb_dir	OK	14.2914	21.5582	0.593087	1.97145	0.0007	0.045955
AT3G11840	AT3G11840	3:3736399-3738257	WTflgb_dir	idd4flgb_dir	OK	54.5806	82.2896	0.592322	2.03012	0.0006	0.042215
AT5G23510	AT5G23510	5:7926944-7929338	WTflgb_dir	idd4flgb_dir	OK	39.6249	59.7387	0.592256	2.17936	0.00035	0.028883
AT4G11080	AT4G11080	4:6760866-6763272	WTflgb_dir	idd4flgb_dir	OK	3.02767	4.56118	0.591202	1.53951	0.01045	0.218658
AT3G53160	AT3G53160	3:19702455-19703976	WTflgb_dir	idd4flgb_dir	OK	3.58817	5.4045	0.59091	1.31902	0.0226	0.309323
AT2G02410	AT2G02410	2:632633-634919	WTflgb_dir	idd4flgb_dir	OK	3.01148	4.53552	0.590796	1.4041	0.01835	0.286526
AT3G54320	AT3G54320	3:20114683-20118639	WTflgb_dir	idd4flgb_dir	OK	2.03902	3.07025	0.590476	1.50497	0.01005	0.214611
AT4G11300	AT4G11300	4:6872150-6873541	WTflgb_dir	idd4flgb_dir	OK	62.1425	93.524	0.589758	2.019	0.00035	0.028883
AT1G03495	AT1G03495	1:873183-874935	WTflgb_dir	idd4flgb_dir	OK	7.49841	11.2847	0.589713	1.77363	0.00325	0.120073
AT1G19270	AT1G19270	1:6662500-6666028	WTflgb_dir	idd4flgb_dir	OK	2.97762	4.47805	0.588712	1.63072	0.007	0.178127
AT1G20823	AT1G20823	1:7238799-7239669	WTflgb_dir	idd4flgb_dir	OK	19.6591	29.5625	0.588569	1.78444	0.00185	0.088539
AT2G43140	AT2G43140	2:17931524-17935686	WTflgb_dir	idd4flgb_dir	OK	2.82977	4.25207	0.587481	1.69666	0.00595	0.163417
AT4G25720	AT4G25720	4:13099811-13102578	WTflgb_dir	idd4flgb_dir	OK	9.92595	14.9133	0.58732	2.10635	0.0008	0.050278
AT1G09420	AT1G09420	1:3038461-3041873	WTflgb_dir	idd4flgb_dir	OK	2.41009	3.61927	0.586612	1.49606	0.0099	0.213995
AT4G16442	AT4G16442	4:9271855-9273089	WTflgb_dir	idd4flgb_dir	OK	6.40186	9.60093	0.584682	1.39707	0.02075	0.298156
AT3G10915	AT3G10915	3:3415957-3417809	WTflgb_dir	idd4flgb_dir	OK	14.1812	21.2596	0.584131	2.00756	0.00045	0.035009
AT1G08560	AT1G08560	1:2709631-2710912	WTflgb_dir	idd4flgb_dir	OK	12.0352	18.0384	0.583808	1.87039	0.0018	0.08733
AT4G08555	AT4G08555	4:5448132-5448523	WTflgb_dir	idd4flgb_dir	OK	624.492	934.958	0.582219	2.02625	0.0008	0.050278
AT2G40140	AT2G40140	2:16772072-16774657	WTflgb_dir	idd4flgb_dir	OK	109.205	163.144	0.579112	1.78612	0.00245	0.100855
AT3G57280	AT3G57280	3:21193779-21195716	WTflgb_dir	idd4flgb_dir	OK	36.6124	54.6772	0.578609	2.23115	0.0003	0.026228
AT1G08630	AT1G08630	1:2743760-2747967	WTflgb_dir	idd4flgb_dir	OK	23.013	34.3584	0.578218	2.08878	0.0007	0.045955
AT2G22890	AT2G22890	2:9742392-9743347	WTflgb_dir	idd4flgb_dir	OK	16.598	24.774	0.577814	1.69993	0.00325	0.120073
AT5G05850	AT5G05850	5:1762404-1764678	WTflgb_dir	idd4flgb_dir	OK	27.6483	41.2391	0.576821	2.03791	0.0005	0.037575
AT1G64080	AT1G64080	1:23785020-23786800	WTflgb_dir	idd4flgb_dir	OK	3.16135	4.7149	0.576685	1.35457	0.02305	0.311448
AT1G13520	AT1G13520	1:4631777-4633248	WTflgb_dir	idd4flgb_dir	OK	10.4136	15.5244	0.576062	1.74761	0.00215	0.09564
AT1G05670	AT1G05670	1:1697586-1701025	WTflgb_dir	idd4flgb_dir	OK	20.2333	30.1567	0.575749	2.0877	0.00035	0.028883
AT1G04110	AT1G04110	1:1061456-1063784	WTflgb_dir	idd4flgb_dir	OK	1.812	2.69857	0.574607	1.23614	0.0386	0.385782
AT1G66480	AT1G66480	1:24805634-24807557	WTflgb_dir	idd4flgb_dir	OK	12.038	17.9271	0.574546	1.88011	0.0008	0.050278
AT4G38530	AT4G38530	4:18020673-18022985	WTflgb_dir	idd4flgb_dir	OK	2.90989	4.33175	0.573985	1.41043	0.0169	0.275327
AT3G18010	AT3G18010	3:6161136-6163272	WTflgb_dir	idd4flgb_dir	OK	2.06399	3.06985	0.572732	1.17485	0.04205	0.402973
AT2G15480	AT2G15480	2:6758680-6763501	WTflgb_dir	idd4flgb_dir	OK	59.0172	87.5897	0.569627	1.84461	0.00115	0.063268
AT1G51610	AT1G51610	1:19136250-19139918	WTflgb_dir	idd4flgb_dir	OK	1.60981	2.38712	0.568384	1.30534	0.03345	0.360639
ATMG00580	ATMG00580	M:161692-169674	WTflgb_dir	idd4flgb_dir	OK	0.881635	1.30731	0.568343	1.49727	0.0128	0.245972
AT1G51820	AT1G51820	1:19237406-19241883	WTflgb_dir	idd4flgb_dir	OK	59.6497	88.335	0.56647	1.95981	0.0009	0.053696
AT4G24970	AT4G24970	4:12831008-12835449	WTflgb_dir	idd4flgb_dir	OK	1.45479	2.15331	0.565746	1.31951	0.0228	0.309491
AT5G39580	AT5G39580	5:15847077-15849108	WTflgb_dir	idd4flgb_dir	OK	674.517	997.906	0.56505	1.50644	0.0087	0.202427
AT1G10990	AT1G10990	1:3670277-3671187	WTflgb_dir	idd4flgb_dir	OK	19.6479	29.0646	0.56489	1.73667	0.0028	0.109641
AT1G70420	AT1G70420	1:26539573-26540762	WTflgb_dir	idd4flgb_dir	OK	42.9354	63.4936	0.564444	2.02749	0.00065	0.044321
AT5G46080	AT5G46080	5:18689541-18690857	WTflgb_dir	idd4flgb_dir	OK	60.2546	89.0933	0.564245	1.97894	0.0007	0.045955
AT1G22810	AT1G22810	1:8071934-8075037	WTflgb_dir	idd4flgb_dir	OK	79.3425	117.313	0.564194	1.83557	0.0014	0.073148
AT5G54500	AT5G54500	5:22124510-22126504	WTflgb_dir	idd4flgb_dir	OK	133.991	198.063	0.563825	1.95233	0.0007	0.045955
AT3G53170	AT3G53170	3:19704484-19706417	WTflgb_dir	idd4flgb_dir	OK	3.55252	5.2485	0.563062	1.33197	0.0211	0.299539
AT3G08947	AT3G08947	3:2723288-2726942	WTflgb_dir	idd4flgb_dir	OK	1.27974	1.89047	0.562886	1.20155	0.0372	0.381284
AT1G03290	AT1G03290	1:807360-810868	WTflgb_dir	idd4flgb_dir	OK	8.196	12.0898	0.560796	1.93809	0.0007	0.045955
AT1G09940	AT1G09940	1:3236994-3239554	WTflgb_dir	idd4flgb_dir	OK	146.491	215.827	0.559062	1.74226	0.0029	0.112806
AT2G39400	AT2G39400	2:16452611-16454801	WTflgb_dir	idd4flgb_dir	OK	84.6577	124.708	0.558837	1.93378	0.00155	0.078658
AT5G64750	AT5G64750	5:25891505-25896582	WTflgb_dir	idd4flgb_dir	OK	38.5692	56.8081	0.558648	1.9479	0.00065	0.044321
AT1G30755	AT1G30755	1:10905816-10908892	WTflgb_dir	idd4flgb_dir	OK	45.6686	67.2609	0.558566	1.91499	0.00105	0.059816
AT1G19330	AT1G19330	1:6680562-6683533	WTflgb_dir	idd4flgb_dir	OK	6.27257	9.2331	0.557757	1.85535	0.0045	0.142165
AT4G05100	AT4G05100	4:2618453-2619887	WTflgb_dir	idd4flgb_dir	OK	3.30707	4.86754	0.557638	1.16421	0.0421	0.402973
AT5G16420	AT5G16420	5:5368033-5369641	WTflgb_dir	idd4flgb_dir	OK	2.86205	4.21059	0.556975	1.1472	0.0468	0.417207
AT3G27330	AT3G27330	3:10116949-10120645	WTflgb_dir	idd4flgb_dir	OK	2.42986	3.57306	0.556284	1.51806	0.0094	0.210665
AT5G22780	AT5G22780	5:7589853-7598049	WTflgb_dir	idd4flgb_dir	OK	2.60528	3.82946	0.555701	1.84445	0.0014	0.073148
AT5G13490	AT5G13490	5:4335466-4337680	WTflgb_dir	idd4flgb_dir	OK	30.9903	45.5342	0.555135	2.04048	0.00085	0.052486
AT2G36690	AT2G36690	2:15379693-15381987	WTflgb_dir	idd4flgb_dir	OK	83.0046	121.948	0.555004	1.81696	0.00205	0.094034
AT1G61430	AT1G61430	1:22664668-22668360	WTflgb_dir	idd4flgb_dir	OK	15.474	22.7296	0.554729	1.99093	0.00065	0.044321
AT2G27310	AT2G27310	2:11683861-11684967	WTflgb_dir	idd4flgb_dir	OK	121.431	178.246	0.55374	2.03885	0.0004	0.032109
AT1G51790	AT1G51790	1:19206710-19211417	WTflgb_dir	idd4flgb_dir	OK	19.7182	28.9206	0.552565	1.98281	0.00075	0.048339
AT3G63090	AT3G63090	3:23313427-23314989	WTflgb_dir	idd4flgb_dir	OK	5.16386	7.57241	0.552303	1.40987	0.0155	0.264473
AT5G01430	AT5G01430	5:176446-178623	WTflgb_dir	idd4flgb_dir	OK	3.12878	4.5864	0.551762	1.33009	0.0351	0.370069
AT2G38470	AT2G38470	2:16108360-16111797	WTflgb_dir	idd4flgb_dir	OK	198.614	290.727	0.549697	1.65696	0.00415	0.137245
AT1G66500	AT1G66500	1:24811148-24812650	WTflgb_dir	idd4flgb_dir	OK	27.1643	39.7207	0.548177	1.9397	0.00085	0.052486
AT2G26560	AT2G26560	2:11293768-11295806	WTflgb_dir	idd4flgb_dir	OK	173.934	254.134	0.547051	1.81653	0.00215	0.09564
AT5G48940	AT5G48940	5:19839709-19843807	WTflgb_dir	idd4flgb_dir	OK	2.28842	3.34288	0.546739	1.44899	0.01335	0.249361
AT1G09645	AT1G09645	1:3122955-3124578	WTflgb_dir	idd4flgb_dir	OK	11.1596	16.3	0.546586	1.75249	0.0047	0.145618
AT1G53170	AT1G53170	1:19821336-19822252	WTflgb_dir	idd4flgb_dir	OK	28.1288	41.0633	0.545802	1.81923	0.00095	0.05537
AT5G21900	AT5G21900	5:7238196-7240482	WTflgb_dir	idd4flgb_dir	OK	7.17609	10.4737	0.545497	1.6717	0.005	0.149915
AT5G50630	AT5G50630	5:20602920-20604956	WTflgb_dir	idd4flgb_dir	OK	9.49506	13.8438	0.543995	1.73672	0.0039	0.132196
AT3G14160	AT3G14160	3:4693360-4695604	WTflgb_dir	idd4flgb_dir	OK	2.74513	3.99853	0.542597	1.25503	0.0321	0.355414
AT4G39570	AT4G39570	4:18384099-18385544	WTflgb_dir	idd4flgb_dir	OK	35.5902	51.8241	0.542142	1.87654	0.0013	0.069151
AT4G29030	AT4G29030	4:14307248-14307973	WTflgb_dir	idd4flgb_dir	OK	35.9918	52.3824	0.541413	1.63499	0.00515	0.151835
AT3G22120	AT3G22120	3:7794956-7796310	WTflgb_dir	idd4flgb_dir	OK	148.992	216.789	0.541054	1.87246	0.0035	0.126653
AT3G02070	AT3G02070	3:360920-363429	WTflgb_dir	idd4flgb_dir	OK	15.9739	23.2403	0.540917	2.01473	0.00135	0.07138
AT1G02690	AT1G02690	1:584259-587219	WTflgb_dir	idd4flgb_dir	OK	2.58024	3.75389	0.540883	1.31875	0.02255	0.309323
AT3G47540	AT3G47540	3:17521028-17522624	WTflgb_dir	idd4flgb_dir	OK	16.3693	23.8025	0.540126	1.81829	0.0019	0.090199
AT2G29065	AT2G29065	2:12484842-12486983	WTflgb_dir	idd4flgb_dir	OK	4.24122	6.16714	0.540123	1.43722	0.01315	0.248666
AT4G27970	AT4G27970	4:13918289-13920132	WTflgb_dir	idd4flgb_dir	OK	8.85709	12.8775	0.539946	1.65326	0.00375	0.128842
AT3G54610	AT3G54610	3:20213559-20217653	WTflgb_dir	idd4flgb_dir	OK	1.37581	1.99967	0.539478	1.19066	0.04235	0.403616
AT4G16500	AT4G16500	4:9301387-9302022	WTflgb_dir	idd4flgb_dir	OK	500.627	727.545	0.539299	1.77763	0.0023	0.098344
AT5G14760	AT5G14760	5:4768467-4772153	WTflgb_dir	idd4flgb_dir	OK	2.82211	4.10041	0.538993	1.47557	0.0124	0.241971
AT1G27350	AT1G27350	1:9498150-9499425	WTflgb_dir	idd4flgb_dir	OK	9.84657	14.3016	0.538481	1.52702	0.01445	0.25918
AT2G37430	AT2G37430	2:15706356-15707224	WTflgb_dir	idd4flgb_dir	OK	151.631	219.869	0.536077	1.82537	0.0017	0.083627
AT2G28400	AT2G28400	2:12148303-12149052	WTflgb_dir	idd4flgb_dir	OK	173.648	251.539	0.534611	1.90892	0.0012	0.064807
AT5G35735	AT5G35735	5:13900751-13902997	WTflgb_dir	idd4flgb_dir	OK	501.805	726.554	0.533944	1.49265	0.0103	0.217856
AT1G21326	AT1G21326	1:7469001-7469721	WTflgb_dir	idd4flgb_dir	OK	53.8365	77.9121	0.533263	1.63	0.00365	0.127642
AT5G48657	AT5G48657	5:19733883-19735550	WTflgb_dir	idd4flgb_dir	OK	44.2894	64.0621	0.532511	1.91226	0.00095	0.05537
AT1G33790	AT1G33790	1:12256663-12260605	WTflgb_dir	idd4flgb_dir	OK	4.96844	7.1801	0.53121	1.69113	0.0043	0.139336
AT1G44760	AT1G44760	1:16896685-16898612	WTflgb_dir	idd4flgb_dir	OK	11.2363	16.236	0.531027	1.68086	0.00415	0.137245
AT5G56960	AT5G56960	5:23038702-23041174	WTflgb_dir	idd4flgb_dir	OK	20.4887	29.5968	0.530613	1.89068	0.00115	0.063268
AT3G52640	AT3G52640	3:19514872-19520544	WTflgb_dir	idd4flgb_dir	OK	2.27597	3.28715	0.530353	1.56235	0.00985	0.213699
AT5G38895	AT5G38895	5:15571253-15575618	WTflgb_dir	idd4flgb_dir	OK	3.82872	5.52541	0.52922	1.34135	0.03145	0.353537
AT3G46280	AT3G46280	3:17005482-17008424	WTflgb_dir	idd4flgb_dir	OK	42.7148	61.6287	0.528867	1.88244	0.00115	0.063268
AT3G48930	AT3G48930	3:18140770-18142281	WTflgb_dir	idd4flgb_dir	OK	5.3583	7.72758	0.52824	1.2792	0.03325	0.360021
AT5G52760	AT5G52760	5:21386823-21387703	WTflgb_dir	idd4flgb_dir	OK	18.1119	26.1123	0.527791	1.48848	0.01035	0.217856
AT4G15975	AT4G15975	4:9052174-9053152	WTflgb_dir	idd4flgb_dir	OK	114.41	164.925	0.527595	1.8429	0.0013	0.069151
AT5G37990	AT5G37990	5:15133736-15135500	WTflgb_dir	idd4flgb_dir	OK	9.92156	14.2978	0.527157	1.59048	0.0059	0.163313
AT3G63380	AT3G63380	3:23406610-23410360	WTflgb_dir	idd4flgb_dir	OK	7.36918	10.6182	0.526964	1.80444	0.0021	0.094607
AT4G39230	AT4G39230	4:18265884-18267829	WTflgb_dir	idd4flgb_dir	OK	14.8412	21.3734	0.526205	1.7737	0.00185	0.088539
AT1G09630	AT1G09630	1:3118202-3119708	WTflgb_dir	idd4flgb_dir	OK	41.1285	59.2181	0.5259	1.8735	0.0015	0.07723
AT2G38870	AT2G38870	2:16236380-16237280	WTflgb_dir	idd4flgb_dir	OK	650.913	937.036	0.525641	1.65482	0.0043	0.139336
AT3G21520	AT3G21520	3:7581958-7584583	WTflgb_dir	idd4flgb_dir	OK	36.197	52.1031	0.525498	1.31801	0.0253	0.320918
AT1G22280	AT1G22280	1:7873866-7875878	WTflgb_dir	idd4flgb_dir	OK	58.1327	83.5944	0.524056	1.86427	0.00125	0.066894
AT3G15358	AT3G15358	3:5178012-5178838	WTflgb_dir	idd4flgb_dir	OK	9.07061	13.0427	0.523975	1.19225	0.04555	0.41358
AT2G41440	AT2G41440	2:17271171-17274370	WTflgb_dir	idd4flgb_dir	OK	2.98906	4.29797	0.523962	1.39865	0.02195	0.307797
AT3G13910	AT3G13910	3:4590918-4591483	WTflgb_dir	idd4flgb_dir	OK	71.3389	102.576	0.523934	1.92261	0.0019	0.090199
AT5G64660	AT5G64660	5:25841912-25843452	WTflgb_dir	idd4flgb_dir	OK	54.5821	78.4456	0.523265	1.85874	0.00135	0.07138
AT5G66650	AT5G66650	5:26603002-26604376	WTflgb_dir	idd4flgb_dir	OK	118.632	170.498	0.52326	1.73405	0.00305	0.115586
AT1G76185	AT1G76185	1:28590324-28591518	WTflgb_dir	idd4flgb_dir	OK	8.71351	12.5217	0.523103	1.32481	0.0229	0.310371
AT4G37390	AT4G37390	4:17579656-17582022	WTflgb_dir	idd4flgb_dir	OK	11.6262	16.6956	0.52209	1.78957	0.00215	0.09564
AT1G51620	AT1G51620	1:19140129-19141787	WTflgb_dir	idd4flgb_dir	OK	12.6009	18.0926	0.521873	1.65576	0.00415	0.137245
AT1G13380	AT1G13380	1:4589070-4590423	WTflgb_dir	idd4flgb_dir	OK	9.1644	13.1522	0.521196	1.44149	0.01835	0.286526
AT1G16150	AT1G16150	1:5532414-5534877	WTflgb_dir	idd4flgb_dir	OK	77.8307	111.667	0.520797	1.70008	0.00265	0.10612
AT5G63130	AT5G63130	5:25323101-25324272	WTflgb_dir	idd4flgb_dir	OK	6.20576	8.90289	0.520666	1.24072	0.03485	0.369062
AT2G17036	AT2G17036	2:7403855-7405219	WTflgb_dir	idd4flgb_dir	OK	4.02438	5.77343	0.520662	1.11772	0.0479	0.422324
AT1G49820	AT1G49820	1:18442881-18445098	WTflgb_dir	idd4flgb_dir	OK	3.15393	4.52457	0.520631	1.21184	0.0371	0.381144
AT1G80610	AT1G80610	1:30300732-30304033	WTflgb_dir	idd4flgb_dir	OK	6.18801	8.87325	0.519987	1.68987	0.00415	0.137245
AT5G46910	AT5G46910	5:19046857-19050880	WTflgb_dir	idd4flgb_dir	OK	5.20868	7.46824	0.519849	1.71509	0.005	0.149915
AT5G44572	AT5G44572	5:17968151-17969563	WTflgb_dir	idd4flgb_dir	OK	11.6167	16.6534	0.519618	1.60774	0.00985	0.213699
AT2G26200	AT2G26200	2:11152725-11156466	WTflgb_dir	idd4flgb_dir	OK	2.62862	3.76613	0.518778	1.3879	0.02135	0.301874
AT4G21120	AT4G21120	4:11270044-11273973	WTflgb_dir	idd4flgb_dir	OK	7.97798	11.43	0.51873	1.84669	0.00195	0.091588
AT5G26340	AT5G26340	5:9243510-9247066	WTflgb_dir	idd4flgb_dir	OK	24.874	35.6352	0.518662	1.92698	0.00175	0.085847
AT3G57450	AT3G57450	3:21261933-21262622	WTflgb_dir	idd4flgb_dir	OK	985.082	1410.91	0.518308	1.53993	0.0068	0.175311
AT1G42470	AT1G42470	1:15926986-15935208	WTflgb_dir	idd4flgb_dir	OK	1.34524	1.92544	0.51732	1.47288	0.01995	0.296314
AT5G46050	AT5G46050	5:18675034-18679146	WTflgb_dir	idd4flgb_dir	OK	1.95142	2.79207	0.516809	1.30808	0.0345	0.366678
AT2G42330	AT2G42330	2:17627341-17634299	WTflgb_dir	idd4flgb_dir	OK	23.6019	33.7644	0.516601	1.69563	0.0037	0.128373
AT1G15330	AT1G15330	1:5274345-5275602	WTflgb_dir	idd4flgb_dir	OK	15.9427	22.7979	0.516	1.67212	0.0042	0.137356
AT5G49690	AT5G49690	5:20189654-20191390	WTflgb_dir	idd4flgb_dir	OK	5.6197	8.03438	0.515693	1.33967	0.01905	0.291781
AT5G08350	AT5G08350	5:2686244-2687251	WTflgb_dir	idd4flgb_dir	OK	76.258	109.003	0.51541	1.84074	0.0017	0.083627
AT4G21350	AT4G21350	4:11356142-11357267	WTflgb_dir	idd4flgb_dir	OK	8.71714	12.4541	0.514694	1.3219	0.02615	0.325906
AT5G66620	AT5G66620	5:26588584-26592006	WTflgb_dir	idd4flgb_dir	OK	3.54126	5.05911	0.51462	1.46292	0.01215	0.238941
AT3G09490	AT3G09490	3:2915558-2916673	WTflgb_dir	idd4flgb_dir	OK	11.6467	16.6383	0.514586	1.47084	0.0107	0.222047
AT5G39785	AT5G39785	5:15929187-15932276	WTflgb_dir	idd4flgb_dir	OK	7.01591	10.0223	0.514512	1.67295	0.0036	0.127407
AT5G09310	AT5G09310	5:2887191-2888538	WTflgb_dir	idd4flgb_dir	OK	14.9093	21.2593	0.511881	1.64248	0.00595	0.163417
AT2G29720	AT2G29720	2:12700400-12702341	WTflgb_dir	idd4flgb_dir	OK	42.3029	60.2912	0.511191	1.76027	0.00305	0.115586
AT1G53760	AT1G53760	1:20068967-20071096	WTflgb_dir	idd4flgb_dir	OK	4.21353	6.00295	0.510641	1.29775	0.0306	0.348868
AT5G03610	AT5G03610	5:915464-918485	WTflgb_dir	idd4flgb_dir	OK	8.97901	12.7919	0.5106	1.79852	0.0032	0.118973
AT1G76600	AT1G76600	1:28746887-28747845	WTflgb_dir	idd4flgb_dir	OK	586.128	834.818	0.510244	1.58944	0.00665	0.173214
AT3G63030	AT3G63030	3:23295342-23297225	WTflgb_dir	idd4flgb_dir	OK	5.98808	8.52823	0.510153	1.21775	0.0324	0.356057
AT3G28540	AT3G28540	3:10694443-10696123	WTflgb_dir	idd4flgb_dir	OK	3.729	5.31038	0.510026	1.27766	0.03455	0.366678
AT2G26695	AT2G26695	2:11365097-11365965	WTflgb_dir	idd4flgb_dir	OK	16.9186	24.0872	0.509655	1.46428	0.01295	0.246973
AT3G28850	AT3G28850	3:10848668-10850122	WTflgb_dir	idd4flgb_dir	OK	41.7609	59.4372	0.509212	1.79033	0.00205	0.094034
AT1G58470	AT1G58470	1:21727023-21728760	WTflgb_dir	idd4flgb_dir	OK	5.64817	8.03584	0.508666	1.33006	0.02465	0.317519
AT4G25710	AT4G25710	4:13098140-13099578	WTflgb_dir	idd4flgb_dir	OK	20.6851	29.4265	0.508524	1.74795	0.00215	0.09564
AT3G18690	AT3G18690	3:6427402-6430514	WTflgb_dir	idd4flgb_dir	OK	103.903	147.807	0.508469	1.61943	0.00495	0.149431
AT3G26410	AT3G26410	3:9669415-9671348	WTflgb_dir	idd4flgb_dir	OK	5.30919	7.55049	0.508079	1.3597	0.02075	0.298156
AT4G23840	AT4G23840	4:12400344-12403403	WTflgb_dir	idd4flgb_dir	OK	2.60031	3.69767	0.507936	1.2622	0.0291	0.340335
AT1G16090	AT1G16090	1:5516258-5517822	WTflgb_dir	idd4flgb_dir	OK	14.9046	21.1924	0.507786	1.67881	0.0028	0.109641
AT1G02880	AT1G02880	1:642751-644903	WTflgb_dir	idd4flgb_dir	OK	11.6518	16.564	0.507489	1.72359	0.00375	0.128842
AT5G18700	AT5G18700	5:6235095-6240733	WTflgb_dir	idd4flgb_dir	OK	1.38229	1.9648	0.507327	1.29703	0.02455	0.317389
AT3G26980	AT3G26980	3:9946165-9948040	WTflgb_dir	idd4flgb_dir	OK	18.2353	25.892	0.505773	1.8198	0.00235	0.098344
AT4G30935	AT4G30935	4:15051813-15054042	WTflgb_dir	idd4flgb_dir	OK	3.66759	5.2072	0.505674	1.31622	0.0238	0.314366
AT5G15870	AT5G15870	5:5182640-5184878	WTflgb_dir	idd4flgb_dir	OK	179.92	255.408	0.505452	1.49753	0.00865	0.202427
AT1G36060	AT1G36060	1:13454495-13456331	WTflgb_dir	idd4flgb_dir	OK	10.0498	14.2632	0.505129	1.58848	0.00645	0.17001
AT4G33440	AT4G33440	4:16091939-16094958	WTflgb_dir	idd4flgb_dir	OK	2.95417	4.18894	0.503831	1.29929	0.0337	0.362009
AT3G15518	AT3G15518	3:5249111-5252506	WTflgb_dir	idd4flgb_dir	OK	358.674	508.587	0.503823	1.58684	0.0063	0.169451
AT2G46620	AT2G46620	2:19138800-19140747	WTflgb_dir	idd4flgb_dir	OK	35.4119	50.1993	0.503433	1.74963	0.0021	0.094607
AT1G08830	AT1G08830	1:2827060-2838469	WTflgb_dir	idd4flgb_dir	OK	7.80357	11.0614	0.503323	1.56003	0.0132	0.248666
AT5G25890	AT5G25890	5:9033414-9034834	WTflgb_dir	idd4flgb_dir	OK	7.12631	10.0939	0.502257	1.31469	0.0249	0.318135
AT3G13470	AT3G13470	3:4389255-4392801	WTflgb_dir	idd4flgb_dir	OK	2.6625	3.77058	0.502007	1.32863	0.02435	0.316425
AT5G24160	AT5G24160	5:8183074-8186640	WTflgb_dir	idd4flgb_dir	OK	4.46937	6.32868	0.501834	1.55977	0.0121	0.238223
AT5G66910	AT5G66910	5:26718231-26721256	WTflgb_dir	idd4flgb_dir	OK	2.23436	3.16294	0.5014	1.15495	0.0411	0.398149
AT1G68330	AT1G68330	1:25610922-25612202	WTflgb_dir	idd4flgb_dir	OK	5.14003	7.27614	0.501396	1.17411	0.0435	0.406675
AT4G11890	AT4G11890	4:7147864-7149921	WTflgb_dir	idd4flgb_dir	OK	11.0922	15.6846	0.499801	1.62184	0.0061	0.165988
AT2G02370	AT2G02370	2:621154-623344	WTflgb_dir	idd4flgb_dir	OK	4.22107	5.96186	0.498156	1.29229	0.03275	0.358121
AT4G25020	AT4G25020	4:12860633-12861975	WTflgb_dir	idd4flgb_dir	OK	4.59846	6.48918	0.496885	1.14652	0.04625	0.416085
AT3G59570	AT3G59570	3:22000831-22006056	WTflgb_dir	idd4flgb_dir	OK	1.94557	2.74322	0.495678	1.35556	0.0255	0.321894
AT1G58190	AT1G58190	1:21540631-21548112	WTflgb_dir	idd4flgb_dir	OK	4.69973	6.6202	0.494297	1.76966	0.00335	0.122996
AT1G32920	AT1G32920	1:11928806-11929302	WTflgb_dir	idd4flgb_dir	OK	1874.55	2640.06	0.49403	1.49141	0.0108	0.223859
AT5G03390	AT5G03390	5:834987-836751	WTflgb_dir	idd4flgb_dir	OK	17.1242	24.078	0.491675	1.68959	0.00255	0.103524
AT3G26680	AT3G26680	3:9801213-9805715	WTflgb_dir	idd4flgb_dir	OK	28.0773	39.4551	0.490805	1.72441	0.0041	0.137133
AT3G60690	AT3G60690	3:22435120-22435949	WTflgb_dir	idd4flgb_dir	OK	209.241	294.021	0.490756	1.68742	0.00355	0.126653
AT5G27430	AT5G27430	5:9687377-9689420	WTflgb_dir	idd4flgb_dir	OK	4.97169	6.98127	0.489754	1.31696	0.03345	0.360639
AT3G48640	AT3G48640	3:18021649-18022324	WTflgb_dir	idd4flgb_dir	OK	20.5974	28.9199	0.489603	1.36358	0.02405	0.315545
AT5G09790	AT5G09790	5:3038977-3041044	WTflgb_dir	idd4flgb_dir	OK	4.93838	6.93339	0.489522	1.30199	0.02385	0.314556
AT1G07620	AT1G07620	1:2344389-2346842	WTflgb_dir	idd4flgb_dir	OK	4.36435	6.12671	0.489346	1.41163	0.01675	0.273894
AT4G14060	AT4G14060	4:8107336-8108307	WTflgb_dir	idd4flgb_dir	OK	6.7868	9.52737	0.489346	1.16336	0.04845	0.423578
AT1G76070	AT1G76070	1:28546381-28547611	WTflgb_dir	idd4flgb_dir	OK	113.08	158.734	0.489261	1.68072	0.00375	0.128842
AT5G54850	AT5G54850	5:22280582-22282352	WTflgb_dir	idd4flgb_dir	OK	7.9684	11.1842	0.4891	1.44029	0.0117	0.233735
AT5G28640	AT5G28640	5:10647569-10649892	WTflgb_dir	idd4flgb_dir	OK	3.86488	5.42316	0.488709	1.26045	0.031	0.350711
AT1G72320	AT1G72320	1:27228152-27232999	WTflgb_dir	idd4flgb_dir	OK	2.69974	3.78577	0.487766	1.42435	0.01675	0.273894
AT5G65640	AT5G65640	5:26237054-26239084	WTflgb_dir	idd4flgb_dir	OK	3.64638	5.11213	0.487459	1.14593	0.0488	0.424536
AT5G11810	AT5G11810	5:3808719-3811176	WTflgb_dir	idd4flgb_dir	OK	3.90151	5.46952	0.487379	1.18824	0.0455	0.41358
AT3G60830	AT3G60830	3:22474073-22476445	WTflgb_dir	idd4flgb_dir	OK	3.48801	4.88645	0.48638	1.21622	0.0392	0.389135
AT3G22910	AT3G22910	3:8116334-8119388	WTflgb_dir	idd4flgb_dir	OK	2.76023	3.86594	0.486029	1.29461	0.0255	0.321894
AT4G39890	AT4G39890	4:18505961-18507586	WTflgb_dir	idd4flgb_dir	OK	22.8042	31.9202	0.485171	1.69843	0.0032	0.118973
AT2G43510	AT2G43510	2:18067171-18067802	WTflgb_dir	idd4flgb_dir	OK	22.9833	32.1112	0.48249	1.31543	0.02315	0.311607
AT4G01250	AT4G01250	4:522603-524216	WTflgb_dir	idd4flgb_dir	OK	397.441	554.896	0.481475	1.45531	0.01095	0.225908
AT3G02800	AT3G02800	3:606470-607886	WTflgb_dir	idd4flgb_dir	OK	32.3539	45.1668	0.481323	1.72532	0.0039	0.132196
AT4G36180	AT4G36180	4:17120084-17123841	WTflgb_dir	idd4flgb_dir	OK	2.66265	3.71667	0.481151	1.3362	0.0217	0.305844
AT3G53180	AT3G53180	3:19706893-19711439	WTflgb_dir	idd4flgb_dir	OK	18.0684	25.2188	0.481035	1.77818	0.0023	0.098344
AT4G13310	AT4G13310	4:7750304-7753133	WTflgb_dir	idd4flgb_dir	OK	4.19984	5.85611	0.47961	1.34037	0.0196	0.295839
AT4G30930	AT4G30930	4:15049823-15051665	WTflgb_dir	idd4flgb_dir	OK	6.5092	9.07556	0.479506	1.34342	0.02375	0.314176
AT2G37980	AT2G37980	2:15894056-15897610	WTflgb_dir	idd4flgb_dir	OK	4.85705	6.77173	0.479443	1.49988	0.00995	0.214289
AT3G51270	AT3G51270	3:19033541-19036946	WTflgb_dir	idd4flgb_dir	OK	2.09717	2.92315	0.479079	1.14584	0.0499	0.427991
AT4G11280	AT4G11280	4:6864096-6866116	WTflgb_dir	idd4flgb_dir	OK	26.4917	36.9204	0.478876	1.71988	0.003	0.115174
AT3G05580	AT3G05580	3:1617846-1620120	WTflgb_dir	idd4flgb_dir	OK	35.5954	49.6023	0.478714	1.70277	0.0031	0.116729
AT2G46225	AT2G46225	2:18981910-18985959	WTflgb_dir	idd4flgb_dir	OK	3.88901	5.41752	0.47823	1.13902	0.04795	0.422553
AT1G08050	AT1G08050	1:2498835-2501427	WTflgb_dir	idd4flgb_dir	OK	9.46284	13.1733	0.477269	1.59727	0.0059	0.163313
AT1G50750	AT1G50750	1:18809183-18812290	WTflgb_dir	idd4flgb_dir	OK	7.19272	10.0106	0.476913	1.54764	0.00685	0.176343
AT1G17330	AT1G17330	1:5929908-5931831	WTflgb_dir	idd4flgb_dir	OK	15.2676	21.2482	0.476861	1.62397	0.0044	0.141537
AT4G28703	AT4G28703	4:14166268-14166928	WTflgb_dir	idd4flgb_dir	OK	25.5476	35.545	0.476457	1.35584	0.01675	0.273894
AT1G31350	AT1G31350	1:11221334-11222786	WTflgb_dir	idd4flgb_dir	OK	33.3157	46.3456	0.476232	1.71873	0.0037	0.128373
AT1G21670	AT1G21670	1:7610397-7612682	WTflgb_dir	idd4flgb_dir	OK	74.6217	103.793	0.476047	1.64057	0.00445	0.141598
AT3G21351	AT3G21351	3:7518923-7519477	WTflgb_dir	idd4flgb_dir	OK	31.1551	43.3143	0.475372	1.32524	0.02365	0.314176
AT5G08790	AT5G08790	5:2856739-2860262	WTflgb_dir	idd4flgb_dir	OK	199.855	277.839	0.475299	1.58824	0.0058	0.161814
AT1G70530	AT1G70530	1:26588749-26591379	WTflgb_dir	idd4flgb_dir	OK	29.1847	40.5657	0.475046	1.75667	0.0033	0.121412
AT1G34420	AT1G34420	1:12584586-12587570	WTflgb_dir	idd4flgb_dir	OK	3.46311	4.81338	0.474983	1.30228	0.02445	0.316559
AT4G25900	AT4G25900	4:13161345-13163636	WTflgb_dir	idd4flgb_dir	OK	43.381	60.291	0.474879	1.73749	0.0034	0.124573
AT5G24110	AT5G24110	5:8153114-8154709	WTflgb_dir	idd4flgb_dir	OK	265.744	369.228	0.474474	1.43289	0.0113	0.229906
AT1G50740	AT1G50740	1:18807671-18809004	WTflgb_dir	idd4flgb_dir	OK	136.898	190.155	0.474076	1.67615	0.0048	0.147937
AT1G32928	AT1G32928	1:11931202-11931801	WTflgb_dir	idd4flgb_dir	OK	181.078	251.485	0.47386	1.69886	0.00435	0.140184
AT4G15910	AT4G15910	4:9028460-9029423	WTflgb_dir	idd4flgb_dir	OK	29.9308	41.5588	0.473526	1.50561	0.00845	0.199501
AT2G40940	AT2G40940	2:17084355-17087297	WTflgb_dir	idd4flgb_dir	OK	22.4789	31.2103	0.473449	1.71934	0.00355	0.126653
AT2G44080	AT2G44080	2:18237151-18238173	WTflgb_dir	idd4flgb_dir	OK	26.3123	36.5286	0.473286	1.56717	0.0062	0.167419
AT2G26530	AT2G26530	2:11282774-11284229	WTflgb_dir	idd4flgb_dir	OK	217.442	301.498	0.471513	1.58484	0.0082	0.196488
AT2G18350	AT2G18350	2:7969319-7972081	WTflgb_dir	idd4flgb_dir	OK	22.2531	30.8549	0.471496	1.5923	0.0067	0.174003
AT1G64065	AT1G64065	1:23778352-23779529	WTflgb_dir	idd4flgb_dir	OK	116.632	161.599	0.470455	1.5485	0.00765	0.188686
AT5G19280	AT5G19280	5:6488318-6493439	WTflgb_dir	idd4flgb_dir	OK	1.52928	2.11869	0.470318	1.17465	0.04925	0.425516
AT2G41350	AT2G41350	2:17231340-17233557	WTflgb_dir	idd4flgb_dir	OK	6.18629	8.5693	0.470103	1.37839	0.01685	0.274765
AT1G16670	AT1G16670	1:5697323-5699769	WTflgb_dir	idd4flgb_dir	OK	30.5442	42.2999	0.469756	1.68197	0.00455	0.143232
AT1G70140	AT1G70140	1:26412687-26415230	WTflgb_dir	idd4flgb_dir	OK	32.1344	44.4868	0.469258	1.63868	0.00535	0.154381
AT5G65290	AT5G65290	5:26089555-26094548	WTflgb_dir	idd4flgb_dir	OK	2.10504	2.91378	0.469045	1.286	0.02345	0.313733
AT1G05675	AT1G05675	1:1701115-1702749	WTflgb_dir	idd4flgb_dir	OK	406.514	562.262	0.467936	1.3222	0.01985	0.296314
AT3G57870	AT3G57870	3:21428495-21430200	WTflgb_dir	idd4flgb_dir	OK	8.52575	11.7913	0.467825	1.36813	0.01855	0.288374
AT1G28250	AT1G28250	1:9874246-9875579	WTflgb_dir	idd4flgb_dir	OK	7.8517	10.8581	0.467695	1.24628	0.04445	0.410988
AT1G04390	AT1G04390	1:1179362-1183704	WTflgb_dir	idd4flgb_dir	OK	2.81374	3.88995	0.467262	1.3333	0.02165	0.305627
AT1G29980	AT1G29980	1:10503277-10506117	WTflgb_dir	idd4flgb_dir	OK	3.88304	5.36578	0.466599	1.29116	0.0266	0.329422
AT2G28830	AT2G28830	2:12366747-12370684	WTflgb_dir	idd4flgb_dir	OK	24.4699	33.8077	0.466343	1.63906	0.0041	0.137133
AT5G02680	AT5G02680	5:604917-608193	WTflgb_dir	idd4flgb_dir	OK	8.67917	11.9875	0.465907	1.68777	0.00755	0.187003
AT2G42350	AT2G42350	2:17639151-17639998	WTflgb_dir	idd4flgb_dir	OK	23.3286	32.2119	0.465496	1.43296	0.01275	0.245972
AT4G05120	AT4G05120	4:2632692-2635000	WTflgb_dir	idd4flgb_dir	OK	4.47668	6.18116	0.465448	1.25369	0.03545	0.371541
AT1G06830	AT1G06830	1:2097150-2097655	WTflgb_dir	idd4flgb_dir	OK	50.0039	68.9994	0.464543	1.41312	0.0128	0.245972
AT1G72360	AT1G72360	1:27241806-27242827	WTflgb_dir	idd4flgb_dir	OK	16.9896	23.4394	0.464282	1.45828	0.0128	0.245972
AT1G29970	AT1G29970	1:10498309-10501452	WTflgb_dir	idd4flgb_dir	OK	19.4873	26.8796	0.463977	1.67008	0.00545	0.155237
AT1G02360	AT1G02360	1:471989-473160	WTflgb_dir	idd4flgb_dir	OK	329.362	454.238	0.463774	1.46914	0.01105	0.227439
AT4G30450	AT4G30450	4:14886026-14886675	WTflgb_dir	idd4flgb_dir	OK	45.839	63.1784	0.462856	1.5093	0.0087	0.202427
AT5G66900	AT5G66900	5:26714763-26717788	WTflgb_dir	idd4flgb_dir	OK	39.4184	54.2997	0.462073	1.67424	0.00495	0.149431
AT1G27330	AT1G27330	1:9492963-9494069	WTflgb_dir	idd4flgb_dir	OK	12.5475	17.2812	0.461806	1.30676	0.02895	0.339706
AT3G47550	AT3G47550	3:17523457-17527052	WTflgb_dir	idd4flgb_dir	OK	23.8111	32.788	0.461533	1.47482	0.0119	0.235599
AT5G47700	AT5G47700	5:19327802-19328983	WTflgb_dir	idd4flgb_dir	OK	14.6443	20.1625	0.461334	1.4199	0.0206	0.298156
AT1G16250	AT1G16250	1:5556988-5559520	WTflgb_dir	idd4flgb_dir	OK	5.16155	7.1059	0.461213	1.30919	0.02325	0.31224
AT1G76970	AT1G76970	1:28922665-28925404	WTflgb_dir	idd4flgb_dir	OK	15.6458	21.5361	0.460977	1.65311	0.0049	0.149431
AT1G24145	AT1G24145	1:8541026-8541739	WTflgb_dir	idd4flgb_dir	OK	169.292	233.011	0.460887	1.60216	0.0058	0.161814
AT1G48950	AT1G48950	1:18106896-18110237	WTflgb_dir	idd4flgb_dir	OK	4.43435	6.09966	0.460006	1.38528	0.0155	0.264473
AT5G13220	AT5G13220	5:4218887-4220883	WTflgb_dir	idd4flgb_dir	OK	5.08587	6.99299	0.459415	1.16729	0.0397	0.391458
AT4G21400	AT4G21400	4:11399130-11401709	WTflgb_dir	idd4flgb_dir	OK	8.57002	11.7772	0.458629	1.48802	0.00795	0.193651
AT1G30420	AT1G30420	1:10748815-10756316	WTflgb_dir	idd4flgb_dir	OK	6.00576	8.24173	0.456601	1.66835	0.00505	0.150393
AT3G06300	AT3G06300	3:1907581-1909804	WTflgb_dir	idd4flgb_dir	OK	11.9709	16.4195	0.455875	1.53304	0.008	0.194333
AT5G27420	AT5G27420	5:9684071-9685561	WTflgb_dir	idd4flgb_dir	OK	227.728	312.347	0.455841	1.40356	0.014	0.254624
AT2G36420	AT2G36420	2:15286497-15288990	WTflgb_dir	idd4flgb_dir	OK	10.5336	14.4477	0.455831	1.54063	0.0067	0.174003
AT5G25050	AT5G25050	5:8631679-8634027	WTflgb_dir	idd4flgb_dir	OK	44.4098	60.9083	0.455759	1.66957	0.0053	0.154381
AT5G66320	AT5G66320	5:26495954-26497855	WTflgb_dir	idd4flgb_dir	OK	14.5008	19.8867	0.45567	1.54202	0.00645	0.17001
AT3G07390	AT3G07390	3:2365300-2366496	WTflgb_dir	idd4flgb_dir	OK	163.668	224.414	0.455392	1.58272	0.0065	0.171073
AT3G51440	AT3G51440	3:19089080-19090639	WTflgb_dir	idd4flgb_dir	OK	8.71959	11.9546	0.455237	1.30137	0.0239	0.314981
AT3G54020	AT3G54020	3:20005732-20008254	WTflgb_dir	idd4flgb_dir	OK	5.61828	7.69964	0.454661	1.34086	0.0262	0.326069
AT1G49630	AT1G49630	1:18367592-18375381	WTflgb_dir	idd4flgb_dir	OK	1.17354	1.60816	0.454544	1.22031	0.0481	0.42282
AT1G66880	AT1G66880	1:24945483-24955611	WTflgb_dir	idd4flgb_dir	OK	10.7714	14.7517	0.453674	1.63241	0.0049	0.149431
AT4G34265	AT4G34265	4:16402279-16403823	WTflgb_dir	idd4flgb_dir	OK	16.1248	22.082	0.453585	1.54707	0.01395	0.254238
AT4G38940	AT4G38940	4:18152686-18154114	WTflgb_dir	idd4flgb_dir	OK	33.6798	46.1175	0.453429	1.58327	0.00635	0.169451
AT3G16030	AT3G16030	3:5439608-5442802	WTflgb_dir	idd4flgb_dir	OK	27.6355	37.8266	0.452882	1.6234	0.00495	0.149431
AT3G26220	AT3G26220	3:9596076-9597833	WTflgb_dir	idd4flgb_dir	OK	23.4596	32.1078	0.452746	1.58713	0.00435	0.140184
AT3G05730	AT3G05730	3:1695975-1696708	WTflgb_dir	idd4flgb_dir	OK	136.426	186.69	0.45253	1.62011	0.00545	0.155237
AT4G24920	AT4G24920	4:12819510-12820736	WTflgb_dir	idd4flgb_dir	OK	59.9701	81.9764	0.450966	1.68802	0.00485	0.148958
AT4G31510	AT4G31510	4:15276179-15277219	WTflgb_dir	idd4flgb_dir	OK	38.3127	52.3715	0.450958	1.58052	0.0064	0.169451
AT2G17220	AT2G17220	2:7487653-7490176	WTflgb_dir	idd4flgb_dir	OK	28.1008	38.3859	0.449966	1.61797	0.00495	0.149431
AT5G58787	AT5G58787	5:23742449-23744619	WTflgb_dir	idd4flgb_dir	OK	5.39708	7.37158	0.449797	1.24531	0.0326	0.357588
AT4G30240	AT4G30240	4:14807918-14809985	WTflgb_dir	idd4flgb_dir	OK	9.42153	12.867	0.449644	1.43689	0.0124	0.241971
AT1G74170	AT1G74170	1:27891493-27896355	WTflgb_dir	idd4flgb_dir	OK	6.37667	8.70271	0.44866	1.58207	0.0071	0.180152
AT2G31955	AT2G31955	2:13584138-13586700	WTflgb_dir	idd4flgb_dir	OK	10.6778	14.5708	0.448465	1.57388	0.00915	0.209041
AT3G57640	AT3G57640	3:21344799-21346057	WTflgb_dir	idd4flgb_dir	OK	30.865	42.1163	0.44841	1.53638	0.0087	0.202427
AT1G02930	AT1G02930	1:661176-662456	WTflgb_dir	idd4flgb_dir	OK	1304.4	1778.6	0.447354	1.19961	0.03625	0.37481
AT1G14040	AT1G14040	1:4810487-4814543	WTflgb_dir	idd4flgb_dir	OK	5.58672	7.61345	0.446548	1.46281	0.0107	0.222047
AT3G54400	AT3G54400	3:20140057-20142642	WTflgb_dir	idd4flgb_dir	OK	8.64099	11.7723	0.44613	1.44388	0.0119	0.235599
AT5G61520	AT5G61520	5:24739025-24741273	WTflgb_dir	idd4flgb_dir	OK	9.48386	12.919	0.44595	1.43658	0.012	0.236782
AT5G64870	AT5G64870	5:25929537-25931384	WTflgb_dir	idd4flgb_dir	OK	9.59457	13.0683	0.445778	1.39022	0.0152	0.264205
AT1G22650	AT1G22650	1:8013381-8015991	WTflgb_dir	idd4flgb_dir	OK	38.1583	51.9673	0.445609	1.58954	0.00525	0.153502
AT1G27470	AT1G27470	1:9540112-9544292	WTflgb_dir	idd4flgb_dir	OK	3.57641	4.87012	0.445444	1.34962	0.0224	0.30905
AT5G03380	AT5G03380	5:832103-834412	WTflgb_dir	idd4flgb_dir	OK	268.738	365.833	0.444988	1.31736	0.02365	0.314176
AT1G23230	AT1G23230	1:8244439-8251795	WTflgb_dir	idd4flgb_dir	OK	2.09502	2.85133	0.44467	1.35813	0.01775	0.282401
AT5G01990	AT5G01990	5:377230-379911	WTflgb_dir	idd4flgb_dir	OK	5.9286	8.06785	0.444493	1.34874	0.02085	0.298388
AT1G57820	AT1G57820	1:21414169-21417946	WTflgb_dir	idd4flgb_dir	OK	2.60146	3.53744	0.443383	1.17852	0.0417	0.40132
AT1G68760	AT1G68760	1:25829041-25829813	WTflgb_dir	idd4flgb_dir	OK	15.2487	20.7288	0.442956	1.18682	0.04435	0.410493
AT4G24270	AT4G24270	4:12581600-12587384	WTflgb_dir	idd4flgb_dir	OK	1.75037	2.37929	0.442867	1.17906	0.04635	0.416348
AT2G43120	AT2G43120	2:17927263-17928984	WTflgb_dir	idd4flgb_dir	OK	17.3102	23.5282	0.442775	1.50679	0.0088	0.204484
AT3G53270	AT3G53270	3:19750046-19753199	WTflgb_dir	idd4flgb_dir	OK	6.38164	8.67296	0.442597	1.47847	0.01985	0.296314
AT4G18250	AT4G18250	4:10087342-10091963	WTflgb_dir	idd4flgb_dir	OK	10.3417	14.0543	0.442537	1.55631	0.007	0.178127
AT4G33430	AT4G33430	4:16086310-16090777	WTflgb_dir	idd4flgb_dir	OK	43.7037	59.383	0.442294	1.60047	0.00805	0.194477
AT4G21534	AT4G21534	4:11456229-11458820	WTflgb_dir	idd4flgb_dir	OK	9.19458	12.4899	0.441906	1.48265	0.014	0.254624
AT5G44070	AT5G44070	5:17734737-17737859	WTflgb_dir	idd4flgb_dir	OK	87.9958	119.503	0.441545	1.5116	0.01035	0.217856
AT2G36470	AT2G36470	2:15299361-15300990	WTflgb_dir	idd4flgb_dir	OK	16.6937	22.6703	0.441501	1.48128	0.00985	0.213699
AT1G23710	AT1G23710	1:8385250-8386426	WTflgb_dir	idd4flgb_dir	OK	185.694	252.147	0.441335	1.48705	0.01345	0.249766
AT4G25350	AT4G25350	4:12963381-12966448	WTflgb_dir	idd4flgb_dir	OK	3.82574	5.1938	0.441052	1.23181	0.036	0.373537
AT3G03030	AT3G03030	3:682053-684069	WTflgb_dir	idd4flgb_dir	OK	15.3492	20.833	0.440705	1.50917	0.00955	0.21161
AT4G39670	AT4G39670	4:18410171-18411000	WTflgb_dir	idd4flgb_dir	OK	139.473	189.199	0.439919	1.48746	0.01115	0.228168
AT1G77670	AT1G77670	1:29188900-29190975	WTflgb_dir	idd4flgb_dir	OK	11.4686	15.5555	0.43973	1.44046	0.01035	0.217856
AT5G57090	AT5G57090	5:23100692-23104735	WTflgb_dir	idd4flgb_dir	OK	2.33749	3.16983	0.439449	1.14817	0.0492	0.425292
AT5G43620	AT5G43620	5:17522519-17524001	WTflgb_dir	idd4flgb_dir	OK	10.1656	13.7836	0.439261	1.31792	0.02335	0.313106
AT3G07195	AT3G07195	3:2288891-2290505	WTflgb_dir	idd4flgb_dir	OK	117.573	159.408	0.439161	1.44777	0.01225	0.240105
AT4G24060	AT4G24060	4:12503781-12505646	WTflgb_dir	idd4flgb_dir	OK	17.8429	24.176	0.438226	1.52083	0.0083	0.198078
AT1G58340	AT1G58340	1:21653007-21655439	WTflgb_dir	idd4flgb_dir	OK	5.68494	7.70153	0.437999	1.27755	0.03	0.346048
AT1G19380	AT1G19380	1:6698057-6698824	WTflgb_dir	idd4flgb_dir	OK	688.822	933.051	0.437824	1.44068	0.0147	0.260122
AT2G33110	AT2G33110	2:14041037-14043358	WTflgb_dir	idd4flgb_dir	OK	8.74209	11.8372	0.437277	1.47547	0.0228	0.309491
AT4G02195	AT4G02195	4:970006-972307	WTflgb_dir	idd4flgb_dir	OK	8.51671	11.5233	0.43619	1.38876	0.0175	0.28019
AT4G01370	AT4G01370	4:567094-569088	WTflgb_dir	idd4flgb_dir	OK	14.9955	20.2882	0.436111	1.50726	0.0104	0.218128
AT4G24110	AT4G24110	4:12519931-12520813	WTflgb_dir	idd4flgb_dir	OK	138.834	187.832	0.436084	1.74856	0.00775	0.190355
AT1G65690	AT1G65690	1:24431429-24432953	WTflgb_dir	idd4flgb_dir	OK	21.8207	29.5138	0.435691	1.49563	0.0096	0.212451
AT1G13280	AT1G13280	1:4547453-4548875	WTflgb_dir	idd4flgb_dir	OK	7.5295	10.1835	0.435612	1.18599	0.0445	0.41102
AT1G18390	AT1G18390	1:6325641-6330098	WTflgb_dir	idd4flgb_dir	OK	46.0037	62.2176	0.435575	1.49486	0.01	0.214581
ATMG00510	ATMG00510	M:132070-138153	WTflgb_dir	idd4flgb_dir	OK	1.6999	2.29797	0.434913	1.28583	0.02905	0.339975
AT1G74360	AT1G74360	1:27954230-27959366	WTflgb_dir	idd4flgb_dir	OK	16.7472	22.6283	0.434204	1.30458	0.024	0.315545
AT1G07000	AT1G07000	1:2150193-2152325	WTflgb_dir	idd4flgb_dir	OK	242.036	326.931	0.433768	1.31345	0.0222	0.308184
AT4G23060	AT4G23060	4:12087202-12090575	WTflgb_dir	idd4flgb_dir	OK	9.8971	13.3681	0.433715	1.51108	0.00905	0.208103
AT1G74590	AT1G74590	1:28023626-28024726	WTflgb_dir	idd4flgb_dir	OK	11.8809	16.0455	0.433525	1.29091	0.0305	0.348402
AT1G07135	AT1G07135	1:2189927-2190659	WTflgb_dir	idd4flgb_dir	OK	765.819	1034.1	0.433297	1.32769	0.02135	0.301874
AT5G59790	AT5G59790	5:24090714-24093168	WTflgb_dir	idd4flgb_dir	OK	7.35956	9.93589	0.43303	1.36624	0.01805	0.284864
AT3G07320	AT3G07320	3:2332021-2334074	WTflgb_dir	idd4flgb_dir	OK	12.3883	16.722	0.432766	1.49492	0.01115	0.228168
AT4G12010	AT4G12010	4:7197210-7201393	WTflgb_dir	idd4flgb_dir	OK	8.00207	10.7965	0.432116	1.5086	0.01015	0.215703
AT5G58375	AT5G58375	5:23596271-23596960	WTflgb_dir	idd4flgb_dir	OK	38.4906	51.9286	0.432025	1.38521	0.01545	0.264473
AT3G21630	AT3G21630	3:7615384-7618581	WTflgb_dir	idd4flgb_dir	OK	37.9124	51.0211	0.428424	1.53709	0.00955	0.21161
AT1G72940	AT1G72940	1:27442237-27443856	WTflgb_dir	idd4flgb_dir	OK	22.3702	30.1002	0.428195	1.48926	0.0114	0.230876
AT3G17700	AT3G17700	3:6048915-6052552	WTflgb_dir	idd4flgb_dir	OK	21.4033	28.7953	0.427998	1.586	0.00885	0.205376
AT4G22780	AT4G22780	4:11968275-11971149	WTflgb_dir	idd4flgb_dir	OK	13.674	18.396	0.42795	1.50162	0.0098	0.213699
AT5G12930	AT5G12930	5:4082889-4085297	WTflgb_dir	idd4flgb_dir	OK	22.8252	30.7065	0.427914	1.54209	0.00835	0.198467
AT3G10640	AT3G10640	3:3323309-3325046	WTflgb_dir	idd4flgb_dir	OK	7.4414	10.0106	0.427887	1.21864	0.03315	0.360021
AT3G23550	AT3G23550	3:8448272-8450697	WTflgb_dir	idd4flgb_dir	OK	84.9976	114.343	0.427877	1.57042	0.00925	0.210238
AT4G14310	AT4G14310	4:8236758-8240324	WTflgb_dir	idd4flgb_dir	OK	3.27693	4.40537	0.426918	1.21189	0.03565	0.371872
AT1G17520	AT1G17520	1:6024635-6027385	WTflgb_dir	idd4flgb_dir	OK	4.44019	5.96683	0.426344	1.20756	0.0381	0.384329
AT2G44490	AT2G44490	2:18364755-18367725	WTflgb_dir	idd4flgb_dir	OK	301.017	404.347	0.425748	1.2343	0.03565	0.371872
AT2G39840	AT2G39840	2:16627257-16629289	WTflgb_dir	idd4flgb_dir	OK	8.75371	11.7582	0.425696	1.32466	0.02405	0.315545
AT2G42360	AT2G42360	2:17640797-17641790	WTflgb_dir	idd4flgb_dir	OK	16.9999	22.8329	0.425589	1.28057	0.02585	0.323996
AT1G01100	AT1G01100	1:50074-51199	WTflgb_dir	idd4flgb_dir	OK	23.9191	32.1135	0.425015	1.41067	0.01535	0.264469
AT5G52870	AT5G52870	5:21427946-21429447	WTflgb_dir	idd4flgb_dir	OK	27.9821	37.5678	0.424991	1.51447	0.00845	0.199501
AT3G15500	AT3G15500	3:5234616-5236088	WTflgb_dir	idd4flgb_dir	OK	64.6726	86.8264	0.424979	1.48822	0.00995	0.214289
AT3G46110	AT3G46110	3:16932111-16933726	WTflgb_dir	idd4flgb_dir	OK	25.6584	34.4351	0.424448	1.47903	0.0097	0.213594
AT3G26080	AT3G26080	3:9528773-9530496	WTflgb_dir	idd4flgb_dir	OK	13.1486	17.64	0.423942	1.37412	0.01835	0.286526
AT4G22920	AT4G22920	4:12016524-12018492	WTflgb_dir	idd4flgb_dir	OK	23.3694	31.3302	0.422932	1.49642	0.00915	0.209041
AT4G35600	AT4G35600	4:16896201-16898876	WTflgb_dir	idd4flgb_dir	OK	27.2699	36.5485	0.422506	1.49359	0.00955	0.21161
AT1G51890	AT1G51890	1:19274657-19278528	WTflgb_dir	idd4flgb_dir	OK	7.65282	10.2529	0.421963	1.42598	0.01385	0.253462
AT5G42380	AT5G42380	5:16942575-16943366	WTflgb_dir	idd4flgb_dir	OK	15.3025	20.4905	0.421193	1.17931	0.04585	0.414174
AT3G02555	AT3G02555	3:539638-541503	WTflgb_dir	idd4flgb_dir	OK	9.73123	13.0261	0.42071	1.32703	0.03115	0.351283
AT1G62300	AT1G62300	1:23016682-23019279	WTflgb_dir	idd4flgb_dir	OK	112.929	151.132	0.42039	1.35935	0.01695	0.275633
AT4G16630	AT4G16630	4:9361983-9366748	WTflgb_dir	idd4flgb_dir	OK	2.88836	3.86528	0.420325	1.27143	0.02805	0.335218
AT5G24430	AT5G24430	5:8339143-8343102	WTflgb_dir	idd4flgb_dir	OK	14.675	19.6382	0.420296	1.56286	0.0094	0.210665
AT1G76130	AT1G76130	1:28561280-28564076	WTflgb_dir	idd4flgb_dir	OK	5.90898	7.90705	0.420229	1.3301	0.03815	0.384329
AT1G14870	AT1G14870	1:5128374-5129523	WTflgb_dir	idd4flgb_dir	OK	158.386	211.922	0.420083	1.55573	0.0117	0.233735
AT4G36500	AT4G36500	4:17225911-17226610	WTflgb_dir	idd4flgb_dir	OK	1874.23	2507.09	0.419714	1.14812	0.04645	0.416399
AT4G35500	AT4G35500	4:16857298-16859603	WTflgb_dir	idd4flgb_dir	OK	5.29892	7.08742	0.419561	1.17519	0.04015	0.393261
AT1G55450	AT1G55450	1:20704917-20706893	WTflgb_dir	idd4flgb_dir	OK	782.777	1046.84	0.419368	1.16407	0.04575	0.414174
AT3G55450	AT3G55450	3:20557898-20560212	WTflgb_dir	idd4flgb_dir	OK	27.1047	36.2368	0.418912	1.51103	0.0116	0.233529
AT5G44170	AT5G44170	5:17780377-17781283	WTflgb_dir	idd4flgb_dir	OK	13.5295	18.0876	0.418896	1.15162	0.0497	0.427522
AT5G15230	AT5G15230	5:4944899-4946216	WTflgb_dir	idd4flgb_dir	OK	13.1287	17.5503	0.418775	1.2396	0.0293	0.341318
AT1G60440	AT1G60440	1:22266496-22269243	WTflgb_dir	idd4flgb_dir	OK	6.11172	8.16051	0.41708	1.28688	0.0287	0.33812
AT4G02380	AT4G02380	4:1046203-1046997	WTflgb_dir	idd4flgb_dir	OK	1931.2	2578.35	0.416948	1.14689	0.04295	0.404571
AT5G43900	AT5G43900	5:17656893-17670239	WTflgb_dir	idd4flgb_dir	OK	1.08396	1.44715	0.416905	1.14468	0.04865	0.424067
AT2G33580	AT2G33580	2:14219622-14221861	WTflgb_dir	idd4flgb_dir	OK	15.2728	20.3875	0.416717	1.45621	0.01195	0.236059
AT5G54080	AT5G54080	5:21945868-21952550	WTflgb_dir	idd4flgb_dir	OK	13.3982	17.8817	0.416446	1.40226	0.0147	0.260122
AT5G04760	AT5G04760	5:1372146-1374787	WTflgb_dir	idd4flgb_dir	OK	35.6438	47.5446	0.41563	1.26152	0.02915	0.340694
AT5G01830	AT5G01830	5:320694-323169	WTflgb_dir	idd4flgb_dir	OK	52.2151	69.6244	0.415126	1.45046	0.0134	0.249361
AT5G01390	AT5G01390	5:160263-162299	WTflgb_dir	idd4flgb_dir	OK	8.08537	10.7765	0.41451	1.28299	0.02485	0.318135
AT2G23680	AT2G23680	2:10066162-10067455	WTflgb_dir	idd4flgb_dir	OK	28.2317	37.6263	0.414428	1.50219	0.0162	0.27092
AT3G25610	AT3G25610	3:9308941-9313353	WTflgb_dir	idd4flgb_dir	OK	41.0189	54.6474	0.413866	1.41985	0.0115	0.232368
AT5G63160	AT5G63160	5:25333262-25335485	WTflgb_dir	idd4flgb_dir	OK	162.336	216.241	0.413659	1.34969	0.01985	0.296314
AT4G29050	AT4G29050	4:14314817-14316879	WTflgb_dir	idd4flgb_dir	OK	20.0048	26.6434	0.413434	1.44199	0.01225	0.240105
AT5G14520	AT5G14520	5:4680695-4684404	WTflgb_dir	idd4flgb_dir	OK	3.42666	4.56354	0.41335	1.19454	0.04745	0.420244
AT4G11450	AT4G11450	4:6958680-6962046	WTflgb_dir	idd4flgb_dir	OK	3.70789	4.93767	0.413231	1.18958	0.0397	0.391458
AT2G28570	AT2G28570	2:12241769-12242729	WTflgb_dir	idd4flgb_dir	OK	52.5789	69.9987	0.412844	1.4669	0.0112	0.228397
AT4G30920	AT4G30920	4:15046456-15049373	WTflgb_dir	idd4flgb_dir	OK	20.9803	27.9274	0.412647	1.52482	0.00975	0.213629
AT4G11360	AT4G11360	4:6906013-6906759	WTflgb_dir	idd4flgb_dir	OK	99.351	132.231	0.412452	1.46377	0.0106	0.221272
AT1G61370	AT1G61370	1:22642095-22645147	WTflgb_dir	idd4flgb_dir	OK	10.4091	13.851	0.412143	1.36912	0.0156	0.2649
AT4G18880	AT4G18880	4:10347581-10349562	WTflgb_dir	idd4flgb_dir	OK	49.6329	65.922	0.409464	1.42731	0.01305	0.24781
AT3G19010	AT3G19010	3:6556196-6558009	WTflgb_dir	idd4flgb_dir	OK	375.742	498.789	0.408686	1.23553	0.0339	0.363714
AT5G12340	AT5G12340	5:3992947-3993610	WTflgb_dir	idd4flgb_dir	OK	56.0519	74.3885	0.408316	1.34535	0.01895	0.290753
AT5G14930	AT5G14930	5:4828639-4830955	WTflgb_dir	idd4flgb_dir	OK	64.0748	85.032	0.40825	1.40638	0.0152	0.264205
AT1G21440	AT1G21440	1:7500844-7504175	WTflgb_dir	idd4flgb_dir	OK	11.0119	14.6124	0.408127	1.29671	0.0248	0.318135
AT2G33490	AT2G33490	2:14183551-14187869	WTflgb_dir	idd4flgb_dir	OK	4.6768	6.2057	0.408071	1.32018	0.0238	0.314366
AT4G14365	AT4G14365	4:8271463-8273765	WTflgb_dir	idd4flgb_dir	OK	94.0758	124.823	0.407985	1.45046	0.0145	0.25918
AT5G50200	AT5G50200	5:20436179-20437726	WTflgb_dir	idd4flgb_dir	OK	49.6891	65.9207	0.407802	1.46838	0.01245	0.242144
AT2G21500	AT2G21500	2:9207548-9210231	WTflgb_dir	idd4flgb_dir	OK	18.7463	24.8596	0.407202	1.47555	0.01135	0.230127
AT5G54810	AT5G54810	5:22264593-22266785	WTflgb_dir	idd4flgb_dir	OK	223.121	295.848	0.407032	1.26314	0.02785	0.335218
AT1G08450	AT1G08450	1:2667797-2671892	WTflgb_dir	idd4flgb_dir	OK	3.73937	4.95777	0.406895	1.23207	0.0366	0.377104
AT1G49000	AT1G49000	1:18123458-18124165	WTflgb_dir	idd4flgb_dir	OK	212.779	282.079	0.406747	1.42182	0.01605	0.269433
AT1G45145	AT1G45145	1:17074941-17076330	WTflgb_dir	idd4flgb_dir	OK	39.5126	52.3743	0.406545	1.59912	0.0144	0.25918
AT1G66580	AT1G66580	1:24839164-24840612	WTflgb_dir	idd4flgb_dir	OK	126.843	168.13	0.406531	1.47	0.01115	0.228168
AT1G25400	AT1G25400	1:8911129-8912642	WTflgb_dir	idd4flgb_dir	OK	354.688	470.079	0.406352	1.26565	0.0264	0.328096
AT4G38560	AT4G38560	4:18029195-18033741	WTflgb_dir	idd4flgb_dir	OK	7.60304	10.0745	0.406058	1.20567	0.03655	0.376809
AT5G65600	AT5G65600	5:26216125-26218153	WTflgb_dir	idd4flgb_dir	OK	27.0393	35.825	0.405905	1.42141	0.0136	0.250706
AT5G53540	AT5G53540	5:21749285-21751237	WTflgb_dir	idd4flgb_dir	OK	13.0987	17.3537	0.405817	1.34886	0.01895	0.290753
AT5G57015	AT5G57015	5:23071096-23074843	WTflgb_dir	idd4flgb_dir	OK	11.6135	15.3792	0.405184	1.46957	0.01325	0.248666
AT5G66860	AT5G66860	5:26701051-26702569	WTflgb_dir	idd4flgb_dir	OK	19.2527	25.4949	0.405147	1.36304	0.01845	0.287072
AT1G03370	AT1G03370	1:830626-835361	WTflgb_dir	idd4flgb_dir	OK	86.4659	114.484	0.404945	1.29116	0.0267	0.329966
AT5G09760	AT5G09760	5:3032374-3034543	WTflgb_dir	idd4flgb_dir	OK	10.7738	14.2635	0.404801	1.35122	0.01935	0.293575
AT5G27860	AT5G27860	5:9874823-9876464	WTflgb_dir	idd4flgb_dir	OK	13.976	18.5024	0.404765	1.31359	0.02105	0.29931
AT5G02960	AT5G02960	5:693078-694515	WTflgb_dir	idd4flgb_dir	OK	22.477	29.7498	0.404426	1.40066	0.01645	0.272265
AT5G46330	AT5G46330	5:18791735-18795546	WTflgb_dir	idd4flgb_dir	OK	43.8241	57.9893	0.404061	1.41072	0.01345	0.249766
AT2G15042	AT2G15042	2:6510164-6512637	WTflgb_dir	idd4flgb_dir	OK	33.2813	44.0161	0.403319	1.44398	0.01275	0.245972
AT5G18290	AT5G18290	5:6055027-6058368	WTflgb_dir	idd4flgb_dir	OK	6.20433	8.20429	0.403101	1.28342	0.0294	0.342032
AT4G14220	AT4G14220	4:8195880-8198562	WTflgb_dir	idd4flgb_dir	OK	7.06204	9.33742	0.402938	1.28772	0.0275	0.33424
AT2G32870	AT2G32870	2:13944610-13946790	WTflgb_dir	idd4flgb_dir	OK	16.3558	21.6215	0.402672	1.40462	0.0155	0.264473
AT4G30210	AT4G30210	4:14796763-14800922	WTflgb_dir	idd4flgb_dir	OK	185.65	245.411	0.402616	1.24633	0.03875	0.386406
AT5G57035	AT5G57035	5:23080660-23085246	WTflgb_dir	idd4flgb_dir	OK	24.1833	31.964	0.40244	1.20584	0.0373	0.381423
AT5G56950	AT5G56950	5:23032448-23035661	WTflgb_dir	idd4flgb_dir	OK	4.32472	5.71575	0.402337	1.1759	0.03945	0.390301
AT1G75860	AT1G75860	1:28484162-28485951	WTflgb_dir	idd4flgb_dir	OK	60.045	79.3487	0.402163	1.4378	0.0128	0.245972
AT1G11200	AT1G11200	1:3753364-3755641	WTflgb_dir	idd4flgb_dir	OK	13.0895	17.2955	0.401992	1.43542	0.02015	0.296776
AT3G45090	AT3G45090	3:16490599-16494762	WTflgb_dir	idd4flgb_dir	OK	2.78773	3.68281	0.401715	1.13281	0.0481	0.42282
AT5G15650	AT5G15650	5:5092156-5094494	WTflgb_dir	idd4flgb_dir	OK	155.709	205.67	0.401484	1.3794	0.0199	0.296314
AT1G27020	AT1G27020	1:9378558-9380692	WTflgb_dir	idd4flgb_dir	OK	27.7411	36.6383	0.401328	1.47717	0.0143	0.258748
AT1G26420	AT1G26420	1:9141566-9143304	WTflgb_dir	idd4flgb_dir	OK	76.7842	101.407	0.401268	1.3399	0.0196	0.295839
AT5G20990	AT5G20990	5:7128474-7133476	WTflgb_dir	idd4flgb_dir	OK	16.6405	21.9718	0.400953	1.45727	0.01135	0.230127
AT4G03460	AT4G03460	4:1536403-1540111	WTflgb_dir	idd4flgb_dir	OK	20.0798	26.5128	0.400945	1.47713	0.0173	0.278503
AT3G13050	AT3G13050	3:4176510-4179066	WTflgb_dir	idd4flgb_dir	OK	22.4167	29.5979	0.400922	1.44704	0.01355	0.250306
AT1G11310	AT1G11310	1:3800737-3804185	WTflgb_dir	idd4flgb_dir	OK	109.851	144.975	0.400264	1.31274	0.02295	0.310572
AT4G21390	AT4G21390	4:11394354-11397583	WTflgb_dir	idd4flgb_dir	OK	44.891	59.2424	0.400204	1.3604	0.0171	0.277561
AT1G65390	AT1G65390	1:24292477-24294631	WTflgb_dir	idd4flgb_dir	OK	299.81	395.604	0.400007	1.27661	0.0321	0.355414
AT5G48530	AT5G48530	5:19666836-19668830	WTflgb_dir	idd4flgb_dir	OK	57.4303	75.7172	0.398809	1.43851	0.0137	0.251499
AT4G03210	AT4G03210	4:1415948-1417352	WTflgb_dir	idd4flgb_dir	OK	18.5112	24.405	0.398781	1.24236	0.0279	0.335218
AT5G65683	AT5G65683	5:26261319-26263783	WTflgb_dir	idd4flgb_dir	OK	15.999	21.0839	0.398159	1.42438	0.0147	0.260122
AT5G55820	AT5G55820	5:22583984-22594035	WTflgb_dir	idd4flgb_dir	OK	1.43465	1.89043	0.398014	1.13488	0.0481	0.42282
AT1G17420	AT1G17420	1:5977410-5981480	WTflgb_dir	idd4flgb_dir	OK	38.0846	50.171	0.397647	1.35006	0.01725	0.278503
AT5G04310	AT5G04310	5:1203202-1207352	WTflgb_dir	idd4flgb_dir	OK	9.324	12.2754	0.396745	1.38961	0.01635	0.271373
AT2G45000	AT2G45000	2:18564110-18567735	WTflgb_dir	idd4flgb_dir	OK	6.61124	8.70106	0.396272	1.32934	0.0252	0.320167
AT3G03020	AT3G03020	3:680943-681999	WTflgb_dir	idd4flgb_dir	OK	206.245	271.41	0.396119	1.4627	0.0174	0.279349
AT4G37370	AT4G37370	4:17569827-17571704	WTflgb_dir	idd4flgb_dir	OK	134.83	177.43	0.396111	1.28063	0.02375	0.314176
AT4G35180	AT4G35180	4:16736756-16740465	WTflgb_dir	idd4flgb_dir	OK	18.5385	24.395	0.396062	1.38855	0.0195	0.295597
AT4G40080	AT4G40080	4:18579313-18580717	WTflgb_dir	idd4flgb_dir	OK	55.4991	73.0059	0.395547	1.37799	0.0173	0.278503
AT4G17900	AT4G17900	4:9945869-9948078	WTflgb_dir	idd4flgb_dir	OK	60.993	80.2297	0.395494	1.4357	0.0158	0.266757
AT1G59860	AT1G59860	1:22031412-22032132	WTflgb_dir	idd4flgb_dir	OK	19.2954	25.3723	0.394999	1.23791	0.0459	0.414414
AT5G57010	AT5G57010	5:23068036-23070412	WTflgb_dir	idd4flgb_dir	OK	7.23271	9.50846	0.394676	1.1429	0.03985	0.392117
AT4G26200	AT4G26200	4:13275306-13277188	WTflgb_dir	idd4flgb_dir	OK	29.3383	38.5596	0.394307	1.36644	0.0174	0.279349
AT4G14320	AT4G14320	4:8241731-8243910	WTflgb_dir	idd4flgb_dir	OK	8.35973	10.9777	0.393045	1.25144	0.03995	0.39239
AT1G53430	AT1G53430	1:19935162-19941088	WTflgb_dir	idd4flgb_dir	OK	26.9205	35.3472	0.392889	1.38699	0.01805	0.284864
AT5G19230	AT5G19230	5:6467526-6468484	WTflgb_dir	idd4flgb_dir	OK	615.524	807.968	0.392482	1.20751	0.0356	0.371872
AT1G11960	AT1G11960	1:4039710-4043880	WTflgb_dir	idd4flgb_dir	OK	3.64698	4.78676	0.39235	1.19942	0.0471	0.418614
AT4G34160	AT4G34160	4:16357638-16359555	WTflgb_dir	idd4flgb_dir	OK	7.77805	10.2069	0.392064	1.17407	0.043	0.404571
AT4G37640	AT4G37640	4:17682976-17686941	WTflgb_dir	idd4flgb_dir	OK	127.157	166.839	0.39185	1.19916	0.0376	0.382058
AT3G22790	AT3G22790	3:8052317-8058764	WTflgb_dir	idd4flgb_dir	OK	2.10659	2.76397	0.391831	1.19172	0.0421	0.402973
AT2G35510	AT2G35510	2:14916722-14920377	WTflgb_dir	idd4flgb_dir	OK	26.571	34.8604	0.391735	1.42347	0.01565	0.264985
AT3G59660	AT3G59660	3:22034170-22038658	WTflgb_dir	idd4flgb_dir	OK	7.2457	9.50475	0.391523	1.41125	0.0227	0.309323
AT4G25030	AT4G25030	4:12864613-12866827	WTflgb_dir	idd4flgb_dir	OK	220.511	289.212	0.391279	1.27513	0.0317	0.353646
AT5G16620	AT5G16620	5:5450695-5454535	WTflgb_dir	idd4flgb_dir	OK	4.39128	5.75878	0.39112	1.2193	0.03815	0.384329
AT4G14020	AT4G14020	4:8095214-8095736	WTflgb_dir	idd4flgb_dir	OK	44.7044	58.5599	0.389496	1.39779	0.03675	0.378208
AT1G56540	AT1G56540	1:21181663-21185306	WTflgb_dir	idd4flgb_dir	OK	9.23917	12.1027	0.389491	1.3409	0.0191	0.29204
AT1G63740	AT1G63740	1:23645428-23648973	WTflgb_dir	idd4flgb_dir	OK	12.0787	15.8213	0.389398	1.36482	0.0166	0.273212
AT1G56145	AT1G56145	1:21008092-21014018	WTflgb_dir	idd4flgb_dir	OK	4.19745	5.4973	0.389209	1.31253	0.0229	0.310371
AT3G09520	AT3G09520	3:2923742-2925629	WTflgb_dir	idd4flgb_dir	OK	6.82481	8.93665	0.388945	1.12907	0.0495	0.426216
AT5G42440	AT5G42440	5:16973303-16974574	WTflgb_dir	idd4flgb_dir	OK	25.3944	33.2469	0.388708	1.31337	0.02105	0.29931
AT1G08940	AT1G08940	1:2877691-2879169	WTflgb_dir	idd4flgb_dir	OK	30.8049	40.3286	0.388641	1.34909	0.0167	0.273837
AT3G60680	AT3G60680	3:22429959-22432042	WTflgb_dir	idd4flgb_dir	OK	9.83409	12.8685	0.387985	1.24286	0.03105	0.350827
AT2G20562	AT2G20562	2:8850206-8850929	WTflgb_dir	idd4flgb_dir	OK	41.0364	53.6792	0.387458	1.3273	0.03725	0.381423
AT1G61340	AT1G61340	1:22628264-22630009	WTflgb_dir	idd4flgb_dir	OK	27.731	36.2736	0.387417	1.37526	0.01925	0.293318
AT5G10920	AT5G10920	5:3441751-3444142	WTflgb_dir	idd4flgb_dir	OK	11.8555	15.504	0.387085	1.30533	0.0234	0.313539
AT5G28610	AT5G28610	5:10610958-10611446	WTflgb_dir	idd4flgb_dir	OK	103.928	135.874	0.386678	1.65395	0.0187	0.289179
AT5G25910	AT5G25910	5:9038859-9041377	WTflgb_dir	idd4flgb_dir	OK	13.6994	17.9039	0.386157	1.34911	0.0207	0.298156
AT1G80530	AT1G80530	1:30277951-30280324	WTflgb_dir	idd4flgb_dir	OK	6.55747	8.56858	0.385917	1.157	0.04495	0.412219
AT1G53380	AT1G53380	1:19913075-19916517	WTflgb_dir	idd4flgb_dir	OK	9.75686	12.7482	0.3858	1.35861	0.0181	0.284889
AT2G17040	AT2G17040	2:7407122-7408270	WTflgb_dir	idd4flgb_dir	OK	16.6157	21.7055	0.385516	1.2152	0.036	0.373537
AT3G50910	AT3G50910	3:18919512-18922238	WTflgb_dir	idd4flgb_dir	OK	26.08	34.0668	0.385422	1.38102	0.0172	0.278416
AT3G17770	AT3G17770	3:6081670-6086138	WTflgb_dir	idd4flgb_dir	OK	4.10761	5.36423	0.385073	1.22217	0.0372	0.381284
AT3G51450	AT3G51450	3:19090946-19092509	WTflgb_dir	idd4flgb_dir	OK	38.9731	50.8848	0.384755	1.34594	0.01825	0.285976
AT4G17500	AT4G17500	4:9759324-9760340	WTflgb_dir	idd4flgb_dir	OK	233.804	305.217	0.384536	1.37574	0.0225	0.309323
AT1G05575	AT1G05575	1:1661690-1662187	WTflgb_dir	idd4flgb_dir	OK	141.024	184.041	0.384089	1.3391	0.0201	0.296776
AT4G34180	AT4G34180	4:16369356-16371430	WTflgb_dir	idd4flgb_dir	OK	359.779	469.418	0.383761	1.15162	0.04865	0.424067
AT3G58620	AT3G58620	3:21680325-21683135	WTflgb_dir	idd4flgb_dir	OK	20.7548	27.0743	0.383481	1.38602	0.01545	0.264473
AT4G31550	AT4G31550	4:15289946-15291539	WTflgb_dir	idd4flgb_dir	OK	302.843	395.031	0.383397	1.18821	0.03865	0.385845
AT2G46170	AT2G46170	2:18965312-18967213	WTflgb_dir	idd4flgb_dir	OK	12.066	15.7377	0.383276	1.25839	0.03195	0.354643
AT3G22160	AT3G22160	3:7817856-7818985	WTflgb_dir	idd4flgb_dir	OK	32.0862	41.8486	0.383227	1.31685	0.0228	0.309491
AT1G64280	AT1G64280	1:23852747-23855566	WTflgb_dir	idd4flgb_dir	OK	48.1258	62.7125	0.381944	1.33777	0.01965	0.295839
AT5G23520	AT5G23520	5:7929350-7931793	WTflgb_dir	idd4flgb_dir	OK	14.6125	19.0261	0.38078	1.32364	0.02235	0.308601
AT1G55920	AT1G55920	1:20912115-20913447	WTflgb_dir	idd4flgb_dir	OK	135.712	176.623	0.380121	1.31895	0.0211	0.299539
AT3G57630	AT3G57630	3:21339301-21343796	WTflgb_dir	idd4flgb_dir	OK	5.18289	6.74359	0.37976	1.25269	0.0311	0.351168
AT3G09830	AT3G09830	3:3016493-3018983	WTflgb_dir	idd4flgb_dir	OK	130.573	169.878	0.379646	1.24168	0.02785	0.335218
AT5G55090	AT5G55090	5:22356851-22358198	WTflgb_dir	idd4flgb_dir	OK	38.9967	50.7279	0.379427	1.33716	0.02105	0.29931
AT5G42010	AT5G42010	5:16802279-16805013	WTflgb_dir	idd4flgb_dir	OK	8.78538	11.4274	0.379316	1.22617	0.0309	0.350711
AT1G61420	AT1G61420	1:22659630-22663963	WTflgb_dir	idd4flgb_dir	OK	5.87081	7.63608	0.379272	1.21111	0.03345	0.360639
AT4G14370	AT4G14370	4:8279640-8283263	WTflgb_dir	idd4flgb_dir	OK	28.9102	37.5959	0.378995	1.34124	0.0221	0.307797
AT3G26910	AT3G26910	3:9915110-9918784	WTflgb_dir	idd4flgb_dir	OK	43.2741	56.2627	0.378676	1.31656	0.0241	0.315731
AT3G25070	AT3G25070	3:9132309-9134030	WTflgb_dir	idd4flgb_dir	OK	32.964	42.8513	0.37845	1.35511	0.0206	0.298156
AT1G21080	AT1G21080	1:7378537-7382661	WTflgb_dir	idd4flgb_dir	OK	5.85158	7.60568	0.378252	1.25796	0.0294	0.342032
AT1G73250	AT1G73250	1:27545005-27546435	WTflgb_dir	idd4flgb_dir	OK	16.1789	21.0285	0.378236	1.21497	0.03635	0.375624
AT4G20170	AT4G20170	4:10896678-10899141	WTflgb_dir	idd4flgb_dir	OK	21.0436	27.3478	0.378039	1.32861	0.02065	0.298156
AT5G61990	AT5G61990	5:24894471-24903117	WTflgb_dir	idd4flgb_dir	OK	6.37315	8.27995	0.377616	1.19405	0.03855	0.385782
AT2G35000	AT2G35000	2:14751573-14753319	WTflgb_dir	idd4flgb_dir	OK	10.6761	13.8677	0.377344	1.17461	0.0379	0.384222
AT4G27740	AT4G27740	4:13839074-13839763	WTflgb_dir	idd4flgb_dir	OK	47.9801	62.3183	0.377221	1.26173	0.0265	0.328876
AT5G58720	AT5G58720	5:23717774-23723137	WTflgb_dir	idd4flgb_dir	OK	71.6028	92.9887	0.377041	1.26055	0.02715	0.332194
AT4G30530	AT4G30530	4:14920533-14922494	WTflgb_dir	idd4flgb_dir	OK	311.338	404.228	0.37669	1.17187	0.04505	0.412219
AT2G31810	AT2G31810	2:13524220-13528557	WTflgb_dir	idd4flgb_dir	OK	30.0726	39.0342	0.376288	1.39672	0.02115	0.300007
AT5G21105	AT5G21105	5:7172686-7177841	WTflgb_dir	idd4flgb_dir	OK	9.39618	12.1946	0.376098	1.37222	0.0192	0.293061
AT3G44720	AT3G44720	3:16271651-16273344	WTflgb_dir	idd4flgb_dir	OK	52.3891	67.9797	0.375838	1.32884	0.02105	0.29931
AT4G12070	AT4G12070	4:7231821-7234501	WTflgb_dir	idd4flgb_dir	OK	21.8157	28.3051	0.375695	1.36675	0.0202	0.296776
AT5G47230	AT5G47230	5:19179938-19181129	WTflgb_dir	idd4flgb_dir	OK	44.9006	58.2481	0.375476	1.29315	0.0216	0.305165
AT2G44120	AT2G44120	2:18249041-18251156	WTflgb_dir	idd4flgb_dir	OK	35.8226	46.4461	0.374686	1.36299	0.01955	0.295839
AT1G67190	AT1G67190	1:25132497-25134431	WTflgb_dir	idd4flgb_dir	OK	17.0386	22.0902	0.374597	1.332	0.02875	0.338483
AT3G26500	AT3G26500	3:9708108-9709964	WTflgb_dir	idd4flgb_dir	OK	75.6935	98.1122	0.374262	1.28521	0.02445	0.316559
AT1G52200	AT1G52200	1:19442067-19443529	WTflgb_dir	idd4flgb_dir	OK	245.445	318.083	0.374004	1.29576	0.0306	0.348868
AT4G16840	AT4G16840	4:9474884-9475523	WTflgb_dir	idd4flgb_dir	OK	39.2847	50.8945	0.373544	1.15764	0.0467	0.417158
AT2G23320	AT2G23320	2:9924932-9926372	WTflgb_dir	idd4flgb_dir	OK	332.007	430.11	0.373492	1.19674	0.03925	0.389413
AT5G48240	AT5G48240	5:19559242-19561275	WTflgb_dir	idd4flgb_dir	OK	15.9771	20.6911	0.373002	1.28172	0.02655	0.329034
AT5G22250	AT5G22250	5:7365531-7366778	WTflgb_dir	idd4flgb_dir	OK	28.8808	37.3843	0.37232	1.29667	0.02465	0.317519
AT3G09670	AT3G09670	3:2966374-2968972	WTflgb_dir	idd4flgb_dir	OK	7.11176	9.19992	0.371414	1.23494	0.03575	0.372637
AT1G22890	AT1G22890	1:8102817-8103532	WTflgb_dir	idd4flgb_dir	OK	100.648	130.17	0.37108	1.34426	0.0221	0.307797
AT1G53633	AT1G53633	1:20017388-20017932	WTflgb_dir	idd4flgb_dir	OK	56.0119	72.3628	0.369514	1.2245	0.03305	0.359842
AT5G65200	AT5G65200	5:26048064-26049952	WTflgb_dir	idd4flgb_dir	OK	14.5131	18.7398	0.368752	1.28142	0.0285	0.336577
AT2G29200	AT2G29200	2:12548930-12553433	WTflgb_dir	idd4flgb_dir	OK	3.68277	4.75429	0.368437	1.1378	0.0486	0.424067
AT1G30230	AT1G30230	1:10638910-10640782	WTflgb_dir	idd4flgb_dir	OK	23.8607	30.801	0.368344	1.34424	0.02345	0.313733
AT1G63750	AT1G63750	1:23650847-23655363	WTflgb_dir	idd4flgb_dir	OK	33.4292	43.1516	0.368307	1.27786	0.0272	0.332194
AT4G24290	AT4G24290	4:12594281-12598028	WTflgb_dir	idd4flgb_dir	OK	23.3361	30.1142	0.367881	1.35986	0.0228	0.309491
AT2G20320	AT2G20320	2:8766738-8772591	WTflgb_dir	idd4flgb_dir	OK	10.608	13.6888	0.36784	1.33346	0.02425	0.316289
AT5G41110	AT5G41110	5:16451469-16454989	WTflgb_dir	idd4flgb_dir	OK	5.1297	6.61665	0.367228	1.15231	0.0484	0.423578
AT1G64610	AT1G64610	1:23998724-24001950	WTflgb_dir	idd4flgb_dir	OK	10.6431	13.7261	0.366994	1.25564	0.03025	0.348402
AT3G57550	AT3G57550	3:21306722-21309464	WTflgb_dir	idd4flgb_dir	OK	89.961	115.981	0.36652	1.2306	0.031	0.350711
AT1G67810	AT1G67810	1:25426487-25427349	WTflgb_dir	idd4flgb_dir	OK	62.0034	79.922	0.366246	1.288	0.0261	0.325743
AT3G21650	AT3G21650	3:7621568-7624076	WTflgb_dir	idd4flgb_dir	OK	20.3733	26.2526	0.36578	1.31439	0.0257	0.323264
AT4G34460	AT4G34460	4:16477105-16479528	WTflgb_dir	idd4flgb_dir	OK	125.074	161.141	0.365536	1.20858	0.0373	0.381423
AT3G20470	AT3G20470	3:7140439-7141228	WTflgb_dir	idd4flgb_dir	OK	34.6653	44.6546	0.365315	1.28437	0.03905	0.388301
AT1G66760	AT1G66760	1:24901977-24904443	WTflgb_dir	idd4flgb_dir	OK	28.3032	36.4504	0.364971	1.41004	0.02225	0.308184
AT3G48320	AT3G48320	3:17891133-17893975	WTflgb_dir	idd4flgb_dir	OK	30.6353	39.4487	0.364782	1.17855	0.0421	0.402973
AT3G54130	AT3G54130	3:20042704-20044526	WTflgb_dir	idd4flgb_dir	OK	10.791	13.8944	0.364666	1.15442	0.0487	0.424293
AT3G51740	AT3G51740	3:19189048-19192051	WTflgb_dir	idd4flgb_dir	OK	8.77022	11.2922	0.364643	1.29669	0.03225	0.355737
AT3G08710	AT3G08710	3:2645166-2646497	WTflgb_dir	idd4flgb_dir	OK	21.6658	27.8885	0.364246	1.23564	0.03815	0.384329
AT3G26020	AT3G26020	3:9513695-9516869	WTflgb_dir	idd4flgb_dir	OK	33.308	42.8712	0.364141	1.30076	0.0244	0.316559
AT5G13100	AT5G13100	5:4156659-4158553	WTflgb_dir	idd4flgb_dir	OK	38.0141	48.8473	0.361743	1.30487	0.02315	0.311607
AT4G23170	AT4G23170	4:12135092-12136157	WTflgb_dir	idd4flgb_dir	OK	90.0922	115.747	0.361506	1.26538	0.0278	0.335218
AT5G38210	AT5G38210	5:15261004-15265630	WTflgb_dir	idd4flgb_dir	OK	35.2983	45.3485	0.361457	1.23448	0.0314	0.353425
AT3G53740	AT3G53740	3:19913706-19915016	WTflgb_dir	idd4flgb_dir	OK	17.4727	22.4245	0.359978	1.16491	0.04825	0.423506
AT4G07400	AT4G07400	4:4197846-4199511	WTflgb_dir	idd4flgb_dir	OK	23.0762	29.6075	0.359559	1.26485	0.0324	0.356057
AT3G20600	AT3G20600	3:7194845-7195736	WTflgb_dir	idd4flgb_dir	OK	48.7647	62.516	0.35839	1.26538	0.0305	0.348402
AT5G61160	AT5G61160	5:24608723-24610304	WTflgb_dir	idd4flgb_dir	OK	98.4073	126.158	0.35839	1.1781	0.0423	0.403616
AT1G80820	AT1G80820	1:30370571-30372670	WTflgb_dir	idd4flgb_dir	OK	19.7562	25.3265	0.358346	1.2642	0.02805	0.335218
AT2G02180	AT2G02180	2:560863-563233	WTflgb_dir	idd4flgb_dir	OK	39.5817	50.7295	0.357989	1.37107	0.0258	0.323829
AT1G56140	AT1G56140	1:21001573-21007809	WTflgb_dir	idd4flgb_dir	OK	20.6602	26.4748	0.35777	1.29204	0.03115	0.351283
AT2G36330	AT2G36330	2:15233521-15235453	WTflgb_dir	idd4flgb_dir	OK	11.2967	14.4753	0.35769	1.15305	0.04735	0.419569
AT5G19080	AT5G19080	5:6378338-6380605	WTflgb_dir	idd4flgb_dir	OK	8.85155	11.3412	0.357571	1.13486	0.04675	0.417207
AT1G61380	AT1G61380	1:22646071-22649521	WTflgb_dir	idd4flgb_dir	OK	22.4038	28.6983	0.357223	1.28276	0.0277	0.335218
AT3G18930	AT3G18930	3:6523378-6525543	WTflgb_dir	idd4flgb_dir	OK	22.2915	28.5391	0.356445	1.27811	0.02815	0.335218
AT3G63010	AT3G63010	3:23289424-23291486	WTflgb_dir	idd4flgb_dir	OK	44.041	56.3741	0.356186	1.28863	0.0293	0.341318
AT1G69920	AT1G69920	1:26334249-26335558	WTflgb_dir	idd4flgb_dir	OK	37.8192	48.406	0.356067	1.19513	0.0386	0.385782
AT1G21400	AT1G21400	1:7493425-7496710	WTflgb_dir	idd4flgb_dir	OK	31.7793	40.6662	0.355746	1.28473	0.02675	0.330047
AT1G15890	AT1G15890	1:5461316-5464223	WTflgb_dir	idd4flgb_dir	OK	11.8839	15.2025	0.355301	1.2237	0.03295	0.359418
AT1G71697	AT1G71697	1:26971222-26973464	WTflgb_dir	idd4flgb_dir	OK	73.086	93.4929	0.355262	1.23521	0.0323	0.355844
AT2G35610	AT2G35610	2:14947364-14951247	WTflgb_dir	idd4flgb_dir	OK	5.70369	7.29625	0.355259	1.16315	0.04285	0.404571
AT3G45640	AT3G45640	3:16756769-16758698	WTflgb_dir	idd4flgb_dir	OK	165.424	211.531	0.354701	1.2121	0.0429	0.404571
AT2G17530	AT2G17530	2:7626357-7629149	WTflgb_dir	idd4flgb_dir	OK	12.2596	15.6754	0.354587	1.23505	0.02995	0.345697
AT2G35920	AT2G35920	2:15075596-15080812	WTflgb_dir	idd4flgb_dir	OK	4.23825	5.41886	0.354522	1.16253	0.04705	0.418614
AT1G14900	AT1G14900	1:5138333-5139432	WTflgb_dir	idd4flgb_dir	OK	26.6698	34.0875	0.354035	1.20912	0.0378	0.383869
AT1G13390	AT1G13390	1:4592480-4594391	WTflgb_dir	idd4flgb_dir	OK	34.3688	43.9121	0.353518	1.30054	0.0275	0.33424
AT5G18610	AT5G18610	5:6192442-6195753	WTflgb_dir	idd4flgb_dir	OK	9.96448	12.7237	0.352651	1.2336	0.0344	0.366678
AT4G22530	AT4G22530	4:11859003-11860208	WTflgb_dir	idd4flgb_dir	OK	35.0725	44.7629	0.351964	1.2452	0.0319	0.354643
AT4G14410	AT4G14410	4:8299758-8301667	WTflgb_dir	idd4flgb_dir	OK	13.3466	17.0303	0.35164	1.16762	0.04275	0.404571
AT5G13000	AT5G13000	5:4110294-4121427	WTflgb_dir	idd4flgb_dir	OK	3.59591	4.58806	0.351525	1.27104	0.032	0.354975
AT5G58380	AT5G58380	5:23596961-23599242	WTflgb_dir	idd4flgb_dir	OK	17.3346	22.1165	0.351469	1.24242	0.03095	0.350711
AT1G79680	AT1G79680	1:29979972-29982773	WTflgb_dir	idd4flgb_dir	OK	20.18	25.7429	0.351248	1.22648	0.0334	0.360639
AT2G41630	AT2G41630	2:17355330-17357598	WTflgb_dir	idd4flgb_dir	OK	51.5635	65.7488	0.350614	1.2675	0.0289	0.339706
AT2G36950	AT2G36950	2:15515132-15516931	WTflgb_dir	idd4flgb_dir	OK	145.77	185.869	0.350594	1.2263	0.0381	0.384329
AT2G18670	AT2G18670	2:8093219-8095779	WTflgb_dir	idd4flgb_dir	OK	32.5541	41.5059	0.350476	1.18567	0.04395	0.408289
AT1G70740	AT1G70740	1:26673630-26675990	WTflgb_dir	idd4flgb_dir	OK	17.3105	22.0682	0.350322	1.22649	0.0323	0.355844
AT5G63260	AT5G63260	5:25361746-25364769	WTflgb_dir	idd4flgb_dir	OK	9.25805	11.8018	0.350225	1.17226	0.04025	0.393585
AT3G51890	AT3G51890	3:19249479-19250974	WTflgb_dir	idd4flgb_dir	OK	68.2036	86.9411	0.35019	1.23081	0.0322	0.35563
AT1G18300	AT1G18300	1:6299686-6301086	WTflgb_dir	idd4flgb_dir	OK	66.544	84.8134	0.349984	1.22683	0.03445	0.366678
AT5G61170	AT5G61170	5:24611085-24612427	WTflgb_dir	idd4flgb_dir	OK	18.2865	23.3057	0.349904	1.1432	0.0461	0.41537
AT5G58160	AT5G58160	5:23533700-23539465	WTflgb_dir	idd4flgb_dir	OK	8.29881	10.5706	0.349086	1.24445	0.0327	0.358121
AT5G10695	AT5G10695	5:3377662-3378867	WTflgb_dir	idd4flgb_dir	OK	240.164	305.788	0.348509	1.19971	0.03585	0.372637
AT2G01670	AT2G01670	2:296509-298101	WTflgb_dir	idd4flgb_dir	OK	73.7147	93.829	0.348082	1.27128	0.03105	0.350827
AT5G63680	AT5G63680	5:25490072-25492752	WTflgb_dir	idd4flgb_dir	OK	13.8038	17.5627	0.347451	1.22301	0.03195	0.354643
AT1G55110	AT1G55110	1:20560283-20563171	WTflgb_dir	idd4flgb_dir	OK	11.1819	14.2163	0.346379	1.19346	0.0358	0.372637
AT4G21540	AT4G21540	4:11459552-11462606	WTflgb_dir	idd4flgb_dir	OK	11.4541	14.5607	0.346208	1.21516	0.0383	0.384962
AT2G22880	AT2G22880	2:9741118-9741463	WTflgb_dir	idd4flgb_dir	OK	706.77	898.084	0.345611	1.19008	0.03685	0.379016
AT4G11330	AT4G11330	4:6892054-6894149	WTflgb_dir	idd4flgb_dir	OK	40.3111	51.2213	0.345564	1.28514	0.0319	0.354643
AT3G54640	AT3G54640	3:20223147-20225523	WTflgb_dir	idd4flgb_dir	OK	18.2384	23.1738	0.345513	1.24985	0.03445	0.366678
AT4G33420	AT4G33420	4:16084827-16086296	WTflgb_dir	idd4flgb_dir	OK	27.5337	34.9805	0.345351	1.20914	0.03505	0.369984
AT1G10340	AT1G10340	1:3390321-3392571	WTflgb_dir	idd4flgb_dir	OK	32.224	40.9358	0.345228	1.18299	0.0399	0.392117
AT4G16760	AT4G16760	4:9424632-9428895	WTflgb_dir	idd4flgb_dir	OK	13.9535	17.7254	0.345192	1.28263	0.0322	0.35563
AT5G27840	AT5G27840	5:9862922-9865038	WTflgb_dir	idd4flgb_dir	OK	26.75	33.9666	0.344579	1.24153	0.03195	0.354643
AT1G55890	AT1G55890	1:20901345-20902800	WTflgb_dir	idd4flgb_dir	OK	14.6021	18.5342	0.344013	1.13015	0.0494	0.425979
AT1G19310	AT1G19310	1:6676233-6677673	WTflgb_dir	idd4flgb_dir	OK	44.0371	55.8566	0.343009	1.25432	0.03365	0.361912
AT5G21090	AT5G21090	5:7164602-7167255	WTflgb_dir	idd4flgb_dir	OK	99.3462	126.002	0.342904	1.22273	0.0396	0.390909
AT4G35080	AT4G35080	4:16698333-16700321	WTflgb_dir	idd4flgb_dir	OK	21.2372	26.9244	0.342323	1.21645	0.03515	0.370375
AT4G25170	AT4G25170	4:12909574-12914014	WTflgb_dir	idd4flgb_dir	OK	110.621	140.12	0.341034	1.15909	0.04505	0.412219
AT5G39020	AT5G39020	5:15616916-15619358	WTflgb_dir	idd4flgb_dir	OK	33.4756	42.3831	0.34038	1.21204	0.03555	0.371872
AT3G45040	AT3G45040	3:16472661-16475753	WTflgb_dir	idd4flgb_dir	OK	14.747	18.6679	0.34014	1.28487	0.0398	0.392007
AT5G46410	AT5G46410	5:18825102-18829221	WTflgb_dir	idd4flgb_dir	OK	13.8277	17.5001	0.33981	1.28484	0.03455	0.366678
AT4G36670	AT4G36670	4:17287498-17289590	WTflgb_dir	idd4flgb_dir	OK	133.016	168.303	0.339463	1.14751	0.0447	0.411852
AT5G25440	AT5G25440	5:8854774-8856758	WTflgb_dir	idd4flgb_dir	OK	34.1435	43.1704	0.338431	1.21755	0.0345	0.366678
AT5G35530	AT5G35530	5:13710110-13712288	WTflgb_dir	idd4flgb_dir	OK	30.9378	39.1101	0.338171	1.28557	0.03245	0.356385
AT3G59700	AT3G59700	3:22052132-22054275	WTflgb_dir	idd4flgb_dir	OK	13.9753	17.6604	0.337636	1.14627	0.04335	0.406171
AT1G54580	AT1G54580	1:20389346-20391015	WTflgb_dir	idd4flgb_dir	OK	19.9826	25.2428	0.337124	1.17006	0.0498	0.427991
AT1G79670	AT1G79670	1:29975862-29979350	WTflgb_dir	idd4flgb_dir	OK	55.1035	69.5997	0.336936	1.12943	0.0488	0.424536
AT2G41380	AT2G41380	2:17251940-17253057	WTflgb_dir	idd4flgb_dir	OK	30.6743	38.7345	0.336591	1.18592	0.0479	0.422324
AT2G35710	AT2G35710	2:15010795-15014284	WTflgb_dir	idd4flgb_dir	OK	29.6671	37.438	0.335638	1.20767	0.0426	0.404471
AT1G21450	AT1G21450	1:7508968-7511801	WTflgb_dir	idd4flgb_dir	OK	58.9637	74.3818	0.335123	1.15901	0.04205	0.402973
AT3G20410	AT3G20410	3:7116200-7119121	WTflgb_dir	idd4flgb_dir	OK	51.3397	64.7405	0.334594	1.16326	0.0437	0.407682
AT4G17070	AT4G17070	4:9595384-9598237	WTflgb_dir	idd4flgb_dir	OK	26.9145	33.9103	0.33334	1.23544	0.0381	0.384329
AT5G09220	AT5G09220	5:2866251-2869054	WTflgb_dir	idd4flgb_dir	OK	27.3757	34.4841	0.333037	1.19041	0.0387	0.386125
AT2G17705	AT2G17705	2:7692443-7693253	WTflgb_dir	idd4flgb_dir	OK	155.881	196.188	0.331787	1.17035	0.0386	0.385782
AT2G40110	AT2G40110	2:16747939-16749545	WTflgb_dir	idd4flgb_dir	OK	22.7681	28.6459	0.331317	1.19527	0.0491	0.424844
AT1G68340	AT1G68340	1:25614196-25615403	WTflgb_dir	idd4flgb_dir	OK	41.5389	52.223	0.330223	1.16856	0.04055	0.395861
AT3G26210	AT3G26210	3:9593131-9595243	WTflgb_dir	idd4flgb_dir	OK	50.3746	63.325	0.330078	1.15529	0.0438	0.407753
AT4G32030	AT4G32030	4:15490739-15493423	WTflgb_dir	idd4flgb_dir	OK	35.9791	45.2265	0.330007	1.20976	0.0396	0.390909
AT1G21010	AT1G21010	1:7346155-7346973	WTflgb_dir	idd4flgb_dir	OK	148.826	187.041	0.329725	1.15465	0.04645	0.416399
AT5G54170	AT5G54170	5:21984568-21987208	WTflgb_dir	idd4flgb_dir	OK	59.2567	74.4263	0.328835	1.14794	0.04555	0.41358
AT1G07890	AT1G07890	1:2437329-2439665	WTflgb_dir	idd4flgb_dir	OK	45.2365	56.7622	0.327443	1.20853	0.0413	0.399648
AT3G03790	AT3G03790	3:961996-968149	WTflgb_dir	idd4flgb_dir	OK	7.26222	9.10081	0.325583	1.1683	0.04275	0.404571
AT1G55810	AT1G55810	1:20860608-20864266	WTflgb_dir	idd4flgb_dir	OK	11.1681	13.9939	0.325415	1.18131	0.0448	0.411852
AT5G35200	AT5G35200	5:13462161-13466051	WTflgb_dir	idd4flgb_dir	OK	9.80499	12.2829	0.325063	1.15402	0.04945	0.426202
AT5G55120	AT5G55120	5:22369094-22371867	WTflgb_dir	idd4flgb_dir	OK	25.9663	32.5243	0.324879	1.17709	0.04565	0.414174
AT1G69550	AT1G69550	1:26148020-26153555	WTflgb_dir	idd4flgb_dir	OK	9.71794	12.1723	0.324878	1.17995	0.0446	0.411728
AT2G31230	AT2G31230	2:13306592-13307475	WTflgb_dir	idd4flgb_dir	OK	96.8101	121.25	0.324754	1.16965	0.04785	0.422304
AT4G25730	AT4G25730	4:13102678-13106780	WTflgb_dir	idd4flgb_dir	OK	11.0167	13.7975	0.324715	1.18041	0.03945	0.390301
AT1G07630	AT1G07630	1:2349096-2351692	WTflgb_dir	idd4flgb_dir	OK	39.0647	48.8495	0.322479	1.14196	0.0499	0.427991
AT1G67860	AT1G67860	1:25444804-25445263	WTflgb_dir	idd4flgb_dir	OK	155.695	194.597	0.321766	1.16933	0.04825	0.423506
AT5G06560	AT5G06560	5:2003303-2006188	WTflgb_dir	idd4flgb_dir	OK	37.4115	46.7429	0.321263	1.13427	0.0455	0.41358
AT5G66790	AT5G66790	5:26665141-26667531	WTflgb_dir	idd4flgb_dir	OK	35.872	44.8148	0.321118	1.13814	0.04475	0.411852
AT2G28840	AT2G28840	2:12378336-12380742	WTflgb_dir	idd4flgb_dir	OK	59.525	74.307	0.320001	1.13631	0.0488	0.424536
AT3G03160	AT3G03160	3:729767-730467	WTflgb_dir	idd4flgb_dir	OK	77.2452	96.3592	0.318978	1.13409	0.0476	0.42115
AT2G13800	AT2G13800	2:5753270-5757239	WTflgb_dir	idd4flgb_dir	OK	22.5882	28.1628	0.318221	1.18487	0.049	0.424811
AT2G25460	AT2G25460	2:10832753-10835483	WTflgb_dir	idd4flgb_dir	OK	17.091	21.3059	0.318012	1.14692	0.0489	0.424778
AT4G23010	AT4G23010	4:12060130-12062858	WTflgb_dir	idd4flgb_dir	OK	28.9133	36.0235	0.317202	1.19792	0.04665	0.417158
AT2G31750	AT2G31750	2:13497232-13500023	WTflgb_dir	idd4flgb_dir	OK	27.3848	22.0853	-0.31029	-1.12712	0.04865	0.424067
AT4G13840	AT4G13840	4:8013892-8016486	WTflgb_dir	idd4flgb_dir	OK	24.7181	19.9028	-0.3126	-1.14346	0.05	0.428225
AT1G45474	AT1G45474	1:17179301-17182957	WTflgb_dir	idd4flgb_dir	OK	54.8583	44.095	-0.3151	-1.13425	0.047	0.418568
AT3G54900	AT3G54900	3:20341587-20342393	WTflgb_dir	idd4flgb_dir	OK	218.257	175.326	-0.31599	-1.13249	0.0486	0.424067
AT4G14890	AT4G14890	4:8520831-8521456	WTflgb_dir	idd4flgb_dir	OK	218.075	175.009	-0.3174	-1.19819	0.0452	0.41234
AT1G67280	AT1G67280	1:25188273-25190694	WTflgb_dir	idd4flgb_dir	OK	29.1517	23.3867	-0.31789	-1.15649	0.0491	0.424844
AT1G64860	AT1G64860	1:24097912-24100952	WTflgb_dir	idd4flgb_dir	OK	51.1812	41.057	-0.31798	-1.15136	0.04785	0.422304
AT4G09160	AT4G09160	4:5839682-5842394	WTflgb_dir	idd4flgb_dir	OK	18.5152	14.8483	-0.31841	-1.165	0.04635	0.416348
AT1G08550	AT1G08550	1:2706923-2709531	WTflgb_dir	idd4flgb_dir	OK	16.5179	13.2313	-0.32008	-1.11481	0.0493	0.425532
AT1G17620	AT1G17620	1:6062215-6063291	WTflgb_dir	idd4flgb_dir	OK	89.4804	71.6304	-0.321	-1.22171	0.0427	0.40455
AT1G07180	AT1G07180	1:2204319-2206934	WTflgb_dir	idd4flgb_dir	OK	30.2668	24.2199	-0.32155	-1.16047	0.0458	0.414174
AT3G63200	AT3G63200	3:23345901-23347564	WTflgb_dir	idd4flgb_dir	OK	33.1042	26.4596	-0.32322	-1.1928	0.04285	0.404571
AT5G13640	AT5G13640	5:4393061-4397541	WTflgb_dir	idd4flgb_dir	OK	18.0893	14.4533	-0.32373	-1.17167	0.0422	0.403493
AT4G24780	AT4G24780	4:12770330-12772479	WTflgb_dir	idd4flgb_dir	OK	34.3307	27.4099	-0.3248	-1.16885	0.04405	0.408788
AT2G22795	AT2G22795	2:9697232-9699897	WTflgb_dir	idd4flgb_dir	OK	45.0618	35.9631	-0.32539	-1.47525	0.0434	0.406171
AT5G06700	AT5G06700	5:2063486-2066039	WTflgb_dir	idd4flgb_dir	OK	48.8951	39.0173	-0.32558	-1.18674	0.04215	0.403233
AT5G57345	AT5G57345	5:23229406-23230638	WTflgb_dir	idd4flgb_dir	OK	60.9175	48.5733	-0.3267	-1.18341	0.04265	0.404511
AT1G20020	AT1G20020	1:6942716-6945018	WTflgb_dir	idd4flgb_dir	OK	55.6487	44.3661	-0.32689	-1.18069	0.04295	0.404571
AT1G27950	AT1G27950	1:9740703-9742159	WTflgb_dir	idd4flgb_dir	OK	114.497	91.2697	-0.3271	-1.17278	0.0396	0.390909
AT5G58250	AT5G58250	5:23559473-23560513	WTflgb_dir	idd4flgb_dir	OK	65.4714	52.1133	-0.32921	-1.17419	0.0432	0.405589
AT1G22530	AT1G22530	1:7955492-7958442	WTflgb_dir	idd4flgb_dir	OK	49.8972	39.6995	-0.32984	-1.27927	0.04025	0.393585
AT3G63160	AT3G63160	3:23333512-23334034	WTflgb_dir	idd4flgb_dir	OK	238.527	189.774	-0.32987	-1.20413	0.04555	0.41358
AT1G67840	AT1G67840	1:25434101-25437075	WTflgb_dir	idd4flgb_dir	OK	13.6633	10.8628	-0.3309	-1.14748	0.048	0.422783
AT3G16850	AT3G16850	3:5748569-5751297	WTflgb_dir	idd4flgb_dir	OK	23.4711	18.6534	-0.33145	-1.19065	0.03885	0.386966
AT4G34730	AT4G34730	4:16569395-16573680	WTflgb_dir	idd4flgb_dir	OK	11.1769	8.88183	-0.3316	-1.22623	0.0481	0.42282
AT5G17820	AT5G17820	5:5887905-5890193	WTflgb_dir	idd4flgb_dir	OK	28.8014	22.8754	-0.33235	-1.19269	0.0401	0.392989
AT2G32480	AT2G32480	2:13787171-13790073	WTflgb_dir	idd4flgb_dir	OK	72.7434	57.7748	-0.33238	-1.20265	0.0375	0.3817
AT1G16720	AT1G16720	1:5723087-5727312	WTflgb_dir	idd4flgb_dir	OK	62.8226	49.8951	-0.33239	-1.14502	0.04425	0.409997
AT5G18140	AT5G18140	5:5998174-5999888	WTflgb_dir	idd4flgb_dir	OK	34.988	27.7824	-0.33269	-1.17449	0.04105	0.397883
AT4G17340	AT4G17340	4:9699252-9700410	WTflgb_dir	idd4flgb_dir	OK	216.48	171.89	-0.33274	-1.12032	0.04785	0.422304
AT1G52342	AT1G52342	1:19492254-19492769	WTflgb_dir	idd4flgb_dir	OK	130.61	103.696	-0.33291	-1.17282	0.0434	0.406171
AT5G26820	AT5G26820	5:9433618-9437105	WTflgb_dir	idd4flgb_dir	OK	12.2227	9.70162	-0.33326	-1.18661	0.045	0.412219
AT4G12420	AT4G12420	4:7349266-7353135	WTflgb_dir	idd4flgb_dir	OK	27.5108	21.8358	-0.3333	-1.20556	0.03745	0.381631
AT3G63540	AT3G63540	3:23459181-23459804	WTflgb_dir	idd4flgb_dir	OK	284.924	225.915	-0.3348	-1.42001	0.0379	0.384222
AT4G23890	AT4G23890	4:12419393-12421464	WTflgb_dir	idd4flgb_dir	OK	163.129	129.329	-0.33497	-1.32615	0.03615	0.374214
AT5G12050	AT5G12050	5:3890103-3891513	WTflgb_dir	idd4flgb_dir	OK	35.8131	28.3795	-0.33564	-1.21671	0.04395	0.408289
AT1G66100	AT1G66100	1:24605670-24606537	WTflgb_dir	idd4flgb_dir	OK	142.494	112.859	-0.33637	-1.15609	0.043	0.404571
AT2G33855	AT2G33855	2:14324308-14325192	WTflgb_dir	idd4flgb_dir	OK	77.2523	61.1766	-0.3366	-1.21922	0.03395	0.363809
AT3G61260	AT3G61260	3:22675237-22676788	WTflgb_dir	idd4flgb_dir	OK	164.178	129.997	-0.33678	-1.16911	0.0432	0.405589
AT5G51190	AT5G51190	5:20800583-20801416	WTflgb_dir	idd4flgb_dir	OK	88.2974	69.882	-0.33745	-1.30358	0.0417	0.40132
AT1G71695	AT1G71695	1:26964248-26966688	WTflgb_dir	idd4flgb_dir	OK	32.4764	25.7027	-0.33747	-1.21776	0.03455	0.366678
AT3G54580	AT3G54580	3:20200687-20203782	WTflgb_dir	idd4flgb_dir	OK	17.6789	13.9907	-0.33756	-1.2818	0.03805	0.384329
AT3G61460	AT3G61460	3:22741510-22742284	WTflgb_dir	idd4flgb_dir	OK	66.6817	52.745	-0.33826	-1.18136	0.04585	0.414174
AT3G23820	AT3G23820	3:8603443-8605462	WTflgb_dir	idd4flgb_dir	OK	83.8736	66.3192	-0.33879	-1.26446	0.0383	0.384962
AT1G15980	AT1G15980	1:5489297-5493772	WTflgb_dir	idd4flgb_dir	OK	84.2828	66.6405	-0.33884	-1.20578	0.03285	0.35877
AT1G78820	AT1G78820	1:29634123-29635813	WTflgb_dir	idd4flgb_dir	OK	73.4345	58.0529	-0.33909	-1.24864	0.0351	0.370069
AT5G23860	AT5G23860	5:8042875-8044819	WTflgb_dir	idd4flgb_dir	OK	33.5485	26.517	-0.33933	-1.2218	0.03485	0.369062
AT4G13250	AT4G13250	4:7684155-7686876	WTflgb_dir	idd4flgb_dir	OK	16.5866	13.1088	-0.33948	-1.19488	0.041	0.397835
AT3G57400	AT3G57400	3:21238432-21240228	WTflgb_dir	idd4flgb_dir	OK	22.2142	17.5558	-0.33953	-1.20079	0.04305	0.404826
AT3G14650	AT3G14650	3:4922130-4924694	WTflgb_dir	idd4flgb_dir	OK	17.8265	14.0851	-0.33985	-1.20113	0.03835	0.385026
AT4G18670	AT4G18670	4:10275461-10278491	WTflgb_dir	idd4flgb_dir	OK	24.2315	19.1421	-0.34014	-1.22966	0.0317	0.353646
AT3G56010	AT3G56010	3:20788669-20789924	WTflgb_dir	idd4flgb_dir	OK	64.6411	51.0607	-0.34024	-1.2295	0.03165	0.353646
AT4G23400	AT4G23400	4:12220742-12222371	WTflgb_dir	idd4flgb_dir	OK	118.819	93.747	-0.34192	-1.21563	0.038	0.384329
AT3G14067	AT3G14067	3:4658197-4660784	WTflgb_dir	idd4flgb_dir	OK	112.685	88.9024	-0.342	-1.22706	0.04185	0.402106
AT2G28950	AT2G28950	2:12431340-12433595	WTflgb_dir	idd4flgb_dir	OK	16.7918	13.234	-0.34351	-1.17454	0.04605	0.415132
AT5G46900	AT5G46900	5:19039700-19040402	WTflgb_dir	idd4flgb_dir	OK	78.4486	61.8101	-0.34391	-1.14992	0.04755	0.420919
AT5G46800	AT5G46800	5:18988630-18990772	WTflgb_dir	idd4flgb_dir	OK	90.9327	71.6195	-0.34445	-1.24753	0.0349	0.369062
AT4G32770	AT4G32770	4:15804913-15807982	WTflgb_dir	idd4flgb_dir	OK	15.9656	12.5711	-0.34486	-1.21856	0.03535	0.371154
AT5G24530	AT5G24530	5:8378832-8383401	WTflgb_dir	idd4flgb_dir	OK	16.5934	13.063	-0.34513	-1.2869	0.03225	0.355737
AT5G08410	AT5G08410	5:2709847-2710583	WTflgb_dir	idd4flgb_dir	OK	99.2937	78.1064	-0.34626	-1.24975	0.03315	0.360021
AT1G23400	AT1G23400	1:8312075-8314744	WTflgb_dir	idd4flgb_dir	OK	31.9482	25.1286	-0.3464	-1.25258	0.03045	0.348402
AT5G60850	AT5G60850	5:24480448-24481873	WTflgb_dir	idd4flgb_dir	OK	34.3136	26.9868	-0.34653	-1.2297	0.0352	0.370681
AT1G01540	AT1G01540	1:195779-198684	WTflgb_dir	idd4flgb_dir	OK	23.7081	18.64	-0.34697	-1.23795	0.0305	0.348402
AT1G75100	AT1G75100	1:28190815-28193800	WTflgb_dir	idd4flgb_dir	OK	20.2364	15.9008	-0.34786	-1.24757	0.03215	0.355522
AT1G18460	AT1G18460	1:6352469-6356113	WTflgb_dir	idd4flgb_dir	OK	69.4429	54.5603	-0.34798	-1.22946	0.03755	0.381989
AT2G17880	AT2G17880	2:7766961-7767931	WTflgb_dir	idd4flgb_dir	OK	173.052	135.897	-0.34869	-1.27583	0.02955	0.342873
AT5G18830	AT5G18830	5:6275989-6280681	WTflgb_dir	idd4flgb_dir	OK	7.10013	5.57472	-0.34895	-1.1749	0.03745	0.381631
AT1G76880	AT1G76880	1:28865499-28868225	WTflgb_dir	idd4flgb_dir	OK	11.3329	8.89762	-0.34903	-1.23423	0.04085	0.397034
AT1G47480	AT1G47480	1:17417578-17419432	WTflgb_dir	idd4flgb_dir	OK	18.5973	14.6004	-0.34908	-1.16771	0.0424	0.403657
AT1G34130	AT1G34130	1:12429889-12433187	WTflgb_dir	idd4flgb_dir	OK	8.5003	6.67275	-0.34923	-1.12744	0.0499	0.427991
AT2G41090	AT2G41090	2:17135720-17136852	WTflgb_dir	idd4flgb_dir	OK	199.851	156.874	-0.34932	-1.22854	0.03405	0.364217
AT5G25630	AT5G25630	5:8947222-8949599	WTflgb_dir	idd4flgb_dir	OK	59.0382	46.3302	-0.3497	-1.28825	0.0283	0.336324
AT1G56190	AT1G56190	1:21028215-21030649	WTflgb_dir	idd4flgb_dir	OK	49.6426	38.9562	-0.34973	-1.25823	0.0295	0.342743
AT2G31040	AT2G31040	2:13208666-13211085	WTflgb_dir	idd4flgb_dir	OK	34.0855	26.7417	-0.35006	-1.27242	0.02785	0.335218
AT2G46600	AT2G46600	2:19136018-19138762	WTflgb_dir	idd4flgb_dir	OK	247.652	194.293	-0.35008	-1.28966	0.0334	0.360639
AT2G24150	AT2G24150	2:10265483-10267405	WTflgb_dir	idd4flgb_dir	OK	33.0106	25.8779	-0.35121	-1.26894	0.02905	0.339975
AT5G63470	AT5G63470	5:25415700-25417117	WTflgb_dir	idd4flgb_dir	OK	78.8663	61.7933	-0.35196	-1.28579	0.02675	0.330047
AT1G20330	AT1G20330	1:7038687-7040159	WTflgb_dir	idd4flgb_dir	OK	158.968	124.547	-0.35204	-1.30544	0.03335	0.360639
AT3G04910	AT3G04910	3:1354634-1358219	WTflgb_dir	idd4flgb_dir	OK	17.5026	13.7106	-0.35228	-1.26295	0.02685	0.330433
AT5G36250	AT5G36250	5:14282102-14284581	WTflgb_dir	idd4flgb_dir	OK	17.7089	13.871	-0.3524	-1.22206	0.0337	0.362009
AT3G51600	AT3G51600	3:19138393-19139252	WTflgb_dir	idd4flgb_dir	OK	541.377	423.906	-0.35289	-1.20408	0.03605	0.373836
AT3G62660	AT3G62660	3:23172805-23174762	WTflgb_dir	idd4flgb_dir	OK	18.8258	14.7359	-0.35338	-1.19961	0.0364	0.37592
AT2G28100	AT2G28100	2:11974662-11977913	WTflgb_dir	idd4flgb_dir	OK	13.3869	10.4777	-0.35351	-1.12866	0.0493	0.425532
AT3G06070	AT3G06070	3:1831056-1831923	WTflgb_dir	idd4flgb_dir	OK	59.7799	46.7698	-0.35408	-1.25725	0.03435	0.366678
AT1G22880	AT1G22880	1:8095501-8097709	WTflgb_dir	idd4flgb_dir	OK	11.6406	9.10544	-0.35436	-1.15979	0.0424	0.403657
AT3G61430	AT3G61430	3:22733308-22735335	WTflgb_dir	idd4flgb_dir	OK	186.105	145.467	-0.35543	-1.19521	0.0349	0.369062
AT2G43945	AT2G43945	2:18197843-18200194	WTflgb_dir	idd4flgb_dir	OK	22.3781	17.4893	-0.35562	-1.26578	0.0284	0.336381
AT1G19740	AT1G19740	1:6824321-6825459	WTflgb_dir	idd4flgb_dir	OK	91.7242	71.6848	-0.35563	-1.32168	0.02735	0.333104
AT4G22890	AT4G22890	4:12006985-12009520	WTflgb_dir	idd4flgb_dir	OK	52.8145	41.2682	-0.3559	-1.29813	0.02615	0.325906
AT4G23290	AT4G23290	4:12177737-12180826	WTflgb_dir	idd4flgb_dir	OK	14.1025	11.0151	-0.35647	-1.23494	0.03175	0.35398
AT5G57800	AT5G57800	5:23420208-23424052	WTflgb_dir	idd4flgb_dir	OK	6.88991	5.38152	-0.35647	-1.1533	0.04255	0.404214
AT2G15970	AT2G15970	2:6950040-6951192	WTflgb_dir	idd4flgb_dir	OK	81.7372	63.8354	-0.35664	-1.34493	0.02735	0.333104
AT1G19150	AT1G19150	1:6612748-6613972	WTflgb_dir	idd4flgb_dir	OK	107.15	83.6515	-0.35716	-1.28647	0.0258	0.323829
ATCG00340	ATCG00340	C:37374-39579	WTflgb_dir	idd4flgb_dir	OK	27.1288	21.1627	-0.3583	-1.28417	0.02805	0.335218
AT3G03150	AT3G03150	3:727553-729504	WTflgb_dir	idd4flgb_dir	OK	123.115	96.0145	-0.35869	-1.2768	0.0276	0.334994
AT2G43330	AT2G43330	2:18000853-18004083	WTflgb_dir	idd4flgb_dir	OK	25.9569	20.2429	-0.3587	-1.31976	0.02335	0.313106
AT5G48590	AT5G48590	5:19695928-19699947	WTflgb_dir	idd4flgb_dir	OK	37.7239	29.4142	-0.35897	-1.1879	0.0373	0.381423
AT2G03640	AT2G03640	2:1104306-1106867	WTflgb_dir	idd4flgb_dir	OK	28.8208	22.4703	-0.3591	-1.28915	0.02375	0.314176
AT3G16000	AT3G16000	3:5430888-5433817	WTflgb_dir	idd4flgb_dir	OK	54.6651	42.6007	-0.35974	-1.30808	0.0293	0.341318
AT3G45780	AT3G45780	3:16816865-16824210	WTflgb_dir	idd4flgb_dir	OK	14.5451	11.3312	-0.36023	-1.29819	0.0269	0.330587
AT1G51830	AT1G51830	1:19243024-19246010	WTflgb_dir	idd4flgb_dir	OK	10.7917	8.40662	-0.36032	-1.14819	0.04135	0.399913
AT3G45260	AT3G45260	3:16596380-16598698	WTflgb_dir	idd4flgb_dir	OK	11.254	8.75641	-0.36202	-1.18868	0.04115	0.398415
AT2G27820	AT2G27820	2:11856767-11858288	WTflgb_dir	idd4flgb_dir	OK	19.8025	15.406	-0.36219	-1.17085	0.0407	0.396449
AT2G03890	AT2G03890	2:1185521-1188545	WTflgb_dir	idd4flgb_dir	OK	35.2957	27.4576	-0.36229	-1.31268	0.02405	0.315545
AT3G59940	AT3G59940	3:22142899-22147691	WTflgb_dir	idd4flgb_dir	OK	241.51	187.862	-0.36241	-1.24371	0.0398	0.392007
AT3G59780	AT3G59780	3:22086477-22090444	WTflgb_dir	idd4flgb_dir	OK	33.2404	25.8555	-0.36246	-1.31949	0.0235	0.314164
AT5G52520	AT5G52520	5:21311062-21314180	WTflgb_dir	idd4flgb_dir	OK	9.47479	7.36667	-0.36308	-1.19769	0.0365	0.376513
AT3G18750	AT3G18750	3:6454109-6457512	WTflgb_dir	idd4flgb_dir	OK	7.9868	6.20662	-0.36381	-1.17634	0.0386	0.385782
AT3G29760	AT3G29760	3:11589504-11591833	WTflgb_dir	idd4flgb_dir	OK	12.6752	9.84927	-0.36392	-1.18278	0.0379	0.384222
AT3G05900	AT3G05900	3:1761204-1763984	WTflgb_dir	idd4flgb_dir	OK	85.5171	66.4456	-0.36404	-1.38294	0.0271	0.332121
AT3G63410	AT3G63410	3:23412023-23417119	WTflgb_dir	idd4flgb_dir	OK	267.956	208.164	-0.36428	-1.16369	0.04375	0.407753
AT1G30360	AT1G30360	1:10715664-10718997	WTflgb_dir	idd4flgb_dir	OK	74.7473	58.0387	-0.36501	-1.2738	0.02895	0.339706
AT3G25690	AT3G25690	3:9353009-9357953	WTflgb_dir	idd4flgb_dir	OK	97.2572	75.5007	-0.36532	-1.2035	0.0348	0.369062
AT1G52190	AT1G52190	1:19434508-19438971	WTflgb_dir	idd4flgb_dir	OK	7.61568	5.91187	-0.36536	-1.2746	0.03355	0.361497
AT1G49750	AT1G49750	1:18410928-18412801	WTflgb_dir	idd4flgb_dir	OK	35.5381	27.585	-0.36548	-1.31338	0.024	0.315545
AT3G57800	AT3G57800	3:21407788-21411721	WTflgb_dir	idd4flgb_dir	OK	10.1684	7.89155	-0.36571	-1.25375	0.02815	0.335218
AT5G60920	AT5G60920	5:24511195-24514129	WTflgb_dir	idd4flgb_dir	OK	29.6869	23.008	-0.36769	-1.32841	0.0196	0.295839
AT1G06040	AT1G06040	1:1828412-1829890	WTflgb_dir	idd4flgb_dir	OK	150.715	116.725	-0.3687	-1.295	0.02365	0.314176
AT1G13090	AT1G13090	1:4461805-4463543	WTflgb_dir	idd4flgb_dir	OK	17.9481	13.8903	-0.36976	-1.31739	0.03095	0.350711
AT3G21870	AT3G21870	3:7703865-7704829	WTflgb_dir	idd4flgb_dir	OK	58.8685	45.5428	-0.37027	-1.27779	0.02855	0.336577
AT4G01150	AT4G01150	4:493547-494850	WTflgb_dir	idd4flgb_dir	OK	249.566	193.04	-0.37053	-1.29467	0.0253	0.320918
AT5G44190	AT5G44190	5:17798368-17800824	WTflgb_dir	idd4flgb_dir	OK	38.3119	29.6188	-0.37128	-1.30101	0.02085	0.298388
AT5G44130	AT5G44130	5:17761089-17762003	WTflgb_dir	idd4flgb_dir	OK	169.533	131.06	-0.37134	-1.38289	0.02065	0.298156
AT4G14870	AT4G14870	4:8517191-8517902	WTflgb_dir	idd4flgb_dir	OK	115.315	89.1313	-0.37157	-1.51645	0.01865	0.288911
AT1G68400	AT1G68400	1:25646038-25648946	WTflgb_dir	idd4flgb_dir	OK	9.34106	7.21892	-0.3718	-1.21208	0.03365	0.361912
AT2G41890	AT2G41890	2:17478057-17480352	WTflgb_dir	idd4flgb_dir	OK	9.08857	7.02339	-0.37189	-1.1324	0.04905	0.424827
AT5G15280	AT5G15280	5:4962292-4966141	WTflgb_dir	idd4flgb_dir	OK	5.69095	4.39695	-0.37217	-1.13704	0.04525	0.41234
AT2G48030	AT2G48030	2:19647522-19650148	WTflgb_dir	idd4flgb_dir	OK	8.66895	6.69725	-0.37229	-1.17139	0.0416	0.401013
AT3G18890	AT3G18890	3:6511022-6514994	WTflgb_dir	idd4flgb_dir	OK	11.3392	8.75525	-0.3731	-1.29547	0.02505	0.31895
AT4G34640	AT4G34640	4:16538281-16541926	WTflgb_dir	idd4flgb_dir	OK	11.9926	9.25583	-0.37371	-1.34855	0.0273	0.332954
AT4G17460	AT4G17460	4:9739662-9741146	WTflgb_dir	idd4flgb_dir	OK	29.4173	22.6994	-0.37401	-1.31149	0.028	0.335218
AT5G48930	AT5G48930	5:19836298-19838162	WTflgb_dir	idd4flgb_dir	OK	77.168	59.5302	-0.37438	-1.34217	0.02065	0.298156
AT2G05540	AT2G05540	2:2033155-2034217	WTflgb_dir	idd4flgb_dir	OK	373.714	288.277	-0.37448	-1.27132	0.02485	0.318135
AT5G06970	AT5G06970	5:2158227-2166398	WTflgb_dir	idd4flgb_dir	OK	4.50442	3.47209	-0.37554	-1.32098	0.0297	0.34371
AT5G38520	AT5G38520	5:15421572-15423431	WTflgb_dir	idd4flgb_dir	OK	71.0374	54.7352	-0.37611	-1.35624	0.01995	0.296314
AT4G16520	AT4G16520	4:9306662-9308462	WTflgb_dir	idd4flgb_dir	OK	25.0014	19.2633	-0.37615	-1.32451	0.0222	0.308184
AT3G06150	AT3G06150	3:1861796-1864116	WTflgb_dir	idd4flgb_dir	OK	27.0753	20.8551	-0.37658	-1.35252	0.021	0.29931
AT5G36910	AT5G36910	5:14561816-14562750	WTflgb_dir	idd4flgb_dir	OK	97.9629	75.4295	-0.37711	-1.41924	0.0203	0.297262
AT5G03555	AT5G03555	5:898240-900159	WTflgb_dir	idd4flgb_dir	OK	27.4285	21.1125	-0.37757	-1.33243	0.02005	0.296776
AT1G57770	AT1G57770	1:21395195-21398280	WTflgb_dir	idd4flgb_dir	OK	9.76118	7.51207	-0.37785	-1.24694	0.0307	0.349556
AT1G07280	AT1G07280	1:2238086-2241217	WTflgb_dir	idd4flgb_dir	OK	8.71569	6.70692	-0.37797	-1.21919	0.0325	0.356712
AT2G30520	AT2G30520	2:13002741-13005600	WTflgb_dir	idd4flgb_dir	OK	125.537	96.5506	-0.37876	-1.28923	0.0227	0.309323
AT1G04350	AT1G04350	1:1165164-1166768	WTflgb_dir	idd4flgb_dir	OK	40.3006	30.9877	-0.37911	-1.35158	0.01965	0.295839
AT1G20010	AT1G20010	1:6937794-6940582	WTflgb_dir	idd4flgb_dir	OK	29.1377	22.3976	-0.37954	-1.36699	0.0181	0.284889
AT2G18560	AT2G18560	2:8059287-8061056	WTflgb_dir	idd4flgb_dir	OK	16.2593	12.4978	-0.37959	-1.25329	0.02835	0.336381
AT1G50732	AT1G50732	1:18802687-18803363	WTflgb_dir	idd4flgb_dir	OK	97.3463	74.8	-0.38009	-1.3506	0.02225	0.308184
AT5G35790	AT5G35790	5:13956689-13959753	WTflgb_dir	idd4flgb_dir	OK	26.1129	20.0648	-0.3801	-1.37047	0.01635	0.271373
AT3G14940	AT3G14940	3:5025237-5029710	WTflgb_dir	idd4flgb_dir	OK	16.8843	12.9715	-0.38034	-1.34879	0.01685	0.274765
AT4G25835	AT4G25835	4:13136106-13137859	WTflgb_dir	idd4flgb_dir	OK	11.193	8.59775	-0.38056	-1.19323	0.0406	0.395912
AT1G32080	AT1G32080	1:11537341-11539800	WTflgb_dir	idd4flgb_dir	OK	41.0697	31.5449	-0.38067	-1.42658	0.0173	0.278503
AT5G14330	AT5G14330	5:4619796-4620551	WTflgb_dir	idd4flgb_dir	OK	43.9075	33.7228	-0.38074	-1.25893	0.0306	0.348868
AT4G12550	AT4G12550	4:7439114-7439805	WTflgb_dir	idd4flgb_dir	OK	88.6057	68.0436	-0.38094	-1.21653	0.0384	0.385309
AT1G74070	AT1G74070	1:27851487-27852976	WTflgb_dir	idd4flgb_dir	OK	36.0576	27.6881	-0.38104	-1.38047	0.01845	0.287072
AT3G16570	AT3G16570	3:5644697-5645414	WTflgb_dir	idd4flgb_dir	OK	107.183	82.3002	-0.38111	-1.41391	0.01875	0.289698
AT1G18060	AT1G18060	1:6211872-6213444	WTflgb_dir	idd4flgb_dir	OK	57.2891	43.9862	-0.38121	-1.37471	0.0193	0.293573
AT5G62720	AT5G62720	5:25191841-25195009	WTflgb_dir	idd4flgb_dir	OK	10.6105	8.14062	-0.38229	-1.34875	0.03125	0.352186
AT1G71210	AT1G71210	1:26838288-26841490	WTflgb_dir	idd4flgb_dir	OK	6.13778	4.7084	-0.38248	-1.14646	0.04715	0.41866
AT1G67030	AT1G67030	1:25016542-25017512	WTflgb_dir	idd4flgb_dir	OK	24.9636	19.1495	-0.38252	-1.15664	0.0452	0.41234
AT5G15450	AT5G15450	5:5012060-5018347	WTflgb_dir	idd4flgb_dir	OK	22.596	17.3309	-0.38273	-1.2434	0.029	0.339975
AT5G42920	AT5G42920	5:17206150-17209545	WTflgb_dir	idd4flgb_dir	OK	6.13842	4.7039	-0.38401	-1.1937	0.03715	0.381284
AT5G53450	AT5G53450	5:21688762-21692429	WTflgb_dir	idd4flgb_dir	OK	11.6969	8.95999	-0.38455	-1.34079	0.0226	0.309323
AT2G22980	AT2G22980	2:9778876-9783251	WTflgb_dir	idd4flgb_dir	OK	8.56231	6.55817	-0.38471	-1.34772	0.02855	0.336577
AT1G08380	AT1G08380	1:2640812-2641828	WTflgb_dir	idd4flgb_dir	OK	1493.85	1143.54	-0.38553	-1.14126	0.05	0.428225
AT5G45680	AT5G45680	5:18530879-18532337	WTflgb_dir	idd4flgb_dir	OK	18.4601	14.1252	-0.38614	-1.24781	0.0427	0.40455
AT3G25572	AT3G25572	3:9287177-9289338	WTflgb_dir	idd4flgb_dir	OK	10.905	8.33955	-0.38694	-1.19745	0.0468	0.417207
ATCG00490	ATCG00490	C:54957-56397	WTflgb_dir	idd4flgb_dir	OK	111.165	85.0004	-0.38716	-1.36148	0.01495	0.261662
AT1G32220	AT1G32220	1:11607853-11609733	WTflgb_dir	idd4flgb_dir	OK	13.8561	10.5941	-0.38726	-1.2201	0.0376	0.382058
AT2G25320	AT2G25320	2:10781850-10788065	WTflgb_dir	idd4flgb_dir	OK	4.56251	3.48806	-0.3874	-1.27305	0.02535	0.320918
AT4G15560	AT4G15560	4:8883906-8887565	WTflgb_dir	idd4flgb_dir	OK	101.48	77.5684	-0.38765	-1.32538	0.02185	0.307712
AT3G26570	AT3G26570	3:9756190-9758633	WTflgb_dir	idd4flgb_dir	OK	148.365	113.389	-0.38788	-1.32055	0.02305	0.311448
AT5G67385	AT5G67385	5:26884663-26887204	WTflgb_dir	idd4flgb_dir	OK	31.0386	23.7189	-0.38803	-1.40261	0.0145	0.25918
AT3G07460	AT3G07460	3:2384417-2385719	WTflgb_dir	idd4flgb_dir	OK	87.998	67.2429	-0.38809	-1.39539	0.0153	0.264382
AT4G36530	AT4G36530	4:17239957-17241937	WTflgb_dir	idd4flgb_dir	OK	17.5617	13.4168	-0.38839	-1.3064	0.02795	0.335218
AT3G25500	AT3G25500	3:9251092-9255002	WTflgb_dir	idd4flgb_dir	OK	10.6199	8.11259	-0.38854	-1.36342	0.01835	0.286526
AT2G26910	AT2G26910	2:11481622-11488186	WTflgb_dir	idd4flgb_dir	OK	6.69095	5.11005	-0.38887	-1.36903	0.01885	0.290481
AT2G26080	AT2G26080	2:11109002-11113828	WTflgb_dir	idd4flgb_dir	OK	195.581	149.343	-0.38914	-1.18102	0.03915	0.388858
AT5G43150	AT5G43150	5:17325012-17325923	WTflgb_dir	idd4flgb_dir	OK	38.1534	29.1321	-0.3892	-1.26748	0.0261	0.325743
AT3G63140	AT3G63140	3:23324608-23328709	WTflgb_dir	idd4flgb_dir	OK	233.84	178.529	-0.38936	-1.2413	0.03155	0.353646
AT2G24820	AT2G24820	2:10574978-10579230	WTflgb_dir	idd4flgb_dir	OK	48.4432	36.9553	-0.39051	-1.20869	0.0356	0.371872
AT5G57930	AT5G57930	5:23454603-23456493	WTflgb_dir	idd4flgb_dir	OK	33.954	25.902	-0.39052	-1.40385	0.01565	0.264985
AT3G51330	AT3G51330	3:19053367-19056224	WTflgb_dir	idd4flgb_dir	OK	13.1717	10.0477	-0.39058	-1.32986	0.02235	0.308601
AT1G09310	AT1G09310	1:3009054-3009880	WTflgb_dir	idd4flgb_dir	OK	772.785	589.045	-0.39169	-1.41117	0.0258	0.323829
AT2G35260	AT2G35260	2:14849535-14851969	WTflgb_dir	idd4flgb_dir	OK	48.8354	37.2187	-0.3919	-1.4354	0.01555	0.264815
AT2G17972	AT2G17972	2:7821584-7824005	WTflgb_dir	idd4flgb_dir	OK	78.4826	59.8032	-0.39215	-1.40495	0.02025	0.296776
AT1G23720	AT1G23720	1:8388654-8391540	WTflgb_dir	idd4flgb_dir	OK	27.6114	21.0283	-0.39294	-1.44867	0.0153	0.264382
AT5G08415	AT5G08415	5:2710816-2713132	WTflgb_dir	idd4flgb_dir	OK	8.25518	6.28584	-0.39319	-1.15586	0.0438	0.407753
AT2G43820	AT2G43820	2:18152226-18153908	WTflgb_dir	idd4flgb_dir	OK	129.143	98.3291	-0.39328	-1.40203	0.01725	0.278503
AT1G76110	AT1G76110	1:28555041-28557586	WTflgb_dir	idd4flgb_dir	OK	18.0103	13.7124	-0.39334	-1.38818	0.01865	0.288911
AT5G52570	AT5G52570	5:21330638-21337002	WTflgb_dir	idd4flgb_dir	OK	27.4643	20.9093	-0.39341	-1.35471	0.0205	0.298156
AT4G29020	AT4G29020	4:14304920-14305721	WTflgb_dir	idd4flgb_dir	OK	74.3288	56.5354	-0.39477	-1.36194	0.018	0.284864
AT2G46710	AT2G46710	2:19191934-19194849	WTflgb_dir	idd4flgb_dir	OK	12.7802	9.71847	-0.39511	-1.33891	0.01995	0.296314
AT3G01430	AT3G01430	3:165407-166247	WTflgb_dir	idd4flgb_dir	OK	20.7068	15.7421	-0.39547	-1.23834	0.049	0.424811
AT5G52780	AT5G52780	5:21390872-21391474	WTflgb_dir	idd4flgb_dir	OK	77.3637	58.8061	-0.39569	-1.45178	0.0228	0.309491
AT3G12780	AT3G12780	3:4060970-4063306	WTflgb_dir	idd4flgb_dir	OK	437.603	332.538	-0.3961	-1.19211	0.0382	0.384613
AT1G05560	AT1G05560	1:1645497-1647147	WTflgb_dir	idd4flgb_dir	OK	21.4308	16.2766	-0.39689	-1.4359	0.0222	0.308184
AT2G29650	AT2G29650	2:12673382-12676049	WTflgb_dir	idd4flgb_dir	OK	32.3412	24.542	-0.39812	-1.45606	0.01185	0.2354
AT1G09340	AT1G09340	1:3015327-3018234	WTflgb_dir	idd4flgb_dir	OK	80.6122	61.1259	-0.39922	-1.41293	0.01535	0.264469
AT2G47450	AT2G47450	2:19472680-19474314	WTflgb_dir	idd4flgb_dir	OK	226.608	171.804	-0.39943	-1.45137	0.0182	0.285446
AT4G19530	AT4G19530	4:10651743-10657282	WTflgb_dir	idd4flgb_dir	OK	24.7148	18.732	-0.39987	-1.41538	0.0161	0.269759
AT4G12390	AT4G12390	4:7336496-7337356	WTflgb_dir	idd4flgb_dir	OK	27.1378	20.5683	-0.39988	-1.25167	0.03275	0.358121
[truncated: 785 more rows]

## Sheet: GO idd4flg22 up-regulated
>GO terms of significantly up-regulated genes in idd4 after flg22-treatment
[truncated: 307 more rows]

[truncated: 3 more sheets: IDD4ox RNAseq, GO IDD4ox down-regulated genes, DEGs in idd4 vs. IDD4ox]
