# Supplementary material for: INDETERMINATE-DOMAIN 4 (IDD4) coordinates immune responses with plant-growth in Arabidopsis thaliana
Source: PLoS Pathog. 2019 Jan 24;15(1):e1007499. doi: 10.1371/journal.ppat.1007499 (PMC6345439; doi:10.1371/journal.ppat.1007499)
Supplement: S3 Table — Furthermore, common target genes are presented of RGA and IDD4 ChIP-SEQ study. (XLSX) [file ppat.1007499.s008.xlsx]

## Sheet: IDD4-ChIP-SEQ
Table S3: Presentation of the IDD4 ChIP-SEQ target list and the dedicated gene ontology terms. Furthermore, common target genes are presented of RGA and IDD4 ChIP-SEQ study.
chr	peak_st	peak_end	peak_id	pileup_height	fold_change	(-) log10pvalue	(-) log10qvalue	N/A	gene_chr	gene_st	gene_end	gene_id	number_of_bps_overlpaping	Target genes
1	3054	3289	DD4-GFP_1_IP_vs_Input_peak_1	28	2.02407	4.86958	2.88141	169	1	2131	5899	+:ID=AT1G01010;Note=protein_coding_gene;Name=AT1G01010	235	AT1G01010
1	33403	33885	DD4-GFP_1_IP_vs_Input_peak_4	48	2.05946	7.10749	4.88256	167	1	31170	34653	-:ID=AT1G01050;Note=protein_coding_gene;Name=AT1G01050	482	AT1G01050
1	33403	33885	DD4-GFP_1_IP_vs_Input_peak_4	48	2.05946	7.10749	4.88256	167	1	33379	39371	-:ID=AT1G01060;Note=protein_coding_gene;Name=AT1G01060	482	AT1G01060
1	237709	237939	DD4-GFP_1_IP_vs_Input_peak_15	60	2.31685	8.37602	6.06132	100	1	232841	239317	-:ID=AT1G01650;Note=protein_coding_gene;Name=AT1G01650	230	AT1G01650
1	342313	342563	DD4-GFP_1_IP_vs_Input_peak_18	19	1.74139	3.81673	1.99548	125	1	340172	343499	-:ID=AT1G01980;Note=protein_coding_gene;Name=AT1G01980	250	AT1G01980
1	575553	575829	DD4-GFP_1_IP_vs_Input_peak_31	92	2.44167	11.7459	9.27191	155	1	574546	580299	+:ID=AT1G02670;Note=protein_coding_gene;Name=AT1G02670	276	AT1G02670
1	616631	617049	DD4-GFP_1_IP_vs_Input_peak_33	53	2.18615	7.60711	5.34405	331	1	613216	617691	-:ID=AT1G02800;Note=protein_coding_gene;Name=AT1G02800	418	AT1G02800
1	617473	617766	DD4-GFP_1_IP_vs_Input_peak_34	20	1.76405	3.88208	2.04905	266	1	613216	617691	-:ID=AT1G02800;Note=protein_coding_gene;Name=AT1G02800	218	AT1G02800
1	616631	617049	DD4-GFP_1_IP_vs_Input_peak_33	53	2.18615	7.60711	5.34405	331	1	616765	620480	+:ID=AT1G02810;Note=protein_coding_gene;Name=AT1G02810	284	AT1G02810
1	617473	617766	DD4-GFP_1_IP_vs_Input_peak_34	20	1.76405	3.88208	2.04905	266	1	616765	620480	+:ID=AT1G02810;Note=protein_coding_gene;Name=AT1G02810	293	AT1G02810
1	780271	780464	DD4-GFP_1_IP_vs_Input_peak_39	47	2.10789	6.97026	4.7579	37	1	779102	781285	+:ID=AT1G03200;Note=protein_coding_gene;Name=AT1G03200	193	AT1G03200
1	785473	786095	DD4-GFP_1_IP_vs_Input_peak_40	88	2.73808	11.2676	8.81139	332	1	785622	788651	+:ID=AT1G03220;Note=protein_coding_gene;Name=AT1G03220	473	AT1G03220
1	786506	786708	DD4-GFP_1_IP_vs_Input_peak_41	54	2.32749	7.71251	5.4424	140	1	785622	788651	+:ID=AT1G03220;Note=protein_coding_gene;Name=AT1G03220	202	AT1G03220
1	813099	813461	DD4-GFP_1_IP_vs_Input_peak_43	106	2.6846	13.152	10.6326	234	1	811033	814586	-:ID=AT1G03300;Note=protein_coding_gene;Name=AT1G03300	362	AT1G03300
1	813099	813461	DD4-GFP_1_IP_vs_Input_peak_43	106	2.6846	13.152	10.6326	234	1	811971	816749	+:ID=AT1G03310;Note=protein_coding_gene;Name=AT1G03310	362	AT1G03310
1	868166	868393	DD4-GFP_1_IP_vs_Input_peak_45	40	2.08666	6.15029	4.01167	97	1	865915	869233	-:ID=AT1G03470;Note=protein_coding_gene;Name=AT1G03470	227	AT1G03470
1	932079	932402	DD4-GFP_1_IP_vs_Input_peak_47	214	3.70701	24.3667	21.4473	165	1	930828	933395	-:ID=AT1G03730;Note=protein_coding_gene;Name=AT1G03730	323	AT1G03730
1	932079	932402	DD4-GFP_1_IP_vs_Input_peak_47	214	3.70701	24.3667	21.4473	165	1	932012	937043	+:ID=AT1G03740;Note=protein_coding_gene;Name=AT1G03740	323	AT1G03740
1	957926	958274	DD4-GFP_1_IP_vs_Input_peak_50	141	2.97768	16.7157	14.1093	156	1	957261	959498	-:ID=AT1G03800;Note=protein_coding_gene;Name=AT1G03800	348	AT1G03800
1	957926	958274	DD4-GFP_1_IP_vs_Input_peak_50	141	2.97768	16.7157	14.1093	156	1	957259	959609	+:ID=AT1G03810;Note=protein_coding_gene;Name=AT1G03810	348	AT1G03810
1	1036088	1036319	DD4-GFP_1_IP_vs_Input_peak_53	64	2.30838	8.80014	6.45784	88	1	1031200	1037737	-:ID=AT1G04010;Note=protein_coding_gene;Name=AT1G04010	231	AT1G04010
1	1036088	1036319	DD4-GFP_1_IP_vs_Input_peak_53	64	2.30838	8.80014	6.45784	88	1	1035037	1040224	+:ID=AT1G04020;Note=protein_coding_gene;Name=AT1G04020	231	AT1G04020
1	1249092	1249314	DD4-GFP_1_IP_vs_Input_peak_65	137	3.21615	16.3128	13.7152	77	1	1246728	1250275	-:ID=AT1G04570;Note=protein_coding_gene;Name=AT1G04570	222	AT1G04570
1	1312871	1313122	DD4-GFP_1_IP_vs_Input_peak_68	92	2.66916	11.7714	9.29644	83	1	1312064	1315750	+:ID=AT1G04690;Note=protein_coding_gene;Name=AT1G04690	251	AT1G04690
1	1423989	1424233	DD4-GFP_1_IP_vs_Input_peak_71	56	2.29897	7.89908	5.61675	166	1	1424093	1428782	+:ID=AT1G05000;Note=protein_coding_gene;Name=AT1G05000	140	AT1G05000
1	1426515	1426773	DD4-GFP_1_IP_vs_Input_peak_72	73	2.40198	9.71975	7.32927	128	1	1424093	1428782	+:ID=AT1G05000;Note=protein_coding_gene;Name=AT1G05000	258	AT1G05000
1	1713422	1713651	DD4-GFP_1_IP_vs_Input_peak_78	48	2.15361	7.07284	4.85249	121	1	1713450	1717276	+:ID=AT1G05710;Note=protein_coding_gene;Name=AT1G05710	201	AT1G05710
1	1714087	1714494	DD4-GFP_1_IP_vs_Input_peak_79	36	1.95994	5.71335	3.62048	319	1	1713450	1717276	+:ID=AT1G05710;Note=protein_coding_gene;Name=AT1G05710	407	AT1G05710
1	1953539	1954144	DD4-GFP_1_IP_vs_Input_peak_87	97	2.64529	12.2228	9.7326	456	1	1950844	1954285	-:ID=AT1G06400;Note=protein_coding_gene;Name=AT1G06400	605	AT1G06400
1	1953539	1954144	DD4-GFP_1_IP_vs_Input_peak_87	97	2.64529	12.2228	9.7326	456	1	1953350	1958756	+:ID=AT1G06410;Note=protein_coding_gene;Name=AT1G06410	605	AT1G06410
1	2339532	2339884	DD4-GFP_1_IP_vs_Input_peak_106	196	3.59086	22.4603	19.6363	177	1	2336523	2340891	-:ID=AT1G07590;Note=protein_coding_gene;Name=AT1G07590	352	AT1G07590
1	2339532	2339884	DD4-GFP_1_IP_vs_Input_peak_106	196	3.59086	22.4603	19.6363	177	1	2338904	2340821	-:ID=AT1G07600;Note=protein_coding_gene;Name=AT1G07600	352	AT1G07600
1	2346662	2347020	DD4-GFP_1_IP_vs_Input_peak_107	31	1.91993	5.21723	3.18198	71	1	2344390	2348342	-:ID=AT1G07620;Note=protein_coding_gene;Name=AT1G07620	358	AT1G07620
1	2347988	2348265	DD4-GFP_1_IP_vs_Input_peak_108	29	1.82694	4.9151	2.92031	145	1	2344390	2348342	-:ID=AT1G07620;Note=protein_coding_gene;Name=AT1G07620	277	AT1G07620
1	2347988	2348265	DD4-GFP_1_IP_vs_Input_peak_108	29	1.82694	4.9151	2.92031	145	1	2347597	2351692	+:ID=AT1G07630;Note=protein_coding_gene;Name=AT1G07630	277	AT1G07630
1	2348762	2348964	DD4-GFP_1_IP_vs_Input_peak_109	47	2.09336	6.96865	4.75682	130	1	2347597	2351692	+:ID=AT1G07630;Note=protein_coding_gene;Name=AT1G07630	202	AT1G07630
1	2365250	2365530	DD4-GFP_1_IP_vs_Input_peak_112	50	2.20285	7.28566	5.04797	151	1	2359549	2368061	-:ID=AT1G07650;Note=protein_coding_gene;Name=AT1G07650	280	AT1G07650
1	2431935	2432332	DD4-GFP_1_IP_vs_Input_peak_115	36	1.95991	5.79589	3.69451	84	1	2428773	2433557	-:ID=AT1G07870;Note=protein_coding_gene;Name=AT1G07870	397	AT1G07870
1	2530275	2530566	DD4-GFP_1_IP_vs_Input_peak_117	161	3.10636	18.7564	16.1046	144	1	2527170	2530620	-:ID=AT1G08100;Note=protein_coding_gene;Name=AT1G08100	291	AT1G08100
1	2622700	2622941	DD4-GFP_1_IP_vs_Input_peak_120	65	2.40939	8.85753	6.5123	145	1	2621904	2629348	-:ID=AT1G08320;Note=protein_coding_gene;Name=AT1G08320	241	AT1G08320
1	2628566	2628803	DD4-GFP_1_IP_vs_Input_peak_121	79	2.58226	10.4106	7.98847	158	1	2621904	2629348	-:ID=AT1G08320;Note=protein_coding_gene;Name=AT1G08320	237	AT1G08320
1	2703088	2703412	DD4-GFP_1_IP_vs_Input_peak_125	96	2.58863	12.0951	9.6087	149	1	2701836	2706845	+:ID=AT1G08540;Note=protein_coding_gene;Name=AT1G08540	324	AT1G08540
1	2746817	2747130	DD4-GFP_1_IP_vs_Input_peak_126	160	3.22604	18.7052	16.0555	155	1	2743761	2749467	-:ID=AT1G08630;Note=protein_coding_gene;Name=AT1G08630	313	AT1G08630
1	2805025	2805242	DD4-GFP_1_IP_vs_Input_peak_133	34	1.96	5.54812	3.47488	172	1	2803871	2808621	+:ID=AT1G08760;Note=protein_coding_gene;Name=AT1G08760	217	AT1G08760
1	3075460	3075708	DD4-GFP_1_IP_vs_Input_peak_145	50	2.14487	7.32366	5.08248	94	1	3075082	3079539	+:ID=AT1G09530;Note=protein_coding_gene;Name=AT1G09530	248	AT1G09530
1	3180498	3180768	DD4-GFP_1_IP_vs_Input_peak_149	36	2.03655	5.75579	3.65838	108	1	3176883	3181921	-:ID=AT1G09800;Note=protein_coding_gene;Name=AT1G09800	270	AT1G09800
1	3273377	3273662	DD4-GFP_1_IP_vs_Input_peak_155	19	1.74121	3.75616	1.94489	133	1	3272325	3275837	+:ID=AT1G10030;Note=protein_coding_gene;Name=AT1G10030	285	AT1G10030
1	3302144	3302430	DD4-GFP_1_IP_vs_Input_peak_156	44	2.11363	6.61171	4.431	91	1	3300697	3302989	-:ID=AT1G10100;Note=protein_coding_gene;Name=AT1G10100	286	AT1G10100
1	3302144	3302430	DD4-GFP_1_IP_vs_Input_peak_156	44	2.11363	6.61171	4.431	91	1	3301242	3304092	+:ID=AT1G10110;Note=protein_coding_gene;Name=AT1G10110	286	AT1G10110
1	3570678	3570945	DD4-GFP_1_IP_vs_Input_peak_168	59	2.26748	8.27816	5.97054	107	1	3567905	3572338	-:ID=AT1G10740;Note=protein_coding_gene;Name=AT1G10740	267	AT1G10740
1	3937399	3937609	DD4-GFP_1_IP_vs_Input_peak_183	50	2.09739	7.28876	5.05082	103	1	3937001	3940754	+:ID=AT1G11680;Note=protein_coding_gene;Name=AT1G11680	210	AT1G11680
1	3947745	3948425	DD4-GFP_1_IP_vs_Input_peak_185	107	2.79192	13.3089	10.7848	529	1	3947214	3951359	+:ID=AT1G11710;Note=protein_coding_gene;Name=AT1G11710	680	AT1G11710
1	4196524	4196738	DD4-GFP_1_IP_vs_Input_peak_192	42	2.04298	6.43691	4.27122	87	1	4193158	4196749	+:ID=AT1G12330;Note=protein_coding_gene;Name=AT1G12330	214	AT1G12330
1	4196524	4196738	DD4-GFP_1_IP_vs_Input_peak_192	42	2.04298	6.43691	4.27122	87	1	4195896	4198310	+:ID=AT1G12340;Note=protein_coding_gene;Name=AT1G12340	214	AT1G12340
1	4515067	4515470	DD4-GFP_1_IP_vs_Input_peak_207	32	1.95028	5.24133	3.2032	104	1	4508963	4515438	-:ID=AT1G13210;Note=protein_coding_gene;Name=AT1G13210	371	AT1G13210
1	4515067	4515470	DD4-GFP_1_IP_vs_Input_peak_207	32	1.95028	5.24133	3.2032	104	1	4514106	4520284	+:ID=AT1G13220;Note=protein_coding_gene;Name=AT1G13220	403	AT1G13220
1	4540573	4541225	DD4-GFP_1_IP_vs_Input_peak_215	207	3.81854	23.6641	20.7789	409	1	4540668	4543742	+:ID=AT1G13260;Note=protein_coding_gene;Name=AT1G13260	557	AT1G13260
1	4896210	4896470	DD4-GFP_1_IP_vs_Input_peak_232	85	2.65234	11.029	8.58226	143	1	4895846	4898961	+:ID=AT1G14340;Note=protein_coding_gene;Name=AT1G14340	260	AT1G14340
1	4970351	4970695	DD4-GFP_1_IP_vs_Input_peak_238	141	3.10485	16.7449	14.1376	210	1	4968142	4971811	-:ID=AT1G14520;Note=protein_coding_gene;Name=AT1G14520	344	AT1G14520
1	5002850	5003077	DD4-GFP_1_IP_vs_Input_peak_244	55	2.33222	7.86392	5.58365	138	1	5001011	5004870	-:ID=AT1G14600;Note=protein_coding_gene;Name=AT1G14600	227	AT1G14600
1	5003474	5003917	DD4-GFP_1_IP_vs_Input_peak_245	90	2.70835	11.5625	9.09481	94	1	5001011	5004870	-:ID=AT1G14600;Note=protein_coding_gene;Name=AT1G14600	443	AT1G14600
1	5066183	5066376	DD4-GFP_1_IP_vs_Input_peak_247	33	1.98523	5.36419	3.31293	148	1	5061866	5066678	-:ID=AT1G14710;Note=protein_coding_gene;Name=AT1G14710	193	AT1G14710
1	5077783	5078050	DD4-GFP_1_IP_vs_Input_peak_249	19	1.77265	3.80353	1.98389	7	1	5075213	5079291	-:ID=AT1G14740;Note=protein_coding_gene;Name=AT1G14740	267	AT1G14740
1	5078291	5078765	DD4-GFP_1_IP_vs_Input_peak_250	190	3.51591	21.8765	19.0891	137	1	5075213	5079291	-:ID=AT1G14740;Note=protein_coding_gene;Name=AT1G14740	474	AT1G14740
1	5638372	5638621	DD4-GFP_1_IP_vs_Input_peak_272	96	2.81677	12.1117	9.62485	157	1	5637532	5640173	+:ID=AT1G16500;Note=protein_coding_gene;Name=AT1G16500	249	AT1G16500
1	5686394	5686598	DD4-GFP_1_IP_vs_Input_peak_276	31	1.9223	5.23192	3.19489	69	1	5685103	5687715	+:ID=AT1G16640;Note=protein_coding_gene;Name=AT1G16640	204	AT1G16640
1	6193790	6194773	DD4-GFP_1_IP_vs_Input_peak_294	72	2.38406	9.59027	7.20679	492	1	6192071	6195593	-:ID=AT1G17990;Note=protein_coding_gene;Name=AT1G17990	983	AT1G17990
1	6361087	6361332	DD4-GFP_1_IP_vs_Input_peak_308	14	1.6099	3.08465	1.41047	244	1	6356131	6361692	-:ID=AT1G18470;Note=protein_coding_gene;Name=AT1G18470	245	AT1G18470
1	6361087	6361332	DD4-GFP_1_IP_vs_Input_peak_308	14	1.6099	3.08465	1.41047	244	1	6360129	6363007	+:ID=AT1G18480;Note=protein_coding_gene;Name=AT1G18480	245	AT1G18480
1	6538143	6538377	DD4-GFP_1_IP_vs_Input_peak_317	85	2.60891	11.0416	8.59432	86	1	6532559	6539645	-:ID=AT1G18910;Note=protein_coding_gene;Name=AT1G18910	234	AT1G18910
1	6737755	6738094	DD4-GFP_1_IP_vs_Input_peak_329	250	3.73503	28.1745	25.0502	177	1	6736984	6739734	+:ID=AT1G19460;Note=protein_coding_gene;Name=AT1G19460	339	AT1G19460
1	6799955	6800153	DD4-GFP_1_IP_vs_Input_peak_332	31	1.94418	5.20489	3.17466	77	1	6799981	6804185	-:ID=AT1G19660;Note=protein_coding_gene;Name=AT1G19660	172	AT1G19660
1	6803028	6803412	DD4-GFP_1_IP_vs_Input_peak_333	175	3.25544	20.2187	17.5192	227	1	6799981	6804185	-:ID=AT1G19660;Note=protein_coding_gene;Name=AT1G19660	384	AT1G19660
1	6898515	6898713	DD4-GFP_1_IP_vs_Input_peak_336	32	1.89109	5.33992	3.29024	88	1	6895015	6900225	-:ID=AT1G19870;Note=protein_coding_gene;Name=AT1G19870	198	AT1G19870
1	6899613	6899973	DD4-GFP_1_IP_vs_Input_peak_337	250	3.73503	28.1745	25.0502	174	1	6895015	6900225	-:ID=AT1G19870;Note=protein_coding_gene;Name=AT1G19870	360	AT1G19870
1	6960531	6960775	DD4-GFP_1_IP_vs_Input_peak_338	121	2.86168	14.6999	12.1382	146	1	6960632	6965045	+:ID=AT1G20080;Note=protein_coding_gene;Name=AT1G20080	143	AT1G20080
1	7031622	7032136	DD4-GFP_1_IP_vs_Input_peak_341	109	2.91769	13.492	10.9628	170	1	7030790	7033208	+:ID=AT1G20310;Note=protein_coding_gene;Name=AT1G20310	514	AT1G20310
1	7248102	7248326	DD4-GFP_1_IP_vs_Input_peak_349	22	1.80008	4.08116	2.21319	117	1	7244939	7249643	-:ID=AT1G20840;Note=protein_coding_gene;Name=AT1G20840	224	AT1G20840
1	7391672	7392139	DD4-GFP_1_IP_vs_Input_peak_364	92	2.75933	11.7365	9.26279	261	1	7389981	7393053	-:ID=AT1G21110;Note=protein_coding_gene;Name=AT1G21110	467	AT1G21110
1	7396803	7397003	DD4-GFP_1_IP_vs_Input_peak_365	49	2.30024	7.18941	4.95836	112	1	7395228	7398273	-:ID=AT1G21120;Note=protein_coding_gene;Name=AT1G21120	200	AT1G21120
1	7641061	7641456	DD4-GFP_1_IP_vs_Input_peak_371	107	2.74408	13.2871	10.7635	269	1	7641002	7642594	-:ID=AT1G21738;Note=protein_coding_gene;Name=AT1G21738	395	AT1G21738
1	7641061	7641456	DD4-GFP_1_IP_vs_Input_peak_371	107	2.74408	13.2871	10.7635	269	1	7640080	7645078	+:ID=AT1G21740;Note=protein_coding_gene;Name=AT1G21740	395	AT1G21740
1	7660793	7661264	DD4-GFP_1_IP_vs_Input_peak_373	112	2.92952	13.7556	11.2188	308	1	7661118	7664108	-:ID=AT1G21830;Note=protein_coding_gene;Name=AT1G21830	146	AT1G21830
1	7663181	7663463	DD4-GFP_1_IP_vs_Input_peak_374	65	2.4618	8.92273	6.57353	162	1	7661118	7664108	-:ID=AT1G21830;Note=protein_coding_gene;Name=AT1G21830	282	AT1G21830
1	7680318	7680538	DD4-GFP_1_IP_vs_Input_peak_375	38	2.05288	5.94603	3.82784	89	1	7678981	7682641	+:ID=AT1G21880;Note=protein_coding_gene;Name=AT1G21880	220	AT1G21880
1	7835113	7835361	DD4-GFP_1_IP_vs_Input_peak_384	35	2.10161	5.64973	3.56311	81	1	7834282	7837288	+:ID=AT1G22190;Note=protein_coding_gene;Name=AT1G22190	248	AT1G22190
1	7906739	7906951	DD4-GFP_1_IP_vs_Input_peak_387	42	2.07766	6.38288	4.22122	131	1	7903660	7908173	-:ID=AT1G22400;Note=protein_coding_gene;Name=AT1G22400	212	AT1G22400
1	7907172	7907657	DD4-GFP_1_IP_vs_Input_peak_388	237	3.87779	26.7766	23.7562	202	1	7903660	7908173	-:ID=AT1G22400;Note=protein_coding_gene;Name=AT1G22400	485	AT1G22400
1	8098001	8098323	DD4-GFP_1_IP_vs_Input_peak_396	384	4.68072	42.4357	38.4055	161	1	8097267	8101351	+:ID=AT1G22882;Note=protein_coding_gene;Name=AT1G22882	322	AT1G22882
1	8726907	8727232	DD4-GFP_1_IP_vs_Input_peak_419	25	1.81476	4.49906	2.56591	131	1	8725883	8728712	-:ID=AT1G24625;Note=protein_coding_gene;Name=AT1G24625	325	AT1G24625
1	8974951	8975218	DD4-GFP_1_IP_vs_Input_peak_469	54	2.24598	7.6753	5.4078	125	1	8969065	8976160	-:ID=AT1G25540;Note=protein_coding_gene;Name=AT1G25540	267	AT1G25540
1	8975640	8975896	DD4-GFP_1_IP_vs_Input_peak_470	118	2.75843	14.3933	11.8397	126	1	8969065	8976160	-:ID=AT1G25540;Note=protein_coding_gene;Name=AT1G25540	256	AT1G25540
1	8974951	8975218	DD4-GFP_1_IP_vs_Input_peak_469	54	2.24598	7.6753	5.4078	125	1	8974934	8978093	+:ID=AT1G25550;Note=protein_coding_gene;Name=AT1G25550	267	AT1G25550
1	8975640	8975896	DD4-GFP_1_IP_vs_Input_peak_470	118	2.75843	14.3933	11.8397	126	1	8974934	8978093	+:ID=AT1G25550;Note=protein_coding_gene;Name=AT1G25550	256	AT1G25550
1	8976285	8976561	DD4-GFP_1_IP_vs_Input_peak_471	68	2.26394	9.17571	6.81317	92	1	8974934	8978093	+:ID=AT1G25550;Note=protein_coding_gene;Name=AT1G25550	276	AT1G25550
1	8982892	8983370	DD4-GFP_1_IP_vs_Input_peak_473	101	2.85389	12.7045	10.1987	334	1	8981677	8984541	-:ID=AT1G25560;Note=protein_coding_gene;Name=AT1G25560	478	AT1G25560
1	8983598	8983997	DD4-GFP_1_IP_vs_Input_peak_474	276	4.0836	30.9712	27.613	231	1	8981677	8984541	-:ID=AT1G25560;Note=protein_coding_gene;Name=AT1G25560	399	AT1G25560
1	9066275	9066746	DD4-GFP_1_IP_vs_Input_peak_477	165	3.26688	19.2397	16.5749	266	1	9063471	9066414	-:ID=AT1G26200;Note=protein_coding_gene;Name=AT1G26200	139	AT1G26200
1	9338420	9338669	DD4-GFP_1_IP_vs_Input_peak_485	64	2.48723	8.80221	6.45971	102	1	9336057	9339286	-:ID=AT1G26930;Note=protein_coding_gene;Name=AT1G26930	249	AT1G26930
1	9649361	9649605	DD4-GFP_1_IP_vs_Input_peak_499	52	2.21339	7.46339	5.21203	133	1	9648141	9650573	-:ID=AT1G27730;Note=protein_coding_gene;Name=AT1G27730	244	AT1G27730
1	9748504	9748923	DD4-GFP_1_IP_vs_Input_peak_502	280	4.03772	31.4224	28.046	163	1	9747237	9752769	+:ID=AT1G27980;Note=protein_coding_gene;Name=AT1G27980	419	AT1G27980
1	10046279	10046913	DD4-GFP_1_IP_vs_Input_peak_520	162	3.30451	18.8802	16.2246	440	1	10044337	10047942	-:ID=AT1G28580;Note=protein_coding_gene;Name=AT1G28580	634	AT1G28580
1	10055696	10055898	DD4-GFP_1_IP_vs_Input_peak_523	40	2.17158	6.23779	4.09144	75	1	10053617	10057231	-:ID=AT1G28610;Note=protein_coding_gene;Name=AT1G28610	202	AT1G28610
1	10214582	10214848	DD4-GFP_1_IP_vs_Input_peak_533	94	2.62648	11.9287	9.44864	138	1	10213360	10216422	+:ID=AT1G29230;Note=protein_coding_gene;Name=AT1G29230	266	AT1G29230
1	10261129	10261383	DD4-GFP_1_IP_vs_Input_peak_536	25	1.85857	4.47718	2.54697	155	1	10258248	10262612	-:ID=AT1G29330;Note=protein_coding_gene;Name=AT1G29330	254	AT1G29330
1	10581223	10582193	DD4-GFP_1_IP_vs_Input_peak_548	218	3.90195	24.809	21.8706	137	1	10580235	10584080	+:ID=AT1G30110;Note=protein_coding_gene;Name=AT1G30110	970	AT1G30110
1	10892329	10892743	DD4-GFP_1_IP_vs_Input_peak_563	190	3.53553	21.791	19.0064	158	1	10891070	10894572	+:ID=AT1G30700;Note=protein_coding_gene;Name=AT1G30700	414	AT1G30700
1	11071115	11071344	DD4-GFP_1_IP_vs_Input_peak_568	59	2.43753	8.23512	5.93034	54	1	11069793	11073791	-:ID=AT1G31040;Note=protein_coding_gene;Name=AT1G31040	229	AT1G31040
1	11084631	11084849	DD4-GFP_1_IP_vs_Input_peak_569	47	2.1601	7.01095	4.79526	152	1	11083359	11088563	+:ID=AT1G31070;Note=protein_coding_gene;Name=AT1G31070	218	AT1G31070
1	11231087	11231339	DD4-GFP_1_IP_vs_Input_peak_576	120	2.89935	14.63	12.0699	108	1	11230833	11237530	+:ID=AT1G31360;Note=protein_coding_gene;Name=AT1G31360	252	AT1G31360
1	11297240	11297491	DD4-GFP_1_IP_vs_Input_peak_578	78	2.65324	10.2543	7.83898	130	1	11295525	11298879	-:ID=AT1G31550;Note=protein_coding_gene;Name=AT1G31550	251	AT1G31550
1	11927805	11928056	DD4-GFP_1_IP_vs_Input_peak_601	135	3.04451	16.0938	13.5013	131	1	11927307	11929302	+:ID=AT1G32920;Note=protein_coding_gene;Name=AT1G32920	251	AT1G32920
1	11928445	11928903	DD4-GFP_1_IP_vs_Input_peak_602	77	2.46967	10.2063	7.79247	310	1	11927307	11929302	+:ID=AT1G32920;Note=protein_coding_gene;Name=AT1G32920	458	AT1G32920
1	12167568	12168250	DD4-GFP_1_IP_vs_Input_peak_612	71	2.47156	9.53328	7.15186	182	1	12167268	12172005	+:ID=AT1G33560;Note=protein_coding_gene;Name=AT1G33560	682	AT1G33560
1	17712387	17712729	DD4-GFP_1_IP_vs_Input_peak_779	91	2.81667	11.5935	9.12487	154	1	17711491	17714160	-:ID=AT1G48010;Note=protein_coding_gene;Name=AT1G48010	342	AT1G48010
1	17892540	17892749	DD4-GFP_1_IP_vs_Input_peak_784	57	2.24509	8.00993	5.71873	103	1	17885633	17894096	-:ID=AT1G48410;Note=protein_coding_gene;Name=AT1G48410	209	AT1G48410
1	18013505	18013883	DD4-GFP_1_IP_vs_Input_peak_785	33	1.79626	5.42469	3.36534	226	1	18011035	18014371	-:ID=AT1G48700;Note=protein_coding_gene;Name=AT1G48700	378	AT1G48700
1	18014368	18014583	DD4-GFP_1_IP_vs_Input_peak_786	55	1.93106	7.81847	5.54176	61	1	18011035	18014371	-:ID=AT1G48700;Note=protein_coding_gene;Name=AT1G48700	3	AT1G48700
1	18030567	18030768	DD4-GFP_1_IP_vs_Input_peak_788	63	2.52235	8.72621	6.39146	93	1	18029204	18031439	+:ID=AT1G48745;Note=protein_coding_gene;Name=AT1G48745	201	AT1G48745
1	18680036	18680382	DD4-GFP_1_IP_vs_Input_peak_812	650	6.30712	69.8104	65.0567	169	1	18677926	18681617	-:ID=AT1G50420;Note=protein_coding_gene;Name=AT1G50420	346	AT1G50420
1	18680590	18681343	DD4-GFP_1_IP_vs_Input_peak_813	1612	10.2707	168.015	161.259	462	1	18677926	18681617	-:ID=AT1G50420;Note=protein_coding_gene;Name=AT1G50420	753	AT1G50420
1	18748087	18748331	DD4-GFP_1_IP_vs_Input_peak_814	96	2.87449	12.1288	9.64155	140	1	18747037	18751338	+:ID=AT1G50620;Note=protein_coding_gene;Name=AT1G50620	244	AT1G50620
1	19304964	19305298	DD4-GFP_1_IP_vs_Input_peak_826	159	3.45631	18.6209	15.973	182	1	19303815	19307510	+:ID=AT1G51950;Note=protein_coding_gene;Name=AT1G51950	334	AT1G51950
1	19527597	19528042	DD4-GFP_1_IP_vs_Input_peak_832	25	1.84245	4.45653	2.52897	159	1	19526342	19531287	+:ID=AT1G52420;Note=protein_coding_gene;Name=AT1G52420	445	AT1G52420
1	19602050	19602343	DD4-GFP_1_IP_vs_Input_peak_833	29	1.94371	4.95816	2.95888	34	1	19601647	19603662	+:ID=AT1G52618;Note=protein_coding_gene;Name=AT1G52618	293	AT1G52618
1	19602606	19602833	DD4-GFP_1_IP_vs_Input_peak_834	90	2.67094	11.4685	9.00508	101	1	19601647	19603662	+:ID=AT1G52618;Note=protein_coding_gene;Name=AT1G52618	227	AT1G52618
1	19699243	19699537	DD4-GFP_1_IP_vs_Input_peak_837	150	3.2824	17.6301	15.0053	150	1	19697004	19699982	-:ID=AT1G52890;Note=protein_coding_gene;Name=AT1G52890	294	AT1G52890
1	19916428	19916939	DD4-GFP_1_IP_vs_Input_peak_846	113	2.75153	13.8404	11.3014	153	1	19913076	19918017	-:ID=AT1G53380;Note=protein_coding_gene;Name=AT1G53380	511	AT1G53380
1	19916428	19916939	DD4-GFP_1_IP_vs_Input_peak_846	113	2.75153	13.8404	11.3014	153	1	19916547	19923807	+:ID=AT1G53390;Note=protein_coding_gene;Name=AT1G53390	392	AT1G53390
1	20106039	20106437	DD4-GFP_1_IP_vs_Input_peak_853	33	2.00187	5.46163	3.39869	95	1	20103953	20107515	-:ID=AT1G53850;Note=protein_coding_gene;Name=AT1G53850	398	AT1G53850
1	20114439	20114720	DD4-GFP_1_IP_vs_Input_peak_856	46	2.11375	6.81138	4.61164	162	1	20113569	20118485	+:ID=AT1G53880;Note=protein_coding_gene;Name=AT1G53880	281	AT1G53880
1	20124014	20124472	DD4-GFP_1_IP_vs_Input_peak_860	34	1.92489	5.56386	3.48836	254	1	20123327	20126109	+:ID=AT1G53890;Note=protein_coding_gene;Name=AT1G53890	458	AT1G53890
1	20133340	20133930	DD4-GFP_1_IP_vs_Input_peak_862	160	3.22604	18.7052	16.0555	223	1	20133612	20136970	+:ID=AT1G53910;Note=protein_coding_gene;Name=AT1G53910	318	AT1G53910
1	20134222	20135208	DD4-GFP_1_IP_vs_Input_peak_863	492	5.65808	53.6328	49.2616	252	1	20133612	20136970	+:ID=AT1G53910;Note=protein_coding_gene;Name=AT1G53910	986	AT1G53910
1	20310605	20310885	DD4-GFP_1_IP_vs_Input_peak_871	62	2.45597	8.61452	6.28626	104	1	20309775	20312267	-:ID=AT1G54410;Note=protein_coding_gene;Name=AT1G54410	280	AT1G54410
1	20310605	20310885	DD4-GFP_1_IP_vs_Input_peak_871	62	2.45597	8.61452	6.28626	104	1	20310119	20312418	+:ID=AT1G54420;Note=protein_coding_gene;Name=AT1G54420	280	AT1G54420
1	20424228	20424527	DD4-GFP_1_IP_vs_Input_peak_874	83	2.5994	10.8252	8.38581	217	1	20422910	20430123	+:ID=AT1G54730;Note=protein_coding_gene;Name=AT1G54730	299	AT1G54730
1	20430599	20430932	DD4-GFP_1_IP_vs_Input_peak_875	75	2.51395	9.95537	7.55401	179	1	20429269	20431986	+:ID=AT1G54740;Note=protein_coding_gene;Name=AT1G54740	333	AT1G54740
1	20651346	20651726	DD4-GFP_1_IP_vs_Input_peak_879	69	2.4545	9.28441	6.91565	162	1	20650331	20653648	+:ID=AT1G55340;Note=protein_coding_gene;Name=AT1G55340	380	AT1G55340
1	20850117	20850423	DD4-GFP_1_IP_vs_Input_peak_887	219	3.87007	24.8413	21.902	145	1	20846908	20850554	-:ID=AT1G55760;Note=protein_coding_gene;Name=AT1G55760	306	AT1G55760
1	21227957	21228635	DD4-GFP_1_IP_vs_Input_peak_897	395	5.18097	43.6023	39.5335	208	1	21223593	21228443	-:ID=AT1G56630;Note=protein_coding_gene;Name=AT1G56630	486	AT1G56630
1	22094494	22094792	DD4-GFP_1_IP_vs_Input_peak_969	43	2.02988	6.52942	4.35571	130	1	22090238	22094560	-:ID=AT1G59990;Note=protein_coding_gene;Name=AT1G59990	66	AT1G59990
1	22318351	22318593	DD4-GFP_1_IP_vs_Input_peak_976	79	2.62731	10.4015	7.97965	172	1	22314170	22318470	-:ID=AT1G60590;Note=protein_coding_gene;Name=AT1G60590	119	AT1G60590
1	22868935	22869708	DD4-GFP_1_IP_vs_Input_peak_992	144	3.17994	17.1	14.4861	279	1	22867770	22872780	-:ID=AT1G61890;Note=protein_coding_gene;Name=AT1G61890	773	AT1G61890
1	23262580	23262935	DD4-GFP_1_IP_vs_Input_peak_1011	131	2.94469	15.7071	13.1224	183	1	23257726	23263466	-:ID=AT1G62810;Note=protein_coding_gene;Name=AT1G62810	355	AT1G62810
1	23314800	23315069	DD4-GFP_1_IP_vs_Input_peak_1013	63	2.4316	8.73444	6.39928	153	1	23313794	23318234	+:ID=AT1G62950;Note=protein_coding_gene;Name=AT1G62950	269	AT1G62950
1	23542087	23542349	DD4-GFP_1_IP_vs_Input_peak_1021	52	2.26517	7.45247	5.20227	100	1	23539557	23543637	-:ID=AT1G63480;Note=protein_coding_gene;Name=AT1G63480	262	AT1G63480
1	23696141	23696358	DD4-GFP_1_IP_vs_Input_peak_1028	111	2.97689	13.704	11.1687	67	1	23695462	23698708	+:ID=AT1G63850;Note=protein_coding_gene;Name=AT1G63850	217	AT1G63850
1	23923215	23923452	DD4-GFP_1_IP_vs_Input_peak_1036	87	2.75103	11.1841	8.73065	168	1	23922232	23924336	+:ID=AT1G64405;Note=protein_coding_gene;Name=AT1G64405	237	AT1G64405
1	23978278	23978493	DD4-GFP_1_IP_vs_Input_peak_1037	49	2.21186	7.23332	4.99887	155	1	23977368	23983925	+:ID=AT1G64570;Note=protein_coding_gene;Name=AT1G64570	215	AT1G64570
1	23994432	23994696	DD4-GFP_1_IP_vs_Input_peak_1038	70	2.46101	9.46327	7.08566	129	1	23994471	23998720	+:ID=AT1G64600;Note=protein_coding_gene;Name=AT1G64600	225	AT1G64600
1	24112847	24113195	DD4-GFP_1_IP_vs_Input_peak_1042	148	3.15356	17.5194	14.8965	130	1	24111715	24114984	+:ID=AT1G64900;Note=protein_coding_gene;Name=AT1G64900	348	AT1G64900
1	24292211	24292453	DD4-GFP_1_IP_vs_Input_peak_1045	173	3.31575	20.0625	17.3671	144	1	24290978	24294631	+:ID=AT1G65390;Note=protein_coding_gene;Name=AT1G65390	242	AT1G65390
1	24646076	24646331	DD4-GFP_1_IP_vs_Input_peak_1059	81	2.7325	10.5752	8.14569	113	1	24645688	24648813	+:ID=AT1G66180;Note=protein_coding_gene;Name=AT1G66180	255	AT1G66180
1	24847623	24848233	DD4-GFP_1_IP_vs_Input_peak_1065	697	6.49292	74.636	69.7928	333	1	24846820	24849364	+:ID=AT1G66600;Note=protein_coding_gene;Name=AT1G66600	610	AT1G66600
1	25047263	25047476	DD4-GFP_1_IP_vs_Input_peak_1081	27	1.98732	4.77288	2.79968	152	1	25045225	25048360	-:ID=AT1G67080;Note=protein_coding_gene;Name=AT1G67080	213	AT1G67080
1	25230040	25230261	DD4-GFP_1_IP_vs_Input_peak_1086	53	2.1867	7.61086	5.34744	110	1	25228765	25231840	+:ID=AT1G67340;Note=protein_coding_gene;Name=AT1G67340	221	AT1G67340
1	25455713	25455948	DD4-GFP_1_IP_vs_Input_peak_1095	54	2.2629	7.66957	5.40288	118	1	25453921	25457235	-:ID=AT1G67880;Note=protein_coding_gene;Name=AT1G67880	235	AT1G67880
1	25455713	25455948	DD4-GFP_1_IP_vs_Input_peak_1095	54	2.2629	7.66957	5.40288	118	1	25455679	25462792	+:ID=AT1G67890;Note=protein_coding_gene;Name=AT1G67890	235	AT1G67890
1	25531797	25532157	DD4-GFP_1_IP_vs_Input_peak_1099	233	3.9312	26.3872	23.3832	162	1	25530744	25534586	+:ID=AT1G68130;Note=protein_coding_gene;Name=AT1G68130	360	AT1G68130
1	25781921	25782215	DD4-GFP_1_IP_vs_Input_peak_1112	125	2.9611	15.0904	12.5193	155	1	25780529	25784076	+:ID=AT1G68670;Note=protein_coding_gene;Name=AT1G68670	294	AT1G68670
1	26121896	26122213	DD4-GFP_1_IP_vs_Input_peak_1136	136	2.93999	16.2227	13.6268	140	1	26120639	26123421	+:ID=AT1G69490;Note=protein_coding_gene;Name=AT1G69490	317	AT1G69490
1	26123333	26123754	DD4-GFP_1_IP_vs_Input_peak_1137	64	2.29279	8.80795	6.46489	334	1	26120639	26123421	+:ID=AT1G69490;Note=protein_coding_gene;Name=AT1G69490	88	AT1G69490
1	26123333	26123754	DD4-GFP_1_IP_vs_Input_peak_1137	64	2.29279	8.80795	6.46489	334	1	26122440	26126057	+:ID=AT1G69500;Note=protein_coding_gene;Name=AT1G69500	421	AT1G69500
1	26296422	26296686	DD4-GFP_1_IP_vs_Input_peak_1150	33	1.99417	5.41656	3.35826	75	1	26296676	26301972	-:ID=AT1G69850;Note=protein_coding_gene;Name=AT1G69850	10	AT1G69850
1	26298999	26299581	DD4-GFP_1_IP_vs_Input_peak_1151	80	2.56734	10.4588	8.03496	392	1	26296676	26301972	-:ID=AT1G69850;Note=protein_coding_gene;Name=AT1G69850	582	AT1G69850
1	26300431	26300698	DD4-GFP_1_IP_vs_Input_peak_1152	105	2.85132	13.039	10.5226	127	1	26296676	26301972	-:ID=AT1G69850;Note=protein_coding_gene;Name=AT1G69850	267	AT1G69850
1	26334481	26334700	DD4-GFP_1_IP_vs_Input_peak_1161	64	2.40633	8.83771	6.49359	122	1	26334250	26337058	-:ID=AT1G69920;Note=protein_coding_gene;Name=AT1G69920	219	AT1G69920
1	26399175	26399650	DD4-GFP_1_IP_vs_Input_peak_1167	236	3.79774	26.6506	23.6335	188	1	26399290	26402727	+:ID=AT1G70090;Note=protein_coding_gene;Name=AT1G70090	360	AT1G70090
1	26400436	26400775	DD4-GFP_1_IP_vs_Input_peak_1168	31	1.94947	5.15464	3.12897	42	1	26399290	26402727	+:ID=AT1G70090;Note=protein_coding_gene;Name=AT1G70090	339	AT1G70090
1	26415258	26415613	DD4-GFP_1_IP_vs_Input_peak_1169	71	2.23968	9.54922	7.16729	220	1	26412688	26416730	-:ID=AT1G70140;Note=protein_coding_gene;Name=AT1G70140	355	AT1G70140
1	26415258	26415613	DD4-GFP_1_IP_vs_Input_peak_1169	71	2.23968	9.54922	7.16729	220	1	26415398	26419588	+:ID=AT1G70150;Note=protein_coding_gene;Name=AT1G70150	215	AT1G70150
1	26672931	26673185	DD4-GFP_1_IP_vs_Input_peak_1191	44	2.07091	6.62416	4.44165	119	1	26668865	26674666	-:ID=AT1G70730;Note=protein_coding_gene;Name=AT1G70730	254	AT1G70730
1	26781896	26782344	DD4-GFP_1_IP_vs_Input_peak_1201	60	2.45641	8.34492	6.03221	222	1	26781339	26788970	+:ID=AT1G71010;Note=protein_coding_gene;Name=AT1G71010	448	AT1G71010
1	26799264	26799625	DD4-GFP_1_IP_vs_Input_peak_1202	68	2.42751	9.24034	6.87374	205	1	26796966	26801822	-:ID=AT1G71040;Note=protein_coding_gene;Name=AT1G71040	361	AT1G71040
1	26800160	26800410	DD4-GFP_1_IP_vs_Input_peak_1203	46	1.99032	6.85515	4.65216	127	1	26796966	26801822	-:ID=AT1G71040;Note=protein_coding_gene;Name=AT1G71040	250	AT1G71040
1	26801810	26802037	DD4-GFP_1_IP_vs_Input_peak_1204	20	1.74217	3.94025	2.09485	116	1	26796966	26801822	-:ID=AT1G71040;Note=protein_coding_gene;Name=AT1G71040	12	AT1G71040
1	26817841	26818097	DD4-GFP_1_IP_vs_Input_peak_1206	129	2.97315	15.5546	12.9739	127	1	26816583	26821004	+:ID=AT1G71110;Note=protein_coding_gene;Name=AT1G71110	256	AT1G71110
1	26891348	26891553	DD4-GFP_1_IP_vs_Input_peak_1209	44	2.09986	6.62217	4.44097	123	1	26888408	26892731	-:ID=AT1G71350;Note=protein_coding_gene;Name=AT1G71350	205	AT1G71350
1	27017873	27018114	DD4-GFP_1_IP_vs_Input_peak_1212	40	2.08263	6.22222	4.077	63	1	27016658	27022117	+:ID=AT1G71830;Note=protein_coding_gene;Name=AT1G71830	241	AT1G71830
1	27189534	27189805	DD4-GFP_1_IP_vs_Input_peak_1226	44	2.1975	6.59962	4.42008	126	1	27188679	27190749	+:ID=AT1G72240;Note=protein_coding_gene;Name=AT1G72240	271	AT1G72240
1	27276786	27277145	DD4-GFP_1_IP_vs_Input_peak_1230	46	2.11076	6.89079	4.68488	171	1	27274065	27277817	-:ID=AT1G72450;Note=protein_coding_gene;Name=AT1G72450	359	AT1G72450
1	27277309	27277743	DD4-GFP_1_IP_vs_Input_peak_1231	117	2.87986	14.3053	11.7537	175	1	27274065	27277817	-:ID=AT1G72450;Note=protein_coding_gene;Name=AT1G72450	434	AT1G72450
1	27340002	27340971	DD4-GFP_1_IP_vs_Input_peak_1237	229	3.65103	25.9122	22.9299	538	1	27336625	27340328	+:ID=AT1G72600;Note=protein_coding_gene;Name=AT1G72600	326	AT1G72600
1	27340002	27340971	DD4-GFP_1_IP_vs_Input_peak_1237	229	3.65103	25.9122	22.9299	538	1	27339114	27341544	-:ID=AT1G72610;Note=protein_coding_gene;Name=AT1G72610	969	AT1G72610
1	27340002	27340971	DD4-GFP_1_IP_vs_Input_peak_1237	229	3.65103	25.9122	22.9299	538	1	27339579	27342455	+:ID=AT1G72620;Note=protein_coding_gene;Name=AT1G72620	969	AT1G72620
1	27441943	27442253	DD4-GFP_1_IP_vs_Input_peak_1243	86	2.56947	11.0628	8.61389	146	1	27440738	27443856	+:ID=AT1G72940;Note=protein_coding_gene;Name=AT1G72940	310	AT1G72940
1	27981747	27982385	DD4-GFP_1_IP_vs_Input_peak_1260	134	3.03902	16.0525	13.4614	461	1	27982131	27983780	-:ID=AT1G74448;Note=protein_coding_gene;Name=AT1G74448	254	AT1G74448
1	27981747	27982385	DD4-GFP_1_IP_vs_Input_peak_1260	134	3.03902	16.0525	13.4614	461	1	27981009	27984280	+:ID=AT1G74450;Note=protein_coding_gene;Name=AT1G74450	638	AT1G74450
1	28073904	28074097	DD4-GFP_1_IP_vs_Input_peak_1263	30	1.95182	5.08625	3.06991	33	1	28068795	28074148	+:ID=AT1G74710;Note=protein_coding_gene;Name=AT1G74710	193	AT1G74710
1	28073904	28074097	DD4-GFP_1_IP_vs_Input_peak_1263	30	1.95182	5.08625	3.06991	33	1	28073574	28078830	+:ID=AT1G74720;Note=protein_coding_gene;Name=AT1G74720	193	AT1G74720
1	28193747	28194042	DD4-GFP_1_IP_vs_Input_peak_1269	84	2.45544	10.9169	8.47411	92	1	28190816	28195300	-:ID=AT1G75100;Note=protein_coding_gene;Name=AT1G75100	295	AT1G75100
1	28292995	28293227	DD4-GFP_1_IP_vs_Input_peak_1272	87	2.78625	11.2347	8.77966	77	1	28290198	28293008	+:ID=AT1G75388;Note=protein_coding_gene;Name=AT1G75388	13	AT1G75388
1	28292995	28293227	DD4-GFP_1_IP_vs_Input_peak_1272	87	2.78625	11.2347	8.77966	77	1	28290198	28293008	+:ID=AT1G75390;Note=protein_coding_gene;Name=AT1G75390	13	AT1G75390
1	28375784	28375985	DD4-GFP_1_IP_vs_Input_peak_1278	50	2.24109	7.30403	5.06457	132	1	28375961	28378178	+:ID=AT1G75580;Note=protein_coding_gene;Name=AT1G75580	24	AT1G75580
1	28460287	28460588	DD4-GFP_1_IP_vs_Input_peak_1281	116	2.65737	14.1857	11.6368	148	1	28457282	28460854	+:ID=AT1G75800;Note=protein_coding_gene;Name=AT1G75800	301	AT1G75800
1	28460287	28460588	DD4-GFP_1_IP_vs_Input_peak_1281	116	2.65737	14.1857	11.6368	148	1	28460164	28462366	+:ID=AT1G75810;Note=protein_coding_gene;Name=AT1G75810	301	AT1G75810
1	28467456	28467878	DD4-GFP_1_IP_vs_Input_peak_1282	502	4.85122	54.6031	50.2095	253	1	28463462	28468471	-:ID=AT1G75820;Note=protein_coding_gene;Name=AT1G75820	422	AT1G75820
1	28549945	28550250	DD4-GFP_1_IP_vs_Input_peak_1284	175	3.28281	20.2308	17.5275	154	1	28547786	28550919	-:ID=AT1G76080;Note=protein_coding_gene;Name=AT1G76080	305	AT1G76080
1	28745762	28746157	DD4-GFP_1_IP_vs_Input_peak_1297	47	2.23386	6.9217	4.71351	248	1	28745388	28747845	+:ID=AT1G76600;Note=protein_coding_gene;Name=AT1G76600	395	AT1G76600
1	28746790	28747081	DD4-GFP_1_IP_vs_Input_peak_1298	32	1.89109	5.33992	3.29024	203	1	28745388	28747845	+:ID=AT1G76600;Note=protein_coding_gene;Name=AT1G76600	291	AT1G76600
1	28876014	28876335	DD4-GFP_1_IP_vs_Input_peak_1304	46	2.24098	6.84997	4.64777	159	1	28873059	28876792	-:ID=AT1G76890;Note=protein_coding_gene;Name=AT1G76890	321	AT1G76890
1	28930651	28930989	DD4-GFP_1_IP_vs_Input_peak_1308	95	2.78512	12.0747	9.58929	100	1	28930662	28935550	+:ID=AT1G76990;Note=protein_coding_gene;Name=AT1G76990	327	AT1G76990
1	28931583	28931866	DD4-GFP_1_IP_vs_Input_peak_1309	160	3.31063	18.7074	16.0576	148	1	28930662	28935550	+:ID=AT1G76990;Note=protein_coding_gene;Name=AT1G76990	283	AT1G76990
1	28932113	28932895	DD4-GFP_1_IP_vs_Input_peak_1310	73	2.58655	9.69226	7.30268	609	1	28930662	28935550	+:ID=AT1G76990;Note=protein_coding_gene;Name=AT1G76990	782	AT1G76990
1	28933127	28933332	DD4-GFP_1_IP_vs_Input_peak_1311	29	1.90898	4.91711	2.92215	170	1	28930662	28935550	+:ID=AT1G76990;Note=protein_coding_gene;Name=AT1G76990	205	AT1G76990
1	29099648	29099879	DD4-GFP_1_IP_vs_Input_peak_1316	130	2.96014	15.6418	13.0585	99	1	29098454	29101261	+:ID=AT1G77450;Note=protein_coding_gene;Name=AT1G77450	231	AT1G77450
1	29347408	29347822	DD4-GFP_1_IP_vs_Input_peak_1332	249	3.67038	28.0845	24.9627	260	1	29346081	29349755	+:ID=AT1G78050;Note=protein_coding_gene;Name=AT1G78050	414	AT1G78050
1	29459052	29459402	DD4-GFP_1_IP_vs_Input_peak_1345	55	2.23537	7.8313	5.55331	225	1	29457205	29460900	-:ID=AT1G78290;Note=protein_coding_gene;Name=AT1G78290	350	AT1G78290
1	29741589	29741910	DD4-GFP_1_IP_vs_Input_peak_1361	56	2.22384	7.97611	5.6871	236	1	29740248	29743600	+:ID=AT1G79060;Note=protein_coding_gene;Name=AT1G79060	321	AT1G79060
1	29743403	29743636	DD4-GFP_1_IP_vs_Input_peak_1362	82	2.54038	10.7098	8.27514	78	1	29740248	29743600	+:ID=AT1G79060;Note=protein_coding_gene;Name=AT1G79060	197	AT1G79060
1	29765589	29765916	DD4-GFP_1_IP_vs_Input_peak_1365	112	2.79088	13.8101	11.2718	234	1	29764089	29770289	-:ID=AT1G79120;Note=protein_coding_gene;Name=AT1G79120	327	AT1G79120
1	29766073	29766912	DD4-GFP_1_IP_vs_Input_peak_1366	144	3.09534	17.0712	14.4582	595	1	29764089	29770289	-:ID=AT1G79120;Note=protein_coding_gene;Name=AT1G79120	839	AT1G79120
1	29914800	29915184	DD4-GFP_1_IP_vs_Input_peak_1372	175	3.2653	20.3011	17.5964	140	1	29912251	29916115	-:ID=AT1G79520;Note=protein_coding_gene;Name=AT1G79520	384	AT1G79520
1	29952643	29952875	DD4-GFP_1_IP_vs_Input_peak_1373	31	1.92806	5.18814	3.15933	145	1	29952873	29958689	-:ID=AT1G79610;Note=protein_coding_gene;Name=AT1G79610	2	AT1G79610
1	29999959	30000188	DD4-GFP_1_IP_vs_Input_peak_1376	59	2.27723	8.2286	5.92405	126	1	29997127	30000545	-:ID=AT1G79720;Note=protein_coding_gene;Name=AT1G79720	229	AT1G79720
1	30048427	30048641	DD4-GFP_1_IP_vs_Input_peak_1379	28	1.82467	4.83201	2.85036	15	1	30046028	30049878	-:ID=AT1G79880;Note=protein_coding_gene;Name=AT1G79880	214	AT1G79880
1	30048427	30048641	DD4-GFP_1_IP_vs_Input_peak_1379	28	1.82467	4.83201	2.85036	15	1	30047155	30052203	+:ID=AT1G79890;Note=protein_coding_gene;Name=AT1G79890	214	AT1G79890
1	30080940	30081253	DD4-GFP_1_IP_vs_Input_peak_1380	28	1.88316	4.84032	2.85717	259	1	30079665	30082049	-:ID=AT1G79960;Note=protein_coding_gene;Name=AT1G79960	313	AT1G79960
1	30080940	30081253	DD4-GFP_1_IP_vs_Input_peak_1380	28	1.88316	4.84032	2.85717	259	1	30080578	30083894	+:ID=AT1G79970;Note=protein_coding_gene;Name=AT1G79970	313	AT1G79970
1	30188072	30188278	DD4-GFP_1_IP_vs_Input_peak_1383	28	1.82467	4.83201	2.85036	129	1	30186821	30189726	+:ID=AT1G80290;Note=protein_coding_gene;Name=AT1G80290	206	AT1G80290
1	30302939	30303207	DD4-GFP_1_IP_vs_Input_peak_1387	120	2.82562	14.5931	12.0341	149	1	30300733	30305533	-:ID=AT1G80610;Note=protein_coding_gene;Name=AT1G80610	268	AT1G80610
1	30310879	30311229	DD4-GFP_1_IP_vs_Input_peak_1388	193	3.44114	22.2097	19.3992	163	1	30308696	30312156	-:ID=AT1G80630;Note=protein_coding_gene;Name=AT1G80630	350	AT1G80630
1	30311699	30312034	DD4-GFP_1_IP_vs_Input_peak_1389	129	2.94301	15.5095	12.9297	180	1	30308696	30312156	-:ID=AT1G80630;Note=protein_coding_gene;Name=AT1G80630	335	AT1G80630
1	30310879	30311229	DD4-GFP_1_IP_vs_Input_peak_1388	193	3.44114	22.2097	19.3992	163	1	30310166	30314375	+:ID=AT1G80640;Note=protein_coding_gene;Name=AT1G80640	350	AT1G80640
1	30311699	30312034	DD4-GFP_1_IP_vs_Input_peak_1389	129	2.94301	15.5095	12.9297	180	1	30310166	30314375	+:ID=AT1G80640;Note=protein_coding_gene;Name=AT1G80640	335	AT1G80640
2	97702	98029	DD4-GFP_1_IP_vs_Input_peak_1404	133	2.81944	15.9223	13.3337	150	2	94811	98155	-:ID=AT2G01140;Note=protein_coding_gene;Name=AT2G01140	327	AT2G01140
2	495335	495605	DD4-GFP_1_IP_vs_Input_peak_1429	79	2.6523	10.4047	7.98274	188	2	494070	497747	+:ID=AT2G02060;Note=protein_coding_gene;Name=AT2G02060	270	AT2G02060
2	497720	497950	DD4-GFP_1_IP_vs_Input_peak_1430	36	1.95991	5.79589	3.69451	88	2	494070	497747	+:ID=AT2G02060;Note=protein_coding_gene;Name=AT2G02060	27	AT2G02060
2	800634	800939	DD4-GFP_1_IP_vs_Input_peak_1444	113	2.72213	13.9337	11.3924	171	2	795515	800943	-:ID=AT2G02800;Note=protein_coding_gene;Name=AT2G02800	305	AT2G02800
2	981790	982195	DD4-GFP_1_IP_vs_Input_peak_1456	56	2.38035	7.90098	5.61804	289	2	982173	988162	-:ID=AT2G03250;Note=protein_coding_gene;Name=AT2G03250	22	AT2G03250
2	1717547	1717765	DD4-GFP_1_IP_vs_Input_peak_1466	59	2.26748	8.27816	5.97054	178	2	1716388	1720526	+:ID=AT2G04880;Note=protein_coding_gene;Name=AT2G04880	218	AT2G04880
2	1966478	1966727	DD4-GFP_1_IP_vs_Input_peak_1470	90	2.8337	11.5247	9.05871	111	2	1965316	1968037	+:ID=AT2G05380;Note=protein_coding_gene;Name=AT2G05380	249	AT2G05380
2	2025775	2026104	DD4-GFP_1_IP_vs_Input_peak_1471	300	4.52752	33.6674	30.0085	177	2	2024662	2027117	+:ID=AT2G05520;Note=protein_coding_gene;Name=AT2G05520	329	AT2G05520
2	2843207	2843428	DD4-GFP_1_IP_vs_Input_peak_1483	78	2.62899	10.2585	7.84294	96	2	2842353	2844801	-:ID=AT2G06925;Note=protein_coding_gene;Name=AT2G06925	221	AT2G06925
2	6797493	6797825	DD4-GFP_1_IP_vs_Input_peak_1539	80	2.69564	10.5146	8.08837	235	2	6796060	6798939	+:ID=AT2G15580;Note=protein_coding_gene;Name=AT2G15580	332	AT2G15580
2	7122921	7123315	DD4-GFP_1_IP_vs_Input_peak_1548	139	3.25142	16.5534	13.9516	227	2	7120419	7124332	-:ID=AT2G16430;Note=protein_coding_gene;Name=AT2G16430	394	AT2G16430
2	7201569	7201777	DD4-GFP_1_IP_vs_Input_peak_1551	59	2.24541	8.23899	5.93365	109	2	7199307	7201574	+:ID=AT2G16600;Note=protein_coding_gene;Name=AT2G16600	5	AT2G16600
2	7223799	7224025	DD4-GFP_1_IP_vs_Input_peak_1553	92	2.70077	11.6724	9.20077	95	2	7223896	7225548	-:ID=AT2G16668;Note=protein_coding_gene;Name=AT2G16668	129	AT2G16668
2	7641282	7641484	DD4-GFP_1_IP_vs_Input_peak_1566	43	2.12698	6.49462	4.32342	78	2	7640673	7642271	-:ID=AT2G17556;Note=protein_coding_gene;Name=AT2G17556	202	AT2G17556
2	7642032	7642236	DD4-GFP_1_IP_vs_Input_peak_1567	57	2.28681	8.05784	5.7634	94	2	7640673	7642271	-:ID=AT2G17556;Note=protein_coding_gene;Name=AT2G17556	204	AT2G17556
2	7693328	7693750	DD4-GFP_1_IP_vs_Input_peak_1570	74	2.48356	9.89001	7.49152	317	2	7692096	7694746	+:ID=AT2G17710;Note=protein_coding_gene;Name=AT2G17710	422	AT2G17710
2	7697203	7697413	DD4-GFP_1_IP_vs_Input_peak_1571	96	2.76971	12.1401	9.65243	114	2	7695836	7699568	+:ID=AT2G17720;Note=protein_coding_gene;Name=AT2G17720	210	AT2G17720
2	7864106	7864434	DD4-GFP_1_IP_vs_Input_peak_1576	212	3.47617	24.1352	21.2267	199	2	7862814	7867766	+:ID=AT2G18090;Note=protein_coding_gene;Name=AT2G18090	328	AT2G18090
2	8117840	8118193	DD4-GFP_1_IP_vs_Input_peak_1586	103	2.70488	12.8281	10.3186	193	2	8117330	8121925	+:ID=AT2G18730;Note=protein_coding_gene;Name=AT2G18730	353	AT2G18730
2	8138218	8138476	DD4-GFP_1_IP_vs_Input_peak_1587	42	2.03566	6.38779	4.22588	114	2	8136758	8139618	-:ID=AT2G18780;Note=protein_coding_gene;Name=AT2G18780	258	AT2G18780
2	8138613	8139017	DD4-GFP_1_IP_vs_Input_peak_1588	78	2.48315	10.3026	7.88529	168	2	8136758	8139618	-:ID=AT2G18780;Note=protein_coding_gene;Name=AT2G18780	404	AT2G18780
2	8138218	8138476	DD4-GFP_1_IP_vs_Input_peak_1587	42	2.03566	6.38779	4.22588	114	2	8138381	8144430	+:ID=AT2G18790;Note=protein_coding_gene;Name=AT2G18790	95	AT2G18790
2	8138613	8139017	DD4-GFP_1_IP_vs_Input_peak_1588	78	2.48315	10.3026	7.88529	168	2	8138381	8144430	+:ID=AT2G18790;Note=protein_coding_gene;Name=AT2G18790	404	AT2G18790
2	8163883	8164202	DD4-GFP_1_IP_vs_Input_peak_1589	124	2.9207	14.972	12.4044	190	2	8162741	8165974	+:ID=AT2G18860;Note=protein_coding_gene;Name=AT2G18860	319	AT2G18860
2	8230338	8230691	DD4-GFP_1_IP_vs_Input_peak_1593	87	2.52538	11.1743	8.72118	165	2	8229047	8231074	-:ID=AT2G18969;Note=protein_coding_gene;Name=AT2G18969	353	AT2G18969
2	8495850	8496115	DD4-GFP_1_IP_vs_Input_peak_1598	127	2.8475	15.2904	12.7149	134	2	8493475	8497323	-:ID=AT2G19650;Note=protein_coding_gene;Name=AT2G19650	265	AT2G19650
2	8534585	8535160	DD4-GFP_1_IP_vs_Input_peak_1600	228	3.96741	25.8398	22.8598	173	2	8530896	8535008	-:ID=AT2G19800;Note=protein_coding_gene;Name=AT2G19800	423	AT2G19800
2	8706864	8707112	DD4-GFP_1_IP_vs_Input_peak_1606	90	2.7834	11.5558	9.08829	87	2	8704024	8708400	-:ID=AT2G20180;Note=protein_coding_gene;Name=AT2G20180	248	AT2G20180
2	8858076	8858307	DD4-GFP_1_IP_vs_Input_peak_1609	90	2.46669	11.5503	9.08298	116	2	8857488	8864865	+:ID=AT2G20580;Note=protein_coding_gene;Name=AT2G20580	231	AT2G20580
2	9214910	9215290	DD4-GFP_1_IP_vs_Input_peak_1620	159	3.24185	18.6165	15.9686	129	2	9214019	9219208	+:ID=AT2G21520;Note=protein_coding_gene;Name=AT2G21520	380	AT2G21520
2	9258234	9258556	DD4-GFP_1_IP_vs_Input_peak_1622	111	2.80013	13.71	11.1744	141	2	9258083	9260656	+:ID=AT2G21650;Note=protein_coding_gene;Name=AT2G21650	322	AT2G21650
2	9386342	9386588	DD4-GFP_1_IP_vs_Input_peak_1626	59	2.26748	8.27816	5.97054	131	2	9385016	9388183	+:ID=AT2G22080;Note=protein_coding_gene;Name=AT2G22080	246	AT2G22080
2	9517007	9517254	DD4-GFP_1_IP_vs_Input_peak_1628	174	3.3528	20.1355	17.4384	109	2	9515517	9517229	+:ID=AT2G22426;Note=protein_coding_gene;Name=AT2G22426	222	AT2G22426
2	9784482	9784902	DD4-GFP_1_IP_vs_Input_peak_1647	51	2.14141	7.40212	5.15533	185	2	9784816	9790179	+:ID=AT2G22990;Note=protein_coding_gene;Name=AT2G22990	86	AT2G22990
2	9785474	9785668	DD4-GFP_1_IP_vs_Input_peak_1648	33	1.86492	5.45571	3.39414	56	2	9784816	9790179	+:ID=AT2G22990;Note=protein_coding_gene;Name=AT2G22990	194	AT2G22990
2	9844007	9844285	DD4-GFP_1_IP_vs_Input_peak_1652	252	3.78422	28.3597	25.2077	147	2	9842799	9845385	+:ID=AT2G23130;Note=protein_coding_gene;Name=AT2G23130	278	AT2G23130
2	9874475	9874687	DD4-GFP_1_IP_vs_Input_peak_1655	54	2.35166	7.73242	5.46114	144	2	9873407	9876594	+:ID=AT2G23180;Note=protein_coding_gene;Name=AT2G23180	212	AT2G23180
2	10244459	10244830	DD4-GFP_1_IP_vs_Input_peak_1673	103	2.74864	12.8254	10.3161	148	2	10243386	10246919	+:ID=AT2G24100;Note=protein_coding_gene;Name=AT2G24100	371	AT2G24100
2	10310152	10310566	DD4-GFP_1_IP_vs_Input_peak_1677	47	2.24126	6.96504	4.75337	288	2	10309148	10312328	+:ID=AT2G24240;Note=protein_coding_gene;Name=AT2G24240	414	AT2G24240
2	10329662	10330016	DD4-GFP_1_IP_vs_Input_peak_1678	66	2.47554	9.00813	6.6546	88	2	10327035	10331441	-:ID=AT2G24270;Note=protein_coding_gene;Name=AT2G24270	354	AT2G24270
2	10454465	10454727	DD4-GFP_1_IP_vs_Input_peak_1683	51	2.18433	7.38082	5.13525	140	2	10452116	10456024	-:ID=AT2G24600;Note=protein_coding_gene;Name=AT2G24600	262	AT2G24600
2	10561399	10561681	DD4-GFP_1_IP_vs_Input_peak_1686	176	3.53682	20.3654	17.6578	170	2	10561226	10565198	+:ID=AT2G24765;Note=protein_coding_gene;Name=AT2G24765	282	AT2G24765
2	10737624	10737938	DD4-GFP_1_IP_vs_Input_peak_1691	158	3.09474	18.459	15.8143	144	2	10736483	10739154	-:ID=AT2G25200;Note=protein_coding_gene;Name=AT2G25200	314	AT2G25200
2	10824939	10825445	DD4-GFP_1_IP_vs_Input_peak_1692	176	3.38595	20.3956	17.6866	344	2	10825235	10829402	+:ID=AT2G25440;Note=protein_coding_gene;Name=AT2G25440	210	AT2G25440
2	10835527	10835858	DD4-GFP_1_IP_vs_Input_peak_1694	80	2.54404	10.4461	8.02269	147	2	10832754	10836983	-:ID=AT2G25460;Note=protein_coding_gene;Name=AT2G25460	331	AT2G25460
2	10836141	10836371	DD4-GFP_1_IP_vs_Input_peak_1695	41	2.13448	6.33684	4.17942	115	2	10832754	10836983	-:ID=AT2G25460;Note=protein_coding_gene;Name=AT2G25460	230	AT2G25460
2	10942329	10942650	DD4-GFP_1_IP_vs_Input_peak_1699	301	4.59024	33.8263	30.1603	136	2	10940096	10943755	-:ID=AT2G25690;Note=protein_coding_gene;Name=AT2G25690	321	AT2G25690
2	11125507	11125786	DD4-GFP_1_IP_vs_Input_peak_1706	262	4.39983	29.5748	26.2987	145	2	11125634	11128476	+:ID=AT2G26130;Note=protein_coding_gene;Name=AT2G26130	152	AT2G26130
2	11685763	11685965	DD4-GFP_1_IP_vs_Input_peak_1721	76	2.61593	10.024	7.6193	109	2	11683862	11686467	-:ID=AT2G27310;Note=protein_coding_gene;Name=AT2G27310	202	AT2G27310
2	11752252	11752495	DD4-GFP_1_IP_vs_Input_peak_1724	105	2.86032	13.1007	10.5826	108	2	11752170	11755528	-:ID=AT2G27500;Note=protein_coding_gene;Name=AT2G27500	243	AT2G27500
2	11753861	11754087	DD4-GFP_1_IP_vs_Input_peak_1725	79	2.55678	10.3875	7.96654	57	2	11752170	11755528	-:ID=AT2G27500;Note=protein_coding_gene;Name=AT2G27500	226	AT2G27500
2	11754959	11755283	DD4-GFP_1_IP_vs_Input_peak_1726	76	2.49099	10.0801	7.67272	170	2	11752170	11755528	-:ID=AT2G27500;Note=protein_coding_gene;Name=AT2G27500	324	AT2G27500
2	11754959	11755283	DD4-GFP_1_IP_vs_Input_peak_1726	76	2.49099	10.0801	7.67272	170	2	11755066	11757829	+:ID=AT2G27505;Note=protein_coding_gene;Name=AT2G27505	217	AT2G27505
2	11985299	11985673	DD4-GFP_1_IP_vs_Input_peak_1735	72	2.57078	9.5957	7.21171	258	2	11984187	11987738	+:ID=AT2G28120;Note=protein_coding_gene;Name=AT2G28120	374	AT2G28120
2	12083082	12083404	DD4-GFP_1_IP_vs_Input_peak_1741	105	2.85132	13.039	10.5226	151	2	12079613	12084664	+:ID=AT2G28305;Note=protein_coding_gene;Name=AT2G28305	322	AT2G28305
2	12113838	12114258	DD4-GFP_1_IP_vs_Input_peak_1748	29	1.82913	4.9981	2.99285	288	2	12112831	12116848	+:ID=AT2G28350;Note=protein_coding_gene;Name=AT2G28350	420	AT2G28350
2	12148996	12149264	DD4-GFP_1_IP_vs_Input_peak_1753	90	2.80574	11.5256	9.05952	167	2	12148304	12150552	-:ID=AT2G28400;Note=protein_coding_gene;Name=AT2G28400	268	AT2G28400
2	12148996	12149264	DD4-GFP_1_IP_vs_Input_peak_1753	90	2.80574	11.5256	9.05952	167	2	12148880	12150502	+:ID=AT2G28401;Note=protein_coding_gene;Name=AT2G28401	268	AT2G28401
2	12307817	12308186	DD4-GFP_1_IP_vs_Input_peak_1765	42	2.22152	6.4038	4.24069	237	2	12306890	12310128	-:ID=AT2G28690;Note=protein_coding_gene;Name=AT2G28690	369	AT2G28690
2	12308537	12308916	DD4-GFP_1_IP_vs_Input_peak_1766	85	2.7831	11.0461	8.59798	297	2	12306890	12310128	-:ID=AT2G28690;Note=protein_coding_gene;Name=AT2G28690	379	AT2G28690
2	12376869	12377179	DD4-GFP_1_IP_vs_Input_peak_1769	43	2.21802	6.49584	4.32455	150	2	12376837	12380742	+:ID=AT2G28840;Note=protein_coding_gene;Name=AT2G28840	310	AT2G28840
2	12593677	12593893	DD4-GFP_1_IP_vs_Input_peak_1786	149	3.23972	17.5371	14.9139	115	2	12590648	12593686	+:ID=AT2G29320;Note=protein_coding_gene;Name=AT2G29320	9	AT2G29320
2	12596775	12597222	DD4-GFP_1_IP_vs_Input_peak_1788	94	2.71863	11.9566	9.47582	312	2	12595615	12599203	+:ID=AT2G29340;Note=protein_coding_gene;Name=AT2G29340	447	AT2G29340
2	12781371	12781604	DD4-GFP_1_IP_vs_Input_peak_1795	53	2.30366	7.56912	5.30886	167	2	12781591	12786553	-:ID=AT2G29980;Note=protein_coding_gene;Name=AT2G29980	13	AT2G29980
2	12782913	12783434	DD4-GFP_1_IP_vs_Input_peak_1796	84	2.70093	10.8689	8.42823	159	2	12781591	12786553	-:ID=AT2G29980;Note=protein_coding_gene;Name=AT2G29980	521	AT2G29980
2	12797796	12797996	DD4-GFP_1_IP_vs_Input_peak_1797	31	1.96016	5.13423	3.11162	26	2	12796907	12800919	-:ID=AT2G29995;Note=protein_coding_gene;Name=AT2G29995	200	AT2G29995
2	12800064	12800261	DD4-GFP_1_IP_vs_Input_peak_1798	41	2.12352	6.27203	4.1228	68	2	12796907	12800919	-:ID=AT2G29995;Note=protein_coding_gene;Name=AT2G29995	197	AT2G29995
2	12813279	12813896	DD4-GFP_1_IP_vs_Input_peak_1799	130	3.08514	15.6052	13.0233	157	2	12812910	12816088	+:ID=AT2G30020;Note=protein_coding_gene;Name=AT2G30020	617	AT2G30020
2	12819399	12820144	DD4-GFP_1_IP_vs_Input_peak_1800	69	2.43655	9.30063	6.93109	136	2	12819529	12821154	-:ID=AT2G30032;Note=protein_coding_gene;Name=AT2G30032	615	AT2G30032
2	12847210	12847501	DD4-GFP_1_IP_vs_Input_peak_1802	43	2.17365	6.56802	4.39104	54	2	12846328	12849669	+:ID=AT2G30100;Note=protein_coding_gene;Name=AT2G30100	291	AT2G30100
2	13005510	13005891	DD4-GFP_1_IP_vs_Input_peak_1811	216	3.58029	24.5647	21.6368	233	2	13002742	13007100	-:ID=AT2G30520;Note=protein_coding_gene;Name=AT2G30520	381	AT2G30520
2	13006339	13006885	DD4-GFP_1_IP_vs_Input_peak_1812	59	2.27371	8.2047	5.90135	188	2	13002742	13007100	-:ID=AT2G30520;Note=protein_coding_gene;Name=AT2G30520	546	AT2G30520
2	13007295	13007551	DD4-GFP_1_IP_vs_Input_peak_1813	130	2.94009	15.6711	13.0871	140	2	13007416	13011063	+:ID=AT2G30530;Note=protein_coding_gene;Name=AT2G30530	135	AT2G30530
2	13007790	13008202	DD4-GFP_1_IP_vs_Input_peak_1814	201	3.34966	23.002	20.1492	231	2	13007416	13011063	+:ID=AT2G30530;Note=protein_coding_gene;Name=AT2G30530	412	AT2G30530
2	13008662	13008883	DD4-GFP_1_IP_vs_Input_peak_1815	29	1.82694	4.9151	2.92031	161	2	13007416	13011063	+:ID=AT2G30530;Note=protein_coding_gene;Name=AT2G30530	221	AT2G30530
2	13095114	13095390	DD4-GFP_1_IP_vs_Input_peak_1821	70	2.4918	9.38826	7.01413	89	2	13094476	13098594	+:ID=AT2G30740;Note=protein_coding_gene;Name=AT2G30740	276	AT2G30740
2	13106946	13107145	DD4-GFP_1_IP_vs_Input_peak_1822	64	2.37722	8.77631	6.43731	59	2	13105770	13109721	-:ID=AT2G30760;Note=protein_coding_gene;Name=AT2G30760	199	AT2G30760
2	13115804	13115997	DD4-GFP_1_IP_vs_Input_peak_1823	24	1.91369	4.3972	2.47817	141	2	13114974	13118808	+:ID=AT2G30780;Note=protein_coding_gene;Name=AT2G30780	193	AT2G30780
2	13738985	13739425	DD4-GFP_1_IP_vs_Input_peak_1847	38	2.08911	5.97109	3.84969	157	2	13737019	13739046	-:ID=AT2G32360;Note=protein_coding_gene;Name=AT2G32360	61	AT2G32360
2	13807666	13808016	DD4-GFP_1_IP_vs_Input_peak_1850	86	2.68655	11.0971	8.64702	216	2	13805519	13809036	-:ID=AT2G32520;Note=protein_coding_gene;Name=AT2G32520	350	AT2G32520
2	13808357	13808646	DD4-GFP_1_IP_vs_Input_peak_1851	101	2.75257	12.6881	10.1829	151	2	13805519	13809036	-:ID=AT2G32520;Note=protein_coding_gene;Name=AT2G32520	289	AT2G32520
2	13807666	13808016	DD4-GFP_1_IP_vs_Input_peak_1850	86	2.68655	11.0971	8.64702	216	2	13807716	13813570	+:ID=AT2G32530;Note=protein_coding_gene;Name=AT2G32530	300	AT2G32530
2	13808357	13808646	DD4-GFP_1_IP_vs_Input_peak_1851	101	2.75257	12.6881	10.1829	151	2	13807716	13813570	+:ID=AT2G32530;Note=protein_coding_gene;Name=AT2G32530	289	AT2G32530
2	13824492	13824789	DD4-GFP_1_IP_vs_Input_peak_1853	110	2.77957	13.5553	11.024	130	2	13823294	13826986	+:ID=AT2G32560;Note=protein_coding_gene;Name=AT2G32560	297	AT2G32560
2	14060597	14060838	DD4-GFP_1_IP_vs_Input_peak_1860	59	2.35025	8.22365	5.91933	85	2	14056250	14062141	-:ID=AT2G33170;Note=protein_coding_gene;Name=AT2G33170	241	AT2G33170
2	14154472	14154796	DD4-GFP_1_IP_vs_Input_peak_1863	81	2.5594	10.5517	8.12413	138	2	14152706	14156030	-:ID=AT2G33400;Note=protein_coding_gene;Name=AT2G33400	324	AT2G33400
2	14154472	14154796	DD4-GFP_1_IP_vs_Input_peak_1863	81	2.5594	10.5517	8.12413	138	2	14154371	14157762	+:ID=AT2G33410;Note=protein_coding_gene;Name=AT2G33410	324	AT2G33410
2	14574398	14574687	DD4-GFP_1_IP_vs_Input_peak_1879	94	2.71748	11.9487	9.46809	128	2	14573892	14576517	+:ID=AT2G34610;Note=protein_coding_gene;Name=AT2G34610	289	AT2G34610
2	14575077	14575287	DD4-GFP_1_IP_vs_Input_peak_1880	54	2.2401	7.75014	5.4776	100	2	14573892	14576517	+:ID=AT2G34610;Note=protein_coding_gene;Name=AT2G34610	210	AT2G34610
2	14645141	14645611	DD4-GFP_1_IP_vs_Input_peak_1883	78	2.56456	10.2931	7.87599	350	2	14639323	14645773	-:ID=AT2G34710;Note=protein_coding_gene;Name=AT2G34710	470	AT2G34710
2	14651658	14652013	DD4-GFP_1_IP_vs_Input_peak_1884	63	2.30591	8.66285	6.33156	171	2	14649767	14653127	-:ID=AT2G34720;Note=protein_coding_gene;Name=AT2G34720	355	AT2G34720
2	14965201	14965620	DD4-GFP_1_IP_vs_Input_peak_1896	27	1.84729	4.76743	2.79458	92	2	14960940	14966997	-:ID=AT2G35620;Note=protein_coding_gene;Name=AT2G35620	419	AT2G35620
2	15015847	15016120	DD4-GFP_1_IP_vs_Input_peak_1899	90	2.57494	11.5455	9.07839	121	2	15015170	15020011	+:ID=AT2G35720;Note=protein_coding_gene;Name=AT2G35720	273	AT2G35720
2	15061432	15061638	DD4-GFP_1_IP_vs_Input_peak_1902	52	2.22486	7.53807	5.27994	63	2	15058263	15062122	+:ID=AT2G35860;Note=protein_coding_gene;Name=AT2G35860	206	AT2G35860
2	15152392	15152886	DD4-GFP_1_IP_vs_Input_peak_1911	73	2.57608	9.77658	7.38335	186	2	15148259	15153075	-:ID=AT2G36080;Note=protein_coding_gene;Name=AT2G36080	494	AT2G36080
2	15352335	15352572	DD4-GFP_1_IP_vs_Input_peak_1924	61	2.32011	8.51913	6.196	80	2	15350347	15353400	-:ID=AT2G36620;Note=protein_coding_gene;Name=AT2G36620	237	AT2G36620
2	15470698	15471019	DD4-GFP_1_IP_vs_Input_peak_1934	176	3.40875	20.3458	17.6389	160	2	15454697	15471389	-:ID=AT2G36850;Note=protein_coding_gene;Name=AT2G36850	321	AT2G36850
2	15721750	15722087	DD4-GFP_1_IP_vs_Input_peak_1946	208	3.59356	23.7018	20.8152	140	2	15716553	15722108	+:ID=AT2G37440;Note=protein_coding_gene;Name=AT2G37440	337	AT2G37440
2	15994148	15994529	DD4-GFP_1_IP_vs_Input_peak_1953	184	3.4939	21.2329	18.4791	136	2	15989083	15994778	-:ID=AT2G38170;Note=protein_coding_gene;Name=AT2G38170	381	AT2G38170
2	15995452	15995863	DD4-GFP_1_IP_vs_Input_peak_1954	380	4.90759	42.0703	38.0551	190	2	15995614	15998906	+:ID=AT2G38180;Note=protein_coding_gene;Name=AT2G38180	249	AT2G38180
2	16016897	16017143	DD4-GFP_1_IP_vs_Input_peak_1957	47	2.10789	6.97026	4.7579	173	2	16016857	16019500	+:ID=AT2G38250;Note=protein_coding_gene;Name=AT2G38250	246	AT2G38250
2	16054239	16054448	DD4-GFP_1_IP_vs_Input_peak_1963	49	2.2104	7.22413	4.99054	151	2	16053789	16057980	+:ID=AT2G38320;Note=protein_coding_gene;Name=AT2G38320	209	AT2G38320
2	16106877	16107132	DD4-GFP_1_IP_vs_Input_peak_1965	102	2.72013	12.7802	10.272	115	2	16106263	16108413	-:ID=AT2G38465;Note=protein_coding_gene;Name=AT2G38465	255	AT2G38465
2	16106877	16107132	DD4-GFP_1_IP_vs_Input_peak_1965	102	2.72013	12.7802	10.272	115	2	16106861	16110766	+:ID=AT2G38470;Note=protein_coding_gene;Name=AT2G38470	255	AT2G38470
2	16221444	16221673	DD4-GFP_1_IP_vs_Input_peak_1968	75	2.45422	9.96019	7.55822	103	2	16219269	16222428	-:ID=AT2G38810;Note=protein_coding_gene;Name=AT2G38810	229	AT2G38810
2	16221444	16221673	DD4-GFP_1_IP_vs_Input_peak_1968	75	2.45422	9.96019	7.55822	103	2	16220336	16223662	+:ID=AT2G38820;Note=protein_coding_gene;Name=AT2G38820	229	AT2G38820
2	16257708	16257960	DD4-GFP_1_IP_vs_Input_peak_1969	92	2.68462	11.7213	9.24804	104	2	16255728	16260225	+:ID=AT2G38940;Note=protein_coding_gene;Name=AT2G38940	252	AT2G38940
2	16359864	16360124	DD4-GFP_1_IP_vs_Input_peak_1976	55	2.30673	7.82808	5.5503	84	2	16356148	16361313	-:ID=AT2G39200;Note=protein_coding_gene;Name=AT2G39200	260	AT2G39200
2	16365934	16366299	DD4-GFP_1_IP_vs_Input_peak_1979	73	2.44011	9.72647	7.33522	107	2	16366157	16369775	-:ID=AT2G39210;Note=protein_coding_gene;Name=AT2G39210	142	AT2G39210
2	16368229	16368511	DD4-GFP_1_IP_vs_Input_peak_1980	76	2.56897	10.0274	7.6225	120	2	16366157	16369775	-:ID=AT2G39210;Note=protein_coding_gene;Name=AT2G39210	282	AT2G39210
2	16507677	16507917	DD4-GFP_1_IP_vs_Input_peak_1986	39	2.02236	6.11957	3.98471	136	2	16506396	16510198	+:ID=AT2G39570;Note=protein_coding_gene;Name=AT2G39570	240	AT2G39570
2	16701611	16702199	DD4-GFP_1_IP_vs_Input_peak_1999	99	2.76061	12.4123	9.91634	460	2	16700510	16703528	-:ID=AT2G40000;Note=protein_coding_gene;Name=AT2G40000	588	AT2G40000
2	16702893	16703345	DD4-GFP_1_IP_vs_Input_peak_2000	46	2.20548	6.8648	4.66094	282	2	16700510	16703528	-:ID=AT2G40000;Note=protein_coding_gene;Name=AT2G40000	452	AT2G40000
2	16770314	16770583	DD4-GFP_1_IP_vs_Input_peak_2006	123	2.91953	14.9632	12.3959	138	2	16770573	16774657	+:ID=AT2G40140;Note=protein_coding_gene;Name=AT2G40140	10	AT2G40140
2	16771759	16772187	DD4-GFP_1_IP_vs_Input_peak_2007	216	3.63779	24.5577	21.63	222	2	16770573	16774657	+:ID=AT2G40140;Note=protein_coding_gene;Name=AT2G40140	428	AT2G40140
2	16885678	16886019	DD4-GFP_1_IP_vs_Input_peak_2011	88	2.49443	11.3595	8.89968	163	2	16885324	16888638	+:ID=AT2G40435;Note=protein_coding_gene;Name=AT2G40435	341	AT2G40435
2	17042352	17042630	DD4-GFP_1_IP_vs_Input_peak_2015	38	2.05955	5.98639	3.86334	110	2	17041152	17044859	+:ID=AT2G40830;Note=protein_coding_gene;Name=AT2G40830	278	AT2G40830
2	17159208	17159405	DD4-GFP_1_IP_vs_Input_peak_2020	50	2.22191	7.29663	5.05811	140	2	17159104	17162636	-:ID=AT2G41170;Note=protein_coding_gene;Name=AT2G41170	197	AT2G41170
2	17161569	17161829	DD4-GFP_1_IP_vs_Input_peak_2021	30	1.88735	5.09043	3.07341	219	2	17159104	17162636	-:ID=AT2G41170;Note=protein_coding_gene;Name=AT2G41170	260	AT2G41170
2	17162446	17162670	DD4-GFP_1_IP_vs_Input_peak_2022	53	2.13177	7.63807	5.37295	102	2	17159104	17162636	-:ID=AT2G41170;Note=protein_coding_gene;Name=AT2G41170	190	AT2G41170
2	17480759	17481230	DD4-GFP_1_IP_vs_Input_peak_2037	76	2.50233	10.0181	7.61361	317	2	17478058	17481852	-:ID=AT2G41890;Note=protein_coding_gene;Name=AT2G41890	471	AT2G41890
2	17639996	17640189	DD4-GFP_1_IP_vs_Input_peak_2047	49	2.22035	7.1758	4.94575	81	2	17637652	17639998	+:ID=AT2G42350;Note=protein_coding_gene;Name=AT2G42350	2	AT2G42350
2	18090471	18090713	DD4-GFP_1_IP_vs_Input_peak_2068	65	2.36849	8.84517	6.50036	125	2	18087840	18090724	-:ID=AT2G43610;Note=protein_coding_gene;Name=AT2G43610	242	AT2G43610
2	18152013	18152233	DD4-GFP_1_IP_vs_Input_peak_2071	49	2.2046	7.18761	4.95676	66	2	18150727	18153908	+:ID=AT2G43820;Note=protein_coding_gene;Name=AT2G43820	220	AT2G43820
2	18187961	18188341	DD4-GFP_1_IP_vs_Input_peak_2072	137	3.22366	16.3641	13.7657	129	2	18184461	18188528	-:ID=AT2G43910;Note=protein_coding_gene;Name=AT2G43910	380	AT2G43910
2	18315549	18315803	DD4-GFP_1_IP_vs_Input_peak_2077	89	2.66415	11.422	8.96014	107	2	18314778	18320789	+:ID=AT2G44350;Note=protein_coding_gene;Name=AT2G44350	254	AT2G44350
2	18363305	18363502	DD4-GFP_1_IP_vs_Input_peak_2080	14	1.63328	3.16549	1.47491	56	2	18363256	18367725	+:ID=AT2G44490;Note=protein_coding_gene;Name=AT2G44490	197	AT2G44490
2	18417058	18417262	DD4-GFP_1_IP_vs_Input_peak_2082	34	1.92165	5.46387	3.4008	17	2	18415695	18418483	-:ID=AT2G44630;Note=protein_coding_gene;Name=AT2G44630	204	AT2G44630
2	18417058	18417262	DD4-GFP_1_IP_vs_Input_peak_2082	34	1.92165	5.46387	3.4008	17	2	18415743	18419396	+:ID=AT2G44640;Note=protein_coding_gene;Name=AT2G44640	204	AT2G44640
2	18423368	18423779	DD4-GFP_1_IP_vs_Input_peak_2083	118	2.87554	14.4511	11.8961	136	2	18420832	18424339	-:ID=AT2G44660;Note=protein_coding_gene;Name=AT2G44660	411	AT2G44660
2	18424305	18424725	DD4-GFP_1_IP_vs_Input_peak_2084	49	2.20009	7.15918	4.93071	245	2	18420832	18424339	-:ID=AT2G44660;Note=protein_coding_gene;Name=AT2G44660	34	AT2G44660
2	18518293	18518546	DD4-GFP_1_IP_vs_Input_peak_2087	162	3.21948	18.8643	16.209	150	2	18517887	18521025	-:ID=AT2G44910;Note=protein_coding_gene;Name=AT2G44910	253	AT2G44910
2	18590403	18590627	DD4-GFP_1_IP_vs_Input_peak_2090	36	2.02019	5.74789	3.65117	67	2	18590165	18592455	+:ID=AT2G45080;Note=protein_coding_gene;Name=AT2G45080	224	AT2G45080
2	18620064	18620295	DD4-GFP_1_IP_vs_Input_peak_2092	57	2.21883	8.05187	5.75823	166	2	18617862	18621650	-:ID=AT2G45160;Note=protein_coding_gene;Name=AT2G45160	231	AT2G45160
2	18620991	18621282	DD4-GFP_1_IP_vs_Input_peak_2093	88	2.64178	11.2683	8.81196	129	2	18617862	18621650	-:ID=AT2G45160;Note=protein_coding_gene;Name=AT2G45160	291	AT2G45160
2	18620064	18620295	DD4-GFP_1_IP_vs_Input_peak_2092	57	2.21883	8.05187	5.75823	166	2	18618965	18620590	+:ID=AT2G45161;Note=protein_coding_gene;Name=AT2G45161	231	AT2G45161
2	18625924	18626363	DD4-GFP_1_IP_vs_Input_peak_2094	110	2.81024	13.6144	11.0815	151	2	18624820	18626997	+:ID=AT2G45180;Note=protein_coding_gene;Name=AT2G45180	439	AT2G45180
2	18626996	18627267	DD4-GFP_1_IP_vs_Input_peak_2095	47	1.98983	6.9369	4.72709	136	2	18624820	18626997	+:ID=AT2G45180;Note=protein_coding_gene;Name=AT2G45180	1	AT2G45180
2	18628568	18628939	DD4-GFP_1_IP_vs_Input_peak_2096	73	2.35189	9.73075	7.33919	126	2	18628265	18632212	-:ID=AT2G45190;Note=protein_coding_gene;Name=AT2G45190	371	AT2G45190
2	18629225	18629517	DD4-GFP_1_IP_vs_Input_peak_2097	176	3.14981	20.3471	17.6402	151	2	18628265	18632212	-:ID=AT2G45190;Note=protein_coding_gene;Name=AT2G45190	292	AT2G45190
2	18681552	18681828	DD4-GFP_1_IP_vs_Input_peak_2098	208	3.50641	23.6936	20.8074	109	2	18680581	18684042	+:ID=AT2G45310;Note=protein_coding_gene;Name=AT2G45310	276	AT2G45310
2	18786325	18786774	DD4-GFP_1_IP_vs_Input_peak_2104	206	3.3853	23.5491	20.6682	157	2	18785158	18788988	+:ID=AT2G45590;Note=protein_coding_gene;Name=AT2G45590	449	AT2G45590
2	18867107	18867367	DD4-GFP_1_IP_vs_Input_peak_2108	45	2.06882	6.70465	4.5139	93	2	18864561	18868542	+:ID=AT2G45830;Note=protein_coding_gene;Name=AT2G45830	260	AT2G45830
2	19166899	19167151	DD4-GFP_1_IP_vs_Input_peak_2131	147	3.13306	17.3621	14.7418	129	2	19165403	19168449	-:ID=AT2G46680;Note=protein_coding_gene;Name=AT2G46680	252	AT2G46680
2	19298887	19299274	DD4-GFP_1_IP_vs_Input_peak_2141	267	4.18083	30.0376	26.7207	230	2	19295490	19299326	-:ID=AT2G46970;Note=protein_coding_gene;Name=AT2G46970	387	AT2G46970
2	19335323	19335616	DD4-GFP_1_IP_vs_Input_peak_2144	117	2.88337	14.3313	11.7792	165	2	19335195	19340869	+:ID=AT2G47070;Note=protein_coding_gene;Name=AT2G47070	293	AT2G47070
2	19336159	19336390	DD4-GFP_1_IP_vs_Input_peak_2145	54	2.23327	7.70497	5.43524	132	2	19335195	19340869	+:ID=AT2G47070;Note=protein_coding_gene;Name=AT2G47070	231	AT2G47070
2	19353174	19353384	DD4-GFP_1_IP_vs_Input_peak_2146	69	2.4545	9.28441	6.91565	92	2	19350740	19353588	-:ID=AT2G47140;Note=protein_coding_gene;Name=AT2G47140	210	AT2G47140
2	19353174	19353384	DD4-GFP_1_IP_vs_Input_peak_2146	69	2.4545	9.28441	6.91565	92	2	19352324	19354614	-:ID=AT2G47150;Note=protein_coding_gene;Name=AT2G47150	210	AT2G47150
2	19640920	19641133	DD4-GFP_1_IP_vs_Input_peak_2157	48	2.13991	7.08531	4.86433	130	2	19639007	19642303	-:ID=AT2G48000;Note=protein_coding_gene;Name=AT2G48000	213	AT2G48000
2	19640920	19641133	DD4-GFP_1_IP_vs_Input_peak_2157	48	2.13991	7.08531	4.86433	130	2	19639877	19643491	+:ID=AT2G48010;Note=protein_coding_gene;Name=AT2G48010	213	AT2G48010
3	208170	208470	DD4-GFP_1_IP_vs_Input_peak_2170	80	2.50553	10.4622	8.03822	135	3	206939	210137	+:ID=AT3G01520;Note=protein_coding_gene;Name=AT3G01520	300	AT3G01520
3	914501	914793	DD4-GFP_1_IP_vs_Input_peak_2202	24	1.80923	4.33214	2.42278	127	3	911238	915177	-:ID=AT3G03690;Note=protein_coding_gene;Name=AT3G03690	292	AT3G03690
3	1063012	1063447	DD4-GFP_1_IP_vs_Input_peak_2208	119	3.13731	14.5503	11.9922	135	3	1061526	1064603	-:ID=AT3G04070;Note=protein_coding_gene;Name=AT3G04070	435	AT3G04070
3	1063852	1064110	DD4-GFP_1_IP_vs_Input_peak_2209	89	2.79354	11.4497	8.9869	138	3	1061526	1064603	-:ID=AT3G04070;Note=protein_coding_gene;Name=AT3G04070	258	AT3G04070
3	1175104	1175516	DD4-GFP_1_IP_vs_Input_peak_2212	279	4.2254	31.2775	27.907	209	3	1175506	1178486	-:ID=AT3G04430;Note=protein_coding_gene;Name=AT3G04430	10	AT3G04430
3	1177151	1177411	DD4-GFP_1_IP_vs_Input_peak_2213	109	2.86026	13.4535	10.9256	158	3	1175506	1178486	-:ID=AT3G04430;Note=protein_coding_gene;Name=AT3G04430	260	AT3G04430
3	1287033	1287325	DD4-GFP_1_IP_vs_Input_peak_2215	105	2.87773	13.0414	10.5249	146	3	1285524	1288062	-:ID=AT3G04720;Note=protein_coding_gene;Name=AT3G04720	292	AT3G04720
3	1287033	1287325	DD4-GFP_1_IP_vs_Input_peak_2215	105	2.87773	13.0414	10.5249	146	3	1286927	1288597	-:ID=AT3G04721;Note=protein_coding_gene;Name=AT3G04721	292	AT3G04721
3	1337924	1338169	DD4-GFP_1_IP_vs_Input_peak_2219	39	2.08804	6.06178	3.93125	161	3	1337786	1339420	-:ID=AT3G04855;Note=protein_coding_gene;Name=AT3G04855	245	AT3G04855
3	1411762	1412102	DD4-GFP_1_IP_vs_Input_peak_2223	155	3.13609	18.1968	15.5584	197	3	1408613	1413303	-:ID=AT3G05050;Note=protein_coding_gene;Name=AT3G05050	340	AT3G05050
3	1427891	1428111	DD4-GFP_1_IP_vs_Input_peak_2224	30	1.96782	5.01028	3.00277	97	3	1426297	1429219	-:ID=AT3G05110;Note=protein_coding_gene;Name=AT3G05110	220	AT3G05110
3	1428476	1429116	DD4-GFP_1_IP_vs_Input_peak_2225	669	6.6222	71.7706	66.9773	294	3	1426297	1429219	-:ID=AT3G05110;Note=protein_coding_gene;Name=AT3G05110	640	AT3G05110
3	1428476	1429116	DD4-GFP_1_IP_vs_Input_peak_2225	669	6.6222	71.7706	66.9773	294	3	1428971	1432778	+:ID=AT3G05120;Note=protein_coding_gene;Name=AT3G05120	145	AT3G05120
3	1526297	1526490	DD4-GFP_1_IP_vs_Input_peak_2232	36	2.02099	5.75277	3.6558	80	3	1523463	1527666	-:ID=AT3G05340;Note=protein_coding_gene;Name=AT3G05340	193	AT3G05340
3	1554572	1554776	DD4-GFP_1_IP_vs_Input_peak_2233	94	2.73361	11.8958	9.41688	95	3	1553200	1561535	+:ID=AT3G05410;Note=protein_coding_gene;Name=AT3G05410	204	AT3G05410
3	1738976	1739223	DD4-GFP_1_IP_vs_Input_peak_2241	68	2.42551	9.227	6.86083	89	3	1738481	1743163	+:ID=AT3G05840;Note=protein_coding_gene;Name=AT3G05840	247	AT3G05840
3	1743104	1743377	DD4-GFP_1_IP_vs_Input_peak_2242	129	2.99985	15.5671	12.986	160	3	1738481	1743163	+:ID=AT3G05840;Note=protein_coding_gene;Name=AT3G05840	59	AT3G05840
3	1831891	1832190	DD4-GFP_1_IP_vs_Input_peak_2251	68	2.26394	9.17571	6.81317	183	3	1831057	1833423	-:ID=AT3G06070;Note=protein_coding_gene;Name=AT3G06070	299	AT3G06070
3	1833032	1833287	DD4-GFP_1_IP_vs_Input_peak_2252	113	2.8526	13.9269	11.3859	139	3	1831057	1833423	-:ID=AT3G06070;Note=protein_coding_gene;Name=AT3G06070	255	AT3G06070
3	1836454	1836684	DD4-GFP_1_IP_vs_Input_peak_2253	78	2.45964	10.2704	7.85404	116	3	1834707	1839484	-:ID=AT3G06080;Note=protein_coding_gene;Name=AT3G06080	230	AT3G06080
3	1837776	1838038	DD4-GFP_1_IP_vs_Input_peak_2254	103	2.55772	12.8756	10.3649	99	3	1834707	1839484	-:ID=AT3G06080;Note=protein_coding_gene;Name=AT3G06080	262	AT3G06080
3	2015767	2016291	DD4-GFP_1_IP_vs_Input_peak_2262	180	3.32061	20.7609	18.0334	147	3	2014830	2019778	+:ID=AT3G06510;Note=protein_coding_gene;Name=AT3G06510	524	AT3G06510
3	2053465	2053735	DD4-GFP_1_IP_vs_Input_peak_2264	195	3.48861	22.3669	19.5522	139	3	2052693	2056914	-:ID=AT3G06590;Note=protein_coding_gene;Name=AT3G06590	270	AT3G06590
3	2309394	2309617	DD4-GFP_1_IP_vs_Input_peak_2272	94	2.52676	11.8984	9.41946	77	3	2300579	2309805	-:ID=AT3G07250;Note=protein_coding_gene;Name=AT3G07250	223	AT3G07250
3	2309394	2309617	DD4-GFP_1_IP_vs_Input_peak_2272	94	2.52676	11.8984	9.41946	77	3	2308204	2310788	+:ID=AT3G07260;Note=protein_coding_gene;Name=AT3G07260	223	AT3G07260
3	2345968	2346210	DD4-GFP_1_IP_vs_Input_peak_2274	74	2.54187	9.85258	7.45577	118	3	2345968	2348791	+:ID=AT3G07350;Note=protein_coding_gene;Name=AT3G07350	242	AT3G07350
3	2347394	2347589	DD4-GFP_1_IP_vs_Input_peak_2275	32	2.01649	5.27937	3.23787	92	3	2345968	2348791	+:ID=AT3G07350;Note=protein_coding_gene;Name=AT3G07350	195	AT3G07350
3	2348560	2349260	DD4-GFP_1_IP_vs_Input_peak_2276	171	3.39775	19.8072	17.1211	522	3	2345968	2348791	+:ID=AT3G07350;Note=protein_coding_gene;Name=AT3G07350	231	AT3G07350
3	2413333	2413538	DD4-GFP_1_IP_vs_Input_peak_2284	76	2.48941	10.0691	7.66253	100	3	2411321	2414975	-:ID=AT3G07560;Note=protein_coding_gene;Name=AT3G07560	205	AT3G07560
3	2413333	2413538	DD4-GFP_1_IP_vs_Input_peak_2284	76	2.48941	10.0691	7.66253	100	3	2412140	2416284	+:ID=AT3G07565;Note=protein_coding_gene;Name=AT3G07565	205	AT3G07565
3	2611966	2612484	DD4-GFP_1_IP_vs_Input_peak_2288	65	2.33676	8.87791	6.53147	162	3	2608471	2612918	-:ID=AT3G08590;Note=protein_coding_gene;Name=AT3G08590	518	AT3G08590
3	2611966	2612484	DD4-GFP_1_IP_vs_Input_peak_2288	65	2.33676	8.87791	6.53147	162	3	2610894	2613823	+:ID=AT3G08600;Note=protein_coding_gene;Name=AT3G08600	518	AT3G08600
3	2713132	2713337	DD4-GFP_1_IP_vs_Input_peak_2292	70	2.30986	9.41131	7.03588	122	3	2710154	2713395	-:ID=AT3G08910;Note=protein_coding_gene;Name=AT3G08910	205	AT3G08910
3	2713132	2713337	DD4-GFP_1_IP_vs_Input_peak_2292	70	2.30986	9.41131	7.03588	122	3	2710736	2713269	+:ID=AT3G08920;Note=protein_coding_gene;Name=AT3G08920	137	AT3G08920
3	2713132	2713337	DD4-GFP_1_IP_vs_Input_peak_2292	70	2.30986	9.41131	7.03588	122	3	2711898	2717318	+:ID=AT3G08930;Note=protein_coding_gene;Name=AT3G08930	205	AT3G08930
3	2831809	2832023	DD4-GFP_1_IP_vs_Input_peak_2295	28	1.95624	4.7804	2.80615	48	3	2827239	2832042	-:ID=AT3G09220;Note=protein_coding_gene;Name=AT3G09220	214	AT3G09220
3	2831809	2832023	DD4-GFP_1_IP_vs_Input_peak_2295	28	1.95624	4.7804	2.80615	48	3	2831898	2835338	+:ID=AT3G09230;Note=protein_coding_gene;Name=AT3G09230	125	AT3G09230
3	2833095	2833348	DD4-GFP_1_IP_vs_Input_peak_2296	53	2.24005	7.63677	5.37185	136	3	2831898	2835338	+:ID=AT3G09230;Note=protein_coding_gene;Name=AT3G09230	253	AT3G09230
3	3120017	3120318	DD4-GFP_1_IP_vs_Input_peak_2299	59	2.29753	8.24727	5.94153	93	3	3118043	3120891	-:ID=AT3G10113;Note=protein_coding_gene;Name=AT3G10113	301	AT3G10113
3	3277123	3277351	DD4-GFP_1_IP_vs_Input_peak_2302	95	2.73025	12.0367	9.55267	96	3	3276226	3279360	-:ID=AT3G10520;Note=protein_coding_gene;Name=AT3G10520	228	AT3G10520
3	3534643	3535065	DD4-GFP_1_IP_vs_Input_peak_2309	93	2.51985	11.8429	9.36552	153	3	3533255	3536347	-:ID=AT3G11280;Note=protein_coding_gene;Name=AT3G11280	422	AT3G11280
3	3555576	3556000	DD4-GFP_1_IP_vs_Input_peak_2310	567	5.9354	61.3219	56.7934	248	3	3551974	3556263	-:ID=AT3G11330;Note=protein_coding_gene;Name=AT3G11330	424	AT3G11330
3	3555576	3556000	DD4-GFP_1_IP_vs_Input_peak_2310	567	5.9354	61.3219	56.7934	248	3	3555205	3558269	+:ID=AT3G11340;Note=protein_coding_gene;Name=AT3G11340	424	AT3G11340
3	3578141	3578413	DD4-GFP_1_IP_vs_Input_peak_2311	32	1.93718	5.32403	3.27623	126	3	3576888	3580569	+:ID=AT3G11400;Note=protein_coding_gene;Name=AT3G11400	272	AT3G11400
3	3717763	3718275	DD4-GFP_1_IP_vs_Input_peak_2325	68	2.41892	9.18304	6.81976	96	3	3716916	3721251	+:ID=AT3G11760;Note=protein_coding_gene;Name=AT3G11760	512	AT3G11760
3	4035436	4035908	DD4-GFP_1_IP_vs_Input_peak_2332	135	2.74996	16.1415	13.5479	297	3	4035570	4039142	+:ID=AT3G12700;Note=protein_coding_gene;Name=AT3G12700	338	AT3G12700
3	4036147	4036360	DD4-GFP_1_IP_vs_Input_peak_2333	80	2.57385	10.5028	8.07729	70	3	4035570	4039142	+:ID=AT3G12700;Note=protein_coding_gene;Name=AT3G12700	213	AT3G12700
3	4127688	4127898	DD4-GFP_1_IP_vs_Input_peak_2340	54	2.27889	7.77146	5.49696	112	3	4126907	4129956	+:ID=AT3G12930;Note=protein_coding_gene;Name=AT3G12930	210	AT3G12930
3	4161137	4161434	DD4-GFP_1_IP_vs_Input_peak_2342	226	3.70829	25.6464	22.6748	134	3	4157967	4163565	-:ID=AT3G13000;Note=protein_coding_gene;Name=AT3G13000	297	AT3G13000
3	4162166	4162526	DD4-GFP_1_IP_vs_Input_peak_2343	117	2.90106	14.2818	11.7307	174	3	4157967	4163565	-:ID=AT3G13000;Note=protein_coding_gene;Name=AT3G13000	360	AT3G13000
3	4176207	4176472	DD4-GFP_1_IP_vs_Input_peak_2344	53	2.18615	7.60711	5.34405	135	3	4172142	4176748	-:ID=AT3G13040;Note=protein_coding_gene;Name=AT3G13040	265	AT3G13040
3	4176207	4176472	DD4-GFP_1_IP_vs_Input_peak_2344	53	2.18615	7.60711	5.34405	135	3	4175011	4179066	+:ID=AT3G13050;Note=protein_coding_gene;Name=AT3G13050	265	AT3G13050
3	4490147	4490477	DD4-GFP_1_IP_vs_Input_peak_2356	65	2.35383	8.87158	6.52551	173	3	4484235	4490231	+:ID=AT3G13690;Note=protein_coding_gene;Name=AT3G13690	84	AT3G13690
3	4496118	4496336	DD4-GFP_1_IP_vs_Input_peak_2357	39	2.05197	6.12628	3.99025	99	3	4495019	4497456	-:ID=AT3G13720;Note=protein_coding_gene;Name=AT3G13720	218	AT3G13720
3	4536589	4536844	DD4-GFP_1_IP_vs_Input_peak_2361	54	2.25635	7.74258	5.4709	112	3	4532911	4537367	-:ID=AT3G13790;Note=protein_coding_gene;Name=AT3G13790	255	AT3G13790
3	4537867	4538595	DD4-GFP_1_IP_vs_Input_peak_2362	43	2.12839	6.50323	4.33143	122	3	4537267	4541487	+:ID=AT3G13800;Note=protein_coding_gene;Name=AT3G13800	728	AT3G13800
3	4541456	4541656	DD4-GFP_1_IP_vs_Input_peak_2363	86	2.66395	11.1064	8.65604	67	3	4537267	4541487	+:ID=AT3G13800;Note=protein_coding_gene;Name=AT3G13800	31	AT3G13800
3	4595689	4595970	DD4-GFP_1_IP_vs_Input_peak_2366	63	2.30591	8.66285	6.33156	139	3	4592256	4596499	-:ID=AT3G13920;Note=protein_coding_gene;Name=AT3G13920	281	AT3G13920
3	4595689	4595970	DD4-GFP_1_IP_vs_Input_peak_2366	63	2.30591	8.66285	6.33156	139	3	4594376	4600469	+:ID=AT3G13930;Note=protein_coding_gene;Name=AT3G13930	281	AT3G13930
3	4660748	4661106	DD4-GFP_1_IP_vs_Input_peak_2372	187	3.3326	21.5226	18.7525	201	3	4658198	4662284	-:ID=AT3G14067;Note=protein_coding_gene;Name=AT3G14067	358	AT3G14067
3	4790316	4790672	DD4-GFP_1_IP_vs_Input_peak_2380	42	2.03118	6.4481	4.28144	78	3	4790089	4793684	+:ID=AT3G14360;Note=protein_coding_gene;Name=AT3G14360	356	AT3G14360
3	4861224	4861435	DD4-GFP_1_IP_vs_Input_peak_2386	37	1.99769	5.87224	3.7633	130	3	4856440	4861247	+:ID=AT3G14470;Note=protein_coding_gene;Name=AT3G14470	23	AT3G14470
3	5001024	5001284	DD4-GFP_1_IP_vs_Input_peak_2394	134	3.00544	15.9899	13.4004	76	3	4998357	5002546	-:ID=AT3G14860;Note=protein_coding_gene;Name=AT3G14860	260	AT3G14860
3	5002156	5002437	DD4-GFP_1_IP_vs_Input_peak_2395	74	2.37987	9.81502	7.41965	177	3	4998357	5002546	-:ID=AT3G14860;Note=protein_coding_gene;Name=AT3G14860	281	AT3G14860
3	5001024	5001284	DD4-GFP_1_IP_vs_Input_peak_2394	134	3.00544	15.9899	13.4004	76	3	5000867	5005739	+:ID=AT3G14870;Note=protein_coding_gene;Name=AT3G14870	260	AT3G14870
3	5002156	5002437	DD4-GFP_1_IP_vs_Input_peak_2395	74	2.37987	9.81502	7.41965	177	3	5000867	5005739	+:ID=AT3G14870;Note=protein_coding_gene;Name=AT3G14870	281	AT3G14870
3	5003416	5003811	DD4-GFP_1_IP_vs_Input_peak_2396	143	3.07681	16.9278	14.3173	227	3	5000867	5005739	+:ID=AT3G14870;Note=protein_coding_gene;Name=AT3G14870	395	AT3G14870
3	5081357	5081742	DD4-GFP_1_IP_vs_Input_peak_2397	64	2.181	8.74137	6.4054	272	3	5080280	5084240	+:ID=AT3G15095;Note=protein_coding_gene;Name=AT3G15095	385	AT3G15095
3	5084137	5084354	DD4-GFP_1_IP_vs_Input_peak_2398	99	2.60896	12.4037	9.90806	98	3	5080280	5084240	+:ID=AT3G15095;Note=protein_coding_gene;Name=AT3G15095	103	AT3G15095
3	5119475	5120319	DD4-GFP_1_IP_vs_Input_peak_2400	108	2.72866	13.3334	10.8087	671	3	5117489	5120560	-:ID=AT3G15200;Note=protein_coding_gene;Name=AT3G15200	844	AT3G15200
3	5248737	5249150	DD4-GFP_1_IP_vs_Input_peak_2409	106	2.79427	13.1561	10.6363	237	3	5247612	5249754	+:ID=AT3G15518;Note=protein_coding_gene;Name=AT3G15518	413	AT3G15518
3	5252581	5253023	DD4-GFP_1_IP_vs_Input_peak_2410	34	1.98852	5.55565	3.48103	313	3	5249599	5254006	-:ID=AT3G15520;Note=protein_coding_gene;Name=AT3G15520	442	AT3G15520
3	5252581	5253023	DD4-GFP_1_IP_vs_Input_peak_2410	34	1.98852	5.55565	3.48103	313	3	5252875	5256062	-:ID=AT3G15530;Note=protein_coding_gene;Name=AT3G15530	148	AT3G15530
3	5254475	5254749	DD4-GFP_1_IP_vs_Input_peak_2411	149	3.13104	17.549	14.9256	168	3	5252875	5256062	-:ID=AT3G15530;Note=protein_coding_gene;Name=AT3G15530	274	AT3G15530
3	5555441	5555759	DD4-GFP_1_IP_vs_Input_peak_2423	46	2.27055	6.903	4.69634	34	3	5555210	5558589	+:ID=AT3G16370;Note=protein_coding_gene;Name=AT3G16370	318	AT3G16370
3	5614367	5614578	DD4-GFP_1_IP_vs_Input_peak_2425	45	2.11686	6.73206	4.53895	130	3	5612500	5615910	-:ID=AT3G16500;Note=protein_coding_gene;Name=AT3G16500	211	AT3G16500
3	5639915	5640289	DD4-GFP_1_IP_vs_Input_peak_2426	52	2.13808	7.48068	5.22802	213	3	5635596	5639982	-:ID=AT3G16560;Note=protein_coding_gene;Name=AT3G16560	67	AT3G16560
3	5639915	5640289	DD4-GFP_1_IP_vs_Input_peak_2426	52	2.13808	7.48068	5.22802	213	3	5639839	5644237	-:ID=AT3G16565;Note=protein_coding_gene;Name=AT3G16565	374	AT3G16565
3	6151799	6152275	DD4-GFP_1_IP_vs_Input_peak_2445	146	2.99542	17.2393	14.6215	273	3	6146462	6152018	+:ID=AT3G17970;Note=protein_coding_gene;Name=AT3G17970	219	AT3G17970
3	6151799	6152275	DD4-GFP_1_IP_vs_Input_peak_2445	146	2.99542	17.2393	14.6215	273	3	6150621	6153434	+:ID=AT3G17980;Note=protein_coding_gene;Name=AT3G17980	476	AT3G17980
3	6153688	6153918	DD4-GFP_1_IP_vs_Input_peak_2446	125	2.89423	15.1308	12.5589	126	3	6152863	6157551	+:ID=AT3G17998;Note=protein_coding_gene;Name=AT3G17998	230	AT3G17998
3	6153688	6153918	DD4-GFP_1_IP_vs_Input_peak_2446	125	2.89423	15.1308	12.5589	126	3	6152863	6157552	+:ID=AT3G18000;Note=protein_coding_gene;Name=AT3G18000	230	AT3G18000
3	6161606	6162193	DD4-GFP_1_IP_vs_Input_peak_2447	45	2.20841	6.77245	4.5766	157	3	6161137	6164772	-:ID=AT3G18010;Note=protein_coding_gene;Name=AT3G18010	587	AT3G18010
3	6164345	6164622	DD4-GFP_1_IP_vs_Input_peak_2448	162	3.30311	18.8696	16.2142	153	3	6161137	6164772	-:ID=AT3G18010;Note=protein_coding_gene;Name=AT3G18010	277	AT3G18010
3	6164345	6164622	DD4-GFP_1_IP_vs_Input_peak_2448	162	3.30311	18.8696	16.2142	153	3	6163949	6167515	+:ID=AT3G18020;Note=protein_coding_gene;Name=AT3G18020	277	AT3G18020
3	6182905	6183105	DD4-GFP_1_IP_vs_Input_peak_2450	57	2.27047	8.06653	5.77175	121	3	6182273	6187074	+:ID=AT3G18060;Note=protein_coding_gene;Name=AT3G18060	200	AT3G18060
3	6183237	6183447	DD4-GFP_1_IP_vs_Input_peak_2451	41	2.07865	6.29346	4.14211	127	3	6182273	6187074	+:ID=AT3G18060;Note=protein_coding_gene;Name=AT3G18060	210	AT3G18060
3	6190530	6190866	DD4-GFP_1_IP_vs_Input_peak_2452	135	3.02186	16.1154	13.5224	143	3	6190057	6194452	+:ID=AT3G18080;Note=protein_coding_gene;Name=AT3G18080	336	AT3G18080
3	6372613	6373011	DD4-GFP_1_IP_vs_Input_peak_2459	68	2.43052	9.26039	6.89253	292	3	6368010	6374068	-:ID=AT3G18524;Note=protein_coding_gene;Name=AT3G18524	398	AT3G18524
3	6377451	6378188	DD4-GFP_1_IP_vs_Input_peak_2460	83	2.71698	10.8076	8.36925	355	3	6375677	6378720	-:ID=AT3G18535;Note=protein_coding_gene;Name=AT3G18535	737	AT3G18535
3	6491202	6491441	DD4-GFP_1_IP_vs_Input_peak_2465	74	2.42121	9.8584	7.46108	120	3	6488862	6492773	-:ID=AT3G18830;Note=protein_coding_gene;Name=AT3G18830	239	AT3G18830
3	6564496	6564707	DD4-GFP_1_IP_vs_Input_peak_2466	42	2.13136	6.41994	4.25528	141	3	6563979	6565924	-:ID=AT3G19030;Note=protein_coding_gene;Name=AT3G19030	211	AT3G19030
3	6564496	6564707	DD4-GFP_1_IP_vs_Input_peak_2466	42	2.13136	6.41994	4.25528	141	3	6564449	6566053	+:ID=AT3G19035;Note=protein_coding_gene;Name=AT3G19035	211	AT3G19035
3	6902030	6902481	DD4-GFP_1_IP_vs_Input_peak_2477	157	3.29105	18.3438	15.7012	294	3	6898181	6902755	-:ID=AT3G19850;Note=protein_coding_gene;Name=AT3G19850	451	AT3G19850
3	6902030	6902481	DD4-GFP_1_IP_vs_Input_peak_2477	157	3.29105	18.3438	15.7012	294	3	6902333	6906128	+:ID=AT3G19860;Note=protein_coding_gene;Name=AT3G19860	148	AT3G19860
3	7629088	7629428	DD4-GFP_1_IP_vs_Input_peak_2497	73	2.55109	9.76644	7.37363	265	3	7626757	7630651	-:ID=AT3G21670;Note=protein_coding_gene;Name=AT3G21670	340	AT3G21670
3	7787837	7788161	DD4-GFP_1_IP_vs_Input_peak_2501	34	2.06575	5.55108	3.47764	190	3	7787876	7792380	+:ID=AT3G22104;Note=protein_coding_gene;Name=AT3G22104	285	AT3G22104
3	7789338	7789814	DD4-GFP_1_IP_vs_Input_peak_2502	75	2.4123	9.92521	7.52493	410	3	7787876	7792380	+:ID=AT3G22104;Note=protein_coding_gene;Name=AT3G22104	476	AT3G22104
3	7790209	7790474	DD4-GFP_1_IP_vs_Input_peak_2503	63	2.39585	8.64021	6.31062	102	3	7787876	7792380	+:ID=AT3G22104;Note=protein_coding_gene;Name=AT3G22104	265	AT3G22104
3	7847333	7847537	DD4-GFP_1_IP_vs_Input_peak_2509	61	2.42712	8.44059	6.12228	140	3	7845823	7848105	-:ID=AT3G22231;Note=protein_coding_gene;Name=AT3G22231	204	AT3G22231
3	7935814	7936065	DD4-GFP_1_IP_vs_Input_peak_2518	42	2.13065	6.41567	4.25122	116	3	7933167	7937308	-:ID=AT3G22410;Note=protein_coding_gene;Name=AT3G22410	251	AT3G22410
3	7939701	7939896	DD4-GFP_1_IP_vs_Input_peak_2519	47	2.30112	6.95458	4.74354	134	3	7939514	7941564	+:ID=AT3G22415;Note=protein_coding_gene;Name=AT3G22415	195	AT3G22415
3	8040562	8040765	DD4-GFP_1_IP_vs_Input_peak_2523	54	2.3254	7.69994	5.4304	87	3	8037216	8041403	-:ID=AT3G22750;Note=protein_coding_gene;Name=AT3G22750	203	AT3G22750
3	8086253	8086523	DD4-GFP_1_IP_vs_Input_peak_2524	61	2.19233	8.51021	6.18797	153	3	8084447	8087060	-:ID=AT3G22840;Note=protein_coding_gene;Name=AT3G22840	270	AT3G22840
3	8086253	8086523	DD4-GFP_1_IP_vs_Input_peak_2524	61	2.19233	8.51021	6.18797	153	3	8085807	8088747	+:ID=AT3G22845;Note=protein_coding_gene;Name=AT3G22845	270	AT3G22845
3	8184669	8185078	DD4-GFP_1_IP_vs_Input_peak_2534	80	2.35174	10.476	8.0512	268	3	8184580	8186890	+:ID=AT3G23040;Note=protein_coding_gene;Name=AT3G23040	409	AT3G23040
3	8186720	8187013	DD4-GFP_1_IP_vs_Input_peak_2535	355	4.97276	39.4579	35.5452	128	3	8184580	8186890	+:ID=AT3G23040;Note=protein_coding_gene;Name=AT3G23040	170	AT3G23040
3	8218439	8218699	DD4-GFP_1_IP_vs_Input_peak_2537	77	2.61087	10.1445	7.73361	148	3	8214301	8218587	-:ID=AT3G23090;Note=protein_coding_gene;Name=AT3G23090	148	AT3G23090
3	8287632	8287836	DD4-GFP_1_IP_vs_Input_peak_2539	34	2.02819	5.52511	3.45502	74	3	8286450	8288388	+:ID=AT3G23220;Note=protein_coding_gene;Name=AT3G23220	204	AT3G23220
3	8530960	8531328	DD4-GFP_1_IP_vs_Input_peak_2549	113	2.82377	13.8872	11.3471	154	3	8528632	8532512	-:ID=AT3G23690;Note=protein_coding_gene;Name=AT3G23690	368	AT3G23690
3	8685320	8685715	DD4-GFP_1_IP_vs_Input_peak_2555	42	2.07532	6.46326	4.29489	72	3	8684373	8687677	+:ID=AT3G24050;Note=protein_coding_gene;Name=AT3G24050	395	AT3G24050
3	8686469	8686790	DD4-GFP_1_IP_vs_Input_peak_2556	36	1.95994	5.71335	3.62048	93	3	8684373	8687677	+:ID=AT3G24050;Note=protein_coding_gene;Name=AT3G24050	321	AT3G24050
3	8762684	8763021	DD4-GFP_1_IP_vs_Input_peak_2560	37	1.89751	5.8372	3.73145	232	3	8759934	8763172	+:ID=AT3G24220;Note=protein_coding_gene;Name=AT3G24220	337	AT3G24220
3	9268923	9269308	DD4-GFP_1_IP_vs_Input_peak_2579	73	2.43047	9.79215	7.3978	97	3	9269293	9272900	-:ID=AT3G25520;Note=protein_coding_gene;Name=AT3G25520	15	AT3G25520
3	9300922	9301418	DD4-GFP_1_IP_vs_Input_peak_2580	205	3.78165	23.3941	20.5224	243	3	9300510	9303615	+:ID=AT3G25590;Note=protein_coding_gene;Name=AT3G25590	496	AT3G25590
3	9373354	9373561	DD4-GFP_1_IP_vs_Input_peak_2582	59	2.27367	8.20442	5.90113	97	3	9373118	9374913	-:ID=AT3G25716;Note=protein_coding_gene;Name=AT3G25716	207	AT3G25716
3	9471574	9471787	DD4-GFP_1_IP_vs_Input_peak_2591	19	1.82034	3.7836	1.96755	61	3	9470417	9472450	-:ID=AT3G25882;Note=protein_coding_gene;Name=AT3G25882	213	AT3G25882
3	9634646	9635103	DD4-GFP_1_IP_vs_Input_peak_2596	73	2.52302	9.73059	7.33919	119	3	9632682	9635970	-:ID=AT3G26290;Note=protein_coding_gene;Name=AT3G26290	457	AT3G26290
3	9842079	9842384	DD4-GFP_1_IP_vs_Input_peak_2611	81	2.52012	10.566	8.13759	147	3	9842091	9845176	+:ID=AT3G26760;Note=protein_coding_gene;Name=AT3G26760	293	AT3G26760
3	9986551	9986770	DD4-GFP_1_IP_vs_Input_peak_2618	59	2.26748	8.27816	5.97054	119	3	9985079	9988129	-:ID=AT3G27080;Note=protein_coding_gene;Name=AT3G27080	219	AT3G27080
3	10058647	10058841	DD4-GFP_1_IP_vs_Input_peak_2622	65	2.38135	8.93152	6.58193	110	3	10055789	10060216	-:ID=AT3G27240;Note=protein_coding_gene;Name=AT3G27240	194	AT3G27240
3	10203528	10203986	DD4-GFP_1_IP_vs_Input_peak_2625	52	2.31941	7.54222	5.2839	92	3	10203808	10207306	+:ID=AT3G27540;Note=protein_coding_gene;Name=AT3G27540	178	AT3G27540
3	10204751	10205138	DD4-GFP_1_IP_vs_Input_peak_2626	72	2.35918	9.66072	7.27276	187	3	10203808	10207306	+:ID=AT3G27540;Note=protein_coding_gene;Name=AT3G27540	387	AT3G27540
3	10309382	10309630	DD4-GFP_1_IP_vs_Input_peak_2630	55	2.30873	7.84056	5.56138	140	3	10307417	10309903	-:ID=AT3G27809;Note=protein_coding_gene;Name=AT3G27809	248	AT3G27809
3	10309382	10309630	DD4-GFP_1_IP_vs_Input_peak_2630	55	2.30873	7.84056	5.56138	140	3	10305921	10310308	+:ID=AT3G27810;Note=protein_coding_gene;Name=AT3G27810	248	AT3G27810
3	10504239	10504432	DD4-GFP_1_IP_vs_Input_peak_2641	23	1.88639	4.25775	2.35913	54	3	10504329	10509239	+:ID=AT3G28180;Note=protein_coding_gene;Name=AT3G28180	103	AT3G28180
3	10504671	10504968	DD4-GFP_1_IP_vs_Input_peak_2642	250	4.13044	28.1939	25.0687	144	3	10504329	10509239	+:ID=AT3G28180;Note=protein_coding_gene;Name=AT3G28180	297	AT3G28180
3	10507262	10507645	DD4-GFP_1_IP_vs_Input_peak_2643	189	3.72293	21.6845	18.9095	122	3	10504329	10509239	+:ID=AT3G28180;Note=protein_coding_gene;Name=AT3G28180	383	AT3G28180
3	10848078	10848331	DD4-GFP_1_IP_vs_Input_peak_2653	33	2.00187	5.46163	3.39869	162	3	10847169	10850122	+:ID=AT3G28850;Note=protein_coding_gene;Name=AT3G28850	253	AT3G28850
3	12451636	12452109	DD4-GFP_1_IP_vs_Input_peak_2676	84	2.75269	10.8621	8.42155	153	3	12448636	12452748	-:ID=AT3G30775;Note=protein_coding_gene;Name=AT3G30775	473	AT3G30775
3	15952327	15952604	DD4-GFP_1_IP_vs_Input_peak_2776	42	1.95972	6.4547	4.28762	142	3	15952045	15954584	-:ID=AT3G44260;Note=protein_coding_gene;Name=AT3G44260	277	AT3G44260
3	15952883	15953303	DD4-GFP_1_IP_vs_Input_peak_2777	64	2.17747	8.81867	6.47519	218	3	15952045	15954584	-:ID=AT3G44260;Note=protein_coding_gene;Name=AT3G44260	420	AT3G44260
3	15985439	15985789	DD4-GFP_1_IP_vs_Input_peak_2778	144	3.23681	17.0912	14.4778	191	3	15981811	15985535	+:ID=AT3G44300;Note=protein_coding_gene;Name=AT3G44300	96	AT3G44300
3	15985439	15985789	DD4-GFP_1_IP_vs_Input_peak_2778	144	3.23681	17.0912	14.4778	191	3	15985364	15989103	+:ID=AT3G44310;Note=protein_coding_gene;Name=AT3G44310	350	AT3G44310
3	15986604	15986856	DD4-GFP_1_IP_vs_Input_peak_2779	109	3.03611	13.5132	10.9831	119	3	15985364	15989103	+:ID=AT3G44310;Note=protein_coding_gene;Name=AT3G44310	252	AT3G44310
3	16598495	16598769	DD4-GFP_1_IP_vs_Input_peak_2790	111	3.00091	13.6724	11.1378	135	3	16596381	16600198	-:ID=AT3G45260;Note=protein_coding_gene;Name=AT3G45260	274	AT3G45260
3	16599071	16599445	DD4-GFP_1_IP_vs_Input_peak_2791	452	5.18617	49.4939	45.2264	175	3	16596381	16600198	-:ID=AT3G45260;Note=protein_coding_gene;Name=AT3G45260	374	AT3G45260
3	17248605	17248976	DD4-GFP_1_IP_vs_Input_peak_2810	299	4.02876	33.5858	29.932	165	3	17246344	17250213	-:ID=AT3G46830;Note=protein_coding_gene;Name=AT3G46830	371	AT3G46830
3	17362028	17362489	DD4-GFP_1_IP_vs_Input_peak_2813	82	2.49807	10.689	8.25485	110	3	17359988	17363618	-:ID=AT3G47160;Note=protein_coding_gene;Name=AT3G47160	461	AT3G47160
3	17681689	17681918	DD4-GFP_1_IP_vs_Input_peak_2825	47	2.16431	6.93309	4.72371	66	3	17674382	17683230	-:ID=AT3G47910;Note=protein_coding_gene;Name=AT3G47910	229	AT3G47910
3	17681689	17681918	DD4-GFP_1_IP_vs_Input_peak_2825	47	2.16431	6.93309	4.72371	66	3	17681452	17683854	+:ID=AT3G47920;Note=protein_coding_gene;Name=AT3G47920	229	AT3G47920
3	17690819	17691044	DD4-GFP_1_IP_vs_Input_peak_2826	78	2.53844	10.2634	7.84766	117	3	17687956	17691049	-:ID=AT3G47940;Note=protein_coding_gene;Name=AT3G47940	225	AT3G47940
3	17855998	17856340	DD4-GFP_1_IP_vs_Input_peak_2832	40	2.20651	6.21218	4.06835	261	3	17853612	17858120	+:ID=AT3G48230;Note=protein_coding_gene;Name=AT3G48230	342	AT3G48230
3	17941107	17941378	DD4-GFP_1_IP_vs_Input_peak_2836	93	2.69684	11.806	9.33006	132	3	17939902	17943576	+:ID=AT3G48440;Note=protein_coding_gene;Name=AT3G48440	271	AT3G48440
3	17976685	17977111	DD4-GFP_1_IP_vs_Input_peak_2837	175	3.45708	20.2524	17.5487	270	3	17974977	17978170	-:ID=AT3G48520;Note=protein_coding_gene;Name=AT3G48520	426	AT3G48520
3	18628986	18629569	DD4-GFP_1_IP_vs_Input_peak_2860	264	4.00192	29.7146	26.4199	206	3	18623262	18630388	-:ID=AT3G50240;Note=protein_coding_gene;Name=AT3G50240	583	AT3G50240
3	18881990	18882455	DD4-GFP_1_IP_vs_Input_peak_2881	64	2.3225	8.77859	6.43948	97	3	18879923	18883482	-:ID=AT3G50790;Note=protein_coding_gene;Name=AT3G50790	465	AT3G50790
3	18882953	18883468	DD4-GFP_1_IP_vs_Input_peak_2882	282	4.02567	31.5961	28.2119	176	3	18879923	18883482	-:ID=AT3G50790;Note=protein_coding_gene;Name=AT3G50790	515	AT3G50790
3	18881990	18882455	DD4-GFP_1_IP_vs_Input_peak_2881	64	2.3225	8.77859	6.43948	97	3	18882304	18884499	-:ID=AT3G50800;Note=protein_coding_gene;Name=AT3G50800	151	AT3G50800
3	18882953	18883468	DD4-GFP_1_IP_vs_Input_peak_2882	282	4.02567	31.5961	28.2119	176	3	18882304	18884499	-:ID=AT3G50800;Note=protein_coding_gene;Name=AT3G50800	515	AT3G50800
3	19068758	19068977	DD4-GFP_1_IP_vs_Input_peak_2885	84	2.46807	10.8786	8.43744	108	3	19067863	19072195	+:ID=AT3G51370;Note=protein_coding_gene;Name=AT3G51370	219	AT3G51370
3	19069235	19069443	DD4-GFP_1_IP_vs_Input_peak_2886	99	2.63845	12.4802	9.98195	138	3	19067863	19072195	+:ID=AT3G51370;Note=protein_coding_gene;Name=AT3G51370	208	AT3G51370
3	19075267	19075729	DD4-GFP_1_IP_vs_Input_peak_2887	97	2.5657	12.2104	9.72038	146	3	19074036	19075926	-:ID=AT3G51380;Note=protein_coding_gene;Name=AT3G51380	462	AT3G51380
3	19075267	19075729	DD4-GFP_1_IP_vs_Input_peak_2887	97	2.5657	12.2104	9.72038	146	3	19074076	19078120	+:ID=AT3G51390;Note=protein_coding_gene;Name=AT3G51390	462	AT3G51390
3	19166430	19166874	DD4-GFP_1_IP_vs_Input_peak_2889	44	2.15229	6.64962	4.4656	362	3	19164063	19166747	-:ID=AT3G51660;Note=protein_coding_gene;Name=AT3G51660	317	AT3G51660
3	19253121	19253360	DD4-GFP_1_IP_vs_Input_peak_2891	68	2.47121	9.2562	6.88851	115	3	19251287	19257260	-:ID=AT3G51895;Note=protein_coding_gene;Name=AT3G51895	239	AT3G51895
3	19256104	19256348	DD4-GFP_1_IP_vs_Input_peak_2892	74	2.52653	9.89645	7.49741	70	3	19251287	19257260	-:ID=AT3G51895;Note=protein_coding_gene;Name=AT3G51895	244	AT3G51895
3	19280434	19280654	DD4-GFP_1_IP_vs_Input_peak_2893	31	1.92278	5.2349	3.19733	92	3	19277778	19282846	-:ID=AT3G51950;Note=protein_coding_gene;Name=AT3G51950	220	AT3G51950
3	19406775	19407037	DD4-GFP_1_IP_vs_Input_peak_2896	72	2.45016	9.6614	7.27303	137	3	19404955	19407707	-:ID=AT3G52330;Note=protein_coding_gene;Name=AT3G52330	262	AT3G52330
3	19406775	19407037	DD4-GFP_1_IP_vs_Input_peak_2896	72	2.45016	9.6614	7.27303	137	3	19405523	19409457	+:ID=AT3G52340;Note=protein_coding_gene;Name=AT3G52340	262	AT3G52340
3	19448890	19449313	DD4-GFP_1_IP_vs_Input_peak_2902	206	3.66177	23.5062	20.627	200	3	19449149	19451982	+:ID=AT3G52470;Note=protein_coding_gene;Name=AT3G52470	164	AT3G52470
3	20069156	20069511	DD4-GFP_1_IP_vs_Input_peak_2922	29	1.90982	4.99965	2.99417	210	3	20068658	20072780	+:ID=AT3G54220;Note=protein_coding_gene;Name=AT3G54220	355	AT3G54220
3	20069998	20070305	DD4-GFP_1_IP_vs_Input_peak_2923	29	1.89352	4.978	2.97535	51	3	20068658	20072780	+:ID=AT3G54220;Note=protein_coding_gene;Name=AT3G54220	307	AT3G54220
3	20116904	20117137	DD4-GFP_1_IP_vs_Input_peak_2924	82	2.60135	10.6878	8.25408	86	3	20113184	20118639	+:ID=AT3G54320;Note=protein_coding_gene;Name=AT3G54320	233	AT3G54320
3	20117386	20117777	DD4-GFP_1_IP_vs_Input_peak_2925	156	3.06938	18.2455	15.6057	201	3	20113184	20118639	+:ID=AT3G54320;Note=protein_coding_gene;Name=AT3G54320	391	AT3G54320
3	20157057	20157317	DD4-GFP_1_IP_vs_Input_peak_2929	104	2.66259	12.979	10.465	133	3	20148292	20158638	-:ID=AT3G54440;Note=protein_coding_gene;Name=AT3G54440	260	AT3G54440
3	20243743	20244474	DD4-GFP_1_IP_vs_Input_peak_2930	104	2.72812	13.0026	10.4882	296	3	20242889	20246080	+:ID=AT3G54680;Note=protein_coding_gene;Name=AT3G54680	731	AT3G54680
3	20295493	20295705	DD4-GFP_1_IP_vs_Input_peak_2932	34	2.10517	5.47073	3.4062	75	3	20294732	20298691	+:ID=AT3G54810;Note=protein_coding_gene;Name=AT3G54810	212	AT3G54810
3	20296031	20296345	DD4-GFP_1_IP_vs_Input_peak_2933	121	2.67837	14.6841	12.1228	154	3	20294732	20298691	+:ID=AT3G54810;Note=protein_coding_gene;Name=AT3G54810	314	AT3G54810
3	20552748	20552982	DD4-GFP_1_IP_vs_Input_peak_2945	28	1.85105	4.79074	2.81496	129	3	20549599	20553715	-:ID=AT3G55430;Note=protein_coding_gene;Name=AT3G55430	234	AT3G55430
3	20552748	20552982	DD4-GFP_1_IP_vs_Input_peak_2945	28	1.85105	4.79074	2.81496	129	3	20552190	20556560	+:ID=AT3G55440;Note=protein_coding_gene;Name=AT3G55440	234	AT3G55440
3	20684522	20684761	DD4-GFP_1_IP_vs_Input_peak_2952	56	2.32668	7.95241	5.66509	158	3	20681904	20685553	-:ID=AT3G55730;Note=protein_coding_gene;Name=AT3G55730	239	AT3G55730
3	20763002	20763281	DD4-GFP_1_IP_vs_Input_peak_2954	202	3.55273	23.1264	20.2695	126	3	20760457	20764533	-:ID=AT3G55960;Note=protein_coding_gene;Name=AT3G55960	279	AT3G55960
3	20855603	20855932	DD4-GFP_1_IP_vs_Input_peak_2961	37	2.0418	5.87889	3.76847	38	3	20852385	20857110	-:ID=AT3G56210;Note=protein_coding_gene;Name=AT3G56210	329	AT3G56210
3	21153590	21154087	DD4-GFP_1_IP_vs_Input_peak_2976	186	3.26656	21.3856	18.6268	154	3	21150422	21155096	-:ID=AT3G57140;Note=protein_coding_gene;Name=AT3G57140	497	AT3G57140
3	21261144	21261545	DD4-GFP_1_IP_vs_Input_peak_2978	89	2.60012	11.4323	8.9698	251	3	21260434	21262622	+:ID=AT3G57450;Note=protein_coding_gene;Name=AT3G57450	401	AT3G57450
3	21261851	21262044	DD4-GFP_1_IP_vs_Input_peak_2979	40	2.07713	6.18838	4.04697	46	3	21260434	21262622	+:ID=AT3G57450;Note=protein_coding_gene;Name=AT3G57450	193	AT3G57450
3	21387372	21387638	DD4-GFP_1_IP_vs_Input_peak_2984	68	2.34622	9.19183	6.82832	148	3	21384676	21388899	-:ID=AT3G57710;Note=protein_coding_gene;Name=AT3G57710	266	AT3G57710
3	21387372	21387638	DD4-GFP_1_IP_vs_Input_peak_2984	68	2.34622	9.19183	6.82832	148	3	21386222	21389726	+:ID=AT3G57720;Note=protein_coding_gene;Name=AT3G57720	266	AT3G57720
3	21411617	21411817	DD4-GFP_1_IP_vs_Input_peak_2987	61	2.37341	8.49685	6.17576	91	3	21407789	21413221	-:ID=AT3G57800;Note=protein_coding_gene;Name=AT3G57800	200	AT3G57800
3	21471557	21471764	DD4-GFP_1_IP_vs_Input_peak_2991	55	2.27011	7.8318	5.55379	74	3	21470002	21472986	-:ID=AT3G57990;Note=protein_coding_gene;Name=AT3G57990	207	AT3G57990
3	21510318	21510624	DD4-GFP_1_IP_vs_Input_peak_2994	69	2.40011	9.317	6.94636	143	3	21510306	21512062	-:ID=AT3G58080;Note=protein_coding_gene;Name=AT3G58080	306	AT3G58080
3	21561445	21561689	DD4-GFP_1_IP_vs_Input_peak_2997	24	1.81204	4.41564	2.49399	112	3	21559893	21562965	-:ID=AT3G58200;Note=protein_coding_gene;Name=AT3G58200	244	AT3G58200
3	21741288	21741489	DD4-GFP_1_IP_vs_Input_peak_3000	33	2.03169	5.45429	3.39299	62	3	21736960	21742517	+:ID=AT3G58780;Note=protein_coding_gene;Name=AT3G58780	201	AT3G58780
3	21872328	21872596	DD4-GFP_1_IP_vs_Input_peak_3006	90	2.70125	11.5148	9.04978	96	3	21871206	21874735	+:ID=AT3G59150;Note=protein_coding_gene;Name=AT3G59150	268	AT3G59150
3	21972400	21972763	DD4-GFP_1_IP_vs_Input_peak_3008	52	2.34043	7.54229	5.28396	95	3	21971340	21974923	+:ID=AT3G59450;Note=protein_coding_gene;Name=AT3G59450	363	AT3G59450
3	22142436	22142955	DD4-GFP_1_IP_vs_Input_peak_3012	269	4.00019	30.2561	26.9328	175	3	22141400	22144439	+:ID=AT3G59940;Note=protein_coding_gene;Name=AT3G59940	519	AT3G59940
3	22217294	22217523	DD4-GFP_1_IP_vs_Input_peak_3014	19	1.81759	3.70194	1.90024	102	3	22215172	22220824	+:ID=AT3G60140;Note=protein_coding_gene;Name=AT3G60140	229	AT3G60140
3	22248495	22248869	DD4-GFP_1_IP_vs_Input_peak_3016	349	4.3637	38.8251	34.9394	188	3	22244169	22249333	-:ID=AT3G60190;Note=protein_coding_gene;Name=AT3G60190	374	AT3G60190
3	22249038	22249287	DD4-GFP_1_IP_vs_Input_peak_3017	117	2.85503	14.2966	11.7451	120	3	22244169	22249333	-:ID=AT3G60190;Note=protein_coding_gene;Name=AT3G60190	249	AT3G60190
3	22248495	22248869	DD4-GFP_1_IP_vs_Input_peak_3016	349	4.3637	38.8251	34.9394	188	3	22247757	22250520	+:ID=AT3G60200;Note=protein_coding_gene;Name=AT3G60200	374	AT3G60200
3	22249038	22249287	DD4-GFP_1_IP_vs_Input_peak_3017	117	2.85503	14.2966	11.7451	120	3	22247757	22250520	+:ID=AT3G60200;Note=protein_coding_gene;Name=AT3G60200	249	AT3G60200
3	22281690	22282081	DD4-GFP_1_IP_vs_Input_peak_3019	102	2.72013	12.7802	10.272	148	3	22279664	22282175	-:ID=AT3G60280;Note=protein_coding_gene;Name=AT3G60280	391	AT3G60280
3	22281690	22282081	DD4-GFP_1_IP_vs_Input_peak_3019	102	2.72013	12.7802	10.272	148	3	22281741	22283748	-:ID=AT3G60286;Note=protein_coding_gene;Name=AT3G60286	340	AT3G60286
3	22281690	22282081	DD4-GFP_1_IP_vs_Input_peak_3019	102	2.72013	12.7802	10.272	148	3	22281127	22284556	+:ID=AT3G60290;Note=protein_coding_gene;Name=AT3G60290	391	AT3G60290
3	22291377	22291678	DD4-GFP_1_IP_vs_Input_peak_3020	41	2.05884	6.35639	4.19788	137	3	22290097	22291737	+:ID=AT3G60318;Note=protein_coding_gene;Name=AT3G60318	301	AT3G60318
3	22630376	22630631	DD4-GFP_1_IP_vs_Input_peak_3041	51	2.09268	7.44833	5.19876	66	3	22629108	22635123	+:ID=AT3G61150;Note=protein_coding_gene;Name=AT3G61150	255	AT3G61150
3	22634008	22634574	DD4-GFP_1_IP_vs_Input_peak_3042	384	4.68072	42.4357	38.4055	151	3	22629108	22635123	+:ID=AT3G61150;Note=protein_coding_gene;Name=AT3G61150	566	AT3G61150
3	22634008	22634574	DD4-GFP_1_IP_vs_Input_peak_3042	384	4.68072	42.4357	38.4055	151	3	22634381	22638817	+:ID=AT3G61160;Note=protein_coding_gene;Name=AT3G61160	193	AT3G61160
3	22692905	22693149	DD4-GFP_1_IP_vs_Input_peak_3048	39	2.00433	6.08989	3.95765	154	3	22692409	22695754	+:ID=AT3G61320;Note=protein_coding_gene;Name=AT3G61320	244	AT3G61320
3	22712022	22712535	DD4-GFP_1_IP_vs_Input_peak_3051	44	2.14604	6.61138	4.43071	119	3	22708482	22712779	-:ID=AT3G61380;Note=protein_coding_gene;Name=AT3G61380	513	AT3G61380
3	22732154	22732473	DD4-GFP_1_IP_vs_Input_peak_3053	121	2.84596	14.7531	12.1902	138	3	22727040	22733454	-:ID=AT3G61420;Note=protein_coding_gene;Name=AT3G61420	319	AT3G61420
3	22732660	22732982	DD4-GFP_1_IP_vs_Input_peak_3054	81	2.48009	10.5569	8.12926	153	3	22727040	22733454	-:ID=AT3G61420;Note=protein_coding_gene;Name=AT3G61420	322	AT3G61420
3	22732154	22732473	DD4-GFP_1_IP_vs_Input_peak_3053	121	2.84596	14.7531	12.1902	138	3	22731809	22735335	+:ID=AT3G61430;Note=protein_coding_gene;Name=AT3G61430	319	AT3G61430
3	22732660	22732982	DD4-GFP_1_IP_vs_Input_peak_3054	81	2.48009	10.5569	8.12926	153	3	22731809	22735335	+:ID=AT3G61430;Note=protein_coding_gene;Name=AT3G61430	322	AT3G61430
3	22735527	22735879	DD4-GFP_1_IP_vs_Input_peak_3055	40	1.92861	6.14261	4.00466	224	3	22734163	22738126	+:ID=AT3G61440;Note=protein_coding_gene;Name=AT3G61440	352	AT3G61440
3	22785084	22785285	DD4-GFP_1_IP_vs_Input_peak_3057	35	2.01509	5.628	3.54443	90	3	22784547	22787972	+:ID=AT3G61580;Note=protein_coding_gene;Name=AT3G61580	201	AT3G61580
3	22785563	22785832	DD4-GFP_1_IP_vs_Input_peak_3058	120	2.89935	14.63	12.0699	113	3	22784547	22787972	+:ID=AT3G61580;Note=protein_coding_gene;Name=AT3G61580	269	AT3G61580
3	22787719	22788215	DD4-GFP_1_IP_vs_Input_peak_3059	62	2.31287	8.59081	6.26359	398	3	22784547	22787972	+:ID=AT3G61580;Note=protein_coding_gene;Name=AT3G61580	253	AT3G61580
3	22941366	22941695	DD4-GFP_1_IP_vs_Input_peak_3075	97	2.72929	12.1938	9.7043	176	3	22938046	22941451	+:ID=AT3G61950;Note=protein_coding_gene;Name=AT3G61950	85	AT3G61950
3	22947823	22948120	DD4-GFP_1_IP_vs_Input_peak_3076	201	3.65792	22.9766	20.1248	130	3	22947108	22948733	-:ID=AT3G61962;Note=protein_coding_gene;Name=AT3G61962	297	AT3G61962
3	22990991	22991384	DD4-GFP_1_IP_vs_Input_peak_3078	235	3.95558	26.5755	23.5657	159	3	22988547	22992209	-:ID=AT3G62090;Note=protein_coding_gene;Name=AT3G62090	393	AT3G62090
3	23156277	23156527	DD4-GFP_1_IP_vs_Input_peak_3084	95	2.61337	11.9832	9.50128	91	3	23153258	23156585	+:ID=AT3G62610;Note=protein_coding_gene;Name=AT3G62610	250	AT3G62610
3	23166090	23166423	DD4-GFP_1_IP_vs_Input_peak_3086	30	1.92086	5.06558	3.05081	91	3	23166289	23168400	-:ID=AT3G62640;Note=protein_coding_gene;Name=AT3G62640	134	AT3G62640
3	23167604	23168041	DD4-GFP_1_IP_vs_Input_peak_3087	95	2.75757	12.0581	9.57312	265	3	23166289	23168400	-:ID=AT3G62640;Note=protein_coding_gene;Name=AT3G62640	437	AT3G62640
3	23167604	23168041	DD4-GFP_1_IP_vs_Input_peak_3087	95	2.75757	12.0581	9.57312	265	3	23166561	23169187	+:ID=AT3G62650;Note=protein_coding_gene;Name=AT3G62650	437	AT3G62650
3	23426412	23426625	DD4-GFP_1_IP_vs_Input_peak_3099	79	2.48604	10.3233	7.90525	88	3	23422657	23426536	+:ID=AT3G63440;Note=protein_coding_gene;Name=AT3G63440	124	AT3G63440
3	23458334	23458529	DD4-GFP_1_IP_vs_Input_peak_3100	76	2.51433	10.0997	7.69172	73	3	23456157	23459959	-:ID=AT3G63530;Note=protein_coding_gene;Name=AT3G63530	195	AT3G63530
4	148509	148840	DD4-GFP_1_IP_vs_Input_peak_3104	63	2.29923	8.73524	6.39971	158	4	147314	151686	+:ID=AT4G00340;Note=protein_coding_gene;Name=AT4G00340	331	AT4G00340
4	177789	178107	DD4-GFP_1_IP_vs_Input_peak_3105	34	1.8409	5.49497	3.42772	154	4	174062	178353	-:ID=AT4G00400;Note=protein_coding_gene;Name=AT4G00400	318	AT4G00400
4	177789	178107	DD4-GFP_1_IP_vs_Input_peak_3105	34	1.8409	5.49497	3.42772	154	4	177522	179513	+:ID=AT4G00416;Note=protein_coding_gene;Name=AT4G00416	318	AT4G00416
4	188354	188655	DD4-GFP_1_IP_vs_Input_peak_3106	137	3.1277	16.3102	13.7126	180	4	185450	189127	-:ID=AT4G00430;Note=protein_coding_gene;Name=AT4G00430	301	AT4G00430
4	188929	189199	DD4-GFP_1_IP_vs_Input_peak_3107	24	1.87497	4.42185	2.49871	173	4	185450	189127	-:ID=AT4G00430;Note=protein_coding_gene;Name=AT4G00430	198	AT4G00430
4	240589	240782	DD4-GFP_1_IP_vs_Input_peak_3110	46	2.11284	6.8054	4.60656	62	4	237967	242000	-:ID=AT4G00550;Note=protein_coding_gene;Name=AT4G00550	193	AT4G00550
4	240589	240782	DD4-GFP_1_IP_vs_Input_peak_3110	46	2.11284	6.8054	4.60656	62	4	240660	243879	-:ID=AT4G00560;Note=protein_coding_gene;Name=AT4G00560	122	AT4G00560
4	299071	299407	DD4-GFP_1_IP_vs_Input_peak_3113	296	4.14739	33.251	29.6105	146	4	299359	306008	-:ID=AT4G00730;Note=protein_coding_gene;Name=AT4G00730	48	AT4G00730
4	300153	300640	DD4-GFP_1_IP_vs_Input_peak_3114	463	5.14937	50.6121	46.3142	296	4	299359	306008	-:ID=AT4G00730;Note=protein_coding_gene;Name=AT4G00730	487	AT4G00730
4	381281	381616	DD4-GFP_1_IP_vs_Input_peak_3116	224	3.84422	25.4439	22.4817	163	4	379793	382955	-:ID=AT4G00893;Note=protein_coding_gene;Name=AT4G00893	335	AT4G00893
4	381281	381616	DD4-GFP_1_IP_vs_Input_peak_3116	224	3.84422	25.4439	22.4817	163	4	380288	382643	+:ID=AT4G00895;Note=protein_coding_gene;Name=AT4G00895	335	AT4G00895
4	932058	932311	DD4-GFP_1_IP_vs_Input_peak_3149	90	2.62769	11.4779	9.0142	153	4	928565	932330	+:ID=AT4G02100;Note=protein_coding_gene;Name=AT4G02100	253	AT4G02100
4	1031063	1031604	DD4-GFP_1_IP_vs_Input_peak_3152	92	2.70077	11.6724	9.20077	129	4	1029682	1031280	-:ID=AT4G02325;Note=protein_coding_gene;Name=AT4G02325	217	AT4G02325
4	1241192	1241546	DD4-GFP_1_IP_vs_Input_peak_3155	201	3.69571	23.0122	20.159	127	4	1237767	1246313	-:ID=AT4G02780;Note=protein_coding_gene;Name=AT4G02780	354	AT4G02780
4	1244787	1245031	DD4-GFP_1_IP_vs_Input_peak_3156	53	2.32899	7.59881	5.33721	142	4	1237767	1246313	-:ID=AT4G02780;Note=protein_coding_gene;Name=AT4G02780	244	AT4G02780
4	1382449	1382791	DD4-GFP_1_IP_vs_Input_peak_3159	101	2.75257	12.6881	10.1829	216	4	1382553	1384241	-:ID=AT4G03113;Note=protein_coding_gene;Name=AT4G03113	238	AT4G03113
4	1382449	1382791	DD4-GFP_1_IP_vs_Input_peak_3159	101	2.75257	12.6881	10.1829	216	4	1382438	1386985	-:ID=AT4G03115;Note=protein_coding_gene;Name=AT4G03115	342	AT4G03115
4	1391987	1392273	DD4-GFP_1_IP_vs_Input_peak_3160	97	2.76568	12.2802	9.78811	151	4	1387781	1392146	-:ID=AT4G03130;Note=protein_coding_gene;Name=AT4G03130	159	AT4G03130
4	2497698	2497913	DD4-GFP_1_IP_vs_Input_peak_3175	106	2.80188	13.211	10.6897	118	4	2496144	2505535	+:ID=AT4G04920;Note=protein_coding_gene;Name=AT4G04920	215	AT4G04920
4	2525346	2525652	DD4-GFP_1_IP_vs_Input_peak_3176	231	3.79521	26.107	23.1156	155	4	2522034	2526780	-:ID=AT4G04955;Note=protein_coding_gene;Name=AT4G04955	306	AT4G04955
4	2717983	2718204	DD4-GFP_1_IP_vs_Input_peak_3185	59	2.01038	8.23557	5.93077	98	4	2716670	2720308	+:ID=AT4G05320;Note=protein_coding_gene;Name=AT4G05320	221	AT4G05320
4	5341076	5341311	DD4-GFP_1_IP_vs_Input_peak_3274	56	2.42889	7.91815	5.6323	93	4	5339086	5342709	-:ID=AT4G08410;Note=protein_coding_gene;Name=AT4G08410	235	AT4G08410
4	5640333	5640956	DD4-GFP_1_IP_vs_Input_peak_3279	124	3.02952	15.0166	12.4476	267	4	5636489	5642136	-:ID=AT4G08850;Note=protein_coding_gene;Name=AT4G08850	623	AT4G08850
4	6026887	6027185	DD4-GFP_1_IP_vs_Input_peak_3297	173	3.53077	20.083	17.387	147	4	6024896	6028555	-:ID=AT4G09520;Note=protein_coding_gene;Name=AT4G09520	298	AT4G09520
4	6224038	6224288	DD4-GFP_1_IP_vs_Input_peak_3301	106	2.73042	13.1834	10.6631	92	4	6221664	6225634	-:ID=AT4G09900;Note=protein_coding_gene;Name=AT4G09900	250	AT4G09900
4	6224038	6224288	DD4-GFP_1_IP_vs_Input_peak_3301	106	2.73042	13.1834	10.6631	92	4	6223191	6225905	+:ID=AT4G09920;Note=protein_coding_gene;Name=AT4G09920	250	AT4G09920
4	6346273	6346466	DD4-GFP_1_IP_vs_Input_peak_3302	63	2.29923	8.73524	6.39971	105	4	6344963	6349276	+:ID=AT4G10180;Note=protein_coding_gene;Name=AT4G10180	193	AT4G10180
4	6862440	6862868	DD4-GFP_1_IP_vs_Input_peak_3311	37	2.1107	5.89782	3.78594	141	4	6862597	6866116	+:ID=AT4G11280;Note=protein_coding_gene;Name=AT4G11280	271	AT4G11280
4	6863927	6864246	DD4-GFP_1_IP_vs_Input_peak_3312	31	1.96013	5.21711	3.18189	171	4	6862597	6866116	+:ID=AT4G11280;Note=protein_coding_gene;Name=AT4G11280	319	AT4G11280
4	6961673	6962183	DD4-GFP_1_IP_vs_Input_peak_3316	46	2.11375	6.81138	4.61164	404	4	6958681	6963546	-:ID=AT4G11450;Note=protein_coding_gene;Name=AT4G11450	510	AT4G11450
4	7189894	7190089	DD4-GFP_1_IP_vs_Input_peak_3322	51	2.09268	7.44833	5.19876	115	4	7186096	7191375	-:ID=AT4G11990;Note=protein_coding_gene;Name=AT4G11990	195	AT4G11990
4	7369583	7369815	DD4-GFP_1_IP_vs_Input_peak_3327	56	2.3011	7.9126	5.62863	131	4	7365257	7370230	-:ID=AT4G12430;Note=protein_coding_gene;Name=AT4G12430	232	AT4G12430
4	7369583	7369815	DD4-GFP_1_IP_vs_Input_peak_3327	56	2.3011	7.9126	5.62863	131	4	7365257	7370230	-:ID=AT4G12432;Note=protein_coding_gene;Name=AT4G12432	232	AT4G12432
4	7418247	7418474	DD4-GFP_1_IP_vs_Input_peak_3329	21	1.85214	4.01097	2.15399	47	4	7417236	7419303	-:ID=AT4G12510;Note=protein_coding_gene;Name=AT4G12510	227	AT4G12510
4	7589849	7590083	DD4-GFP_1_IP_vs_Input_peak_3333	46	1.99032	6.85515	4.65216	82	4	7589395	7592602	-:ID=AT4G12980;Note=protein_coding_gene;Name=AT4G12980	234	AT4G12980
4	7663371	7663746	DD4-GFP_1_IP_vs_Input_peak_3334	24	1.84009	4.37277	2.45706	147	4	7662371	7664677	-:ID=AT4G13195;Note=protein_coding_gene;Name=AT4G13195	375	AT4G13195
4	7675200	7675510	DD4-GFP_1_IP_vs_Input_peak_3335	45	2.11686	6.73206	4.53895	133	4	7674288	7676813	-:ID=AT4G13220;Note=protein_coding_gene;Name=AT4G13220	310	AT4G13220
4	8344259	8344488	DD4-GFP_1_IP_vs_Input_peak_3358	60	2.2415	8.32443	6.01386	84	4	8343476	8345383	-:ID=AT4G14530;Note=protein_coding_gene;Name=AT4G14530	229	AT4G14530
4	8344259	8344488	DD4-GFP_1_IP_vs_Input_peak_3358	60	2.2415	8.32443	6.01386	84	4	8343116	8345218	+:ID=AT4G14540;Note=protein_coding_gene;Name=AT4G14540	229	AT4G14540
4	8907659	8907995	DD4-GFP_1_IP_vs_Input_peak_3375	166	3.49498	19.3563	16.6858	190	4	8907564	8910908	+:ID=AT4G15610;Note=protein_coding_gene;Name=AT4G15610	336	AT4G15610
4	9147245	9147583	DD4-GFP_1_IP_vs_Input_peak_3382	232	4.09549	26.2125	23.2186	149	4	9146559	9153292	+:ID=AT4G16150;Note=protein_coding_gene;Name=AT4G16150	338	AT4G16150
4	9251375	9251570	DD4-GFP_1_IP_vs_Input_peak_3383	64	2.35373	8.74591	6.40979	101	4	9247302	9251591	-:ID=AT4G16370;Note=protein_coding_gene;Name=AT4G16370	195	AT4G16370
4	9253712	9254358	DD4-GFP_1_IP_vs_Input_peak_3385	256	3.93641	28.8842	25.6689	235	4	9253055	9256219	+:ID=AT4G16380;Note=protein_coding_gene;Name=AT4G16380	646	AT4G16380
4	9278373	9278585	DD4-GFP_1_IP_vs_Input_peak_3386	54	2.2518	7.71305	5.4429	52	4	9278520	9280854	+:ID=AT4G16450;Note=protein_coding_gene;Name=AT4G16450	65	AT4G16450
4	9308779	9308990	DD4-GFP_1_IP_vs_Input_peak_3390	35	1.92547	5.64669	3.56025	73	4	9306663	9309962	-:ID=AT4G16520;Note=protein_coding_gene;Name=AT4G16520	211	AT4G16520
4	9331625	9332122	DD4-GFP_1_IP_vs_Input_peak_3392	41	2.0801	6.30253	4.14992	456	4	9329657	9333023	-:ID=AT4G16563;Note=protein_coding_gene;Name=AT4G16563	497	AT4G16563
4	9332506	9333210	DD4-GFP_1_IP_vs_Input_peak_3393	116	2.859	14.1502	11.6025	591	4	9329657	9333023	-:ID=AT4G16563;Note=protein_coding_gene;Name=AT4G16563	517	AT4G16563
4	9347539	9348049	DD4-GFP_1_IP_vs_Input_peak_3396	132	3.08633	15.812	13.2254	355	4	9343650	9349221	+:ID=AT4G16590;Note=protein_coding_gene;Name=AT4G16590	510	AT4G16590
4	9969025	9969236	DD4-GFP_1_IP_vs_Input_peak_3431	100	2.76149	12.5852	10.0834	125	4	9966990	9970732	-:ID=AT4G17950;Note=protein_coding_gene;Name=AT4G17950	211	AT4G17950
4	9994130	9994620	DD4-GFP_1_IP_vs_Input_peak_3432	96	2.58863	12.0951	9.6087	236	4	9991012	9995920	-:ID=AT4G18010;Note=protein_coding_gene;Name=AT4G18010	490	AT4G18010
4	9994862	9995213	DD4-GFP_1_IP_vs_Input_peak_3433	70	2.57389	9.46657	7.08878	236	4	9991012	9995920	-:ID=AT4G18010;Note=protein_coding_gene;Name=AT4G18010	351	AT4G18010
4	10247807	10248023	DD4-GFP_1_IP_vs_Input_peak_3438	30	1.92086	5.06558	3.05081	176	4	10239881	10248872	-:ID=AT4G18600;Note=protein_coding_gene;Name=AT4G18600	216	AT4G18600
4	10295153	10295460	DD4-GFP_1_IP_vs_Input_peak_3443	98	2.79307	12.2975	9.80496	124	4	10294773	10301228	+:ID=AT4G18710;Note=protein_coding_gene;Name=AT4G18710	307	AT4G18710
4	10296125	10296417	DD4-GFP_1_IP_vs_Input_peak_3444	108	2.57018	13.4226	10.8957	116	4	10294773	10301228	+:ID=AT4G18710;Note=protein_coding_gene;Name=AT4G18710	292	AT4G18710
4	10349478	10349804	DD4-GFP_1_IP_vs_Input_peak_3447	68	2.32977	9.19618	6.8322	141	4	10347582	10351062	-:ID=AT4G18880;Note=protein_coding_gene;Name=AT4G18880	326	AT4G18880
4	10350006	10350229	DD4-GFP_1_IP_vs_Input_peak_3448	44	2.1201	6.65282	4.46799	128	4	10347582	10351062	-:ID=AT4G18880;Note=protein_coding_gene;Name=AT4G18880	223	AT4G18880
4	10355552	10355890	DD4-GFP_1_IP_vs_Input_peak_3450	166	3.42895	19.3526	16.6822	202	4	10354965	10359078	+:ID=AT4G18900;Note=protein_coding_gene;Name=AT4G18900	338	AT4G18900
4	10370274	10370491	DD4-GFP_1_IP_vs_Input_peak_3451	29	1.92009	4.98231	2.9783	44	4	10369204	10372045	+:ID=AT4G18930;Note=protein_coding_gene;Name=AT4G18930	217	AT4G18930
4	10469313	10469514	DD4-GFP_1_IP_vs_Input_peak_3458	41	2.03393	6.28546	4.1348	131	4	10466477	10470592	-:ID=AT4G19130;Note=protein_coding_gene;Name=AT4G19130	201	AT4G19130
4	10469313	10469514	DD4-GFP_1_IP_vs_Input_peak_3458	41	2.03393	6.28546	4.1348	131	4	10468164	10471390	+:ID=AT4G19140;Note=protein_coding_gene;Name=AT4G19140	201	AT4G19140
4	10724740	10724969	DD4-GFP_1_IP_vs_Input_peak_3481	93	2.53007	11.782	9.3066	87	4	10723355	10729768	+:ID=AT4G19710;Note=protein_coding_gene;Name=AT4G19710	229	AT4G19710
4	10840987	10841186	DD4-GFP_1_IP_vs_Input_peak_3483	41	2.16245	6.292	4.14069	89	4	10840974	10842596	-:ID=AT4G20006;Note=protein_coding_gene;Name=AT4G20006	199	AT4G20006
4	10841520	10842047	DD4-GFP_1_IP_vs_Input_peak_3484	114	2.96508	13.9994	11.4561	224	4	10840974	10842596	-:ID=AT4G20006;Note=protein_coding_gene;Name=AT4G20006	527	AT4G20006
4	10840336	10840614	DD4-GFP_1_IP_vs_Input_peak_3482	59	2.35229	8.23651	5.93127	114	4	10840483	10844124	+:ID=AT4G20010;Note=protein_coding_gene;Name=AT4G20010	131	AT4G20010
4	10840987	10841186	DD4-GFP_1_IP_vs_Input_peak_3483	41	2.16245	6.292	4.14069	89	4	10840483	10844124	+:ID=AT4G20010;Note=protein_coding_gene;Name=AT4G20010	199	AT4G20010
4	10841520	10842047	DD4-GFP_1_IP_vs_Input_peak_3484	114	2.96508	13.9994	11.4561	224	4	10840483	10844124	+:ID=AT4G20010;Note=protein_coding_gene;Name=AT4G20010	527	AT4G20010
4	11321906	11322099	DD4-GFP_1_IP_vs_Input_peak_3544	36	1.95994	5.71335	3.62048	31	4	11319139	11323179	-:ID=AT4G21230;Note=protein_coding_gene;Name=AT4G21230	193	AT4G21230
4	11321906	11322099	DD4-GFP_1_IP_vs_Input_peak_3544	36	1.95994	5.71335	3.62048	31	4	11320911	11323664	+:ID=AT4G21240;Note=protein_coding_gene;Name=AT4G21240	193	AT4G21240
4	11782595	11782857	DD4-GFP_1_IP_vs_Input_peak_3564	47	1.98983	6.9369	4.72709	141	4	11778763	11784180	-:ID=AT4G22285;Note=protein_coding_gene;Name=AT4G22285	262	AT4G22285
4	11797395	11797657	DD4-GFP_1_IP_vs_Input_peak_3566	49	2.20551	7.19331	4.96208	131	4	11796067	11799856	+:ID=AT4G22330;Note=protein_coding_gene;Name=AT4G22330	262	AT4G22330
4	11895754	11896048	DD4-GFP_1_IP_vs_Input_peak_3568	31	1.99273	5.14805	3.12356	167	4	11893499	11897980	-:ID=AT4G22590;Note=protein_coding_gene;Name=AT4G22590	294	AT4G22590
4	11896449	11896704	DD4-GFP_1_IP_vs_Input_peak_3569	45	2.19573	6.69796	4.51018	167	4	11893499	11897980	-:ID=AT4G22590;Note=protein_coding_gene;Name=AT4G22590	255	AT4G22590
4	11896956	11898036	DD4-GFP_1_IP_vs_Input_peak_3570	119	2.92775	14.4761	11.9205	818	4	11893499	11897980	-:ID=AT4G22590;Note=protein_coding_gene;Name=AT4G22590	1024	AT4G22590
4	11895754	11896048	DD4-GFP_1_IP_vs_Input_peak_3568	31	1.99273	5.14805	3.12356	167	4	11893499	11897980	-:ID=AT4G22592;Note=protein_coding_gene;Name=AT4G22592	294	AT4G22592
4	11896449	11896704	DD4-GFP_1_IP_vs_Input_peak_3569	45	2.19573	6.69796	4.51018	167	4	11893499	11897980	-:ID=AT4G22592;Note=protein_coding_gene;Name=AT4G22592	255	AT4G22592
4	11896956	11898036	DD4-GFP_1_IP_vs_Input_peak_3570	119	2.92775	14.4761	11.9205	818	4	11893499	11897980	-:ID=AT4G22592;Note=protein_coding_gene;Name=AT4G22592	1024	AT4G22592
4	11997145	11997342	DD4-GFP_1_IP_vs_Input_peak_3576	41	2.11097	6.29703	4.14546	117	4	11995893	12001631	+:ID=AT4G22860;Note=protein_coding_gene;Name=AT4G22860	197	AT4G22860
4	12108554	12108758	DD4-GFP_1_IP_vs_Input_peak_3584	51	2.31644	7.40326	5.15642	92	4	12108570	12110234	-:ID=AT4G23103;Note=protein_coding_gene;Name=AT4G23103	188	AT4G23103
4	12394053	12394287	DD4-GFP_1_IP_vs_Input_peak_3597	36	2.07225	5.77759	3.67871	50	4	12392370	12395482	-:ID=AT4G23810;Note=protein_coding_gene;Name=AT4G23810	234	AT4G23810
4	12450197	12450430	DD4-GFP_1_IP_vs_Input_peak_3600	32	1.88989	5.25682	3.21714	152	4	12449698	12455267	+:ID=AT4G23980;Note=protein_coding_gene;Name=AT4G23980	233	AT4G23980
4	12536755	12537228	DD4-GFP_1_IP_vs_Input_peak_3610	263	4.02001	29.5878	26.3115	346	4	12534472	12539387	+:ID=AT4G24150;Note=protein_coding_gene;Name=AT4G24150	473	AT4G24150
4	12589678	12590038	DD4-GFP_1_IP_vs_Input_peak_3612	52	2.12602	7.49549	5.24196	290	4	12588488	12593630	+:ID=AT4G24280;Note=protein_coding_gene;Name=AT4G24280	360	AT4G24280
4	12726916	12727276	DD4-GFP_1_IP_vs_Input_peak_3613	237	3.87582	26.7607	23.7407	226	4	12724743	12727137	-:ID=AT4G24660;Note=protein_coding_gene;Name=AT4G24660	221	AT4G24660
4	12864431	12864876	DD4-GFP_1_IP_vs_Input_peak_3614	33	2.00187	5.46163	3.39869	147	4	12863114	12866827	+:ID=AT4G25030;Note=protein_coding_gene;Name=AT4G25030	445	AT4G25030
4	13002701	13002960	DD4-GFP_1_IP_vs_Input_peak_3619	85	2.56012	10.9958	8.55001	120	4	13001198	13003370	-:ID=AT4G25433;Note=protein_coding_gene;Name=AT4G25433	259	AT4G25433
4	13016248	13016542	DD4-GFP_1_IP_vs_Input_peak_3620	61	2.25581	8.42648	6.10911	128	4	13015277	13017720	-:ID=AT4G25470;Note=protein_coding_gene;Name=AT4G25470	294	AT4G25470
4	13017716	13018205	DD4-GFP_1_IP_vs_Input_peak_3621	535	5.83961	58.0103	53.5527	193	4	13015277	13017720	-:ID=AT4G25470;Note=protein_coding_gene;Name=AT4G25470	4	AT4G25470
4	13120677	13120891	DD4-GFP_1_IP_vs_Input_peak_3631	135	3.10345	16.1346	13.5413	109	4	13117525	13121618	-:ID=AT4G25770;Note=protein_coding_gene;Name=AT4G25770	214	AT4G25770
4	13120677	13120891	DD4-GFP_1_IP_vs_Input_peak_3631	135	3.10345	16.1346	13.5413	109	4	13119568	13121955	+:ID=AT4G25780;Note=protein_coding_gene;Name=AT4G25780	214	AT4G25780
4	13221920	13222273	DD4-GFP_1_IP_vs_Input_peak_3636	29	1.91649	4.96118	2.96132	241	4	13219961	13223784	-:ID=AT4G26080;Note=protein_coding_gene;Name=AT4G26080	353	AT4G26080
4	13223592	13223914	DD4-GFP_1_IP_vs_Input_peak_3637	26	1.87288	4.63167	2.67744	27	4	13219961	13223784	-:ID=AT4G26080;Note=protein_coding_gene;Name=AT4G26080	192	AT4G26080
4	13223592	13223914	DD4-GFP_1_IP_vs_Input_peak_3637	26	1.87288	4.63167	2.67744	27	4	13222838	13227872	+:ID=AT4G26090;Note=protein_coding_gene;Name=AT4G26090	322	AT4G26090
4	13242158	13242414	DD4-GFP_1_IP_vs_Input_peak_3638	27	1.91996	4.66627	2.707	214	4	13239979	13242783	-:ID=AT4G26130;Note=protein_coding_gene;Name=AT4G26130	256	AT4G26130
4	13346450	13346712	DD4-GFP_1_IP_vs_Input_peak_3643	92	2.56332	11.7519	9.2777	52	4	13344808	13348097	-:ID=AT4G26400;Note=protein_coding_gene;Name=AT4G26400	262	AT4G26400
4	13346450	13346712	DD4-GFP_1_IP_vs_Input_peak_3643	92	2.56332	11.7519	9.2777	52	4	13345154	13349016	+:ID=AT4G26410;Note=protein_coding_gene;Name=AT4G26410	262	AT4G26410
4	13672401	13672963	DD4-GFP_1_IP_vs_Input_peak_3657	252	3.81757	28.3938	25.2407	222	4	13669308	13673848	-:ID=AT4G27300;Note=protein_coding_gene;Name=AT4G27300	562	AT4G27300
4	13709113	13709937	DD4-GFP_1_IP_vs_Input_peak_3660	64	2.29279	8.80795	6.46489	97	4	13707240	13710649	-:ID=AT4G27410;Note=protein_coding_gene;Name=AT4G27410	824	AT4G27410
4	13710230	13710714	DD4-GFP_1_IP_vs_Input_peak_3661	145	3.2711	17.1182	14.5037	369	4	13707240	13710649	-:ID=AT4G27410;Note=protein_coding_gene;Name=AT4G27410	419	AT4G27410
4	13742069	13742447	DD4-GFP_1_IP_vs_Input_peak_3662	81	2.50505	10.5995	8.16929	240	4	13741610	13746211	+:ID=AT4G27500;Note=protein_coding_gene;Name=AT4G27500	378	AT4G27500
4	13812758	13813305	DD4-GFP_1_IP_vs_Input_peak_3666	110	2.65984	13.5825	11.0504	105	4	13811544	13813516	+:ID=AT4G27657;Note=protein_coding_gene;Name=AT4G27657	547	AT4G27657
4	13838329	13838523	DD4-GFP_1_IP_vs_Input_peak_3670	38	2.0427	5.97625	3.85461	41	4	13838515	13841489	+:ID=AT4G27745;Note=protein_coding_gene;Name=AT4G27745	8	AT4G27745
4	13866280	13866504	DD4-GFP_1_IP_vs_Input_peak_3671	36	2.04611	5.7203	3.62618	149	4	13865045	13867787	-:ID=AT4G27840;Note=protein_coding_gene;Name=AT4G27840	224	AT4G27840
4	13877969	13878240	DD4-GFP_1_IP_vs_Input_peak_3672	106	2.79497	13.1611	10.6413	148	4	13877423	13882882	+:ID=AT4G27870;Note=protein_coding_gene;Name=AT4G27870	271	AT4G27870
4	13878613	13879050	DD4-GFP_1_IP_vs_Input_peak_3673	58	2.29923	8.13937	5.84002	296	4	13877423	13882882	+:ID=AT4G27870;Note=protein_coding_gene;Name=AT4G27870	437	AT4G27870
4	13959327	13959585	DD4-GFP_1_IP_vs_Input_peak_3678	34	1.92842	5.50795	3.43937	114	4	13948603	13959340	-:ID=AT4G28080;Note=protein_coding_gene;Name=AT4G28080	13	AT4G28080
4	14091238	14091618	DD4-GFP_1_IP_vs_Input_peak_3681	397	4.82922	43.7918	39.7159	205	4	14090489	14096276	-:ID=AT4G28530;Note=protein_coding_gene;Name=AT4G28530	380	AT4G28530
4	14257851	14258057	DD4-GFP_1_IP_vs_Input_peak_3691	56	2.28311	7.91595	5.63184	101	4	14256333	14259235	-:ID=AT4G28890;Note=protein_coding_gene;Name=AT4G28890	206	AT4G28890
4	14317111	14317396	DD4-GFP_1_IP_vs_Input_peak_3693	66	2.33362	8.97875	6.62709	111	4	14314818	14318379	-:ID=AT4G29050;Note=protein_coding_gene;Name=AT4G29050	285	AT4G29050
4	14317111	14317396	DD4-GFP_1_IP_vs_Input_peak_3693	66	2.33362	8.97875	6.62709	111	4	14315756	14321567	+:ID=AT4G29060;Note=protein_coding_gene;Name=AT4G29060	285	AT4G29060
4	14440327	14440633	DD4-GFP_1_IP_vs_Input_peak_3701	26	1.84692	4.62379	2.67039	242	4	14437561	14441223	-:ID=AT4G29310;Note=protein_coding_gene;Name=AT4G29310	306	AT4G29310
4	14545620	14546187	DD4-GFP_1_IP_vs_Input_peak_3702	168	3.39349	19.5485	16.8711	398	4	14543457	14546638	-:ID=AT4G29700;Note=protein_coding_gene;Name=AT4G29700	567	AT4G29700
4	14655370	14655571	DD4-GFP_1_IP_vs_Input_peak_3713	42	2.12957	6.40916	4.24575	110	4	14655545	14660573	+:ID=AT4G29950;Note=protein_coding_gene;Name=AT4G29950	26	AT4G29950
4	14656953	14657198	DD4-GFP_1_IP_vs_Input_peak_3714	128	3.00382	15.4063	12.8288	137	4	14655545	14660573	+:ID=AT4G29950;Note=protein_coding_gene;Name=AT4G29950	245	AT4G29950
4	14701620	14702088	DD4-GFP_1_IP_vs_Input_peak_3715	108	2.96275	13.4234	10.8965	86	4	14699737	14702099	-:ID=AT4G30074;Note=protein_coding_gene;Name=AT4G30074	468	AT4G30074
4	14708391	14708787	DD4-GFP_1_IP_vs_Input_peak_3717	404	5.20617	44.5372	40.4378	159	4	14708712	14713112	-:ID=AT4G30090;Note=protein_coding_gene;Name=AT4G30090	75	AT4G30090
4	14733988	14734369	DD4-GFP_1_IP_vs_Input_peak_3718	39	2.09578	6.10767	3.97403	80	4	14733319	14737978	+:ID=AT4G30130;Note=protein_coding_gene;Name=AT4G30130	381	AT4G30130
4	14846791	14847037	DD4-GFP_1_IP_vs_Input_peak_3729	50	2.14846	7.2453	5.00975	153	4	14846240	14851143	+:ID=AT4G30350;Note=protein_coding_gene;Name=AT4G30350	246	AT4G30350
4	14847531	14847824	DD4-GFP_1_IP_vs_Input_peak_3730	58	2.32593	8.19217	5.89004	122	4	14846240	14851143	+:ID=AT4G30350;Note=protein_coding_gene;Name=AT4G30350	293	AT4G30350
4	14863087	14863372	DD4-GFP_1_IP_vs_Input_peak_3732	20	1.69848	3.90534	2.06611	51	4	14862009	14864685	-:ID=AT4G30390;Note=protein_coding_gene;Name=AT4G30390	285	AT4G30390
4	14902442	14902907	DD4-GFP_1_IP_vs_Input_peak_3734	54	2.12878	7.7169	5.44647	316	4	14899034	14903644	-:ID=AT4G30490;Note=protein_coding_gene;Name=AT4G30490	465	AT4G30490
4	14903217	14903484	DD4-GFP_1_IP_vs_Input_peak_3735	64	2.30838	8.80014	6.45784	106	4	14899034	14903644	-:ID=AT4G30490;Note=protein_coding_gene;Name=AT4G30490	267	AT4G30490
4	14902442	14902907	DD4-GFP_1_IP_vs_Input_peak_3734	54	2.12878	7.7169	5.44647	316	4	14901987	14904917	+:ID=AT4G30500;Note=protein_coding_gene;Name=AT4G30500	465	AT4G30500
4	14903217	14903484	DD4-GFP_1_IP_vs_Input_peak_3735	64	2.30838	8.80014	6.45784	106	4	14901987	14904917	+:ID=AT4G30500;Note=protein_coding_gene;Name=AT4G30500	267	AT4G30500
4	14920229	14920480	DD4-GFP_1_IP_vs_Input_peak_3736	34	2.08298	5.54934	3.47606	96	4	14919034	14922494	+:ID=AT4G30530;Note=protein_coding_gene;Name=AT4G30530	251	AT4G30530
4	14943876	14944264	DD4-GFP_1_IP_vs_Input_peak_3737	89	2.69303	11.4595	8.99642	132	4	14942629	14948605	+:ID=AT4G30610;Note=protein_coding_gene;Name=AT4G30610	388	AT4G30610
4	15273250	15273617	DD4-GFP_1_IP_vs_Input_peak_3745	126	2.91106	15.2618	12.6868	157	4	15273471	15276810	-:ID=AT4G31500;Note=protein_coding_gene;Name=AT4G31500	146	AT4G31500
4	15290568	15290772	DD4-GFP_1_IP_vs_Input_peak_3747	37	1.99079	5.82812	3.72322	91	4	15289947	15293039	-:ID=AT4G31550;Note=protein_coding_gene;Name=AT4G31550	204	AT4G31550
4	15291947	15292183	DD4-GFP_1_IP_vs_Input_peak_3748	24	1.81204	4.41564	2.49399	45	4	15289947	15293039	-:ID=AT4G31550;Note=protein_coding_gene;Name=AT4G31550	236	AT4G31550
4	15292367	15292603	DD4-GFP_1_IP_vs_Input_peak_3749	52	2.19526	7.45336	5.20256	168	4	15289947	15293039	-:ID=AT4G31550;Note=protein_coding_gene;Name=AT4G31550	236	AT4G31550
4	15401324	15401593	DD4-GFP_1_IP_vs_Input_peak_3755	122	2.82762	14.782	12.2184	116	4	15400604	15402647	-:ID=AT4G31830;Note=protein_coding_gene;Name=AT4G31830	269	AT4G31830
4	15401324	15401593	DD4-GFP_1_IP_vs_Input_peak_3755	122	2.82762	14.782	12.2184	116	4	15400140	15402617	+:ID=AT4G31840;Note=protein_coding_gene;Name=AT4G31840	269	AT4G31840
4	15401324	15401593	DD4-GFP_1_IP_vs_Input_peak_3755	122	2.82762	14.782	12.2184	116	4	15401520	15406493	+:ID=AT4G31850;Note=protein_coding_gene;Name=AT4G31850	73	AT4G31850
4	15426724	15427191	DD4-GFP_1_IP_vs_Input_peak_3757	73	2.51753	9.69499	7.30528	88	4	15425886	15430613	-:ID=AT4G31890;Note=protein_coding_gene;Name=AT4G31890	467	AT4G31890
4	15459432	15459842	DD4-GFP_1_IP_vs_Input_peak_3758	40	2.08263	6.22222	4.077	332	4	15459107	15461281	-:ID=AT4G31960;Note=protein_coding_gene;Name=AT4G31960	410	AT4G31960
4	15527723	15527965	DD4-GFP_1_IP_vs_Input_peak_3763	141	3.07933	16.7497	14.1423	124	4	15526113	15529379	-:ID=AT4G32150;Note=protein_coding_gene;Name=AT4G32150	242	AT4G32150
4	15527723	15527965	DD4-GFP_1_IP_vs_Input_peak_3763	141	3.07933	16.7497	14.1423	124	4	15527305	15533100	+:ID=AT4G32160;Note=protein_coding_gene;Name=AT4G32160	242	AT4G32160
4	15556671	15556921	DD4-GFP_1_IP_vs_Input_peak_3765	34	1.96	5.54812	3.47488	184	4	15556415	15559625	-:ID=AT4G32210;Note=protein_coding_gene;Name=AT4G32210	250	AT4G32210
4	15598119	15598494	DD4-GFP_1_IP_vs_Input_peak_3766	135	3.11015	16.1832	13.5883	234	4	15597975	15602595	+:ID=AT4G32300;Note=protein_coding_gene;Name=AT4G32300	375	AT4G32300
4	15599297	15599838	DD4-GFP_1_IP_vs_Input_peak_3767	234	3.62409	26.417	23.4119	189	4	15597975	15602595	+:ID=AT4G32300;Note=protein_coding_gene;Name=AT4G32300	541	AT4G32300
4	15676133	15676631	DD4-GFP_1_IP_vs_Input_peak_3770	208	3.62839	23.7385	20.8469	136	4	15674904	15677973	+:ID=AT4G32480;Note=protein_coding_gene;Name=AT4G32480	498	AT4G32480
4	15730184	15730499	DD4-GFP_1_IP_vs_Input_peak_3772	157	3.1805	18.3465	15.7039	157	4	15728143	15731856	-:ID=AT4G32610;Note=protein_coding_gene;Name=AT4G32610	315	AT4G32610
4	15730184	15730499	DD4-GFP_1_IP_vs_Input_peak_3772	157	3.1805	18.3465	15.7039	157	4	15730008	15737272	+:ID=AT4G32620;Note=protein_coding_gene;Name=AT4G32620	315	AT4G32620
4	15897914	15898191	DD4-GFP_1_IP_vs_Input_peak_3777	30	1.88735	5.09043	3.07341	97	4	15897198	15898928	-:ID=AT4G32924;Note=protein_coding_gene;Name=AT4G32924	277	AT4G32924
4	15897914	15898191	DD4-GFP_1_IP_vs_Input_peak_3777	30	1.88735	5.09043	3.07341	97	4	15897335	15900289	+:ID=AT4G32930;Note=protein_coding_gene;Name=AT4G32930	277	AT4G32930
4	15947012	15947382	DD4-GFP_1_IP_vs_Input_peak_3782	250	3.92111	28.2111	25.0855	208	4	15944322	15948526	-:ID=AT4G33050;Note=protein_coding_gene;Name=AT4G33050	370	AT4G33050
4	15947012	15947382	DD4-GFP_1_IP_vs_Input_peak_3782	250	3.92111	28.2111	25.0855	208	4	15946990	15952223	+:ID=AT4G33060;Note=protein_coding_gene;Name=AT4G33060	370	AT4G33060
4	15993645	15994117	DD4-GFP_1_IP_vs_Input_peak_3786	67	2.315	9.08849	6.73059	364	4	15992589	15995655	+:ID=AT4G33160;Note=protein_coding_gene;Name=AT4G33160	472	AT4G33160
4	16154692	16154889	DD4-GFP_1_IP_vs_Input_peak_3790	52	2.22221	7.52077	5.26452	117	4	16152926	16156222	-:ID=AT4G33625;Note=protein_coding_gene;Name=AT4G33625	197	AT4G33625
4	16154692	16154889	DD4-GFP_1_IP_vs_Input_peak_3790	52	2.22221	7.52077	5.26452	117	4	16154003	16159578	+:ID=AT4G33630;Note=protein_coding_gene;Name=AT4G33630	197	AT4G33630
4	16357370	16357771	DD4-GFP_1_IP_vs_Input_peak_3798	39	2.06223	6.09665	3.96404	298	4	16356139	16359555	+:ID=AT4G34160;Note=protein_coding_gene;Name=AT4G34160	401	AT4G34160
4	16359380	16359944	DD4-GFP_1_IP_vs_Input_peak_3799	33	1.99499	5.42134	3.36243	106	4	16356139	16359555	+:ID=AT4G34160;Note=protein_coding_gene;Name=AT4G34160	175	AT4G34160
4	16582870	16583145	DD4-GFP_1_IP_vs_Input_peak_3814	48	2.23364	7.03298	4.81574	134	4	16582183	16584379	-:ID=AT4G34760;Note=protein_coding_gene;Name=AT4G34760	275	AT4G34760
4	16839516	16839784	DD4-GFP_1_IP_vs_Input_peak_3827	41	2.06256	6.28662	4.13584	159	4	16835986	16840875	-:ID=AT4G35440;Note=protein_coding_gene;Name=AT4G35440	268	AT4G35440
4	16839516	16839784	DD4-GFP_1_IP_vs_Input_peak_3827	41	2.06256	6.28662	4.13584	159	4	16838032	16842077	+:ID=AT4G35450;Note=protein_coding_gene;Name=AT4G35450	268	AT4G35450
4	16855171	16855378	DD4-GFP_1_IP_vs_Input_peak_3828	43	2.16043	6.49007	4.31971	101	4	16854402	16856674	+:ID=AT4G35490;Note=protein_coding_gene;Name=AT4G35490	207	AT4G35490
4	16860288	16860498	DD4-GFP_1_IP_vs_Input_peak_3829	29	1.98021	4.90786	2.91426	90	4	16860452	16863872	-:ID=AT4G35510;Note=protein_coding_gene;Name=AT4G35510	46	AT4G35510
4	16862270	16862492	DD4-GFP_1_IP_vs_Input_peak_3830	53	2.3365	7.6431	5.37774	99	4	16860452	16863872	-:ID=AT4G35510;Note=protein_coding_gene;Name=AT4G35510	222	AT4G35510
4	16877095	16877431	DD4-GFP_1_IP_vs_Input_peak_3831	152	3.22276	17.8357	15.2051	149	4	16875521	16878806	-:ID=AT4G35550;Note=protein_coding_gene;Name=AT4G35550	336	AT4G35550
4	16895766	16895980	DD4-GFP_1_IP_vs_Input_peak_3834	110	2.84765	13.5399	11.0089	93	4	16894702	16898876	+:ID=AT4G35600;Note=protein_coding_gene;Name=AT4G35600	214	AT4G35600
4	16941875	16942193	DD4-GFP_1_IP_vs_Input_peak_3835	75	2.45614	9.97373	7.57124	77	4	16940507	16943362	-:ID=AT4G35750;Note=protein_coding_gene;Name=AT4G35750	318	AT4G35750
4	17289952	17290234	DD4-GFP_1_IP_vs_Input_peak_3857	62	2.30401	8.5299	6.20638	127	4	17287499	17291090	-:ID=AT4G36670;Note=protein_coding_gene;Name=AT4G36670	282	AT4G36670
4	17342596	17342984	DD4-GFP_1_IP_vs_Input_peak_3862	68	2.43052	9.26039	6.89253	93	4	17340950	17344259	-:ID=AT4G36800;Note=protein_coding_gene;Name=AT4G36800	388	AT4G36800
4	17342596	17342984	DD4-GFP_1_IP_vs_Input_peak_3862	68	2.43052	9.26039	6.89253	93	4	17341874	17344865	+:ID=AT4G36810;Note=protein_coding_gene;Name=AT4G36810	388	AT4G36810
4	17616706	17616944	DD4-GFP_1_IP_vs_Input_peak_3884	54	2.21228	7.67612	5.40851	147	4	17608378	17617276	-:ID=AT4G37460;Note=protein_coding_gene;Name=AT4G37460	238	AT4G37460
4	17616706	17616944	DD4-GFP_1_IP_vs_Input_peak_3884	54	2.21228	7.67612	5.40851	147	4	17616659	17619973	-:ID=AT4G37470;Note=protein_coding_gene;Name=AT4G37470	238	AT4G37470
4	17618590	17619115	DD4-GFP_1_IP_vs_Input_peak_3885	75	2.45135	9.93992	7.53917	336	4	17616659	17619973	-:ID=AT4G37470;Note=protein_coding_gene;Name=AT4G37470	525	AT4G37470
4	17618590	17619115	DD4-GFP_1_IP_vs_Input_peak_3885	75	2.45135	9.93992	7.53917	336	4	17617761	17621596	+:ID=AT4G37480;Note=protein_coding_gene;Name=AT4G37480	525	AT4G37480
4	17641801	17642201	DD4-GFP_1_IP_vs_Input_peak_3888	100	2.73191	12.5398	10.0392	235	4	17639533	17642165	-:ID=AT4G37540;Note=protein_coding_gene;Name=AT4G37540	364	AT4G37540
4	17641801	17642201	DD4-GFP_1_IP_vs_Input_peak_3888	100	2.73191	12.5398	10.0392	235	4	17642070	17645830	+:ID=AT4G37550;Note=protein_coding_gene;Name=AT4G37550	131	AT4G37550
4	17642937	17643586	DD4-GFP_1_IP_vs_Input_peak_3889	216	3.50355	24.6135	21.6844	514	4	17642070	17645830	+:ID=AT4G37550;Note=protein_coding_gene;Name=AT4G37550	649	AT4G37550
4	17981990	17982189	DD4-GFP_1_IP_vs_Input_peak_3907	45	2.06681	6.78517	4.58753	113	4	17980417	17982057	-:ID=AT4G38405;Note=protein_coding_gene;Name=AT4G38405	67	AT4G38405
4	18053432	18053884	DD4-GFP_1_IP_vs_Input_peak_3911	176	3.41592	20.401	17.6919	235	4	18052051	18054999	+:ID=AT4G38620;Note=protein_coding_gene;Name=AT4G38620	452	AT4G38620
4	18068410	18068640	DD4-GFP_1_IP_vs_Input_peak_3914	170	3.22828	19.7797	17.0948	123	4	18066177	18069705	-:ID=AT4G38660;Note=protein_coding_gene;Name=AT4G38660	230	AT4G38660
4	18077636	18077868	DD4-GFP_1_IP_vs_Input_peak_3915	38	2.03547	5.93164	3.8168	154	4	18076459	18078677	-:ID=AT4G38700;Note=protein_coding_gene;Name=AT4G38700	232	AT4G38700
4	18077636	18077868	DD4-GFP_1_IP_vs_Input_peak_3915	38	2.03547	5.93164	3.8168	154	4	18077790	18081583	-:ID=AT4G38710;Note=protein_coding_gene;Name=AT4G38710	78	AT4G38710
4	18125624	18125947	DD4-GFP_1_IP_vs_Input_peak_3919	116	2.82248	14.2231	11.6732	160	4	18124978	18127059	-:ID=AT4G38840;Note=protein_coding_gene;Name=AT4G38840	323	AT4G38840
4	18126912	18127225	DD4-GFP_1_IP_vs_Input_peak_3920	25	1.87675	4.50572	2.57074	219	4	18124978	18127059	-:ID=AT4G38840;Note=protein_coding_gene;Name=AT4G38840	147	AT4G38840
4	18125624	18125947	DD4-GFP_1_IP_vs_Input_peak_3919	116	2.82248	14.2231	11.6732	160	4	18124671	18126680	+:ID=AT4G38850;Note=protein_coding_gene;Name=AT4G38850	323	AT4G38850
4	18128854	18129234	DD4-GFP_1_IP_vs_Input_peak_3921	79	2.55678	10.3875	7.96654	88	4	18128768	18131060	+:ID=AT4G38860;Note=protein_coding_gene;Name=AT4G38860	380	AT4G38860
4	18206581	18206804	DD4-GFP_1_IP_vs_Input_peak_3924	60	2.28379	8.39071	6.07483	106	4	18204855	18208009	-:ID=AT4G39070;Note=protein_coding_gene;Name=AT4G39070	223	AT4G39070
4	18207148	18207383	DD4-GFP_1_IP_vs_Input_peak_3925	108	2.84205	13.325	10.8007	120	4	18204855	18208009	-:ID=AT4G39070;Note=protein_coding_gene;Name=AT4G39070	235	AT4G39070
4	18207925	18208185	DD4-GFP_1_IP_vs_Input_peak_3926	72	2.48072	9.59398	7.21006	121	4	18204855	18208009	-:ID=AT4G39070;Note=protein_coding_gene;Name=AT4G39070	84	AT4G39070
4	18207925	18208185	DD4-GFP_1_IP_vs_Input_peak_3926	72	2.48072	9.59398	7.21006	121	4	18207899	18215056	+:ID=AT4G39080;Note=protein_coding_gene;Name=AT4G39080	260	AT4G39080
4	18232014	18232216	DD4-GFP_1_IP_vs_Input_peak_3931	87	2.42485	11.2061	8.75202	81	4	18229331	18233571	-:ID=AT4G39140;Note=protein_coding_gene;Name=AT4G39140	202	AT4G39140
4	18233160	18233713	DD4-GFP_1_IP_vs_Input_peak_3932	202	3.52049	23.101	20.2445	130	4	18229331	18233571	-:ID=AT4G39140;Note=protein_coding_gene;Name=AT4G39140	411	AT4G39140
4	18510395	18510710	DD4-GFP_1_IP_vs_Input_peak_3946	232	3.75307	26.2772	23.2813	199	4	18508370	18512053	-:ID=AT4G39900;Note=protein_coding_gene;Name=AT4G39900	315	AT4G39900
4	18511155	18511578	DD4-GFP_1_IP_vs_Input_peak_3947	238	3.76785	26.9189	23.8879	155	4	18508370	18512053	-:ID=AT4G39900;Note=protein_coding_gene;Name=AT4G39900	423	AT4G39900
5	213498	213726	DD4-GFP_1_IP_vs_Input_peak_3961	34	1.99164	5.57462	3.4963	154	5	210979	214972	-:ID=AT5G01540;Note=protein_coding_gene;Name=AT5G01540	228	AT5G01540
5	266502	266784	DD4-GFP_1_IP_vs_Input_peak_3965	45	2.10885	6.77916	4.58212	141	5	266723	271983	-:ID=AT5G01720;Note=protein_coding_gene;Name=AT5G01720	61	AT5G01720
5	270464	270824	DD4-GFP_1_IP_vs_Input_peak_3966	85	2.44985	11.0081	8.5618	268	5	266723	271983	-:ID=AT5G01720;Note=protein_coding_gene;Name=AT5G01720	360	AT5G01720
5	271249	271508	DD4-GFP_1_IP_vs_Input_peak_3967	40	2.03987	6.14186	4.00413	80	5	266723	271983	-:ID=AT5G01720;Note=protein_coding_gene;Name=AT5G01720	259	AT5G01720
5	278469	278711	DD4-GFP_1_IP_vs_Input_peak_3968	40	2.03538	6.20413	4.0608	81	5	272832	279061	-:ID=AT5G01730;Note=protein_coding_gene;Name=AT5G01730	242	AT5G01730
5	308809	309035	DD4-GFP_1_IP_vs_Input_peak_3971	75	2.46758	9.91764	7.51793	123	5	305468	308908	+:ID=AT5G01800;Note=protein_coding_gene;Name=AT5G01800	99	AT5G01800
5	308809	309035	DD4-GFP_1_IP_vs_Input_peak_3971	75	2.46758	9.91764	7.51793	123	5	307934	312097	+:ID=AT5G01810;Note=protein_coding_gene;Name=AT5G01810	226	AT5G01810
5	309442	309762	DD4-GFP_1_IP_vs_Input_peak_3972	97	2.66566	12.2181	9.72794	107	5	307934	312097	+:ID=AT5G01810;Note=protein_coding_gene;Name=AT5G01810	320	AT5G01810
5	338683	338953	DD4-GFP_1_IP_vs_Input_peak_3977	30	1.96003	5.05033	3.03874	91	5	337399	340253	+:ID=AT5G01880;Note=protein_coding_gene;Name=AT5G01880	270	AT5G01880
5	472427	472812	DD4-GFP_1_IP_vs_Input_peak_3986	113	2.79847	13.8679	11.3283	229	5	470182	474284	-:ID=AT5G02290;Note=protein_coding_gene;Name=AT5G02290	385	AT5G02290
5	472427	472812	DD4-GFP_1_IP_vs_Input_peak_3986	113	2.79847	13.8679	11.3283	229	5	472779	482783	+:ID=AT5G02310;Note=protein_coding_gene;Name=AT5G02310	33	AT5G02310
5	547345	547563	DD4-GFP_1_IP_vs_Input_peak_3989	88	2.60765	11.3354	8.87644	91	5	546063	549912	+:ID=AT5G02480;Note=protein_coding_gene;Name=AT5G02480	218	AT5G02480
5	763408	763682	DD4-GFP_1_IP_vs_Input_peak_3997	38	2.03627	5.93658	3.82134	45	5	762287	763897	-:ID=AT5G03204;Note=protein_coding_gene;Name=AT5G03204	274	AT5G03204
5	763408	763682	DD4-GFP_1_IP_vs_Input_peak_3997	38	2.03627	5.93658	3.82134	45	5	762787	764821	-:ID=AT5G03210;Note=protein_coding_gene;Name=AT5G03210	274	AT5G03210
5	834360	834694	DD4-GFP_1_IP_vs_Input_peak_4004	32	1.9951	5.33511	3.28617	121	5	832104	835912	-:ID=AT5G03380;Note=protein_coding_gene;Name=AT5G03380	334	AT5G03380
5	834360	834694	DD4-GFP_1_IP_vs_Input_peak_4004	32	1.9951	5.33511	3.28617	121	5	833488	836751	+:ID=AT5G03390;Note=protein_coding_gene;Name=AT5G03390	334	AT5G03390
5	878229	878432	DD4-GFP_1_IP_vs_Input_peak_4005	15	1.60636	3.24622	1.53825	56	5	876521	879864	-:ID=AT5G03500;Note=protein_coding_gene;Name=AT5G03500	203	AT5G03500
5	878578	878827	DD4-GFP_1_IP_vs_Input_peak_4006	43	2.1363	6.5517	4.37563	124	5	876521	879864	-:ID=AT5G03500;Note=protein_coding_gene;Name=AT5G03500	249	AT5G03500
5	948050	948570	DD4-GFP_1_IP_vs_Input_peak_4009	53	2.2927	7.62181	5.35788	420	5	945646	950171	+:ID=AT5G03670;Note=protein_coding_gene;Name=AT5G03670	520	AT5G03670
5	1129694	1130004	DD4-GFP_1_IP_vs_Input_peak_4015	48	2.15606	7.08894	4.86702	142	5	1128352	1138442	+:ID=AT5G04140;Note=protein_coding_gene;Name=AT5G04140	310	AT5G04140
5	1152748	1152978	DD4-GFP_1_IP_vs_Input_peak_4016	58	2.30296	8.16382	5.86338	91	5	1152290	1155040	+:ID=AT5G04200;Note=protein_coding_gene;Name=AT5G04200	230	AT5G04200
5	1217231	1217616	DD4-GFP_1_IP_vs_Input_peak_4017	81	2.50887	10.6271	8.19532	260	5	1216131	1218606	-:ID=AT5G04340;Note=protein_coding_gene;Name=AT5G04340	385	AT5G04340
5	1279560	1279778	DD4-GFP_1_IP_vs_Input_peak_4022	62	2.3498	8.59483	6.26745	123	5	1278260	1281669	+:ID=AT5G04490;Note=protein_coding_gene;Name=AT5G04490	218	AT5G04490
5	1305963	1306258	DD4-GFP_1_IP_vs_Input_peak_4024	37	1.92712	5.89487	3.78331	89	5	1303180	1307616	-:ID=AT5G04550;Note=protein_coding_gene;Name=AT5G04550	295	AT5G04550
5	1518079	1518448	DD4-GFP_1_IP_vs_Input_peak_4032	40	2.1191	6.14558	4.00741	136	5	1518413	1522667	+:ID=AT5G05140;Note=protein_coding_gene;Name=AT5G05140	35	AT5G05140
5	1519751	1520044	DD4-GFP_1_IP_vs_Input_peak_4033	47	2.23386	6.9217	4.71351	133	5	1518413	1522667	+:ID=AT5G05140;Note=protein_coding_gene;Name=AT5G05140	293	AT5G05140
5	1535803	1536271	DD4-GFP_1_IP_vs_Input_peak_4036	186	3.31691	21.3886	18.6294	311	5	1530174	1536914	-:ID=AT5G05170;Note=protein_coding_gene;Name=AT5G05170	468	AT5G05170
5	1535803	1536271	DD4-GFP_1_IP_vs_Input_peak_4036	186	3.31691	21.3886	18.6294	311	5	1534726	1538492	+:ID=AT5G05180;Note=protein_coding_gene;Name=AT5G05180	468	AT5G05180
5	1608225	1608652	DD4-GFP_1_IP_vs_Input_peak_4037	102	2.57876	12.7586	10.2513	275	5	1607750	1610446	+:ID=AT5G05440;Note=protein_coding_gene;Name=AT5G05440	427	AT5G05440
5	1608949	1609171	DD4-GFP_1_IP_vs_Input_peak_4038	80	2.57494	10.5101	8.08411	87	5	1607750	1610446	+:ID=AT5G05440;Note=protein_coding_gene;Name=AT5G05440	222	AT5G05440
5	1669256	1669668	DD4-GFP_1_IP_vs_Input_peak_4040	90	2.69772	11.4911	9.02665	294	5	1666471	1669852	-:ID=AT5G05590;Note=protein_coding_gene;Name=AT5G05590	412	AT5G05590
5	1671908	1672398	DD4-GFP_1_IP_vs_Input_peak_4041	139	3.13638	16.5758	13.973	130	5	1670312	1672062	+:ID=AT5G05598;Note=protein_coding_gene;Name=AT5G05598	154	AT5G05598
5	1706643	1706838	DD4-GFP_1_IP_vs_Input_peak_4044	71	2.47156	9.53328	7.15186	45	5	1702688	1708287	-:ID=AT5G05690;Note=protein_coding_gene;Name=AT5G05690	195	AT5G05690
5	1745131	1745391	DD4-GFP_1_IP_vs_Input_peak_4046	113	2.90359	13.9387	11.3972	126	5	1743086	1746745	-:ID=AT5G05800;Note=protein_coding_gene;Name=AT5G05800	260	AT5G05800
5	1746548	1746741	DD4-GFP_1_IP_vs_Input_peak_4047	49	2.1818	7.15054	4.92251	98	5	1743086	1746745	-:ID=AT5G05800;Note=protein_coding_gene;Name=AT5G05800	193	AT5G05800
5	1745131	1745391	DD4-GFP_1_IP_vs_Input_peak_4046	113	2.90359	13.9387	11.3972	126	5	1745330	1748255	+:ID=AT5G05810;Note=protein_coding_gene;Name=AT5G05810	61	AT5G05810
5	1746548	1746741	DD4-GFP_1_IP_vs_Input_peak_4047	49	2.1818	7.15054	4.92251	98	5	1745330	1748255	+:ID=AT5G05810;Note=protein_coding_gene;Name=AT5G05810	193	AT5G05810
5	1837462	1837669	DD4-GFP_1_IP_vs_Input_peak_4052	67	2.41555	9.16054	6.79886	72	5	1836407	1840727	+:ID=AT5G06100;Note=protein_coding_gene;Name=AT5G06100	207	AT5G06100
5	1952145	1952356	DD4-GFP_1_IP_vs_Input_peak_4061	73	2.4277	9.77252	7.37954	95	5	1951351	1955788	+:ID=AT5G06390;Note=protein_coding_gene;Name=AT5G06390	211	AT5G06390
5	2097701	2097899	DD4-GFP_1_IP_vs_Input_peak_4069	91	2.73534	11.5789	9.11064	99	5	2093883	2098629	-:ID=AT5G06780;Note=protein_coding_gene;Name=AT5G06780	198	AT5G06780
5	2102849	2103178	DD4-GFP_1_IP_vs_Input_peak_4070	166	3.45398	19.3012	16.6322	166	5	2101660	2105898	+:ID=AT5G06800;Note=protein_coding_gene;Name=AT5G06800	329	AT5G06800
5	2167157	2167572	DD4-GFP_1_IP_vs_Input_peak_4072	119	2.72984	14.486	11.9301	162	5	2158228	2167898	-:ID=AT5G06970;Note=protein_coding_gene;Name=AT5G06970	415	AT5G06970
5	2167157	2167572	DD4-GFP_1_IP_vs_Input_peak_4072	119	2.72984	14.486	11.9301	162	5	2165968	2169391	+:ID=AT5G06980;Note=protein_coding_gene;Name=AT5G06980	415	AT5G06980
5	2266958	2267228	DD4-GFP_1_IP_vs_Input_peak_4077	66	2.3345	8.98497	6.63248	135	5	2265256	2268467	-:ID=AT5G07220;Note=protein_coding_gene;Name=AT5G07220	270	AT5G07220
5	2293240	2293509	DD4-GFP_1_IP_vs_Input_peak_4078	48	2.10512	7.0498	4.83144	103	5	2291853	2298976	+:ID=AT5G07290;Note=protein_coding_gene;Name=AT5G07290	269	AT5G07290
5	2298862	2299233	DD4-GFP_1_IP_vs_Input_peak_4079	133	2.9565	15.9852	13.3958	133	5	2291853	2298976	+:ID=AT5G07290;Note=protein_coding_gene;Name=AT5G07290	114	AT5G07290
5	2355301	2355494	DD4-GFP_1_IP_vs_Input_peak_4081	81	2.64776	10.5319	8.10519	84	5	2354437	2358194	+:ID=AT5G07440;Note=protein_coding_gene;Name=AT5G07440	193	AT5G07440
5	2399136	2399691	DD4-GFP_1_IP_vs_Input_peak_4082	112	2.61305	13.799	11.261	310	5	2398004	2400601	+:ID=AT5G07580;Note=protein_coding_gene;Name=AT5G07580	555	AT5G07580
5	2653567	2653858	DD4-GFP_1_IP_vs_Input_peak_4090	20	1.78975	3.82935	2.00549	253	5	2653579	2657232	-:ID=AT5G08250;Note=protein_coding_gene;Name=AT5G08250	279	AT5G08250
5	3044920	3045368	DD4-GFP_1_IP_vs_Input_peak_4106	137	2.86983	16.3579	13.7595	232	5	3043012	3045913	-:ID=AT5G09800;Note=protein_coding_gene;Name=AT5G09800	448	AT5G09800
5	3183862	3184087	DD4-GFP_1_IP_vs_Input_peak_4108	36	1.95991	5.79589	3.69451	141	5	3181983	3185365	-:ID=AT5G10150;Note=protein_coding_gene;Name=AT5G10150	225	AT5G10150
5	3243743	3243978	DD4-GFP_1_IP_vs_Input_peak_4110	48	2.18224	7.04647	4.82865	100	5	3241518	3243766	-:ID=AT5G10310;Note=protein_coding_gene;Name=AT5G10310	23	AT5G10310
5	3243743	3243978	DD4-GFP_1_IP_vs_Input_peak_4110	48	2.18224	7.04647	4.82865	100	5	3243956	3248221	-:ID=AT5G10320;Note=protein_coding_gene;Name=AT5G10320	22	AT5G10320
5	3531407	3531706	DD4-GFP_1_IP_vs_Input_peak_4121	178	3.52834	20.5429	17.8263	131	5	3530902	3535221	+:ID=AT5G11100;Note=protein_coding_gene;Name=AT5G11100	299	AT5G11100
5	3695122	3695324	DD4-GFP_1_IP_vs_Input_peak_4128	71	2.47156	9.53328	7.15186	121	5	3694362	3701548	+:ID=AT5G11530;Note=protein_coding_gene;Name=AT5G11530	202	AT5G11530
5	3744767	3744995	DD4-GFP_1_IP_vs_Input_peak_4130	48	2.1253	7.08844	4.86702	180	5	3743480	3747125	+:ID=AT5G11650;Note=protein_coding_gene;Name=AT5G11650	228	AT5G11650
5	3798693	3799047	DD4-GFP_1_IP_vs_Input_peak_4133	155	3.13609	18.1968	15.5584	161	5	3798050	3802792	+:ID=AT5G11790;Note=protein_coding_gene;Name=AT5G11790	354	AT5G11790
5	3989566	3990053	DD4-GFP_1_IP_vs_Input_peak_4136	120	3.02429	14.5947	12.0357	338	5	3987375	3991333	-:ID=AT5G12330;Note=protein_coding_gene;Name=AT5G12330	487	AT5G12330
5	4121350	4121701	DD4-GFP_1_IP_vs_Input_peak_4139	44	2.08365	6.6134	4.43256	197	5	4110295	4122927	-:ID=AT5G13000;Note=protein_coding_gene;Name=AT5G13000	351	AT5G13000
5	4121350	4121701	DD4-GFP_1_IP_vs_Input_peak_4139	44	2.08365	6.6134	4.43256	197	5	4120910	4128861	+:ID=AT5G13010;Note=protein_coding_gene;Name=AT5G13010	351	AT5G13010
5	4195380	4195668	DD4-GFP_1_IP_vs_Input_peak_4145	61	2.42712	8.44059	6.12228	140	5	4195072	4197848	+:ID=AT5G13180;Note=protein_coding_gene;Name=AT5G13180	288	AT5G13180
5	4196216	4196564	DD4-GFP_1_IP_vs_Input_peak_4146	50	2.23445	7.263	5.02646	258	5	4195072	4197848	+:ID=AT5G13180;Note=protein_coding_gene;Name=AT5G13180	348	AT5G13180
5	4197727	4197930	DD4-GFP_1_IP_vs_Input_peak_4147	38	2.15168	6.02286	3.89714	97	5	4195072	4197848	+:ID=AT5G13180;Note=protein_coding_gene;Name=AT5G13180	121	AT5G13180
5	4262407	4262752	DD4-GFP_1_IP_vs_Input_peak_4157	22	1.73114	4.16718	2.28584	157	5	4255601	4263814	-:ID=AT5G13300;Note=protein_coding_gene;Name=AT5G13300	345	AT5G13300
5	4262407	4262752	DD4-GFP_1_IP_vs_Input_peak_4157	22	1.73114	4.16718	2.28584	157	5	4261993	4265337	+:ID=AT5G13310;Note=protein_coding_gene;Name=AT5G13310	345	AT5G13310
5	4431203	4431573	DD4-GFP_1_IP_vs_Input_peak_4162	26	1.87656	4.65289	2.69503	331	5	4429110	4432337	-:ID=AT5G13730;Note=protein_coding_gene;Name=AT5G13730	370	AT5G13730
5	4431988	4432525	DD4-GFP_1_IP_vs_Input_peak_4163	111	2.79488	13.6705	11.1359	446	5	4429110	4432337	-:ID=AT5G13730;Note=protein_coding_gene;Name=AT5G13730	349	AT5G13730
5	4431203	4431573	DD4-GFP_1_IP_vs_Input_peak_4162	26	1.87656	4.65289	2.69503	331	5	4430806	4436668	+:ID=AT5G13740;Note=protein_coding_gene;Name=AT5G13740	370	AT5G13740
5	4431988	4432525	DD4-GFP_1_IP_vs_Input_peak_4163	111	2.79488	13.6705	11.1359	446	5	4430806	4436668	+:ID=AT5G13740;Note=protein_coding_gene;Name=AT5G13740	537	AT5G13740
5	4436779	4437014	DD4-GFP_1_IP_vs_Input_peak_4164	29	1.90397	4.96469	2.96438	142	5	4436700	4441579	+:ID=AT5G13750;Note=protein_coding_gene;Name=AT5G13750	235	AT5G13750
5	4438006	4438234	DD4-GFP_1_IP_vs_Input_peak_4165	73	2.39837	9.69372	7.30411	80	5	4436700	4441579	+:ID=AT5G13750;Note=protein_coding_gene;Name=AT5G13750	228	AT5G13750
5	4554457	4555380	DD4-GFP_1_IP_vs_Input_peak_4169	277	4.09417	31.0612	27.7005	586	5	4553806	4555882	-:ID=AT5G14110;Note=protein_coding_gene;Name=AT5G14110	923	AT5G14110
5	4555774	4556276	DD4-GFP_1_IP_vs_Input_peak_4170	66	2.38521	8.95742	6.60662	147	5	4553806	4555882	-:ID=AT5G14110;Note=protein_coding_gene;Name=AT5G14110	108	AT5G14110
5	4575332	4575651	DD4-GFP_1_IP_vs_Input_peak_4171	32	2.02813	5.34366	3.29363	111	5	4571337	4575962	-:ID=AT5G14180;Note=protein_coding_gene;Name=AT5G14180	319	AT5G14180
5	4575332	4575651	DD4-GFP_1_IP_vs_Input_peak_4171	32	2.02813	5.34366	3.29363	111	5	4574702	4578402	+:ID=AT5G14200;Note=protein_coding_gene;Name=AT5G14200	319	AT5G14200
5	4672988	4673197	DD4-GFP_1_IP_vs_Input_peak_4173	109	2.6726	13.5306	10.9998	114	5	4670779	4673572	-:ID=AT5G14490;Note=protein_coding_gene;Name=AT5G14490	209	AT5G14490
5	4722578	4722793	DD4-GFP_1_IP_vs_Input_peak_4174	130	2.94009	15.6711	13.0871	115	5	4719077	4723779	-:ID=AT5G14640;Note=protein_coding_gene;Name=AT5G14640	215	AT5G14640
5	4812735	4812968	DD4-GFP_1_IP_vs_Input_peak_4178	79	2.58338	10.418	7.99564	81	5	4812744	4817667	+:ID=AT5G14880;Note=protein_coding_gene;Name=AT5G14880	224	AT5G14880
5	4922448	4922856	DD4-GFP_1_IP_vs_Input_peak_4182	78	2.59857	10.2176	7.80332	240	5	4921266	4924148	-:ID=AT5G15160;Note=protein_coding_gene;Name=AT5G15160	408	AT5G15160
5	5086645	5087081	DD4-GFP_1_IP_vs_Input_peak_4187	32	1.99692	5.25846	3.21867	92	5	5083204	5086792	+:ID=AT5G15630;Note=protein_coding_gene;Name=AT5G15630	147	AT5G15630
5	5086645	5087081	DD4-GFP_1_IP_vs_Input_peak_4187	32	1.99692	5.25846	3.21867	92	5	5085871	5090040	+:ID=AT5G15640;Note=protein_coding_gene;Name=AT5G15640	436	AT5G15640
5	5290358	5290605	DD4-GFP_1_IP_vs_Input_peak_4195	148	3.1173	17.4419	14.8202	137	5	5289565	5291702	-:ID=AT5G16200;Note=protein_coding_gene;Name=AT5G16200	247	AT5G16200
5	5333525	5333858	DD4-GFP_1_IP_vs_Input_peak_4197	46	2.15427	6.86953	4.66521	192	5	5332830	5334602	-:ID=AT5G16285;Note=protein_coding_gene;Name=AT5G16285	333	AT5G16285
5	5333525	5333858	DD4-GFP_1_IP_vs_Input_peak_4197	46	2.15427	6.86953	4.66521	192	5	5333181	5334821	-:ID=AT5G16286;Note=protein_coding_gene;Name=AT5G16286	333	AT5G16286
5	5333525	5333858	DD4-GFP_1_IP_vs_Input_peak_4197	46	2.15427	6.86953	4.66521	192	5	5332264	5337745	+:ID=AT5G16290;Note=protein_coding_gene;Name=AT5G16290	333	AT5G16290
5	5411615	5411817	DD4-GFP_1_IP_vs_Input_peak_4199	41	2.13448	6.33684	4.17942	54	5	5406863	5412924	-:ID=AT5G16560;Note=protein_coding_gene;Name=AT5G16560	202	AT5G16560
5	5412051	5412538	DD4-GFP_1_IP_vs_Input_peak_4200	93	2.86126	11.8691	9.39115	75	5	5406863	5412924	-:ID=AT5G16560;Note=protein_coding_gene;Name=AT5G16560	487	AT5G16560
5	5665503	5665696	DD4-GFP_1_IP_vs_Input_peak_4203	38	2.0504	5.93096	3.81613	38	5	5665352	5668907	+:ID=AT5G17240;Note=protein_coding_gene;Name=AT5G17240	193	AT5G17240
5	6061529	6062034	DD4-GFP_1_IP_vs_Input_peak_4219	167	3.02276	19.3859	16.7147	266	5	6060199	6063148	+:ID=AT5G18310;Note=protein_coding_gene;Name=AT5G18310	505	AT5G18310
5	6062351	6062728	DD4-GFP_1_IP_vs_Input_peak_4220	70	2.54688	9.449	7.07236	95	5	6060199	6063148	+:ID=AT5G18310;Note=protein_coding_gene;Name=AT5G18310	377	AT5G18310
5	6136705	6137231	DD4-GFP_1_IP_vs_Input_peak_4222	60	2.32653	8.31822	6.00796	157	5	6134152	6138265	-:ID=AT5G18490;Note=protein_coding_gene;Name=AT5G18490	526	AT5G18490
5	6309782	6310024	DD4-GFP_1_IP_vs_Input_peak_4227	173	3.33918	20.0282	17.3335	132	5	6306828	6310919	-:ID=AT5G18910;Note=protein_coding_gene;Name=AT5G18910	242	AT5G18910
5	6309782	6310024	DD4-GFP_1_IP_vs_Input_peak_4227	173	3.33918	20.0282	17.3335	132	5	6308564	6310846	+:ID=AT5G18920;Note=protein_coding_gene;Name=AT5G18920	242	AT5G18920
5	6561917	6562145	DD4-GFP_1_IP_vs_Input_peak_4233	30	1.94325	5.11816	3.09849	180	5	6558426	6563500	-:ID=AT5G19450;Note=protein_coding_gene;Name=AT5G19450	228	AT5G19450
5	6561917	6562145	DD4-GFP_1_IP_vs_Input_peak_4233	30	1.94325	5.11816	3.09849	180	5	6561471	6565632	+:ID=AT5G19460;Note=protein_coding_gene;Name=AT5G19460	228	AT5G19460
5	6949732	6950198	DD4-GFP_1_IP_vs_Input_peak_4246	220	3.85833	25.0201	22.0755	345	5	6946343	6952038	+:ID=AT5G20540;Note=protein_coding_gene;Name=AT5G20540	466	AT5G20540
5	7069113	7069429	DD4-GFP_1_IP_vs_Input_peak_4252	77	2.58504	10.1308	7.72061	170	5	7061103	7070719	-:ID=AT5G20840;Note=protein_coding_gene;Name=AT5G20840	316	AT5G20840
5	7250215	7250805	DD4-GFP_1_IP_vs_Input_peak_4262	85	2.60459	11.0117	8.56534	509	5	7249268	7252039	-:ID=AT5G21940;Note=protein_coding_gene;Name=AT5G21940	590	AT5G21940
5	7251777	7252058	DD4-GFP_1_IP_vs_Input_peak_4263	66	2.42378	8.95061	6.60033	149	5	7249268	7252039	-:ID=AT5G21940;Note=protein_coding_gene;Name=AT5G21940	262	AT5G21940
5	7556925	7557179	DD4-GFP_1_IP_vs_Input_peak_4272	38	2.11264	6.00838	3.88387	68	5	7554928	7561573	-:ID=AT5G22740;Note=protein_coding_gene;Name=AT5G22740	254	AT5G22740
5	7557401	7557891	DD4-GFP_1_IP_vs_Input_peak_4273	128	3.05552	15.3949	12.8176	217	5	7554928	7561573	-:ID=AT5G22740;Note=protein_coding_gene;Name=AT5G22740	490	AT5G22740
5	7855899	7856123	DD4-GFP_1_IP_vs_Input_peak_4281	61	2.25581	8.42648	6.10911	76	5	7854689	7858319	+:ID=AT5G23340;Note=protein_coding_gene;Name=AT5G23340	224	AT5G23340
5	8048204	8048544	DD4-GFP_1_IP_vs_Input_peak_4283	105	2.85906	13.092	10.5742	270	5	8045844	8051675	-:ID=AT5G23870;Note=protein_coding_gene;Name=AT5G23870	340	AT5G23870
5	8146421	8146879	DD4-GFP_1_IP_vs_Input_peak_4287	116	3.04495	14.1526	11.6047	192	5	8143699	8146752	-:ID=AT5G24090;Note=protein_coding_gene;Name=AT5G24090	331	AT5G24090
5	8240725	8240987	DD4-GFP_1_IP_vs_Input_peak_4290	68	2.50382	9.18341	6.82012	103	5	8238534	8244857	-:ID=AT5G24270;Note=protein_coding_gene;Name=AT5G24270	262	AT5G24270
5	8242030	8242265	DD4-GFP_1_IP_vs_Input_peak_4291	31	2.04135	5.23239	3.19521	184	5	8238534	8244857	-:ID=AT5G24270;Note=protein_coding_gene;Name=AT5G24270	235	AT5G24270
5	8725440	8725905	DD4-GFP_1_IP_vs_Input_peak_4309	74	2.53945	9.83696	7.44061	333	5	8722458	8725771	+:ID=AT5G25210;Note=protein_coding_gene;Name=AT5G25210	331	AT5G25210
5	8773509	8773870	DD4-GFP_1_IP_vs_Input_peak_4314	32	1.97878	5.3264	3.27823	76	5	8772289	8776000	+:ID=AT5G25280;Note=protein_coding_gene;Name=AT5G25280	361	AT5G25280
5	8775503	8775757	DD4-GFP_1_IP_vs_Input_peak_4315	42	2.07766	6.38288	4.22122	121	5	8772289	8776000	+:ID=AT5G25280;Note=protein_coding_gene;Name=AT5G25280	254	AT5G25280
5	9961110	9961360	DD4-GFP_1_IP_vs_Input_peak_4335	56	2.41195	7.95445	5.66695	181	5	9958090	9962764	-:ID=AT5G27930;Note=protein_coding_gene;Name=AT5G27930	250	AT5G27930
5	10799404	10799677	DD4-GFP_1_IP_vs_Input_peak_4357	31	2.05849	5.22907	3.19286	117	5	10796459	10799722	-:ID=AT5G28770;Note=protein_coding_gene;Name=AT5G28770	273	AT5G28770
5	13916445	13916948	DD4-GFP_1_IP_vs_Input_peak_4532	141	2.93991	16.774	14.1661	276	5	13911371	13917837	-:ID=AT5G35750;Note=protein_coding_gene;Name=AT5G35750	503	AT5G35750
5	14273320	14273546	DD4-GFP_1_IP_vs_Input_peak_4536	63	2.34342	8.67647	6.34442	69	5	14271884	14277026	+:ID=AT5G36230;Note=protein_coding_gene;Name=AT5G36230	226	AT5G36230
5	14598393	14598638	DD4-GFP_1_IP_vs_Input_peak_4584	212	3.53573	24.1828	21.2723	136	5	14597193	14599988	+:ID=AT5G36960;Note=protein_coding_gene;Name=AT5G36960	245	AT5G36960
5	15382037	15382254	DD4-GFP_1_IP_vs_Input_peak_4598	57	2.28681	8.05784	5.7634	68	5	15380945	15383535	-:ID=AT5G38420;Note=protein_coding_gene;Name=AT5G38420	217	AT5G38420
5	16021930	16022371	DD4-GFP_1_IP_vs_Input_peak_4626	54	2.39291	7.71551	5.44528	377	5	16020218	16023262	-:ID=AT5G40010;Note=protein_coding_gene;Name=AT5G40010	441	AT5G40010
5	16085419	16085692	DD4-GFP_1_IP_vs_Input_peak_4627	18	1.74561	3.59993	1.81622	232	5	16082125	16086310	-:ID=AT5G40240;Note=protein_coding_gene;Name=AT5G40240	273	AT5G40240
5	16085419	16085692	DD4-GFP_1_IP_vs_Input_peak_4627	18	1.74561	3.59993	1.81622	232	5	16084264	16087543	+:ID=AT5G40250;Note=protein_coding_gene;Name=AT5G40250	273	AT5G40250
5	16297144	16297337	DD4-GFP_1_IP_vs_Input_peak_4634	35	1.95997	5.63076	3.54648	134	5	16296398	16300001	+:ID=AT5G40720;Note=protein_coding_gene;Name=AT5G40720	193	AT5G40720
5	16299620	16299862	DD4-GFP_1_IP_vs_Input_peak_4635	47	2.02402	6.93595	4.72621	155	5	16296398	16300001	+:ID=AT5G40720;Note=protein_coding_gene;Name=AT5G40720	242	AT5G40720
5	16433294	16433514	DD4-GFP_1_IP_vs_Input_peak_4648	73	2.4868	9.77321	7.3802	104	5	16433317	16435818	-:ID=AT5G41050;Note=protein_coding_gene;Name=AT5G41050	197	AT5G41050
5	16688285	16688823	DD4-GFP_1_IP_vs_Input_peak_4657	201	3.48493	23.0405	20.1863	151	5	16684914	16688645	-:ID=AT5G41730;Note=protein_coding_gene;Name=AT5G41730	360	AT5G41730
5	16688285	16688823	DD4-GFP_1_IP_vs_Input_peak_4657	201	3.48493	23.0405	20.1863	151	5	16687126	16693119	+:ID=AT5G41740;Note=protein_coding_gene;Name=AT5G41740	538	AT5G41740
5	16801440	16801859	DD4-GFP_1_IP_vs_Input_peak_4661	106	2.83997	13.1357	10.6168	271	5	16800780	16805013	+:ID=AT5G42010;Note=protein_coding_gene;Name=AT5G42010	419	AT5G42010
5	16831005	16831653	DD4-GFP_1_IP_vs_Input_peak_4664	181	3.10299	20.9222	18.1886	386	5	16829151	16832739	-:ID=AT5G42100;Note=protein_coding_gene;Name=AT5G42100	648	AT5G42100
5	16902357	16902559	DD4-GFP_1_IP_vs_Input_peak_4666	58	2.28011	8.13097	5.83204	104	5	16900986	16905294	+:ID=AT5G42270;Note=protein_coding_gene;Name=AT5G42270	202	AT5G42270
5	17374093	17374436	DD4-GFP_1_IP_vs_Input_peak_4674	316	4.4689	35.4153	31.6825	190	5	17371838	17374701	-:ID=AT5G43290;Note=protein_coding_gene;Name=AT5G43290	343	AT5G43290
5	17549848	17550364	DD4-GFP_1_IP_vs_Input_peak_4681	30	1.95342	5.09545	3.07784	486	5	17548733	17551581	+:ID=AT5G43700;Note=protein_coding_gene;Name=AT5G43700	516	AT5G43700
5	17730789	17731040	DD4-GFP_1_IP_vs_Input_peak_4690	13	1.64008	3.00625	1.34828	161	5	17729505	17731905	+:ID=AT5G44060;Note=protein_coding_gene;Name=AT5G44060	251	AT5G44060
5	17731425	17731622	DD4-GFP_1_IP_vs_Input_peak_4691	40	2.08263	6.22222	4.077	133	5	17729505	17731905	+:ID=AT5G44060;Note=protein_coding_gene;Name=AT5G44060	197	AT5G44060
5	17760163	17760365	DD4-GFP_1_IP_vs_Input_peak_4692	92	2.67989	11.6884	9.21623	93	5	17759590	17762003	+:ID=AT5G44130;Note=protein_coding_gene;Name=AT5G44130	202	AT5G44130
5	17971960	17972457	DD4-GFP_1_IP_vs_Input_peak_4705	48	2.30355	7.08813	4.86684	158	5	17972338	17974998	+:ID=AT5G44575;Note=protein_coding_gene;Name=AT5G44575	119	AT5G44575
5	18611582	18611830	DD4-GFP_1_IP_vs_Input_peak_4738	78	2.63142	10.2738	7.85707	150	5	18609664	18612666	-:ID=AT5G45880;Note=protein_coding_gene;Name=AT5G45880	248	AT5G45880
5	18611582	18611830	DD4-GFP_1_IP_vs_Input_peak_4738	78	2.63142	10.2738	7.85707	150	5	18611759	18614930	+:ID=AT5G45890;Note=protein_coding_gene;Name=AT5G45890	71	AT5G45890
5	18677057	18677448	DD4-GFP_1_IP_vs_Input_peak_4740	214	3.74623	24.4198	21.4987	159	5	18675035	18680646	-:ID=AT5G46050;Note=protein_coding_gene;Name=AT5G46050	391	AT5G46050
5	18680033	18680392	DD4-GFP_1_IP_vs_Input_peak_4741	85	2.69298	10.9789	8.53378	224	5	18675035	18680646	-:ID=AT5G46050;Note=protein_coding_gene;Name=AT5G46050	359	AT5G46050
5	18680033	18680392	DD4-GFP_1_IP_vs_Input_peak_4741	85	2.69298	10.9789	8.53378	224	5	18679826	18682630	+:ID=AT5G46060;Note=protein_coding_gene;Name=AT5G46060	359	AT5G46060
5	18681242	18681435	DD4-GFP_1_IP_vs_Input_peak_4742	52	2.31623	7.52345	5.26712	80	5	18679826	18682630	+:ID=AT5G46060;Note=protein_coding_gene;Name=AT5G46060	193	AT5G46060
5	18690560	18690901	DD4-GFP_1_IP_vs_Input_peak_4743	68	2.46692	9.22864	6.86241	156	5	18689542	18692357	-:ID=AT5G46080;Note=protein_coding_gene;Name=AT5G46080	341	AT5G46080
5	18900269	18900489	DD4-GFP_1_IP_vs_Input_peak_4749	87	2.71088	11.2557	8.79975	91	5	18897445	18901145	-:ID=AT5G46580;Note=protein_coding_gene;Name=AT5G46580	220	AT5G46580
5	18943967	18944388	DD4-GFP_1_IP_vs_Input_peak_4751	120	3.02156	14.5759	12.0173	308	5	18944115	18947637	+:ID=AT5G46690;Note=protein_coding_gene;Name=AT5G46690	273	AT5G46690
5	19035414	19035958	DD4-GFP_1_IP_vs_Input_peak_4754	72	2.49227	9.67045	7.28147	418	5	19029850	19035731	+:ID=AT5G46880;Note=protein_coding_gene;Name=AT5G46880	317	AT5G46880
5	19115395	19115807	DD4-GFP_1_IP_vs_Input_peak_4760	83	2.5994	10.8252	8.38581	215	5	19115288	19118046	+:ID=AT5G47060;Note=protein_coding_gene;Name=AT5G47060	412	AT5G47060
5	19143462	19143738	DD4-GFP_1_IP_vs_Input_peak_4762	90	2.75385	11.5344	9.06795	135	5	19143135	19147489	+:ID=AT5G47140;Note=protein_coding_gene;Name=AT5G47140	276	AT5G47140
5	19173673	19173946	DD4-GFP_1_IP_vs_Input_peak_4764	212	3.6792	24.1454	21.2366	156	5	19171862	19174323	-:ID=AT5G47220;Note=protein_coding_gene;Name=AT5G47220	273	AT5G47220
5	19287337	19287693	DD4-GFP_1_IP_vs_Input_peak_4767	272	4.068	30.5547	27.2158	183	5	19287369	19291965	-:ID=AT5G47560;Note=protein_coding_gene;Name=AT5G47560	324	AT5G47560
5	19290799	19291057	DD4-GFP_1_IP_vs_Input_peak_4768	120	2.87813	14.6488	12.0884	156	5	19287369	19291965	-:ID=AT5G47560;Note=protein_coding_gene;Name=AT5G47560	258	AT5G47560
5	19291305	19291659	DD4-GFP_1_IP_vs_Input_peak_4769	70	2.40983	9.38407	7.01048	92	5	19287369	19291965	-:ID=AT5G47560;Note=protein_coding_gene;Name=AT5G47560	354	AT5G47560
5	19301941	19302431	DD4-GFP_1_IP_vs_Input_peak_4771	113	2.73656	13.8864	11.3464	224	5	19302190	19306316	-:ID=AT5G47620;Note=protein_coding_gene;Name=AT5G47620	241	AT5G47620
5	19337894	19338139	DD4-GFP_1_IP_vs_Input_peak_4774	47	2.16431	6.93309	4.72371	97	5	19334250	19338601	-:ID=AT5G47730;Note=protein_coding_gene;Name=AT5G47730	245	AT5G47730
5	19337894	19338139	DD4-GFP_1_IP_vs_Input_peak_4774	47	2.16431	6.93309	4.72371	97	5	19337011	19339775	+:ID=AT5G47740;Note=protein_coding_gene;Name=AT5G47740	245	AT5G47740
5	19606848	19607168	DD4-GFP_1_IP_vs_Input_peak_4778	159	3.23787	18.5857	15.9382	166	5	19604089	19608559	-:ID=AT5G48380;Note=protein_coding_gene;Name=AT5G48380	320	AT5G48380
5	19606848	19607168	DD4-GFP_1_IP_vs_Input_peak_4778	159	3.23787	18.5857	15.9382	166	5	19607060	19612007	+:ID=AT5G48385;Note=protein_coding_gene;Name=AT5G48385	108	AT5G48385
5	19652297	19652531	DD4-GFP_1_IP_vs_Input_peak_4779	39	2.13973	6.06012	3.93056	155	5	19651491	19654244	+:ID=AT5G48500;Note=protein_coding_gene;Name=AT5G48500	234	AT5G48500
5	19669836	19670431	DD4-GFP_1_IP_vs_Input_peak_4780	76	2.50233	10.0181	7.61361	338	5	19666837	19670330	-:ID=AT5G48530;Note=protein_coding_gene;Name=AT5G48530	494	AT5G48530
5	19952905	19953230	DD4-GFP_1_IP_vs_Input_peak_4783	239	3.77375	26.9692	23.9357	189	5	19951987	19956116	+:ID=AT5G49215;Note=protein_coding_gene;Name=AT5G49215	325	AT5G49215
5	20193710	20194415	DD4-GFP_1_IP_vs_Input_peak_4797	225	3.7272	25.5489	22.5841	515	5	20193910	20197353	+:ID=AT5G49710;Note=protein_coding_gene;Name=AT5G49710	505	AT5G49710
5	20518913	20519205	DD4-GFP_1_IP_vs_Input_peak_4806	109	2.69958	13.4298	10.9025	167	5	20516112	20520073	-:ID=AT5G50380;Note=protein_coding_gene;Name=AT5G50380	292	AT5G50380
5	20582245	20582438	DD4-GFP_1_IP_vs_Input_peak_4809	42	2.0666	6.40675	4.24351	74	5	20582083	20586059	-:ID=AT5G50570;Note=protein_coding_gene;Name=AT5G50570	193	AT5G50570
5	20584860	20585422	DD4-GFP_1_IP_vs_Input_peak_4810	28	1.91108	4.77385	2.80058	85	5	20582083	20586059	-:ID=AT5G50570;Note=protein_coding_gene;Name=AT5G50570	562	AT5G50570
5	20585924	20586319	DD4-GFP_1_IP_vs_Input_peak_4811	36	1.99846	5.79017	3.68953	86	5	20582083	20586059	-:ID=AT5G50570;Note=protein_coding_gene;Name=AT5G50570	135	AT5G50570
5	20584860	20585422	DD4-GFP_1_IP_vs_Input_peak_4810	28	1.91108	4.77385	2.80058	85	5	20583849	20587620	+:ID=AT5G50580;Note=protein_coding_gene;Name=AT5G50580	562	AT5G50580
5	20585924	20586319	DD4-GFP_1_IP_vs_Input_peak_4811	36	1.99846	5.79017	3.68953	86	5	20583849	20587620	+:ID=AT5G50580;Note=protein_coding_gene;Name=AT5G50580	395	AT5G50580
5	20600350	20600796	DD4-GFP_1_IP_vs_Input_peak_4815	41	2.18992	6.33984	4.18222	64	5	20600727	20602916	-:ID=AT5G50620;Note=protein_coding_gene;Name=AT5G50620	69	AT5G50620
5	20611020	20611243	DD4-GFP_1_IP_vs_Input_peak_4817	22	1.80325	4.1649	2.28408	101	5	20608712	20612255	+:ID=AT5G50650;Note=protein_coding_gene;Name=AT5G50650	223	AT5G50650
5	20611020	20611243	DD4-GFP_1_IP_vs_Input_peak_4817	22	1.80325	4.1649	2.28408	101	5	20611075	20612778	+:ID=AT5G50660;Note=protein_coding_gene;Name=AT5G50660	168	AT5G50660
5	20615656	20615892	DD4-GFP_1_IP_vs_Input_peak_4818	16	1.68565	3.34349	1.61094	221	5	20615704	20619401	-:ID=AT5G50670;Note=protein_coding_gene;Name=AT5G50670	188	AT5G50670
5	20617756	20618630	DD4-GFP_1_IP_vs_Input_peak_4819	38	2.05788	5.97627	3.85462	612	5	20615704	20619401	-:ID=AT5G50670;Note=protein_coding_gene;Name=AT5G50670	874	AT5G50670
5	20617756	20618630	DD4-GFP_1_IP_vs_Input_peak_4819	38	2.05788	5.97627	3.85462	612	5	20617243	20620962	+:ID=AT5G50680;Note=protein_coding_gene;Name=AT5G50680	874	AT5G50680
5	21138754	21139049	DD4-GFP_1_IP_vs_Input_peak_4846	127	3.10234	15.3271	12.751	118	5	21137362	21140643	+:ID=AT5G52050;Note=protein_coding_gene;Name=AT5G52050	295	AT5G52050
5	21201562	21201798	DD4-GFP_1_IP_vs_Input_peak_4849	54	2.21483	7.69322	5.42447	163	5	21200055	21203110	-:ID=AT5G52180;Note=protein_coding_gene;Name=AT5G52180	236	AT5G52180
5	21201562	21201798	DD4-GFP_1_IP_vs_Input_peak_4849	54	2.21483	7.69322	5.42447	163	5	21201730	21204043	-:ID=AT5G52190;Note=protein_coding_gene;Name=AT5G52190	68	AT5G52190
5	21359679	21359876	DD4-GFP_1_IP_vs_Input_peak_4853	26	1.90145	4.64262	2.6866	73	5	21359059	21363660	-:ID=AT5G52660;Note=protein_coding_gene;Name=AT5G52660	197	AT5G52660
5	21361943	21362165	DD4-GFP_1_IP_vs_Input_peak_4854	40	2.13489	6.23728	4.09099	34	5	21359059	21363660	-:ID=AT5G52660;Note=protein_coding_gene;Name=AT5G52660	222	AT5G52660
5	21361943	21362165	DD4-GFP_1_IP_vs_Input_peak_4854	40	2.13489	6.23728	4.09099	34	5	21362155	21364302	+:ID=AT5G52670;Note=protein_coding_gene;Name=AT5G52670	10	AT5G52670
5	21661115	21661365	DD4-GFP_1_IP_vs_Input_peak_4874	39	2.11634	6.12952	3.99323	133	5	21659945	21663572	+:ID=AT5G53400;Note=protein_coding_gene;Name=AT5G53400	250	AT5G53400
5	21923617	21924145	DD4-GFP_1_IP_vs_Input_peak_4882	98	2.81809	12.2928	9.80037	340	5	21921864	21925034	-:ID=AT5G54020;Note=protein_coding_gene;Name=AT5G54020	528	AT5G54020
5	22191160	22191522	DD4-GFP_1_IP_vs_Input_peak_4897	211	3.79642	24.0254	21.1207	223	5	22187761	22191246	-:ID=AT5G54620;Note=protein_coding_gene;Name=AT5G54620	86	AT5G54620
5	22209270	22209477	DD4-GFP_1_IP_vs_Input_peak_4898	57	2.28681	8.05784	5.7634	105	5	22207972	22214134	+:ID=AT5G54670;Note=protein_coding_gene;Name=AT5G54670	207	AT5G54670
5	22603099	22603380	DD4-GFP_1_IP_vs_Input_peak_4915	163	3.35525	19.0393	16.3787	144	5	22601872	22605268	+:ID=AT5G55850;Note=protein_coding_gene;Name=AT5G55850	281	AT5G55850
5	22922957	22923197	DD4-GFP_1_IP_vs_Input_peak_4923	57	2.36674	8.07448	5.7793	131	5	22922422	22926963	+:ID=AT5G56630;Note=protein_coding_gene;Name=AT5G56630	240	AT5G56630
5	22980036	22980402	DD4-GFP_1_IP_vs_Input_peak_4925	57	2.42253	8.01508	5.72372	160	5	22979193	22982342	+:ID=AT5G56840;Note=protein_coding_gene;Name=AT5G56840	366	AT5G56840
5	23058093	23058304	DD4-GFP_1_IP_vs_Input_peak_4935	34	2.05314	5.57491	3.49639	110	5	23056080	23059242	-:ID=AT5G56980;Note=protein_coding_gene;Name=AT5G56980	211	AT5G56980
5	23058515	23058740	DD4-GFP_1_IP_vs_Input_peak_4936	49	2.25749	7.17507	4.94506	99	5	23056080	23059242	-:ID=AT5G56980;Note=protein_coding_gene;Name=AT5G56980	225	AT5G56980
5	23147387	23147613	DD4-GFP_1_IP_vs_Input_peak_4941	37	2.06344	5.82148	3.71719	121	5	23143480	23149568	+:ID=AT5G57130;Note=protein_coding_gene;Name=AT5G57130	226	AT5G57130
5	23318130	23318350	DD4-GFP_1_IP_vs_Input_peak_4946	54	2.18185	7.68423	5.41585	89	5	23314716	23319625	-:ID=AT5G57580;Note=protein_coding_gene;Name=AT5G57580	220	AT5G57580
5	23384146	23384472	DD4-GFP_1_IP_vs_Input_peak_4952	84	2.61013	10.8984	8.45618	220	5	23383294	23388353	+:ID=AT5G57710;Note=protein_coding_gene;Name=AT5G57710	326	AT5G57710
5	23507308	23507544	DD4-GFP_1_IP_vs_Input_peak_4957	100	2.60793	12.5467	10.046	99	5	23506154	23515020	+:ID=AT5G58100;Note=protein_coding_gene;Name=AT5G58100	236	AT5G58100
5	23523844	23524045	DD4-GFP_1_IP_vs_Input_peak_4958	67	2.35672	9.14178	6.78074	99	5	23521049	23525297	-:ID=AT5G58130;Note=protein_coding_gene;Name=AT5G58130	201	AT5G58130
5	23523844	23524045	DD4-GFP_1_IP_vs_Input_peak_4958	67	2.35672	9.14178	6.78074	99	5	23522927	23533111	+:ID=AT5G58140;Note=protein_coding_gene;Name=AT5G58140	201	AT5G58140
5	23584412	23585034	DD4-GFP_1_IP_vs_Input_peak_4960	142	2.97196	16.8561	14.2468	435	5	23580995	23585148	+:ID=AT5G58340;Note=protein_coding_gene;Name=AT5G58340	622	AT5G58340
5	23584412	23585034	DD4-GFP_1_IP_vs_Input_peak_4960	142	2.97196	16.8561	14.2468	435	5	23583289	23587801	+:ID=AT5G58350;Note=protein_coding_gene;Name=AT5G58350	622	AT5G58350
5	23700270	23700637	DD4-GFP_1_IP_vs_Input_peak_4965	130	2.94009	15.6711	13.0871	178	5	23699708	23701726	-:ID=AT5G58650;Note=protein_coding_gene;Name=AT5G58650	367	AT5G58650
5	23700270	23700637	DD4-GFP_1_IP_vs_Input_peak_4965	130	2.94009	15.6711	13.0871	178	5	23699967	23703988	+:ID=AT5G58660;Note=protein_coding_gene;Name=AT5G58660	367	AT5G58660
5	24063728	24064471	DD4-GFP_1_IP_vs_Input_peak_4976	109	2.72464	13.4654	10.9371	151	5	24063877	24067670	-:ID=AT5G59730;Note=protein_coding_gene;Name=AT5G59730	594	AT5G59730
5	24066140	24066384	DD4-GFP_1_IP_vs_Input_peak_4977	73	2.4413	9.73475	7.34304	132	5	24063877	24067670	-:ID=AT5G59730;Note=protein_coding_gene;Name=AT5G59730	244	AT5G59730
5	24083469	24083794	DD4-GFP_1_IP_vs_Input_peak_4978	100	2.78548	12.5849	10.0832	196	5	24082197	24084931	-:ID=AT5G59780;Note=protein_coding_gene;Name=AT5G59780	325	AT5G59780
5	24089260	24089567	DD4-GFP_1_IP_vs_Input_peak_4981	40	2.14268	6.17955	4.03873	128	5	24089215	24093168	+:ID=AT5G59790;Note=protein_coding_gene;Name=AT5G59790	307	AT5G59790
5	24090564	24090948	DD4-GFP_1_IP_vs_Input_peak_4982	90	2.57494	11.5455	9.07839	254	5	24089215	24093168	+:ID=AT5G59790;Note=protein_coding_gene;Name=AT5G59790	384	AT5G59790
5	24396936	24397214	DD4-GFP_1_IP_vs_Input_peak_5000	142	3.15285	16.9005	14.2905	136	5	24395523	24402195	+:ID=AT5G60690;Note=protein_coding_gene;Name=AT5G60690	278	AT5G60690
5	24436749	24437104	DD4-GFP_1_IP_vs_Input_peak_5002	97	2.69517	12.2749	9.78288	117	5	24436771	24442287	+:ID=AT5G60760;Note=protein_coding_gene;Name=AT5G60760	333	AT5G60760
5	24478718	24479031	DD4-GFP_1_IP_vs_Input_peak_5005	53	2.2521	7.60072	5.33844	189	5	24478949	24481873	+:ID=AT5G60850;Note=protein_coding_gene;Name=AT5G60850	82	AT5G60850
5	24767352	24767695	DD4-GFP_1_IP_vs_Input_peak_5021	72	2.35918	9.66072	7.27276	180	5	24766386	24768930	-:ID=AT5G61600;Note=protein_coding_gene;Name=AT5G61600	343	AT5G61600
5	24953029	24953547	DD4-GFP_1_IP_vs_Input_peak_5030	95	2.61337	11.9832	9.50128	149	5	24950264	24954732	-:ID=AT5G62130;Note=protein_coding_gene;Name=AT5G62130	518	AT5G62130
5	24954241	24954535	DD4-GFP_1_IP_vs_Input_peak_5031	194	3.47472	22.2537	19.442	147	5	24950264	24954732	-:ID=AT5G62130;Note=protein_coding_gene;Name=AT5G62130	294	AT5G62130
5	25036719	25036936	DD4-GFP_1_IP_vs_Input_peak_5037	31	1.96013	5.21711	3.18189	129	5	25035926	25038362	+:ID=AT5G62350;Note=protein_coding_gene;Name=AT5G62350	217	AT5G62350
5	25080706	25081351	DD4-GFP_1_IP_vs_Input_peak_5039	200	3.64052	22.8433	20.0011	509	5	25078991	25082601	-:ID=AT5G62470;Note=protein_coding_gene;Name=AT5G62470	645	AT5G62470
5	25092636	25092940	DD4-GFP_1_IP_vs_Input_peak_5041	51	2.25836	7.41054	5.16331	69	5	25091141	25095244	+:ID=AT5G62500;Note=protein_coding_gene;Name=AT5G62500	304	AT5G62500
5	25267520	25268115	DD4-GFP_1_IP_vs_Input_peak_5049	22	1.77506	4.13227	2.2561	68	5	25267782	25271641	+:ID=AT5G62960;Note=protein_coding_gene;Name=AT5G62960	333	AT5G62960
5	25268291	25268673	DD4-GFP_1_IP_vs_Input_peak_5050	85	2.74465	10.9787	8.53365	171	5	25267782	25271641	+:ID=AT5G62960;Note=protein_coding_gene;Name=AT5G62960	382	AT5G62960
5	25430533	25430781	DD4-GFP_1_IP_vs_Input_peak_5055	95	2.61337	11.9832	9.50128	102	5	25426177	25430612	-:ID=AT5G63520;Note=protein_coding_gene;Name=AT5G63520	79	AT5G63520
5	25462461	25462867	DD4-GFP_1_IP_vs_Input_peak_5057	198	3.59276	22.7191	19.8808	222	5	25460684	25463958	-:ID=AT5G63600;Note=protein_coding_gene;Name=AT5G63600	406	AT5G63600
5	25563287	25563540	DD4-GFP_1_IP_vs_Input_peak_5060	74	2.43522	9.82579	7.43005	90	5	25561160	25564774	-:ID=AT5G63870;Note=protein_coding_gene;Name=AT5G63870	253	AT5G63870
5	25563287	25563540	DD4-GFP_1_IP_vs_Input_peak_5060	74	2.43522	9.82579	7.43005	90	5	25562224	25565498	+:ID=AT5G63880;Note=protein_coding_gene;Name=AT5G63880	253	AT5G63880
5	25814231	25814618	DD4-GFP_1_IP_vs_Input_peak_5074	49	2.15219	7.16706	4.93735	189	5	25810115	25814835	-:ID=AT5G64570;Note=protein_coding_gene;Name=AT5G64570	387	AT5G64570
5	25830586	25830981	DD4-GFP_1_IP_vs_Input_peak_5075	112	2.78548	13.7689	11.2317	248	5	25828160	25832024	-:ID=AT5G64610;Note=protein_coding_gene;Name=AT5G64610	395	AT5G64610
5	25830586	25830981	DD4-GFP_1_IP_vs_Input_peak_5075	112	2.78548	13.7689	11.2317	248	5	25830334	25832502	+:ID=AT5G64620;Note=protein_coding_gene;Name=AT5G64620	395	AT5G64620
5	25843834	25844129	DD4-GFP_1_IP_vs_Input_peak_5077	22	1.88677	4.10848	2.23637	286	5	25841913	25844952	-:ID=AT5G64660;Note=protein_coding_gene;Name=AT5G64660	295	AT5G64660
5	25844395	25844593	DD4-GFP_1_IP_vs_Input_peak_5078	47	2.27814	6.94565	4.73547	137	5	25841913	25844952	-:ID=AT5G64660;Note=protein_coding_gene;Name=AT5G64660	198	AT5G64660
5	25880999	25881345	DD4-GFP_1_IP_vs_Input_peak_5081	99	2.6518	12.4272	9.93065	187	5	25879566	25886694	+:ID=AT5G64740;Note=protein_coding_gene;Name=AT5G64740	346	AT5G64740
5	25979166	25979390	DD4-GFP_1_IP_vs_Input_peak_5085	84	2.58575	10.8811	8.43963	94	5	25977621	25979917	-:ID=AT5G65040;Note=protein_coding_gene;Name=AT5G65040	224	AT5G65040
5	26115879	26116318	DD4-GFP_1_IP_vs_Input_peak_5092	172	3.44587	19.9374	17.2473	183	5	26113398	26115989	-:ID=AT5G65340;Note=protein_coding_gene;Name=AT5G65340	110	AT5G65340
5	26130042	26130519	DD4-GFP_1_IP_vs_Input_peak_5095	211	3.64255	24.1006	21.1931	266	5	26128584	26130838	-:ID=AT5G65390;Note=protein_coding_gene;Name=AT5G65390	477	AT5G65390
5	26130042	26130519	DD4-GFP_1_IP_vs_Input_peak_5095	211	3.64255	24.1006	21.1931	266	5	26129926	26133259	+:ID=AT5G65400;Note=protein_coding_gene;Name=AT5G65400	477	AT5G65400
5	26150481	26150845	DD4-GFP_1_IP_vs_Input_peak_5096	197	3.48016	22.5322	19.7055	191	5	26148201	26151976	-:ID=AT5G65430;Note=protein_coding_gene;Name=AT5G65430	364	AT5G65430
5	26150481	26150845	DD4-GFP_1_IP_vs_Input_peak_5096	197	3.48016	22.5322	19.7055	191	5	26149921	26157099	+:ID=AT5G65440;Note=protein_coding_gene;Name=AT5G65440	364	AT5G65440
5	26156806	26157738	DD4-GFP_1_IP_vs_Input_peak_5097	501	5.3667	54.5067	50.114	645	5	26149921	26157099	+:ID=AT5G65440;Note=protein_coding_gene;Name=AT5G65440	293	AT5G65440
5	26156806	26157738	DD4-GFP_1_IP_vs_Input_peak_5097	501	5.3667	54.5067	50.114	645	5	26156363	26161096	+:ID=AT5G65450;Note=protein_coding_gene;Name=AT5G65450	932	AT5G65450
5	26394279	26394494	DD4-GFP_1_IP_vs_Input_peak_5117	54	2.12878	7.7169	5.44647	142	5	26393382	26396513	+:ID=AT5G65990;Note=protein_coding_gene;Name=AT5G65990	215	AT5G65990
5	26456199	26456605	DD4-GFP_1_IP_vs_Input_peak_5118	78	2.41735	10.2251	7.81061	89	5	26453460	26457322	-:ID=AT5G66200;Note=protein_coding_gene;Name=AT5G66200	406	AT5G66200
5	26456199	26456605	DD4-GFP_1_IP_vs_Input_peak_5118	78	2.41735	10.2251	7.81061	89	5	26456285	26461131	-:ID=AT5G66210;Note=protein_coding_gene;Name=AT5G66210	320	AT5G66210
5	26604858	26605116	DD4-GFP_1_IP_vs_Input_peak_5123	37	2.09394	5.90158	3.78891	170	5	26603003	26605876	-:ID=AT5G66650;Note=protein_coding_gene;Name=AT5G66650	258	AT5G66650
5	26605800	26606175	DD4-GFP_1_IP_vs_Input_peak_5124	68	2.48767	9.2226	6.85677	234	5	26603003	26605876	-:ID=AT5G66650;Note=protein_coding_gene;Name=AT5G66650	76	AT5G66650
5	26645034	26645388	DD4-GFP_1_IP_vs_Input_peak_5129	169	3.25734	19.5925	16.9143	106	5	26641652	26645902	-:ID=AT5G66730;Note=protein_coding_gene;Name=AT5G66730	354	AT5G66730
5	26809683	26810015	DD4-GFP_1_IP_vs_Input_peak_5140	114	3.07727	13.9686	11.4263	132	5	26809135	26811189	-:ID=AT5G67190;Note=protein_coding_gene;Name=AT5G67190	332	AT5G67190
5	26810219	26810460	DD4-GFP_1_IP_vs_Input_peak_5141	34	2.12528	5.57454	3.49625	139	5	26809135	26811189	-:ID=AT5G67190;Note=protein_coding_gene;Name=AT5G67190	241	AT5G67190
5	26811119	26811383	DD4-GFP_1_IP_vs_Input_peak_5142	152	3.38167	17.8813	15.2495	129	5	26809135	26811189	-:ID=AT5G67190;Note=protein_coding_gene;Name=AT5G67190	70	AT5G67190
5	26822170	26822368	DD4-GFP_1_IP_vs_Input_peak_5144	57	2.19097	8.07027	5.77536	124	5	26820121	26823464	-:ID=AT5G67220;Note=protein_coding_gene;Name=AT5G67220	198	AT5G67220
5	26822170	26822368	DD4-GFP_1_IP_vs_Input_peak_5144	57	2.19097	8.07027	5.77536	124	5	26820978	26824328	+:ID=AT5G67230;Note=protein_coding_gene;Name=AT5G67230	198	AT5G67230
5	26833455	26833774	DD4-GFP_1_IP_vs_Input_peak_5145	68	2.41892	9.18304	6.81976	156	5	26831373	26834833	-:ID=AT5G67250;Note=protein_coding_gene;Name=AT5G67250	319	AT5G67250
5	26849796	26850210	DD4-GFP_1_IP_vs_Input_peak_5147	183	3.38987	21.1046	18.3606	223	5	26848148	26851346	-:ID=AT5G67290;Note=protein_coding_gene;Name=AT5G67290	414	AT5G67290
5	26879454	26879750	DD4-GFP_1_IP_vs_Input_peak_5153	120	2.87473	14.6229	12.0633	172	5	26877553	26881042	-:ID=AT5G67370;Note=protein_coding_gene;Name=AT5G67370	296	AT5G67370

## Sheet: GO terms
Table S3: Presentation of the IDD4 ChIP-SEQ target list and the dedicated gene ontology terms
GO terms:
Analysis Brief Summary
TAIR10
Species: Arabidopsis thaliana
GO type: Completed GO
Annotated number in query list: 828 [ Download ]
Annotated number in background/reference: 28397
Significant GO terms: 185 [ Details ]
GO term	Ontology	Description	Number in input list	Number in BG/Ref	p-value	FDR
GO:0042221	P	response to chemical stimulus	226	3978	7.9e-23	4.7e-19
GO:0010033	P	response to organic substance	175	2754	5.2e-22	1.5e-18
GO:0050896	P	response to stimulus	303	6292	1.3e-20	2.6e-17
GO:0009719	P	response to endogenous stimulus	110	1615	1.1e-15	1.6e-12
GO:0065007	P	biological regulation	272	6222	6.3e-13	7.5e-10
GO:0009725	P	response to hormone stimulus	91	1375	1.9e-12	1.9e-09
GO:0071495	P	cellular response to endogenous stimulus	65	815	2.5e-12	2.1e-09
GO:0050789	P	regulation of biological process	235	5235	4.4e-12	3.3e-09
GO:0051716	P	cellular response to stimulus	130	2355	5.4e-12	3.5e-09
GO:0009743	P	response to carbohydrate stimulus	64	812	5.9e-12	3.5e-09
GO:0010200	P	response to chitin	43	421	1.3e-11	6.7e-09
GO:0009628	P	response to abiotic stimulus	138	2635	3.7e-11	1.8e-08
GO:0050794	P	regulation of cellular process	208	4595	6.5e-11	2.9e-08
GO:0070887	P	cellular response to chemical stimulus	88	1417	1e-10	4.1e-08
GO:0007242	P	intracellular signaling cascade	81	1252	9.9e-11	4.1e-08
GO:0071310	P	cellular response to organic substance	78	1234	6.2e-10	2.3e-07
GO:0009889	P	regulation of biosynthetic process	133	2634	8.7e-10	2.9e-07
GO:0031323	P	regulation of cellular metabolic process	144	2928	8.3e-10	2.9e-07
GO:0009753	P	response to jasmonic acid stimulus	42	471	1e-09	3.1e-07
GO:0051171	P	regulation of nitrogen compound metabolic process	128	2517	1.3e-09	3.7e-07
GO:0019219	P	regulation of nucleobase, nucleoside, nucleotide and nucleic acid metabolic process	127	2496	1.4e-09	4e-07
GO:0031326	P	regulation of cellular biosynthetic process	132	2631	1.5e-09	4e-07
GO:0006355	P	regulation of transcription, DNA-dependent	122	2372	1.8e-09	4.4e-07
GO:0009755	P	hormone-mediated signaling pathway	48	600	1.8e-09	4.4e-07
GO:0045449	P	regulation of transcription	122	2376	1.9e-09	4.6e-07
GO:0010556	P	regulation of macromolecule biosynthetic process	126	2491	2.4e-09	5.4e-07
GO:0080090	P	regulation of primary metabolic process	136	2761	2.5e-09	5.4e-07
GO:0051252	P	regulation of RNA metabolic process	122	2388	2.6e-09	5.4e-07
GO:0006950	P	response to stress	183	4089	3.3e-09	6.7e-07
GO:0032870	P	cellular response to hormone stimulus	49	641	4.8e-09	9.5e-07
GO:0008152	P	metabolic process	480	13633	9.3e-09	1.8e-06
GO:0023046	P	signaling process	96	1768	1e-08	1.8e-06
GO:0019222	P	regulation of metabolic process	149	3186	1e-08	1.8e-06
GO:0023060	P	signal transmission	96	1767	1e-08	1.8e-06
GO:0007165	P	signal transduction	92	1670	1.1e-08	1.9e-06
GO:0023052	P	signaling	118	2376	2.2e-08	3.6e-06
GO:0009737	P	response to abscisic acid stimulus	46	621	3.5e-08	5.5e-06
GO:0044238	P	primary metabolic process	419	11717	5.7e-08	8.8e-06
GO:0010468	P	regulation of gene expression	128	2695	6e-08	9.1e-06
GO:0060255	P	regulation of macromolecule metabolic process	132	2829	9.5e-08	1.4e-05
GO:0044237	P	cellular metabolic process	410	11509	1.6e-07	2.3e-05
GO:0045087	P	innate immune response	58	930	1.6e-07	2.3e-05
GO:0002376	P	immune system process	60	984	2.1e-07	2.6e-05
GO:0006955	P	immune response	60	984	2.1e-07	2.6e-05
GO:0006350	P	transcription	123	2620	2.1e-07	2.6e-05
GO:0006351	P	transcription, DNA-dependent	123	2618	2e-07	2.6e-05
GO:0032774	P	RNA biosynthetic process	123	2621	2.1e-07	2.6e-05
GO:0009723	P	response to ethylene stimulus	31	353	2.1e-07	2.6e-05
GO:0009607	P	response to biotic stimulus	87	1687	4.4e-07	5.2e-05
GO:0006970	P	response to osmotic stress	53	842	4.4e-07	5.2e-05
GO:0007275	P	multicellular organismal development	165	3864	4.8e-07	5.5e-05
GO:0009751	P	response to salicylic acid stimulus	36	470	5.1e-07	5.8e-05
GO:0009651	P	response to salt stress	50	788	7.4e-07	8.3e-05
GO:0032501	P	multicellular organismal process	169	4020	8.6e-07	9.5e-05
GO:0032502	P	developmental process	171	4094	1.1e-06	0.00012
GO:0009605	P	response to external stimulus	61	1087	2.2e-06	0.00023
GO:0006952	P	defense response	83	1653	2.3e-06	0.00023
GO:0044283	P	small molecule biosynthetic process	90	1865	3.8e-06	0.00039
GO:0009987	P	cellular process	486	14419	3.9e-06	0.00039
GO:0051707	P	response to other organism	73	1421	4.5e-06	0.00045
GO:0044281	P	small molecule metabolic process	166	4065	5.9e-06	0.00057
GO:0048731	P	system development	97	2083	6.5e-06	0.00061
GO:0048513	P	organ development	97	2083	6.5e-06	0.00061
GO:0009058	P	biosynthetic process	291	7962	6.8e-06	0.00062
GO:0048583	P	regulation of response to stimulus	42	667	6.8e-06	0.00062
GO:0002679	P	respiratory burst during defense response	15	121	7.7e-06	0.00068
GO:0045730	P	respiratory burst	15	121	7.7e-06	0.00068
GO:0009867	P	jasmonic acid mediated signaling pathway	24	282	8e-06	0.00069
GO:0071395	P	cellular response to jasmonic acid stimulus	24	282	8e-06	0.00069
GO:0071215	P	cellular response to abscisic acid stimulus	23	267	1e-05	0.00087
GO:0043436	P	oxoacid metabolic process	96	2103	1.6e-05	0.0013
GO:0019752	P	carboxylic acid metabolic process	96	2103	1.6e-05	0.0013
GO:0006082	P	organic acid metabolic process	96	2105	1.6e-05	0.0013
GO:0006807	P	nitrogen compound metabolic process	216	5675	1.7e-05	0.0013
GO:0019748	P	secondary metabolic process	64	1247	1.8e-05	0.0014
GO:0042180	P	cellular ketone metabolic process	96	2123	2.2e-05	0.0017
GO:0005975	P	carbohydrate metabolic process	100	2249	2.8e-05	0.0022
GO:0010035	P	response to inorganic substance	57	1086	2.9e-05	0.0022
GO:0006575	P	cellular amino acid derivative metabolic process	42	714	3.1e-05	0.0023
GO:0044249	P	cellular biosynthetic process	279	7737	3.4e-05	0.0025
GO:0031347	P	regulation of defense response	34	529	3.4e-05	0.0025
GO:0009738	P	abscisic acid mediated signaling pathway	21	252	3.9e-05	0.0027
GO:0071482	P	cellular response to light stimulus	11	77	3.9e-05	0.0027
GO:0071478	P	cellular response to radiation	11	77	3.9e-05	0.0027
GO:0002252	P	immune effector process	22	273	4.1e-05	0.0028
GO:0009873	P	ethylene mediated signaling pathway	14	125	4.3e-05	0.0029
GO:0010941	P	regulation of cell death	28	405	5.2e-05	0.0035
GO:0032787	P	monocarboxylic acid metabolic process	71	1481	5.2e-05	0.0035
GO:0080134	P	regulation of response to stress	34	544	5.8e-05	0.0038
GO:0009056	P	catabolic process	96	2182	6e-05	0.0039
GO:0000160	P	two-component signal transduction system (phosphorelay)	16	165	6.2e-05	0.004
GO:0042434	P	indole derivative metabolic process	15	148	6.6e-05	0.0041
GO:0042430	P	indole and derivative metabolic process	15	148	6.6e-05	0.0041
GO:0009739	P	response to gibberellin stimulus	16	166	6.6e-05	0.0041
GO:0023034	P	intracellular signaling pathway	29	433	6.5e-05	0.0041
GO:0006612	P	protein targeting to membrane	27	392	7.4e-05	0.0046
GO:0010363	P	regulation of plant-type hypersensitive response	26	371	7.7e-05	0.0047
GO:0009314	P	response to radiation	62	1263	8.4e-05	0.005
GO:0043067	P	regulation of programmed cell death	27	397	9e-05	0.0054
GO:0009416	P	response to light stimulus	59	1188	9.2e-05	0.0055
GO:0009791	P	post-embryonic development	95	2188	0.0001	0.0061
GO:0080135	P	regulation of cellular response to stress	26	379	0.00011	0.0061
GO:0009888	P	tissue development	52	1015	0.00012	0.0067
GO:0051179	P	localization	150	3819	0.00012	0.0068
GO:0042435	P	indole derivative biosynthetic process	14	139	0.00012	0.0068
GO:0009733	P	response to auxin stimulus	28	431	0.00014	0.0078
GO:0009684	P	indoleacetic acid biosynthetic process	12	108	0.00016	0.0088
GO:0051704	P	multi-organism process	81	1820	0.00017	0.009
GO:0048856	P	anatomical structure development	135	3396	0.00017	0.0091
GO:0009683	P	indoleacetic acid metabolic process	12	109	0.00017	0.0091
GO:0006519	P	cellular amino acid and derivative metabolic process	63	1324	0.00017	0.0091
GO:0071369	P	cellular response to ethylene stimulus	14	144	0.00017	0.0091
GO:0045088	P	regulation of innate immune response	27	415	0.00018	0.0093
GO:0016070	P	RNA metabolic process	146	3734	0.00018	0.0095
GO:0046394	P	carboxylic acid biosynthetic process	55	1116	0.00019	0.0097
GO:0016053	P	organic acid biosynthetic process	55	1116	0.00019	0.0097
GO:0046777	P	protein amino acid autophosphorylation	14	146	0.0002	0.0099
GO:0002682	P	regulation of immune system process	27	419	0.00021	0.01
GO:0050776	P	regulation of immune response	27	419	0.00021	0.01
GO:0006790	P	sulfur metabolic process	38	683	0.00021	0.01
GO:0033554	P	cellular response to stress	68	1473	0.00021	0.01
GO:0016137	P	glycoside metabolic process	20	268	0.00023	0.011
GO:0022610	P	biological adhesion	11	96	0.00023	0.011
GO:0007155	P	cell adhesion	11	96	0.00023	0.011
GO:0009626	P	plant-type hypersensitive response	26	401	0.00024	0.012
GO:0034050	P	host programmed cell death induced by symbiont	26	402	0.00025	0.012
GO:0023033	P	signaling pathway	31	519	0.00026	0.012
GO:0043170	P	macromolecule metabolic process	318	9246	0.00027	0.013
GO:0006972	P	hyperosmotic response	19	251	0.00028	0.013
GO:0012501	P	programmed cell death	28	451	0.00028	0.013
GO:0009620	P	response to fungus	30	499	0.00029	0.013
GO:0008219	P	cell death	30	500	0.0003	0.013
GO:0016265	P	death	30	500	0.0003	0.013
GO:0044282	P	small molecule catabolic process	47	932	0.00034	0.015
GO:0016138	P	glycoside biosynthetic process	17	215	0.00036	0.016
GO:0045010	P	actin nucleation	11	103	0.0004	0.017
GO:0034641	P	cellular nitrogen compound metabolic process	63	1373	0.00042	0.018
GO:0071214	P	cellular response to abiotic stimulus	11	104	0.00043	0.018
GO:0010114	P	response to red light	11	104	0.00043	0.018
GO:0009863	P	salicylic acid mediated signaling pathway	23	349	0.00044	0.019
GO:0071446	P	cellular response to salicylic acid stimulus	23	351	0.00047	0.02
GO:0009850	P	auxin metabolic process	13	142	0.00049	0.02
GO:0009851	P	auxin biosynthetic process	12	124	0.00051	0.021
GO:0044248	P	cellular catabolic process	88	2095	0.00053	0.022
GO:0009308	P	amine metabolic process	50	1034	0.00055	0.023
GO:0051234	P	establishment of localization	140	3652	0.00057	0.023
GO:0048507	P	meristem development	29	498	0.00059	0.024
GO:0051606	P	detection of stimulus	13	148	0.0007	0.028
GO:0009611	P	response to wounding	22	340	0.00073	0.029
GO:0071489	P	cellular response to red or far red light	7	47	0.00079	0.031
GO:0021700	P	developmental maturation	21	320	0.00081	0.032
GO:0042398	P	cellular amino acid derivative biosynthetic process	30	534	0.00082	0.032
GO:0044106	P	cellular amine metabolic process	46	947	0.00083	0.032
GO:0009845	P	seed germination	17	233	0.00084	0.032
GO:0010038	P	response to metal ion	33	610	0.00085	0.032
GO:0009612	P	response to mechanical stimulus	8	63	0.00088	0.033
GO:0044260	P	cellular macromolecule metabolic process	294	8616	0.00095	0.035
GO:0042742	P	defense response to bacterium	24	394	0.00095	0.035
GO:0006139	P	nucleobase, nucleoside, nucleotide and nucleic acid metabolic process	175	4798	0.0011	0.039
GO:0046686	P	response to cadmium ion	27	470	0.0011	0.04
GO:0009740	P	gibberellic acid mediated signaling pathway	9	82	0.0011	0.041
GO:0016051	P	carbohydrate biosynthetic process	50	1070	0.0011	0.041
GO:0006520	P	cellular amino acid metabolic process	43	882	0.0011	0.041
GO:0009415	P	response to water	25	424	0.0012	0.042
GO:0048765	P	root hair cell differentiation	20	308	0.0012	0.043
GO:0048764	P	trichoblast maturation	20	308	0.0012	0.043
GO:0010476	P	gibberellin mediated signaling pathway	9	83	0.0012	0.043
GO:0044262	P	cellular carbohydrate metabolic process	75	1778	0.0012	0.043
GO:0048469	P	cell maturation	20	309	0.0012	0.043
GO:0006725	P	cellular aromatic compound metabolic process	48	1022	0.0013	0.044
GO:0071370	P	cellular response to gibberellin stimulus	9	84	0.0013	0.045
GO:0006810	P	transport	135	3577	0.0013	0.045
GO:0009617	P	response to bacterium	31	577	0.0013	0.045
GO:0030528	F	transcription regulator activity	112	1740	2.2e-14	1.6e-11
GO:0003700	F	transcription factor activity	108	1682	7.9e-14	2.8e-11
GO:0003677	F	DNA binding	129	2399	3.6e-11	8.5e-09
GO:0005488	F	binding	388	11247	1.8e-05	0.0032
GO:0005515	F	protein binding	111	2709	0.00024	0.034
GO:0005634	C	nucleus	335	9514	2.2e-05	0.0095
GO:0005886	C	plasma membrane	149	3740	6.6e-05	0.014
GO:0044464	C	cell part	697	22455	0.00014	0.015
GO:0005623	C	cell	697	22455	0.00014	0.015
GO:0043227	C	membrane-bounded organelle	554	17349	0.00036	0.026
GO:0043231	C	intracellular membrane-bounded organelle	554	17343	0.00035	0.026
GO:0044424	C	intracellular part	624	19957	0.00076	0.047

## Sheet:  Overlap RGA vs IDD4 ChIP-SEQ 
Overlap of common target genes of RGA (Marin-de la Rosa, 2015) and IDD4
	84 common genes in "RGA ChIPseq" and "ChIPseq IDD4":
	AT1G50420
	AT4G00893
	AT4G00895
	AT3G45260
	AT3G62090
	AT5G59730							GO type: Completed GO
	AT1G75820
	AT5G06980							Background/Reference: Customized
	AT5G06970
	AT4G15610							Annotated number in query list: 83 [ Download ]
	AT5G65450
	AT5G13000							Annotated number in background/reference: 28397
	AT1G72450
	AT5G14110							Significant GO terms: 114 [ Details ]
	AT1G25560
	AT4G27300
	AT4G19710							GO term	Ontology	Description	Number in input list	Number in BG/Ref	p-value	FDR
	AT1G31360							GO:0009719	P	response to endogenous stimulus	23	1615	1.7e-10	1.8e-07
	AT2G18790							GO:0051716	P	cellular response to stimulus	26	2355	1.8e-09	9.7e-07
	AT2G18780							GO:0009753	P	response to jasmonic acid stimulus	12	471	1.6e-08	3.5e-06
	AT2G45180							GO:0010033	P	response to organic substance	27	2754	1e-08	3.5e-06
	AT3G60200							GO:0050896	P	response to stimulus	42	6292	1.4e-08	3.5e-06
	AT3G60190							GO:0007242	P	intracellular signaling cascade	17	1252	1.2e-07	1.6e-05
	AT1G30110							GO:0071495	P	cellular response to endogenous stimulus	14	815	1.2e-07	1.6e-05
	AT3G50800							GO:0042221	P	response to chemical stimulus	31	3978	1.1e-07	1.6e-05
	AT3G61150							GO:0009867	P	jasmonic acid mediated signaling pathway	9	282	1.8e-07	2e-05
	AT3G18535							GO:0071395	P	cellular response to jasmonic acid stimulus	9	282	1.8e-07	2e-05
	AT1G08100							GO:0009751	P	response to salicylic acid stimulus	10	470	1.4e-06	0.00013
	AT3G11280							GO:0009725	P	response to hormone stimulus	16	1375	2.2e-06	0.0002
	AT1G03810							GO:0071310	P	cellular response to organic substance	15	1234	2.9e-06	0.00021
	AT1G03800							GO:0006950	P	response to stress	29	4089	2.5e-06	0.00021
	AT4G39140							GO:0023046	P	signaling process	18	1768	3.1e-06	0.00021
	AT5G21940							GO:0023060	P	signal transmission	18	1767	3.1e-06	0.00021
	AT4G33050							GO:0023052	P	signaling	21	2376	3.6e-06	0.00023
	AT4G33060							GO:0048583	P	regulation of response to stimulus	11	667	4.4e-06	0.00023
	AT3G18524							GO:0071482	P	cellular response to light stimulus	5	77	4.3e-06	0.00023
	AT3G05120							GO:0071478	P	cellular response to radiation	5	77	4.3e-06	0.00023
	AT3G05110							GO:0007165	P	signal transduction	17	1670	6.1e-06	0.00031
	AT1G19460							GO:0050794	P	regulation of cellular process	30	4595	8.6e-06	0.00042
	AT1G19870							GO:0010363	P	regulation of plant-type hypersensitive response	8	371	1.5e-05	0.00068
	AT5G18910							GO:0070887	P	cellular response to chemical stimulus	15	1417	1.5e-05	0.00068
	AT5G18920							GO:0071214	P	cellular response to abiotic stimulus	5	104	1.7e-05	0.00072
	AT2G30032							GO:0080135	P	regulation of cellular response to stress	8	379	1.8e-05	0.00072
	AT3G13790							GO:0009987	P	cellular process	61	14419	2.1e-05	0.00082
	AT1G22400							GO:0006612	P	protein targeting to membrane	8	392	2.2e-05	0.00085
	AT4G29310							GO:0043067	P	regulation of programmed cell death	8	397	2.4e-05	0.0009
	AT2G20580							GO:0031347	P	regulation of defense response	9	529	2.7e-05	0.00091
	AT5G13180							GO:0010941	P	regulation of cell death	8	405	2.8e-05	0.00091
	AT2G45310							GO:0034050	P	host programmed cell death induced by symbiont	8	402	2.6e-05	0.00091
	AT5G05440							GO:0009626	P	plant-type hypersensitive response	8	401	2.6e-05	0.00091
	AT1G13260							GO:0080134	P	regulation of response to stress	9	544	3.4e-05	0.001
	AT1G69490							GO:0002682	P	regulation of immune system process	8	419	3.5e-05	0.001
	AT1G69500							GO:0050776	P	regulation of immune response	8	419	3.5e-05	0.001
	AT4G22285							GO:0045088	P	regulation of innate immune response	8	415	3.3e-05	0.001
	AT3G15518							GO:0050789	P	regulation of biological process	31	5235	4.1e-05	0.0012
	AT5G06390							GO:0012501	P	programmed cell death	8	451	5.9e-05	0.0016
	AT1G12330							GO:0009628	P	response to abiotic stimulus	20	2635	5.9e-05	0.0016
	AT1G70090							GO:0009863	P	salicylic acid mediated signaling pathway	7	349	8.3e-05	0.0022
	AT1G32920							GO:0071446	P	cellular response to salicylic acid stimulus	7	351	8.6e-05	0.0022
	AT1G56630							GO:0045087	P	innate immune response	11	930	8.9e-05	0.0022
	AT3G07350							GO:0016265	P	death	8	500	0.00012	0.0028
	AT4G39080							GO:0008219	P	cell death	8	500	0.00012	0.0028
	AT5G50380							GO:0002376	P	immune system process	11	984	0.00015	0.0033
	AT3G54440							GO:0006955	P	immune response	11	984	0.00015	0.0033
	AT2G46970							GO:0006810	P	transport	23	3577	0.00018	0.004
	AT5G58100							GO:0051179	P	localization	24	3819	0.00018	0.004
	AT5G63880							GO:0065007	P	biological regulation	33	6222	0.00019	0.0041
	AT5G63870							GO:0051234	P	establishment of localization	23	3652	0.00025	0.0052
	AT5G13740							GO:0048519	P	negative regulation of biological process	12	1243	0.00027	0.0056
	AT5G13730							GO:0023034	P	intracellular signaling pathway	7	433	0.0003	0.0061
	AT3G59940							GO:0009607	P	response to biotic stimulus	14	1687	0.00038	0.0075
	AT4G39070							GO:0000165	P	MAPKKK cascade	5	209	0.00041	0.008
	AT1G01060							GO:0009737	P	response to abscisic acid stimulus	8	621	0.0005	0.0096
	AT1G76080							GO:0048523	P	negative regulation of cellular process	9	789	0.00053	0.0099
	AT1G67340							GO:0007243	P	protein kinase cascade	5	223	0.00055	0.01
	AT4G26090							GO:0048585	P	negative regulation of response to stimulus	6	349	0.00061	0.011
	AT5G47620							GO:0008152	P	metabolic process	55	13633	0.00062	0.011
	AT1G07630							GO:0031323	P	regulation of cellular metabolic process	19	2928	0.00069	0.012
	AT5G16560							GO:0009620	P	response to fungus	7	499	0.0007	0.012
	AT3G04721							GO:0019222	P	regulation of metabolic process	20	3186	0.00073	0.012
	AT1G19660							GO:0051641	P	cellular localization	13	1613	0.00082	0.014
	AT5G46060							GO:0023033	P	signaling pathway	7	519	0.00087	0.014
	AT5G46050							GO:0051707	P	response to other organism	12	1421	0.00089	0.014
	AT3G13800							GO:0080090	P	regulation of primary metabolic process	18	2761	0.00093	0.015
								GO:0009862	P	systemic acquired resistance, salicylic acid mediated signaling pathway	5	251	0.00093	0.015
								GO:0032501	P	multicellular organismal process	23	4020	0.00097	0.015
								GO:0006952	P	defense response	13	1653	0.001	0.016
								GO:0033554	P	cellular response to stress	12	1473	0.0012	0.018
								GO:0031348	P	negative regulation of defense response	5	273	0.0013	0.019
								GO:0009605	P	response to external stimulus	10	1087	0.0013	0.019
								GO:0006355	P	regulation of transcription, DNA-dependent	16	2372	0.0013	0.019
								GO:0045449	P	regulation of transcription	16	2376	0.0013	0.019
								GO:0070727	P	cellular macromolecule localization	10	1093	0.0014	0.019
								GO:0006605	P	protein targeting	9	906	0.0014	0.019
								GO:0051252	P	regulation of RNA metabolic process	16	2388	0.0014	0.019
								GO:0009889	P	regulation of biosynthetic process	17	2634	0.0015	0.02
								GO:0031326	P	regulation of cellular biosynthetic process	17	2631	0.0015	0.02
								GO:0010200	P	response to chitin	6	421	0.0016	0.021
								GO:0048856	P	anatomical structure development	20	3396	0.0016	0.021
								GO:0044238	P	primary metabolic process	48	11717	0.0017	0.022
								GO:0033036	P	macromolecule localization	12	1541	0.0018	0.023
								GO:0051649	P	establishment of localization in cell	12	1554	0.0019	0.024
								GO:0009755	P	hormone-mediated signaling pathway	7	600	0.002	0.025
								GO:0045184	P	establishment of protein localization	10	1160	0.0021	0.025
								GO:0006139	P	nucleobase, nucleoside, nucleotide and nucleic acid metabolic process	25	4798	0.0021	0.025
								GO:0015031	P	protein transport	10	1160	0.0021	0.025
								GO:0010556	P	regulation of macromolecule biosynthetic process	16	2491	0.0022	0.026
								GO:0019219	P	regulation of nucleobase, nucleoside, nucleotide and nucleic acid metabolic process	16	2496	0.0022	0.026
								GO:0051704	P	multi-organism process	13	1820	0.0024	0.028
								GO:0051171	P	regulation of nitrogen compound metabolic process	16	2517	0.0024	0.028
								GO:0009416	P	response to light stimulus	10	1188	0.0025	0.029
								GO:0032870	P	cellular response to hormone stimulus	7	641	0.0029	0.032
								GO:0032502	P	developmental process	22	4094	0.0029	0.032
								GO:0008104	P	protein localization	10	1216	0.003	0.033
								GO:0060255	P	regulation of macromolecule metabolic process	17	2829	0.0031	0.034
								GO:0007275	P	multicellular organismal development	21	3864	0.0032	0.035
								GO:0009611	P	response to wounding	5	340	0.0034	0.036
								GO:0006886	P	intracellular protein transport	9	1044	0.0035	0.037
								GO:0006350	P	transcription	16	2620	0.0036	0.037
								GO:0006351	P	transcription, DNA-dependent	16	2618	0.0036	0.037
								GO:0032774	P	RNA biosynthetic process	16	2621	0.0036	0.037
								GO:0034613	P	cellular protein localization	9	1059	0.0039	0.039
								GO:0009314	P	response to radiation	10	1263	0.0039	0.039
								GO:0009723	P	response to ethylene stimulus	5	353	0.004	0.04
								GO:0009058	P	biosynthetic process	35	7962	0.004	0.04
								GO:0044237	P	cellular metabolic process	46	11509	0.0044	0.043
								GO:0010468	P	regulation of gene expression	16	2695	0.0047	0.046
								GO:0030528	F	transcription regulator activity	15	1740	0.00015	0.0094
								GO:0003700	F	transcription factor activity	15	1682	0.0001	0.0094
								GO:0005515	F	protein binding	19	2709	0.00026	0.011
								GO:0003677	F	DNA binding	17	2399	0.00052	0.016
