# Supplementary material for: INDETERMINATE-DOMAIN 4 (IDD4) coordinates immune responses with plant-growth in Arabidopsis thaliana
Source: PLoS Pathog. 2019 Jan 24;15(1):e1007499. doi: 10.1371/journal.ppat.1007499 (PMC6345439; doi:10.1371/journal.ppat.1007499)
Supplement: S4 Table — (XLSX) [file ppat.1007499.s009.xlsx]

## Sheet: HeatMap
Table S4: ChIP-SEQ targets are listed that are predominantly oppositely deregulated in idd4 mutant and IDD4ox lines associated with STRING-based cluster analysis.
							Original row	ID	idd4 (log2FC)	IDD4ox(log2FC)	IDD4 Chip-SEQ
							1	AT1G56630	-0.44376	-1.1183	4.24915
							2	AT4G25470	0.841588	-0.74351	4.15351
							3	AT2G05520	-0.37197	0.228646	3.692
							4	AT1G25560	-0.36969	-0.44844	3.556
							5	AT1G22400	0.152678	0.6195	3.44278
							6	AT2G19800	0.311195	0.870251	3.32484
							7	AT1G13260	-0.69783	-0.3078	3.308
							8	AT4G37550	0.068536	0.678356	3.30233
							9	AT1G79520	-0.5739	0.137843	3.249
							10	AT3G59940	-0.32841	0.34038	3.171
							11	AT2G30020	-0.0231	-0.99684	3.13567
							12	AT5G47560	-0.35256	0.583313	3.1288
							13	AT2G30520	-0.22367	0.794269	3.12748
							14	AT3G48520	1.01117	-1.10551	3.08336
							15	AT1G27980	-0.48251	0.379653	3.0807
							16	AT5G47220	0.133351	-0.86709	3.051
							17	AT1G30700	-0.16013	-0.83754	3.04607
							18	AT4G27410	-0.05957	0.819947	3.00595
							19	AT2G16430	-0.6778	0.504011	2.9935
							20	AT1G52890	-0.07076	2.22753	2.99069
							21	AT2G27500	-0.30826	0.020459	2.971
	Overlap of 11.7 % ChIP-SEQ targets and DEGs in idd4 mutant						22	AT4G38660	0.44233	-0.22142	2.971
	Overlap of 6.7 % IDD4ox DEGs and ChIP-SEQ targets.						23	AT1G68130	-0.32666	-0.30862	2.937
							24	AT3G17970	-0.50705	0.131626	2.919
							25	AT1G65390	0.003719	-1.44108	2.87737
							26	AT4G25780	-0.59006	0.097266	2.875
							27	AT3G06510	-0.31968	-0.17863	2.869
							28	AT2G38170	-0.11608	-0.71116	2.83798
							29	AT2G17720	-0.63636	0.019247	2.7688
							30	AT2G36850	-0.36517	0.105178	2.757
							31	AT2G46680	-0.17866	0.840137	2.74686
							32	AT3G44300	-0.04129	0.782882	2.7399
							33	AT2G40000	-0.58928	-0.94311	2.738
							34	AT3G14067	-0.2973	-0.36659	2.732
							35	AT2G29320	-0.42399	0.16052	2.724
							36	AT3G06070	-0.3467	-0.07607	2.7207
							37	AT1G08630	-0.73532	4.18624	2.699
							38	AT1G53380	0.312676	0.064823	2.674
							39	AT4G22590	-0.58402	-0.24465	2.672
							40	AT4G29700	0.340216	-0.03161	2.6708
							41	AT3G14870	0.569734	-0.37303	2.659
							42	AT2G43910	-0.43186	-0.19818	2.6499
							43	AT2G05380	-0.5864	0.782975	2.641
							44	AT2G32530	-0.31055	0.433847	2.628
							45	AT1G64900	-0.34679	-0.36771	2.622
							46	AT5G59780	-0.0294	0.911949	2.60238
							47	AT2G28305	0.045712	0.919245	2.59186
							48	AT1G14520	0.538909	1.58188	2.58712
							49	AT5G12330	0.751386	0.376059	2.587
							50	AT5G13740	-0.34154	0.0549	2.585
							51	AT5G67370	-0.54642	0.323414	2.582
							52	AT1G69490	-0.26074	1.55761	2.57856
							53	AT5G05440	-0.31258	-0.06053	2.56
							54	AT2G15580	-0.37908	-0.01501	2.543
							55	AT2G21650	-0.36965	-0.21184	2.532
							56	AT5G04200	0.397553	-0.22836	2.525
							57	AT1G54730	0.064853	0.817628	2.52488
							58	AT4G16563	-0.08618	-0.66928	2.5211
							59	AT4G17950	0.326796	0.398371	2.518
							60	AT5G58350	-0.38008	0.138332	2.513
							61	AT5G06780	-0.62113	0.362985	2.506
							62	AT3G01520	-0.55232	0.203409	2.50592
							63	AT1G72240	-2.08812	0.524014	2.498
							64	AT4G39080	-0.42388	-0.26826	2.49
							65	AT4G28890	-0.72202	-0.23149	2.467
							66	AT5G57130	0.44891	0.321764	2.464
							67	AT3G30775	0.341342	0.645089	2.455
							68	AT5G47140	-0.47806	-0.17407	2.4539
							69	AT5G57710	-0.32304	-0.43765	2.4498
							70	AT4G00560	-0.61463	0.24995	2.442
							71	AT5G04340	-0.11616	-0.69435	2.43904
							72	AT5G59730	-0.1196	-0.70663	2.42441
							73	AT5G64620	0.33347	-0.14316	2.422
							74	AT5G56840	0.222128	-1.28969	2.42159
							75	AT1G69920	1.39178	1.41566	2.417
							76	AT3G13800	-0.58798	-0.45895	2.416
							77	AT2G19650	-0.42925	0.034757	2.411
							78	AT3G08590	-0.28745	-0.43429	2.408
							79	AT2G28120	-0.0866	1.09837	2.39718
							80	AT2G28400	0.610712	-0.11636	2.397
							81	AT1G52618	-0.73454	0.167177	2.389
							82	AT4G18010	-0.19875	0.586798	2.38499
							83	AT2G38820	-0.13684	0.796457	2.3774
							84	AT4G38700	-0.64804	-0.33396	2.374
							85	AT4G38710	-0.26986	0.057052	2.374
							86	AT4G08410	0.424193	-1.85735	2.36035
							87	AT3G21670	-0.61537	0.413496	2.359
							88	AT3G56210	-0.6279	-0.16489	2.356
							89	AT2G22990	-0.48455	0.144128	2.351
							90	AT2G29340	-0.44142	0.081222	2.345
							91	AT3G61430	-0.48298	0.144239	2.344
							92	AT5G58140	-0.36664	-0.08901	2.343
							93	AT1G75100	-0.40176	0.820767	2.3398
							94	AT5G42270	-0.43359	-0.09561	2.336
							95	AT1G03470	0.570908	0.563412	2.331
							96	AT5G58100	-0.59265	-0.23339	2.3298
							97	AT3G52340	-0.4019	0.762892	2.322
							98	AT5G10150	-0.40577	0.139797	2.3017
							99	AT3G22840	-0.59259	0.011675	2.301
							100	AT1G71830	0.42148	0.353458	2.295
							101	AT3G18524	0.437095	-0.03325	2.2859
							102	AT4G30130	0.617628	0.140156	2.282
							103	AT4G34760	0.21885	0.894508	2.27709
							104	AT4G34160	0.428524	0.307869	2.272
							105	AT2G45080	1.1778	0.216151	2.271
							106	AT1G16640	1.28012	0.398192	2.259
							107	AT1G70730	-0.46873	-0.79037	2.247
							108	AT4G12980	-0.37966	-0.0496	2.242
							109	AT2G24240	-0.49793	0.033071	2.234
							110	AT1G27730	0.07986	-1.09261	2.2282
							111	AT5G13180	-0.27462	-0.13755	2.2257
							112	AT4G11450	0.643704	0.353844	2.21
							113	AT3G55440	-0.92656	-0.8549	2.206
							114	AT3G13930	-0.20866	-0.62018	2.20492
							115	AT1G24625	0.335264	0.242856	2.186
							116	AT4G27657	-0.08903	-0.79888	2.17955
							117	AT4G35450	-0.52747	-0.09532	2.166
							118	AT5G65040	0.733833	-0.07033	2.147
							119	AT5G66210	0.086161	-0.70469	2.14309
							120	AT3G16370	-0.40977	-0.36308	2.141
							121	AT1G21120	0.609629	0.526874	2.1178
							122	AT4G28080	-0.28822	-0.47779	2.115
							123	AT4G14540	-0.42234	-0.01055	2.092
							124	AT5G04140	-0.40809	-0.23553	2.09
							125	AT5G03210	0.541923	2.10226	2.082
							126	AT5G03500	-0.77924	0.24899	2.0788
							127	AT3G09220	-0.223	-0.69967	2.06905
							128	AT2G43820	-0.38957	-0.13394	2.068
							129	AT3G28850	0.517755	0.26323	2.062
							130	AT1G53890	-0.54764	0.904954	2.059
							131	AT2G24600	0.399959	-0.64706	2.04
							132	AT3G44260	-0.07508	-1.0758	2.01662
							133	AT3G60140	0.080283	0.762892	1.92099
							134	AT3G61440	-0.26807	0.104883	1.9145
							135	AT1G07620	-0.60171	0.028712	1.85753

## Sheet: Cluster_I
	Cluster I describes ChIP-SEQ targets predominantly up-regulated in idd4 mutant and down-regulatd in IDD4ox lines
	Gene list:					String cluster:
	AT4G25470					#clustering method	cluster number	cluster color	gene count	protein name	protein identifier	protein description
	AT1G56630					MCL	1	Red	11	AT2G30020	3702.AT2G30020.1	Putative protein phosphatase 2C 25; Protein phosphatase that negatively regulates defense respones. Inactivates MPK4 and MPK6 MAP kinases involved in stress and defense signaling
	AT1G25560					MCL	1	Red	11	AT4G27657	3702.AT4G27657.1	Uncharacterized protein
	AT2G30020					MCL	1	Red	11	STZ	3702.AT1G27730.1	Salt tolerance zinc finger; Transcriptional repressor involved in abiotic stress responses. Can repress the stress responsive genes DREB1A and LTI78. Probably involved in jasmonate (JA) early signaling response. May regulate the expression of the JA biosynthesis gene LOX3 and control the expression of TIFY10A/JAZ1, a key repressor in the JA signaling cascade
	AT3G48520					MCL	1	Red	11	TEM1	3702.AT1G25560.1	TEMPRANILLO 1; Transcritptional repressor of flowering time on long day plants. Acts directly on FT expression by binding 5'-CAACA-3' and 5'-CACCTG-3 sequences. Functionally redundant with TEM2
	AT5G47220					MCL	1	Red	11	ZAT6	3702.AT5G04340.1	Zinc finger of Arabidopsis thaliana 6; Probable transcription factor that regulates root development and phosphate (Pi) acquisition and homeostasis. Probably acts as a repressor of primary root growth and regulates Pi homeostasis through the control of root architecture
	AT1G30700					MCL	1	Red	11	ERF2	3702.AT5G47220.1	Ethylene-responsive transcription factor 2; Acts as a transcriptional activator. Binds to the GCC- box pathogenesis-related promoter element. Involved in the regulation of gene expression by stress factors and by components of stress signal transduction pathways. Involved in disease resistance pathways
	AT4G38660					MCL	1	Red	11	AT2G28400	3702.AT2G28400.1	Uncharacterized protein
	AT1G65390					MCL	1	Red	11	CPK28	3702.AT5G66210.1	Calcium-dependent protein kinase 28; May play a role in signal transduction pathways that involve calcium as a second messenger
	AT2G38170					MCL	1	Red	11	CBF2	3702.AT4G25470.1	C-repeat/DRE binding factor 2; Transcriptional activator that binds specifically to the DNA sequence 5'-[AG]CCGAC-3'. Binding to the C-repeat/DRE element mediates cold-inducible transcription. CBF/DREB1 factors play a key role in freezing tolerance and cold acclimation
	AT2G40000					MCL	1	Red	11	HSPRO2	3702.AT2G40000.1	HS1 PRO-1 2-like protein; Positive regulator of basal resistance
	AT3G14067					MCL	1	Red	11	CAF1a	3702.AT3G44260.1	CCR4- associated factor 1a; Ubiquitous transcription factor required for a diverse set of processes. It is a component of the CCR4 complex involved in the control of gene expression (By similarity)
	AT1G53380					MCL	2	Green	3	AT2G24600	3702.AT2G24600.3	Ankyrin repeat family protein
	AT4G29700					MCL	2	Green	3	PP2-A5	3702.AT1G65390.1	Phloem protein 2 A5
	AT3G14870					MCL	2	Green	3	EXO70H7	3702.AT5G59730.1	Exocyst subunit exo70 family protein H7
	AT1G64900
	AT5G12330
	AT5G04200
	AT4G16563
	AT5G57130					GO terms (AgriGO, TAIR10)
	AT5G57710
	AT5G04340					GO term	Ontology	Description	Number in input list	Number in BG/Ref	p-value	FDR
	AT5G59730					GO:0010033	P	response to organic substance	16	2754	9.1e-06	0.0013
	AT5G64620					GO:0009743	P	response to carbohydrate stimulus	9	812	9.7e-06	0.0013
	AT5G56840					GO:0010200	P	response to chitin	7	421	8.3e-06	0.0013
	AT3G08590					GO:0042221	P	response to chemical stimulus	20	3978	4e-06	0.0013
	AT2G28400					GO:0050896	P	response to stimulus	24	6292	3.3e-05	0.0035
	AT4G08410					GO:0009791	P	post-embryonic development	13	2188	6.4e-05	0.0055
	AT1G03470					GO:0032501	P	multicellular organismal process	18	4020	7.3e-05	0.0055
	AT1G71830					GO:0065007	P	biological regulation	23	6222	9.3e-05	0.0061
	AT3G18524					GO:0051707	P	response to other organism	10	1421	0.00014	0.008
	AT4G30130					GO:0007275	P	multicellular organismal development	17	3864	0.00016	0.0083
	AT4G34160					GO:0032502	P	developmental process	17	4094	0.00032	0.015
	AT2G45080					GO:0009719	P	response to endogenous stimulus	10	1615	0.00038	0.017
	AT1G16640					GO:0009755	P	hormone-mediated signaling pathway	6	600	0.00059	0.018
	AT1G70730					GO:0048513	P	organ development	11	2083	0.00072	0.018
	AT1G27730					GO:0009607	P	response to biotic stimulus	10	1687	0.00054	0.018
	AT4G11450					GO:0048569	P	post-embryonic organ development	6	608	0.00063	0.018
	AT3G13930					GO:0050789	P	regulation of biological process	19	5235	0.0007	0.018
	AT1G24625					GO:0048608	P	reproductive structure development	10	1722	0.00063	0.018
	AT4G27657					GO:0009725	P	response to hormone stimulus	9	1375	0.00053	0.018
	AT5G65040					GO:0048731	P	system development	11	2083	0.00072	0.018
	AT5G66210					GO:0048437	P	floral organ development	6	605	0.00061	0.018
	AT1G21120					GO:0032870	P	cellular response to hormone stimulus	6	641	0.00082	0.02
	AT4G28080					GO:0051704	P	multi-organism process	10	1820	0.00096	0.022
	AT3G09220					GO:0009908	P	flower development	7	948	0.0012	0.026
	AT3G28850					GO:0048856	P	anatomical structure development	14	3396	0.0014	0.029
	AT2G24600					GO:0042592	P	homeostatic process	5	488	0.0016	0.031
	AT3G44260					GO:0048507	P	meristem development	5	498	0.0017	0.032
						GO:0009886	P	post-embryonic morphogenesis	5	503	0.0018	0.032
						GO:0009888	P	tissue development	7	1015	0.0017	0.032
						GO:0006952	P	defense response	9	1653	0.0019	0.032
						GO:0048438	P	floral whorl development	5	510	0.0019	0.032
						GO:0003006	P	reproductive developmental process	10	2050	0.0023	0.039
						GO:0071495	P	cellular response to endogenous stimulus	6	815	0.0028	0.044

## Sheet: Cluster I GO description
		Cluster I desription TAIR 10
		GO_acc term_type Term queryitem querytotal bgitem bgtotal pvalue FDR entries
		GO:0010033 P response to organic substance 16 49 2754 28397 9.1e-06 0.0013 // AT5G47220 // AT1G27730 // AT1G25560 // AT4G28080 // AT2G38170 // AT5G66210 // AT4G30130 // AT3G48520 // AT1G30700 // AT2G30020 // AT4G34160 // AT1G71830 // AT3G44260 // AT2G40000 // AT5G12330 // AT5G04340
		GO:0009743 P response to carbohydrate stimulus 9 49 812 28397 9.7e-06 0.0013 // AT5G47220 // AT1G27730 // AT4G34160 // AT2G38170 // AT3G48520 // AT3G44260 // AT2G40000 // AT5G66210 // AT5G04340
		GO:0010200 P response to chitin 7 49 421 28397 8.3e-06 0.0013 // AT5G47220 // AT1G27730 // AT3G48520 // AT3G44260 // AT2G40000 // AT5G66210 // AT5G04340
		GO:0042221 P response to chemical stimulus 20 49 3978 28397 4e-06 0.0013 // AT5G66210 // AT5G47220 // AT3G13930 // AT1G27730 // AT1G25560 // AT4G28080 // AT2G38170 // AT3G09220 // AT4G34160 // AT4G30130 // AT3G48520 // AT1G30700 // AT2G30020 // AT1G70730 // AT1G71830 // AT3G44260 // AT2G40000 // AT3G08590 // AT5G12330 // AT5G04340
		GO:0050896 P response to stimulus 24 49 6292 28397 3.3e-05 0.0035 // AT5G47220 // AT1G25560 // AT4G28080 // AT2G30020 // AT1G71830 // AT1G65390 // AT3G44260 // AT3G18524 // AT1G27730 // AT3G13930 // AT4G34160 // AT3G08590 // AT4G25470 // AT5G12330 // AT1G30700 // AT4G30130 // AT2G40000 // AT3G09220 // AT1G70730 // AT5G66210 // AT5G04340 // AT2G38170 // AT3G48520 // AT4G38660
		GO:0009791 P post-embryonic development 13 49 2188 28397 6.4e-05 0.0055 // AT2G45080 // AT5G57130 // AT1G25560 // AT4G28080 // AT5G57710 // AT3G28850 // AT3G48520 // AT4G34160 // AT1G71830 // AT3G44260 // AT3G18524 // AT4G30130 // AT4G38660
		GO:0032501 P multicellular organismal process 18 49 4020 28397 7.3e-05 0.0055 // AT2G45080 // AT5G57130 // AT1G27730 // AT1G25560 // AT4G28080 // AT3G18524 // AT3G28850 // AT4G11450 // AT4G30130 // AT3G48520 // AT1G70730 // AT5G57710 // AT1G71830 // AT3G44260 // AT3G08590 // AT5G12330 // AT4G38660 // AT4G34160
		GO:0065007 P biological regulation 23 49 6222 28397 9.3e-05 0.0061 // AT5G47220 // AT1G25560 // AT5G56840 // AT2G30020 // AT1G71830 // AT1G65390 // AT3G44260 // AT3G18524 // AT1G27730 // AT3G14067 // AT4G30130 // AT2G45080 // AT1G16640 // AT5G57130 // AT3G28850 // AT1G24625 // AT1G70730 // AT5G64620 // AT4G25470 // AT5G04340 // AT2G38170 // AT4G34160 // AT4G38660
		GO:0051707 P response to other organism 10 49 1421 28397 0.00014 0.008 // AT5G47220 // AT1G27730 // AT2G38170 // AT3G48520 // AT2G30020 // AT1G71830 // AT3G44260 // AT2G40000 // AT4G30130 // AT4G38660
		GO:0007275 P multicellular organismal development 17 49 3864 28397 0.00016 0.0083 // AT2G45080 // AT5G57130 // AT4G11450 // AT1G25560 // AT4G28080 // AT3G08590 // AT3G28850 // AT4G30130 // AT3G48520 // AT1G70730 // AT5G57710 // AT1G71830 // AT3G44260 // AT3G18524 // AT5G12330 // AT4G38660 // AT4G34160
		GO:0032502 P developmental process 17 49 4094 28397 0.00032 0.015 // AT2G45080 // AT5G57130 // AT4G11450 // AT1G25560 // AT4G28080 // AT3G08590 // AT3G28850 // AT4G30130 // AT3G48520 // AT1G70730 // AT5G57710 // AT1G71830 // AT3G44260 // AT3G18524 // AT5G12330 // AT4G38660 // AT4G34160
		GO:0009719 P response to endogenous stimulus 10 49 1615 28397 0.00038 0.017 // AT5G47220 // AT1G27730 // AT1G25560 // AT4G28080 // AT3G48520 // AT2G30020 // AT4G34160 // AT1G71830 // AT3G44260 // AT5G12330
		GO:0009755 P hormone-mediated signaling pathway 6 49 600 28397 0.00059 0.018 // AT5G47220 // AT1G27730 // AT1G25560 // AT2G30020 // AT1G71830 // AT3G44260
		GO:0048513 P organ development 11 49 2083 28397 0.00072 0.018 // AT5G57130 // AT4G28080 // AT4G11450 // AT3G28850 // AT5G12330 // AT3G48520 // AT1G71830 // AT4G30130 // AT3G18524 // AT4G38660 // AT4G34160
		GO:0009607 P response to biotic stimulus 10 49 1687 28397 0.00054 0.018 // AT5G47220 // AT1G27730 // AT2G38170 // AT3G48520 // AT2G30020 // AT1G71830 // AT3G44260 // AT2G40000 // AT4G30130 // AT4G38660
		GO:0048569 P post-embryonic organ development 6 49 608 28397 0.00063 0.018 // AT3G28850 // AT3G48520 // AT1G71830 // AT4G30130 // AT3G18524 // AT4G38660
		GO:0050789 P regulation of biological process 19 49 5235 28397 0.0007 0.018 // AT2G45080 // AT5G47220 // AT5G57130 // AT1G27730 // AT1G25560 // AT1G16640 // AT2G38170 // AT5G56840 // AT4G30130 // AT4G34160 // AT4G38660 // AT2G30020 // AT1G65390 // AT1G71830 // AT3G44260 // AT1G24625 // AT3G18524 // AT4G25470 // AT3G28850
		GO:0048608 P reproductive structure development 10 49 1722 28397 0.00063 0.018 // AT5G57130 // AT1G25560 // AT3G28850 // AT3G48520 // AT4G34160 // AT1G71830 // AT3G44260 // AT3G18524 // AT4G30130 // AT4G38660
		GO:0009725 P response to hormone stimulus 9 49 1375 28397 0.00053 0.018 // AT5G47220 // AT1G27730 // AT1G25560 // AT4G28080 // AT5G12330 // AT2G30020 // AT4G34160 // AT1G71830 // AT3G44260
		GO:0048731 P system development 11 49 2083 28397 0.00072 0.018 // AT5G57130 // AT4G28080 // AT4G11450 // AT3G28850 // AT5G12330 // AT3G48520 // AT1G71830 // AT4G30130 // AT3G18524 // AT4G38660 // AT4G34160
		GO:0048437 P floral organ development 6 49 605 28397 0.00061 0.018 // AT3G28850 // AT3G48520 // AT1G71830 // AT4G30130 // AT3G18524 // AT4G38660
		GO:0032870 P cellular response to hormone stimulus 6 49 641 28397 0.00082 0.02 // AT5G47220 // AT1G27730 // AT1G25560 // AT2G30020 // AT1G71830 // AT3G44260
		GO:0051704 P multi-organism process 10 49 1820 28397 0.00096 0.022 // AT5G47220 // AT1G27730 // AT2G38170 // AT3G48520 // AT2G30020 // AT1G71830 // AT3G44260 // AT2G40000 // AT4G30130 // AT4G38660
		GO:0009908 P flower development 7 49 948 28397 0.0012 0.026 // AT5G57130 // AT3G28850 // AT3G48520 // AT1G71830 // AT4G30130 // AT3G18524 // AT4G38660
		GO:0048856 P anatomical structure development 14 49 3396 28397 0.0014 0.029 // AT2G45080 // AT5G57130 // AT1G25560 // AT4G28080 // AT4G11450 // AT3G28850 // AT4G30130 // AT3G48520 // AT4G34160 // AT1G71830 // AT3G44260 // AT3G18524 // AT5G12330 // AT4G38660
		GO:0042592 P homeostatic process 5 49 488 28397 0.0016 0.031 // AT2G38170 // AT1G70730 // AT5G04340 // AT1G25560 // AT3G28850
		GO:0048507 P meristem development 5 49 498 28397 0.0017 0.032 // AT1G71830 // AT4G30130 // AT5G57130 // AT4G38660 // AT4G34160
		GO:0009886 P post-embryonic morphogenesis 5 49 503 28397 0.0018 0.032 // AT5G57130 // AT4G30130 // AT4G34160 // AT3G18524 // AT4G28080
		GO:0009888 P tissue development 7 49 1015 28397 0.0017 0.032 // AT5G57130 // AT5G12330 // AT4G34160 // AT1G71830 // AT4G30130 // AT4G11450 // AT4G38660
		GO:0006952 P defense response 9 49 1653 28397 0.0019 0.032 // AT5G47220 // AT1G27730 // AT3G48520 // AT2G30020 // AT1G65390 // AT1G71830 // AT3G44260 // AT2G40000 // AT4G30130
		GO:0048438 P floral whorl development 5 49 510 28397 0.0019 0.032 // AT3G48520 // AT4G30130 // AT3G18524 // AT4G38660 // AT3G28850
		GO:0003006 P reproductive developmental process 10 49 2050 28397 0.0023 0.039 // AT5G57130 // AT1G25560 // AT3G28850 // AT3G48520 // AT4G34160 // AT1G71830 // AT3G44260 // AT3G18524 // AT4G30130 // AT4G38660
		GO:0071495 P cellular response to endogenous stimulus 6 49 815 28397 0.0028 0.044 // AT5G47220 // AT1G27730 // AT1G25560 // AT2G30020 // AT1G71830 // AT3G44260
		GO:0050793 P regulation of developmental process 6 49 844 28397 0.0033 0.051 // AT5G57130 // AT4G34160 // AT1G71830 // AT4G30130 // AT3G18524 // AT4G38660
		GO:0050794 P regulation of cellular process 16 49 4595 28397 0.0034 0.052 // AT2G45080 // AT5G47220 // AT1G27730 // AT1G25560 // AT1G16640 // AT5G56840 // AT4G30130 // AT4G34160 // AT2G30020 // AT1G65390 // AT1G71830 // AT3G44260 // AT1G24625 // AT3G18524 // AT4G25470 // AT3G28850
		GO:0022414 P reproductive process 10 49 2224 28397 0.0042 0.062 // AT5G57130 // AT1G25560 // AT3G28850 // AT3G48520 // AT4G34160 // AT1G71830 // AT3G44260 // AT3G18524 // AT4G30130 // AT4G38660
		GO:0000003 P reproduction 10 49 2272 28397 0.0049 0.069 // AT5G57130 // AT1G25560 // AT3G28850 // AT3G48520 // AT4G34160 // AT1G71830 // AT3G44260 // AT3G18524 // AT4G30130 // AT4G38660
		GO:0008152 P metabolic process 33 49 13633 28397 0.005 0.069 // AT5G47220 // AT2G30020 // AT1G25560 // AT4G28080 // AT4G16563 // AT1G71830 // AT3G44260 // AT3G18524 // AT1G64900 // AT1G27730 // AT3G13930 // AT4G34160 // AT1G56630 // AT3G08590 // AT5G56840 // AT5G66210 // AT1G21120 // AT1G30700 // AT3G14067 // AT4G30130 // AT2G45080 // AT1G16640 // AT5G04200 // AT5G57130 // AT3G28850 // AT1G24625 …
		GO:0071310 P cellular response to organic substance 7 49 1234 28397 0.0051 0.069 // AT5G47220 // AT1G27730 // AT1G25560 // AT2G30020 // AT1G71830 // AT3G44260 // AT4G30130
		GO:0051239 P regulation of multicellular organismal process 5 49 694 28397 0.0069 0.091 // AT5G57130 // AT4G30130 // AT3G18524 // AT4G38660 // AT4G34160
		GO:0010556 P regulation of macromolecule biosynthetic process 10 49 2491 28397 0.0092 0.12 // AT5G47220 // AT1G27730 // AT1G25560 // AT1G16640 // AT5G56840 // AT1G24625 // AT4G34160 // AT4G30130 // AT3G18524 // AT4G25470
		GO:0019219 P regulation of nucleobase, nucleoside, nucleotide and nucleic acid metabolic process 10 49 2496 28397 0.0094 0.12 // AT5G47220 // AT1G27730 // AT1G25560 // AT1G16640 // AT5G56840 // AT1G24625 // AT4G34160 // AT4G30130 // AT3G18524 // AT4G25470
		GO:0070887 P cellular response to chemical stimulus 7 49 1417 28397 0.011 0.12 // AT5G47220 // AT1G27730 // AT1G25560 // AT2G30020 // AT1G71830 // AT3G44260 // AT4G30130
		GO:0023046 P signaling process 8 49 1768 28397 0.01 0.12 // AT5G47220 // AT1G27730 // AT1G25560 // AT2G30020 // AT1G65390 // AT1G71830 // AT3G44260 // AT4G30130
		GO:0031323 P regulation of cellular metabolic process 11 49 2928 28397 0.01 0.12 // AT2G45080 // AT5G47220 // AT1G27730 // AT1G25560 // AT1G16640 // AT5G56840 // AT1G24625 // AT4G34160 // AT4G30130 // AT3G18524 // AT4G25470
		GO:0023060 P signal transmission 8 49 1767 28397 0.01 0.12 // AT5G47220 // AT1G27730 // AT1G25560 // AT2G30020 // AT1G65390 // AT1G71830 // AT3G44260 // AT4G30130
		GO:0051171 P regulation of nitrogen compound metabolic process 10 49 2517 28397 0.0099 0.12 // AT5G47220 // AT1G27730 // AT1G25560 // AT1G16640 // AT5G56840 // AT1G24625 // AT4G34160 // AT4G30130 // AT3G18524 // AT4G25470
		GO:0009605 P response to external stimulus 6 49 1087 28397 0.011 0.12 // AT3G09220 // AT1G27730 // AT3G48520 // AT2G30020 // AT1G70730 // AT3G44260
		GO:0009889 P regulation of biosynthetic process 10 49 2634 28397 0.013 0.14 // AT5G47220 // AT1G27730 // AT1G25560 // AT1G16640 // AT5G56840 // AT1G24625 // AT4G34160 // AT4G30130 // AT3G18524 // AT4G25470
		GO:0031326 P regulation of cellular biosynthetic process 10 49 2631 28397 0.013 0.14 // AT5G47220 // AT1G27730 // AT1G25560 // AT1G16640 // AT5G56840 // AT1G24625 // AT4G34160 // AT4G30130 // AT3G18524 // AT4G25470
		GO:0080090 P regulation of primary metabolic process 10 49 2761 28397 0.018 0.17 // AT5G47220 // AT1G27730 // AT1G25560 // AT1G16640 // AT5G56840 // AT1G24625 // AT4G34160 // AT4G30130 // AT3G18524 // AT4G25470
		GO:0019222 P regulation of metabolic process 11 49 3186 28397 0.018 0.17 // AT2G45080 // AT5G47220 // AT1G27730 // AT1G25560 // AT1G16640 // AT5G56840 // AT1G24625 // AT4G34160 // AT4G30130 // AT3G18524 // AT4G25470
		GO:0051716 P cellular response to stimulus 9 49 2355 28397 0.018 0.17 // AT5G47220 // AT1G27730 // AT1G25560 // AT3G09220 // AT2G30020 // AT1G71830 // AT3G44260 // AT3G18524 // AT4G30130
		GO:0006950 P response to stress 13 49 4089 28397 0.019 0.17 // AT5G47220 // AT1G27730 // AT3G09220 // AT2G38170 // AT4G30130 // AT3G48520 // AT2G30020 // AT1G65390 // AT1G71830 // AT3G44260 // AT2G40000 // AT3G18524 // AT4G25470
		GO:0006355 P regulation of transcription, DNA-dependent 9 49 2372 28397 0.019 0.17 // AT5G47220 // AT1G27730 // AT1G25560 // AT1G16640 // AT5G56840 // AT1G24625 // AT4G30130 // AT3G18524 // AT4G25470
		GO:0023052 P signaling 9 49 2376 28397 0.019 0.17 // AT5G47220 // AT1G27730 // AT1G25560 // AT3G09220 // AT2G30020 // AT1G65390 // AT1G71830 // AT3G44260 // AT4G30130
		GO:0045449 P regulation of transcription 9 49 2376 28397 0.019 0.17 // AT5G47220 // AT1G27730 // AT1G25560 // AT1G16640 // AT5G56840 // AT1G24625 // AT4G30130 // AT3G18524 // AT4G25470
		GO:0044238 P primary metabolic process 28 49 11717 28397 0.018 0.17 // AT5G47220 // AT2G30020 // AT1G25560 // AT4G28080 // AT4G16563 // AT1G71830 // AT3G44260 // AT3G18524 // AT1G27730 // AT4G34160 // AT1G56630 // AT3G08590 // AT5G56840 // AT5G66210 // AT1G21120 // AT3G14067 // AT4G30130 // AT1G16640 // AT5G04200 // AT5G57130 // AT3G28850 // AT1G24625 // AT1G70730 // AT4G25470 // AT2G38170 // AT3…
		GO:0051252 P regulation of RNA metabolic process 9 49 2388 28397 0.02 0.18 // AT5G47220 // AT1G27730 // AT1G25560 // AT1G16640 // AT5G56840 // AT1G24625 // AT4G30130 // AT3G18524 // AT4G25470
		GO:0007242 P intracellular signaling cascade 6 49 1252 28397 0.02 0.18 // AT5G47220 // AT1G27730 // AT1G25560 // AT2G30020 // AT1G71830 // AT3G44260
		GO:0060255 P regulation of macromolecule metabolic process 10 49 2829 28397 0.021 0.18 // AT5G47220 // AT1G27730 // AT1G25560 // AT1G16640 // AT5G56840 // AT1G24625 // AT4G34160 // AT4G30130 // AT3G18524 // AT4G25470
		GO:0007165 P signal transduction 7 49 1670 28397 0.024 0.2 // AT5G47220 // AT1G27730 // AT1G25560 // AT2G30020 // AT1G65390 // AT1G71830 // AT3G44260
		GO:0043170 P macromolecule metabolic process 23 49 9246 28397 0.025 0.21 // AT5G47220 // AT2G30020 // AT1G25560 // AT4G28080 // AT4G16563 // AT1G71830 // AT3G44260 // AT3G18524 // AT1G27730 // AT3G08590 // AT5G56840 // AT4G25470 // AT3G14067 // AT4G30130 // AT1G16640 // AT5G04200 // AT5G57130 // AT3G28850 // AT1G24625 // AT1G70730 // AT5G66210 // AT4G34160 // AT4G11450
		GO:0044248 P cellular catabolic process 8 49 2095 28397 0.026 0.21 // AT3G09220 // AT2G38170 // AT3G08590 // AT1G30700 // AT3G14067 // AT1G70730 // AT3G44260 // AT3G18524
		GO:0044237 P cellular metabolic process 27 49 11509 28397 0.028 0.22 // AT5G47220 // AT1G25560 // AT4G28080 // AT2G30020 // AT1G71830 // AT3G44260 // AT3G18524 // AT1G27730 // AT3G13930 // AT4G34160 // AT3G08590 // AT5G56840 // AT5G66210 // AT1G21120 // AT1G30700 // AT3G14067 // AT4G30130 // AT2G45080 // AT1G16640 // AT3G28850 // AT1G24625 // AT1G70730 // AT4G25470 // AT2G38170 // AT3G09220 // AT…
		GO:0006350 P transcription 9 49 2620 28397 0.034 0.25 // AT5G47220 // AT1G27730 // AT1G25560 // AT1G16640 // AT5G56840 // AT1G24625 // AT4G30130 // AT3G18524 // AT4G25470
		GO:0006351 P transcription, DNA-dependent 9 49 2618 28397 0.034 0.25 // AT5G47220 // AT1G27730 // AT1G25560 // AT1G16640 // AT5G56840 // AT1G24625 // AT4G30130 // AT3G18524 // AT4G25470
		GO:0032774 P RNA biosynthetic process 9 49 2621 28397 0.034 0.25 // AT5G47220 // AT1G27730 // AT1G25560 // AT1G16640 // AT5G56840 // AT1G24625 // AT4G30130 // AT3G18524 // AT4G25470
		GO:0009653 P anatomical structure morphogenesis 7 49 1783 28397 0.033 0.25 // AT5G57130 // AT4G28080 // AT5G12330 // AT4G34160 // AT1G71830 // AT4G30130 // AT3G18524
		GO:0009056 P catabolic process 8 49 2182 28397 0.032 0.25 // AT3G09220 // AT2G38170 // AT3G08590 // AT1G30700 // AT3G14067 // AT1G70730 // AT3G44260 // AT3G18524
		GO:0010468 P regulation of gene expression 9 49 2695 28397 0.039 0.29 // AT5G47220 // AT1G27730 // AT1G25560 // AT1G16640 // AT5G56840 // AT1G24625 // AT4G30130 // AT3G18524 // AT4G25470
		GO:0044281 P small molecule metabolic process 12 49 4065 28397 0.041 0.3 // AT5G47220 // AT1G27730 // AT3G13930 // AT4G28080 // AT3G18524 // AT3G09220 // AT3G48520 // AT4G29700 // AT1G70730 // AT3G44260 // AT3G08590 // AT4G30130
		GO:0016070 P RNA metabolic process 11 49 3734 28397 0.051 0.36 // AT5G47220 // AT4G28080 // AT1G27730 // AT1G25560 // AT1G16640 // AT5G56840 // AT4G30130 // AT3G44260 // AT1G24625 // AT3G18524 // AT4G25470
		GO:0006807 P nitrogen compound metabolic process 15 49 5675 28397 0.052 0.37 // AT5G47220 // AT4G28080 // AT1G27730 // AT1G25560 // AT1G16640 // AT5G56840 // AT4G30130 // AT4G34160 // AT1G21120 // AT3G14067 // AT4G29700 // AT3G44260 // AT1G24625 // AT3G18524 // AT4G25470
		GO:0006139 P nucleobase, nucleoside, nucleotide and nucleic acid metabolic process 13 49 4798 28397 0.06 0.42 // AT5G47220 // AT4G28080 // AT1G27730 // AT1G25560 // AT1G16640 // AT5G56840 // AT4G30130 // AT4G34160 // AT4G29700 // AT3G44260 // AT1G24625 // AT3G18524 // AT4G25470
		GO:0065008 P regulation of biological quality 6 49 1654 28397 0.064 0.44 // AT1G25560 // AT3G28850 // AT2G38170 // AT1G70730 // AT4G30130 // AT5G04340
		GO:0009987 P cellular process 30 49 14419 28397 0.093 0.64 // AT5G47220 // AT1G25560 // AT4G28080 // AT2G30020 // AT1G65390 // AT1G71830 // AT3G44260 // AT3G18524 // AT1G27730 // AT3G13930 // AT4G34160 // AT3G08590 // AT5G56840 // AT5G66210 // AT5G12330 // AT1G21120 // AT1G30700 // AT3G14067 // AT4G30130 // AT5G59730 // AT2G45080 // AT1G16640 // AT3G28850 // AT1G24625 // AT1G70730 // AT4G25470 //…
		GO:0006996 P organelle organization 6 49 2044 28397 0.14 0.93 // AT5G12330 // AT2G38170 // AT4G34160 // AT1G71830 // AT4G30130 // AT3G18524
		GO:0043436 P oxoacid metabolic process 6 49 2103 28397 0.15 0.99 // AT5G47220 // AT1G27730 // AT3G13930 // AT4G28080 // AT3G48520 // AT3G44260
		GO:0006082 P organic acid metabolic process 6 49 2105 28397 0.15 0.99 // AT5G47220 // AT1G27730 // AT3G13930 // AT4G28080 // AT3G48520 // AT3G44260
		GO:0019752 P carboxylic acid metabolic process 6 49 2103 28397 0.15 0.99 // AT5G47220 // AT1G27730 // AT3G13930 // AT4G28080 // AT3G48520 // AT3G44260
		GO:0010467 P gene expression 10 49 4766 28397 0.3 1 // AT5G47220 // AT1G27730 // AT1G25560 // AT1G16640 // AT5G56840 // AT4G30130 // AT3G44260 // AT1G24625 // AT3G18524 // AT4G25470
		GO:0019538 P protein metabolic process 10 49 5220 28397 0.41 1 // AT5G04200 // AT5G57130 // AT4G16563 // AT3G28850 // AT3G14067 // AT2G30020 // AT1G71830 // AT4G30130 // AT3G18524 // AT5G66210
		GO:0044267 P cellular protein metabolic process 6 49 4775 28397 0.85 1 // AT3G28850 // AT2G30020 // AT1G71830 // AT4G30130 // AT3G18524 // AT5G66210
		GO:0044262 P cellular carbohydrate metabolic process 5 49 1778 28397 0.19 1 // AT2G38170 // AT1G70730 // AT1G21120 // AT3G08590 // AT4G28080
		GO:0044260 P cellular macromolecule metabolic process 18 49 8616 28397 0.21 1 // AT5G47220 // AT4G28080 // AT1G27730 // AT1G25560 // AT1G16640 // AT3G18524 // AT5G66210 // AT5G56840 // AT4G30130 // AT4G34160 // AT2G30020 // AT1G70730 // AT1G71830 // AT3G44260 // AT1G24625 // AT3G08590 // AT4G25470 // AT3G28850
		GO:0016043 P cellular component organization 6 49 3141 28397 0.46 1 // AT5G12330 // AT2G38170 // AT4G34160 // AT1G71830 // AT4G30130 // AT3G18524
		GO:0006629 P lipid metabolic process 5 49 1772 28397 0.19 1 // AT1G56630 // AT3G48520 // AT2G38170 // AT1G27730 // AT4G28080
		GO:0006810 P transport 6 49 3577 28397 0.59 1 // AT3G09220 // AT1G25560 // AT2G38170 // AT1G53380 // AT1G30700 // AT5G59730
		GO:0043412 P macromolecule modification 8 49 3199 28397 0.18 1 // AT4G28080 // AT3G28850 // AT5G66210 // AT2G30020 // AT1G71830 // AT3G44260 // AT3G18524 // AT4G30130
		GO:0051234 P establishment of localization 6 49 3652 28397 0.62 1 // AT3G09220 // AT1G25560 // AT2G38170 // AT1G53380 // AT1G30700 // AT5G59730
		GO:0044249 P cellular biosynthetic process 16 49 7737 28397 0.24 1 // AT5G47220 // AT4G28080 // AT1G27730 // AT1G25560 // AT1G16640 // AT2G38170 // AT5G56840 // AT4G30130 // AT3G48520 // AT4G34160 // AT1G70730 // AT3G44260 // AT1G24625 // AT3G18524 // AT4G25470 // AT3G28850
		GO:0034645 P cellular macromolecule biosynthetic process 12 49 5243 28397 0.18 1 // AT5G47220 // AT1G27730 // AT1G25560 // AT1G16640 // AT5G56840 // AT1G24625 // AT4G34160 // AT1G70730 // AT4G30130 // AT3G18524 // AT4G25470 // AT3G28850
		GO:0009628 P response to abiotic stimulus 7 49 2635 28397 0.17 1 // AT1G27730 // AT1G25560 // AT2G38170 // AT1G70730 // AT3G44260 // AT2G40000 // AT4G25470
		GO:0043687 P post-translational protein modification 5 49 2075 28397 0.29 1 // AT1G71830 // AT4G30130 // AT3G18524 // AT5G66210 // AT2G30020
		GO:0006464 P protein modification process 6 49 2773 28397 0.34 1 // AT3G28850 // AT2G30020 // AT1G71830 // AT4G30130 // AT3G18524 // AT5G66210
		GO:0009058 P biosynthetic process 16 49 7962 28397 0.28 1 // AT5G47220 // AT4G28080 // AT1G27730 // AT1G25560 // AT1G16640 // AT2G38170 // AT5G56840 // AT4G30130 // AT3G48520 // AT4G34160 // AT1G70730 // AT3G44260 // AT1G24625 // AT3G18524 // AT4G25470 // AT3G28850
		GO:0009059 P macromolecule biosynthetic process 12 49 5312 28397 0.19 1 // AT5G47220 // AT1G27730 // AT1G25560 // AT1G16640 // AT5G56840 // AT1G24625 // AT4G34160 // AT1G70730 // AT4G30130 // AT3G18524 // AT4G25470 // AT3G28850
		GO:0051179 P localization 6 49 3819 28397 0.66 1 // AT3G09220 // AT1G25560 // AT2G38170 // AT1G53380 // AT1G30700 // AT5G59730
		GO:0005975 P carbohydrate metabolic process 5 49 2249 28397 0.35 1 // AT2G38170 // AT1G70730 // AT1G21120 // AT3G08590 // AT4G28080
		GO:0042180 P cellular ketone metabolic process 6 49 2123 28397 0.16 1 // AT5G47220 // AT1G27730 // AT3G13930 // AT4G28080 // AT3G48520 // AT3G44260
		GO:0046872 F metal ion binding 11 49 2853 28397 0.0084 0.094 // AT3G09220 // AT1G64900 // AT1G27730 // AT3G13930 // AT5G56840 // AT1G24625 // AT3G48520 // AT1G70730 // AT3G08590 // AT5G66210 // AT5G04340
		GO:0005488 F binding 28 49 11247 28397 0.0098 0.094 // AT5G47220 // AT1G25560 // AT3G09220 // AT1G71830 // AT1G65390 // AT3G44260 // AT3G18524 // AT1G64900 // AT1G27730 // AT3G13930 // AT4G34160 // AT3G08590 // AT5G56840 // AT5G66210 // AT5G12330 // AT1G21120 // AT1G30700 // AT3G14067 // AT2G40000 // AT2G45080 // AT1G16640 // AT1G24625 // AT1G70730 // AT5G57710 // AT4G25470 // AT5G04340 // AT2G38…
		GO:0043169 F cation binding 11 49 3029 28397 0.013 0.094 // AT3G09220 // AT1G64900 // AT1G27730 // AT3G13930 // AT5G56840 // AT1G24625 // AT3G48520 // AT1G70730 // AT3G08590 // AT5G66210 // AT5G04340
		GO:0043167 F ion binding 11 49 3030 28397 0.013 0.094 // AT3G09220 // AT1G64900 // AT1G27730 // AT3G13930 // AT5G56840 // AT1G24625 // AT3G48520 // AT1G70730 // AT3G08590 // AT5G66210 // AT5G04340
		GO:0005515 F protein binding 10 49 2709 28397 0.016 0.094 // AT2G45080 // AT4G34160 // AT2G38170 // AT1G24625 // AT5G12330 // AT1G21120 // AT3G14067 // AT1G71830 // AT2G40000 // AT3G18524
		GO:0030528 F transcription regulator activity 8 49 1740 28397 0.0095 0.094 // AT5G47220 // AT1G27730 // AT1G25560 // AT1G16640 // AT5G56840 // AT1G24625 // AT4G25470 // AT5G04340
		GO:0003700 F transcription factor activity 8 49 1682 28397 0.0078 0.094 // AT5G47220 // AT1G27730 // AT1G25560 // AT1G16640 // AT5G56840 // AT1G24625 // AT4G25470 // AT5G04340
		GO:0046914 F transition metal ion binding 9 49 2313 28397 0.016 0.094 // AT3G09220 // AT1G64900 // AT1G27730 // AT3G13930 // AT5G56840 // AT1G24625 // AT3G48520 // AT3G08590 // AT5G04340
		GO:0003677 F DNA binding 9 49 2399 28397 0.02 0.1 // AT5G47220 // AT1G27730 // AT1G25560 // AT1G16640 // AT5G56840 // AT1G24625 // AT3G18524 // AT4G25470 // AT5G04340
		GO:0003824 F catalytic activity 21 49 8787 28397 0.052 0.24 // AT2G45080 // AT3G09220 // AT5G04200 // AT1G64900 // AT4G16563 // AT3G13930 // AT3G28850 // AT1G56630 // AT3G18524 // AT5G66210 // AT4G29700 // AT3G14067 // AT3G48520 // AT1G21120 // AT1G30700 // AT2G30020 // AT1G70730 // AT1G71830 // AT3G44260 // AT3G08590 // AT5G64620
		GO:0016787 F hydrolase activity 9 49 3099 28397 0.081 0.34 // AT5G04200 // AT4G16563 // AT1G56630 // AT3G14067 // AT2G30020 // AT4G29700 // AT3G44260 // AT3G18524 // AT5G64620
		GO:0003676 F nucleic acid binding 10 49 4194 28397 0.18 0.63 // AT5G47220 // AT1G27730 // AT1G25560 // AT1G16640 // AT5G56840 // AT1G24625 // AT3G44260 // AT3G18524 // AT4G25470 // AT5G04340
		GO:0016491 F oxidoreductase activity 5 49 1691 28397 0.17 0.63 // AT3G48520 // AT1G64900 // AT1G30700 // AT3G28850 // AT3G09220
		GO:0016740 F transferase activity 5 49 3012 28397 0.6 1 // AT2G45080 // AT1G71830 // AT1G21120 // AT5G66210 // AT3G13930
		GO:0048046 C apoplast 5 49 406 28397 0.00069 0.056 // AT3G09220 // AT5G04200 // AT3G08590 // AT3G14067 // AT1G70730
		GO:0043234 C protein complex 6 49 1358 28397 0.029 0.78 // AT3G13930 // AT1G03470 // AT5G59730 // AT2G30020 // AT1G71830 // AT3G18524
		GO:0005576 C extracellular region 10 49 2824 28397 0.021 0.78 // AT3G09220 // AT5G04200 // AT4G16563 // AT3G48520 // AT3G14067 // AT4G29700 // AT1G70730 // AT5G64620 // AT3G08590 // AT4G38660
		GO:0016020 C membrane 10 49 6122 28397 0.63 1 // AT3G28850 // AT1G03470 // AT3G18524 // AT2G38170 // AT3G14067 // AT1G70730 // AT1G71830 // AT3G08590 // AT5G66210 // AT4G38660
		GO:0043231 C intracellular membrane-bounded organelle 33 49 17343 28397 0.23 1 // AT5G47220 // AT1G25560 // AT4G28080 // AT2G30020 // AT1G65390 // AT3G44260 // AT3G18524 // AT1G64900 // AT1G27730 // AT3G13930 // AT1G56630 // AT5G56840 // AT5G66210 // AT1G21120 // AT1G30700 // AT3G14067 // AT4G30130 // AT2G40000 // AT4G27657 // AT1G16640 // AT5G04200 // AT3G28850 // AT1G03470 // AT1G24625 // AT1G7…
		GO:0044424 C intracellular part 36 49 19957 28397 0.38 1 // AT5G47220 // AT1G25560 // AT4G28080 // AT2G30020 // AT1G65390 // AT3G44260 // AT3G18524 // AT1G64900 // AT1G27730 // AT3G13930 // AT1G56630 // AT3G08590 // AT5G56840 // AT5G66210 // AT1G21120 // AT1G30700 // AT3G14067 // AT4G30130 // AT2G40000 // AT4G27657 // AT2G45080 // AT1G16640 // AT5G04200 // AT3G28850 // AT1G03470 // AT1G24625 // A…
		GO:0044422 C organelle part 6 49 3385 28397 0.54 1 // AT3G13930 // AT1G03470 // AT2G38170 // AT3G14067 // AT1G70730 // AT3G18524
		GO:0043229 C intracellular organelle 33 49 17570 28397 0.26 1 // AT5G47220 // AT1G25560 // AT4G28080 // AT2G30020 // AT1G65390 // AT3G44260 // AT3G18524 // AT1G64900 // AT1G27730 // AT3G13930 // AT1G56630 // AT5G56840 // AT5G66210 // AT1G21120 // AT1G30700 // AT3G14067 // AT4G30130 // AT2G40000 // AT4G27657 // AT1G16640 // AT5G04200 // AT3G28850 // AT1G03470 // AT1G24625 // AT1G70730 // AT4G25470…
		GO:0005622 C intracellular 36 49 20042 28397 0.39 1 // AT5G47220 // AT1G25560 // AT4G28080 // AT2G30020 // AT1G65390 // AT3G44260 // AT3G18524 // AT1G64900 // AT1G27730 // AT3G13930 // AT1G56630 // AT3G08590 // AT5G56840 // AT5G66210 // AT1G21120 // AT1G30700 // AT3G14067 // AT4G30130 // AT2G40000 // AT4G27657 // AT2G45080 // AT1G16640 // AT5G04200 // AT3G28850 // AT1G03470 // AT1G24625 // AT1G70…
		GO:0043227 C membrane-bounded organelle 33 49 17349 28397 0.23 1 // AT5G47220 // AT1G25560 // AT4G28080 // AT2G30020 // AT1G65390 // AT3G44260 // AT3G18524 // AT1G64900 // AT1G27730 // AT3G13930 // AT1G56630 // AT5G56840 // AT5G66210 // AT1G21120 // AT1G30700 // AT3G14067 // AT4G30130 // AT2G40000 // AT4G27657 // AT1G16640 // AT5G04200 // AT3G28850 // AT1G03470 // AT1G24625 // AT1G70730 // AT4G25…
		GO:0044446 C intracellular organelle part 6 49 3379 28397 0.54 1 // AT3G13930 // AT1G03470 // AT2G38170 // AT3G14067 // AT1G70730 // AT3G18524
		GO:0044444 C cytoplasmic part 18 49 9995 28397 0.46 1 // AT2G38170 // AT1G64900 // AT3G14067 // AT3G13930 // AT1G56630 // AT4G27657 // AT4G29700 // AT1G53380 // AT1G03470 // AT1G21120 // AT1G30700 // AT5G59730 // AT2G30020 // AT1G70730 // AT1G65390 // AT2G40000 // AT3G08590 // AT5G66210
		GO:0005634 C nucleus 20 49 9514 28397 0.18 1 // AT5G47220 // AT5G04200 // AT4G28080 // AT1G27730 // AT1G25560 // AT1G16640 // AT1G03470 // AT5G59730 // AT5G56840 // AT4G11450 // AT4G30130 // AT4G34160 // AT1G21120 // AT1G70730 // AT3G44260 // AT1G24625 // AT3G18524 // AT4G25470 // AT3G28850 // AT5G04340
		GO:0005739 C mitochondrion 6 49 3571 28397 0.59 1 // AT1G64900 // AT3G13930 // AT1G56630 // AT1G53380 // AT2G40000 // AT4G27657
		GO:0032991 C macromolecular complex 6 49 2050 28397 0.14 1 // AT3G13930 // AT1G03470 // AT5G59730 // AT2G30020 // AT1G71830 // AT3G18524
		GO:0044464 C cell part 39 49 22455 28397 0.55 1 // AT5G47220 // AT2G30020 // AT1G25560 // AT4G28080 // AT4G16563 // AT1G65390 // AT1G71830 // AT3G44260 // AT3G18524 // AT1G64900 // AT1G27730 // AT3G13930 // AT1G56630 // AT3G08590 // AT5G56840 // AT5G66210 // AT1G21120 // AT1G30700 // AT3G14067 // AT4G30130 // AT2G40000 // AT4G27657 // AT2G45080 // AT1G16640 // AT5G04200 // AT3G28850 // AT1G03470 …
		GO:0005623 C cell 39 49 22455 28397 0.55 1 // AT5G47220 // AT2G30020 // AT1G25560 // AT4G28080 // AT4G16563 // AT1G65390 // AT1G71830 // AT3G44260 // AT3G18524 // AT1G64900 // AT1G27730 // AT3G13930 // AT1G56630 // AT3G08590 // AT5G56840 // AT5G66210 // AT1G21120 // AT1G30700 // AT3G14067 // AT4G30130 // AT2G40000 // AT4G27657 // AT2G45080 // AT1G16640 // AT5G04200 // AT3G28850 // AT1G03470 // AT…
		GO:0009536 C plastid 7 49 4037 28397 0.56 1 // AT3G13930 // AT2G38170 // AT1G30700 // AT2G30020 // AT1G70730 // AT1G65390 // AT5G66210
		GO:0043226 C organelle 33 49 17578 28397 0.26 1 // AT5G47220 // AT1G25560 // AT4G28080 // AT2G30020 // AT1G65390 // AT3G44260 // AT3G18524 // AT1G64900 // AT1G27730 // AT3G13930 // AT1G56630 // AT5G56840 // AT5G66210 // AT1G21120 // AT1G30700 // AT3G14067 // AT4G30130 // AT2G40000 // AT4G27657 // AT1G16640 // AT5G04200 // AT3G28850 // AT1G03470 // AT1G24625 // AT1G70730 // AT4G25470 // AT5G04340 …
		GO:0005886 C plasma membrane 6 49 3740 28397 0.64 1 // AT3G28850 // AT3G18524 // AT1G70730 // AT1G71830 // AT3G08590 // AT5G66210
		GO:0009507 C chloroplast 6 49 3959 28397 0.7 1 // AT3G13930 // AT2G38170 // AT1G30700 // AT1G70730 // AT1G65390 // AT5G66210
		GO:0005737 C cytoplasm 20 49 12233 28397 0.68 1 // AT2G45080 // AT1G64900 // AT3G14067 // AT3G13930 // AT1G56630 // AT4G27657 // AT4G29700 // AT1G53380 // AT2G38170 // AT1G03470 // AT1G21120 // AT1G30700 // AT5G59730 // AT2G30020 // AT1G70730 // AT5G57710 // AT1G65390 // AT2G40000 // AT3G08590 // AT5G66210

## Sheet: Cluster_II
	Cluster II describes ChIP-SEQ targets predominantly down-regulated in idd4 mutant and up-regulatd in IDD4ox lines
	Gene list:					String Cluster:
	AT1G22400					#clustering method	cluster number	cluster color	gene count	protein name	protein identifier	protein description
	AT2G05520					MCL	1	Red	10	LOG1	3702.AT2G28305.1	LONELY GUY 1; Cytokinin-activating enzyme working in the direct activation pathway. Phosphoribohydrolase that converts inactive cytokinin nucleotides to the biologically active free-base forms
	AT2G19800					MCL	1	Red	10	PIP1A	3702.AT3G61430.1	Aquaporin PIP1-1; Water channel required to facilitate the transport of water across cell membrane. Its function is impaired by Hg(2+)
	AT1G13260					MCL	1	Red	10	VAR1	3702.AT5G42270.1	VARIEGATED 1; Part of a complex that function as an ATP-dependent zinc metallopeptidase. Involved in the thylakoid formation and in the removal of damaged D1 in the photosystem II, preventing cell death under high-intensity light conditions. Not involved in the degradation of the light-harvesting complex of photosystem II (LHC II) or in thermotolerance
	AT4G37550					MCL	1	Red	10	TPI	3702.AT3G55440.1	Triosephosphate isomerase
	AT1G79520					MCL	1	Red	10	GLU1	3702.AT5G04140.2	Glutamate synthase 1; Involved in glutamate biosynthesis in leaf. Required for the reassimilation of ammonium ions generated during photorespiration
	AT3G59940					MCL	1	Red	10	AT2G29340	3702.AT2G29340.1	Tropine dehydrogenase
	AT5G47560					MCL	1	Red	10	AT2G29320	3702.AT2G29320.1	Tropine dehydrogenase
	AT2G30520					MCL	1	Red	10	UGT85A1	3702.AT1G22400.1	cytokinin-O-glucosyltransferase 2; Involved in the O-glucosylation of trans-zeatin and dihydrozeatin. Also active in vitro on cis-zeatin. Not active on N-glucosylated substrates
	AT1G27980					MCL	1	Red	10	CYSC1	3702.AT3G61440.1	Cysteine synthase C1; Acts as a major beta-cyanoalanine synthase. The cyanoalanine synthesis reaction is more efficient than the cysteine synthase activity. Probably unable to interact with SAT and to form the decameric Cys synthase complex (CSC) and is therefore not an enzymatically true OASTL protein. Probably involved in the detoxification of cyanide that arises from ethylene biosynthesis. Mai…
	AT4G27410					MCL	1	Red	10	UGT74F2	3702.AT2G43820.1	UDP-glucosyltransferase 74F2; Glycosyltransferase that glucosylates benzoic acid and derivatives. Substrate preference is benzoic acid > salicylic acid (SA) > 3-hydroxybenzoic acid > 4-hydroxybenzoic acid. Catalyzes the formation of both SA 2-O-beta-D-glucoside (SAG) and SA glucose ester (SGE). Has high affinity for the tryptophan precursor anthranilate. Catalyzes the formation of anthranilate gl…
	AT2G16430					MCL	2	Sandy Brown	6	AKR2	3702.AT4G35450.5	Ankyrin repeat-containing protein 2; Exhibits chaperone activity toward chloroplast outer envelope membrane, mitochondrion outer membrane, endoplasmic reticulum membrane and peroxisomal proteins, by recruiting specific proteins containing a single transmembrane associated with an AKR2A-binding sequence (ABS) and subsequently binding glycolipids (e.g. monogalactosyldiacylglycerol (MGDG) and phosph…
	AT1G52890					MCL	2	Sandy Brown	6	NIT2	3702.AT3G44300.1	Nitrilase 2; Can convert indole-3-acetonitrile to the plant hormone indole-3-acetic acid
	AT2G27500					MCL	2	Sandy Brown	6	SFR2	3702.AT3G06510.2	SENSITIVE TO FREEZING 2
	AT1G68130					MCL	2	Sandy Brown	6	CSLB03	3702.AT2G32530.1	Cellulose synthase-like B3; Thought to be a Golgi-localized beta-glycan synthase that polymerize the backbones of noncellulosic polysaccharides (hemicelluloses) of plant cell wall
	AT3G17970					MCL	2	Sandy Brown	6	TOC64-III	3702.AT3G17970.1	Translocon at the outer membrane of chloroplasts 64-III; Chaperone receptor mediating Hsp90-dependent protein targeting to chloroplasts. Bi-functional preprotein receptor acting on both sides of the membrane. Not essential for an efficient import of pre-proteins into plastids
	AT4G25780					MCL	2	Sandy Brown	6	AT4G37550	3702.AT4G37550.1	Formamidase
	AT3G06510					MCL	3	Brown	4	ERD5	3702.AT3G30775.1	Proline dehydrogenase 1; Converts proline to delta-1-pyrroline-5-carboxylate
	AT2G17720					MCL	3	Brown	4	MIOX2	3702.AT2G19800.1	Inositol oxygenase; Involved in the biosynthesis of UDP-glucuronic acid (UDP-GlcA), providing nucleotide sugars for cell-wall polymers. May be also involved in plant ascorbate biosynthesis
	AT2G36850					MCL	3	Brown	4	THA1	3702.AT1G08630.1	Threonine aldolase; Threonine aldolase involved in threonine degradation to glycine. May play a role in the removal of L-allo-threonine
	AT2G46680					MCL	3	Brown	4	P4H5	3702.AT2G17720.1	Prolyl 4-hydroxylase 5; Catalyzes the post-translational formation of 4- hydroxyproline in -Xaa-Pro-Gly- sequences in proline-rich peptide sequences of plant glycoproteins and other proteins. Hydroxyprolines are important constituent of many plant cell wall glycoproteins such as extensins, hydroxyproline-rich glycoproteins, lectins and arabinogalactan proteins. Possesses high affinity for leucine…
	AT3G44300					MCL	4	Green Yellow	4	NAC019	3702.AT1G52890.1	NAC domain containing protein 19; Transcription factors that bind specifically to the 5'- CATGTG-3' motif
	AT2G29320					MCL	4	Green Yellow	4	ATHB-7	3702.AT2G46680.1	Homeobox 7; Probable transcription activator that may act as growth regulators in response to water deficit
	AT3G06070					MCL	4	Green Yellow	4	RD26	3702.AT4G27410.3	RESPONSIVE TO DESICCATION 26
	AT1G08630					MCL	4	Green Yellow	4	NAC083	3702.AT5G13180.1	NAC domain containing protein 83; Transcriptional repressor that negatively regulates the expression of genes involved in xylem vessel formation. Represses the transcriptional activation activity of NAC030/VND7, which regulates protoxylem vessel differentiation by promoting immature xylem vessel-specific genes expression (PubMed:20388856). Transcriptional activator that regulates the COLD-REGULAT…
	AT4G22590					MCL	5	Green	3	RPT2	3702.AT2G30520.1	ROOT PHOTOTROPISM 2; May act as a substrate-specific adapter of an E3 ubiquitin-protein ligase complex (CUL3-RBX1-BTB) which mediates the ubiquitination and subsequent proteasomal degradation of target proteins (By similarity). Signal transducer of the phototropic response and photo-induced movements. Necessary for root phototropism. Involved in hypocotyl phototropism under high rate but not unde…
	AT2G43910					MCL	5	Green	3	PHOT2	3702.AT5G58140.1	Phototropin 2; Protein kinase that acts as a blue light photoreceptor in a signal-transduction pathway for photo-induced movements. Phosphorylates BLUS1, a kinase involved in stomatal opening. Mediates calcium spiking of extra- and intracellular origins in response to blue light. Involved in hypocotyl phototropism. Contributes to the chloroplast accumulation in low blue light and mediates their t…
	AT2G05380					MCL	5	Green	3	JAC1	3702.AT1G75100.1	J-domain protein required for chloroplast accumulation response 1; Required for chloroplast photorelocation movement; chloroplast accumulation upon low blue light and for chloroplast movement to the bottom of cells in darkness, by modulating chloroplast actin (Cp-actin) filaments distribution, appearance and disappearance. May mediate a slight resistance to aluminum in root hair cells
	AT2G32530					MCL	6	Cyan	2	IDD14	3702.AT1G68130.1	indeterminate(ID)-domain 14; Transcription factor regulating starch metabolism by binding directly to the promoter of QQS (PubMed:21556057). The IDD14beta isoform attenuates the transcription factor activity by competitively forming heterodimers with reduced DNA-binding capacity(PubMed:21556057). Regulates lateral organ morphogenesis and gravitropic responses (PubMed:24039602). Has a redundant ro…
	AT5G59780					MCL	6	Cyan	2	GATA27	3702.AT5G47140.1	GATA transcription factor 27; Transcriptional regulator that specifically binds 5'- GATA-3' or 5'-GAT-3' motifs within gene promoters
	AT2G28305					MCL	7	Dark Cyan	2	AT1G54730	3702.AT1G54730.2	Sugar transporter ERD6-like 5; Sugar transporter
	AT1G14520					MCL	7	Dark Cyan	2	AT3G01520	3702.AT3G01520.1	Universal stress protein A-like protein
	AT5G13740					MCL	9	Blue	2	IP5PII	3702.AT4G18010.1	INOSITOL(1,4,5)P3 5-PHOSPHATASE II; Has phosphatase activity toward Ins(1,4,5)P3 and Ins(1,3,4,5)P4. Seems to be involved in the abscisic acid (ABA) signaling pathway (PubMed:11340187). Could also be able to hydrolyze PtdIns(4,5)P2 and PtdIns(3,4,5)P3 (PubMed:23658066)
	AT5G67370					MCL	9	Blue	2	AT2G27500	3702.AT2G27500.1	Glucan endo-1,3-beta-glucosidase 14
	AT1G69490					MCL	8	Cornflower Blue	2	GRP-3	3702.AT2G05520.1	Glycine-rich protein 3; Regulates the function of the receptor protein kinase WAK1, and namely the phosphorylation of OEE2
	AT5G05440					MCL	8	Cornflower Blue	2	GRP3S	3702.AT2G05380.1	Glycine-rich protein 3 short isoform; Regulates the function of the receptor protein kinase WAK1
	AT2G15580
	AT2G21650
	AT1G54730
	AT4G17950
	AT5G58350					GO term	Description	Number in input list	Number in BG/Ref		p-value	FDR
	AT5G06780					GO:0050896	response to stimulus	43	6292		1.5e-08	2.1e-05
	AT3G01520					GO:0009651	response to salt stress	14	788		1.2e-07	5e-05
	AT1G72240					GO:0016137	glycoside metabolic process	9	268		1.6e-07	5e-05
	AT4G39080					GO:0009628	response to abiotic stimulus	25	2635		1.7e-07	5e-05
	AT4G28890					GO:0005975	carbohydrate metabolic process	23	2249		1.7e-07	5e-05
	AT3G30775					GO:0044262	cellular carbohydrate metabolic process	20	1778		3e-07	6.1e-05
	AT5G47140					GO:0006970	response to osmotic stress	14	842		2.7e-07	6.1e-05
	AT4G00560					GO:0016138	glycoside biosynthetic process	8	215		3.9e-07	7.1e-05
	AT1G69920					GO:0016051	carbohydrate biosynthetic process	15	1070		8.1e-07	0.00013
	AT3G13800					GO:0034637	cellular carbohydrate biosynthetic process	14	941		9.9e-07	0.00013
	AT2G19650					GO:0042221	response to chemical stimulus	30	3978		1e-06	0.00013
	AT2G28120					GO:0010033	response to organic substance	24	2754		1.5e-06	0.00018
	AT1G52618					GO:0019760	glucosinolate metabolic process	7	205		3.7e-06	0.00036
	AT4G18010					GO:0016143	S-glycoside metabolic process	7	205		3.7e-06	0.00036
	AT2G38820					GO:0019757	glycosinolate metabolic process	7	205		3.7e-06	0.00036
	AT4G38700					GO:0051179	localization	28	3819		4.7e-06	0.00042
	AT4G38710					GO:0019748	secondary metabolic process	15	1247		5.2e-06	0.00044
	AT3G21670					GO:0006950	response to stress	29	4089		5.7e-06	0.00046
	AT3G56210					GO:0009750	response to fructose stimulus	6	144		6.4e-06	0.00049
	AT2G22990					GO:0006790	sulfur metabolic process	11	683		7.7e-06	0.00056
	AT2G29340					GO:0006519	cellular amino acid and derivative metabolic process	15	1324		1.1e-05	0.00073
	AT3G61430					GO:0006972	hyperosmotic response	7	251		1.3e-05	0.00089
	AT5G58140					GO:0034284	response to monosaccharide stimulus	6	170		1.6e-05	0.00091
	AT1G75100					GO:0016144	S-glycoside biosynthetic process	6	172		1.7e-05	0.00091
	AT5G42270					GO:0009746	response to hexose stimulus	6	170		1.6e-05	0.00091
	AT5G58100					GO:0019761	glucosinolate biosynthetic process	6	172		1.7e-05	0.00091
	AT3G52340					GO:0019758	glycosinolate biosynthetic process	6	172		1.7e-05	0.00091
	AT5G10150					GO:0009987	cellular process	63	14419		1.8e-05	0.00093
	AT3G22840					GO:0044272	sulfur compound biosynthetic process	9	486		1.9e-05	0.00094
	AT4G34760					GO:0051234	establishment of localization	26	3652		2e-05	0.00095
	AT4G12980					GO:0009684	indoleacetic acid biosynthetic process	5	108		2.4e-05	0.0011
	AT2G24240					GO:0009683	indoleacetic acid metabolic process	5	109		2.5e-05	0.0011
	AT5G13180					GO:0044282	small molecule catabolic process	12	932		2.6e-05	0.0012
	AT3G55440					GO:0006810	transport	25	3577		4.1e-05	0.0018
	AT4G35450					GO:0019344	cysteine biosynthetic process	6	210		5e-05	0.0018
	AT3G16370					GO:0044281	small molecule metabolic process	27	4065		4.5e-05	0.0018
	AT4G14540					GO:0009414	response to water deprivation	8	416		4.3e-05	0.0018
	AT5G04140					GO:0009415	response to water	8	424		5e-05	0.0018
	AT5G03210					GO:0009637	response to blue light	5	126		4.9e-05	0.0018
	AT5G03500					GO:0009744	response to sucrose stimulus	6	210		5e-05	0.0018
	AT2G43820					GO:0009851	auxin biosynthetic process	5	124		4.6e-05	0.0018
	AT1G53890					GO:0034285	response to disaccharide stimulus	6	213		5.4e-05	0.0018
	AT3G60140					GO:0006534	cysteine metabolic process	6	213		5.4e-05	0.0018
	AT3G61440					GO:0009070	serine family amino acid biosynthetic process	6	222		6.8e-05	0.0022
	AT1G07620					GO:0051716	cellular response to stimulus	19	2355		6.9e-05	0.0022
						GO:0042435	indole derivative biosynthetic process	5	139		7.7e-05	0.0024
						GO:0009850	auxin metabolic process	5	142		8.5e-05	0.0026
						GO:0042434	indole derivative metabolic process	5	148		0.0001	0.003
						GO:0042430	indole and derivative metabolic process	5	148		0.0001	0.003
						GO:0006952	defense response	15	1653		0.00013	0.0038
						GO:0006807	nitrogen compound metabolic process	32	5675		0.00017	0.0048
						GO:0002376	immune system process	11	984		0.0002	0.0053
						GO:0009069	serine family amino acid metabolic process	6	271		0.0002	0.0053
						GO:0006955	immune response	11	984		0.0002	0.0053
						GO:0034754	cellular hormone metabolic process	5	171		0.0002	0.0053
						GO:0008152	metabolic process	58	13633		0.00022	0.0056
						GO:0007030	Golgi organization	5	178		0.00024	0.006
						GO:0034641	cellular nitrogen compound metabolic process	13	1373		0.00026	0.0064
						GO:0044275	cellular carbohydrate catabolic process	8	545		0.00027	0.0066
						GO:0009308	amine metabolic process	11	1034		0.0003	0.0073
						GO:0006520	cellular amino acid metabolic process	10	882		0.00036	0.0084
						GO:0016052	carbohydrate catabolic process	8	573		0.00038	0.0088
						GO:0000097	sulfur amino acid biosynthetic process	6	309		0.00039	0.009
						GO:0065007	biological regulation	33	6222		0.00041	0.0093
						GO:0009058	biosynthetic process	39	7962		0.00047	0.01
						GO:0045087	innate immune response	10	930		0.00054	0.012
						GO:0044249	cellular biosynthetic process	38	7737		0.00056	0.012
						GO:0044238	primary metabolic process	51	11717		0.00057	0.012
						GO:0044106	cellular amine metabolic process	10	947		0.00062	0.013
						GO:0009737	response to abscisic acid stimulus	8	621		0.00063	0.013
						GO:0009266	response to temperature stimulus	10	962		0.00069	0.014
						GO:0044237	cellular metabolic process	50	11509		0.00075	0.015
						GO:0044271	cellular nitrogen compound biosynthetic process	9	804		0.00078	0.015
						GO:0046164	alcohol catabolic process	7	491		0.00078	0.015
						GO:0006812	cation transport	9	813		0.00084	0.016
						GO:0055085	transmembrane transport	8	648		0.00083	0.016
						GO:0009743	response to carbohydrate stimulus	9	812		0.00083	0.016
						GO:0008652	cellular amino acid biosynthetic process	7	503		0.0009	0.017
						GO:0015672	monovalent inorganic cation transport	5	245		0.00098	0.018
						GO:0009738	abscisic acid mediated signaling pathway	5	252		0.0011	0.019
						GO:0046483	heterocycle metabolic process	10	1023		0.0011	0.019
						GO:0006811	ion transport	10	1019		0.0011	0.019
						GO:0006725	cellular aromatic compound metabolic process	10	1022		0.0011	0.019
						GO:0009309	amine biosynthetic process	7	527		0.0012	0.02
						GO:0009719	response to endogenous stimulus	13	1615		0.0012	0.02
						GO:0051641	cellular localization	13	1613		0.0012	0.02
						GO:0071215	cellular response to abscisic acid stimulus	5	267		0.0014	0.024
						GO:0044283	small molecule biosynthetic process	14	1865		0.0014	0.024
						GO:0044248	cellular catabolic process	15	2095		0.0015	0.025
						GO:0043436	oxoacid metabolic process	15	2103		0.0016	0.025
						GO:0006082	organic acid metabolic process	15	2105		0.0016	0.025
						GO:0019752	carboxylic acid metabolic process	15	2103		0.0016	0.025
						GO:0042446	hormone biosynthetic process	5	277		0.0017	0.026
						GO:0009607	response to biotic stimulus	13	1687		0.0017	0.026
						GO:0009605	response to external stimulus	10	1087		0.0017	0.026
						GO:0042180	cellular ketone metabolic process	15	2123		0.0017	0.026
						GO:0006091	generation of precursor metabolites and energy	8	730		0.0018	0.026
						GO:0032787	monocarboxylic acid metabolic process	12	1481		0.0017	0.026
						GO:0032502	developmental process	23	4094		0.0021	0.03
						GO:0000271	polysaccharide biosynthetic process	7	590		0.0022	0.032
						GO:0009056	catabolic process	15	2182		0.0023	0.033
						GO:0006066	alcohol metabolic process	10	1143		0.0025	0.035
						GO:0051649	establishment of localization in cell	12	1554		0.0026	0.036
						GO:0010038	response to metal ion	7	610		0.0027	0.037
						GO:0010817	regulation of hormone levels	6	456		0.0028	0.038
						GO:0009725	response to hormone stimulus	11	1375		0.003	0.041
						GO:0000096	sulfur amino acid metabolic process	6	465		0.0031	0.041
						GO:0009409	response to cold	7	629		0.0031	0.042
						GO:0042445	hormone metabolic process	5	324		0.0032	0.042
						GO:0009753	response to jasmonic acid stimulus	6	471		0.0033	0.042
						GO:0046686	response to cadmium ion	6	470		0.0032	0.042
						GO:0071495	cellular response to endogenous stimulus	8	815		0.0034	0.044
						GO:0051171	regulation of nitrogen compound metabolic process	16	2517		0.0035	0.045
						GO:0044265	cellular macromolecule catabolic process	10	1208		0.0037	0.046
						GO:0070887	cellular response to chemical stimulus	11	1417		0.0038	0.047

## Sheet: Cluster II GO description
		Cluster II description TAIR 10
		GO_acc term_type Term queryitem querytotal bgitem bgtotal pvalue FDR entries
		GO:0050896 P response to stimulus 43 86 6292 28397 1.5e-08 2.1e-05 // AT2G43910 // AT4G38700 // AT1G08630 // AT5G58350 // AT3G61440 // AT3G55440 // AT1G27980 // AT4G39080 // AT3G61430 // AT3G16370 // AT3G44300 // AT3G59940 // AT1G22400 // AT2G16430 // AT2G21650 // AT1G75100 // AT2G27500 // AT4G27410 // AT5G42270 // AT5G13740 // AT4G35450 // AT2G36850 // AT2G43820 // AT3G06510 // AT4G34760 // AT5G…
		GO:0009651 P response to salt stress 14 86 788 28397 1.2e-07 5e-05 // AT1G52890 // AT2G46680 // AT3G55440 // AT3G61440 // AT5G59780 // AT3G61430 // AT4G39080 // AT4G27410 // AT5G04140 // AT2G30520 // AT4G35450 // AT4G18010 // AT5G13180 // AT2G05520
		GO:0016137 P glycoside metabolic process 9 86 268 28397 1.6e-07 5e-05 // AT2G43910 // AT3G61440 // AT4G22590 // AT5G58140 // AT5G42270 // AT2G05380 // AT3G52340 // AT3G06510 // AT2G05520
		GO:0009628 P response to abiotic stimulus 25 86 2635 28397 1.7e-07 5e-05 // AT5G58350 // AT3G55440 // AT2G30520 // AT3G61430 // AT5G59780 // AT4G18010 // AT2G21650 // AT1G75100 // AT4G27410 // AT5G42270 // AT4G35450 // AT2G36850 // AT3G06510 // AT2G05520 // AT3G30775 // AT5G04140 // AT3G61440 // AT3G16370 // AT5G13180 // AT1G52890 // AT3G60140 // AT3G22840 // AT4G39080 // AT5G58140 // AT2G46680
		GO:0005975 P carbohydrate metabolic process 23 86 2249 28397 1.7e-07 5e-05 // AT2G43910 // AT1G14520 // AT2G19800 // AT3G55440 // AT2G05380 // AT3G61430 // AT3G16370 // AT3G52340 // AT5G06780 // AT5G42270 // AT4G35450 // AT3G06510 // AT2G05520 // AT4G22590 // AT3G61440 // AT4G18010 // AT2G27500 // AT3G60140 // AT2G36850 // AT5G58140 // AT2G32530 // AT2G22990 // AT4G00560
		GO:0044262 P cellular carbohydrate metabolic process 20 86 1778 28397 3e-07 6.1e-05 // AT2G43910 // AT1G14520 // AT2G19800 // AT3G55440 // AT4G00560 // AT3G61440 // AT5G06780 // AT3G61430 // AT2G36850 // AT4G22590 // AT5G58140 // AT5G42270 // AT2G32530 // AT2G05380 // AT2G22990 // AT3G52340 // AT4G18010 // AT4G35450 // AT3G06510 // AT2G05520
		GO:0006970 P response to osmotic stress 14 86 842 28397 2.7e-07 6.1e-05 // AT1G52890 // AT2G46680 // AT3G55440 // AT3G61440 // AT5G59780 // AT3G61430 // AT4G39080 // AT4G27410 // AT5G04140 // AT2G30520 // AT4G35450 // AT4G18010 // AT5G13180 // AT2G05520
		GO:0016138 P glycoside biosynthetic process 8 86 215 28397 3.9e-07 7.1e-05 // AT3G61440 // AT4G22590 // AT5G58140 // AT5G42270 // AT2G05380 // AT3G52340 // AT3G06510 // AT2G05520
		GO:0016051 P carbohydrate biosynthetic process 15 86 1070 28397 8.1e-07 0.00013 // AT3G55440 // AT4G00560 // AT3G61440 // AT5G06780 // AT3G16370 // AT4G22590 // AT5G58140 // AT5G42270 // AT2G32530 // AT2G05380 // AT3G52340 // AT2G36850 // AT4G35450 // AT3G06510 // AT2G05520
		GO:0034637 P cellular carbohydrate biosynthetic process 14 86 941 28397 9.9e-07 0.00013 // AT3G55440 // AT4G00560 // AT3G61440 // AT5G06780 // AT2G36850 // AT4G22590 // AT5G58140 // AT5G42270 // AT2G32530 // AT2G05380 // AT3G52340 // AT4G35450 // AT3G06510 // AT2G05520
		GO:0042221 P response to chemical stimulus 30 86 3978 28397 1e-06 0.00013 // AT5G58350 // AT3G55440 // AT1G27980 // AT3G61430 // AT3G44300 // AT3G59940 // AT1G22400 // AT1G08630 // AT2G27500 // AT4G27410 // AT5G13740 // AT4G35450 // AT2G43820 // AT4G34760 // AT5G05440 // AT2G17720 // AT3G30775 // AT5G04140 // AT3G61440 // AT3G01520 // AT4G18010 // AT5G13180 // AT1G52890 // AT3G60140 // AT3G22840 …
		GO:0010033 P response to organic substance 24 86 2754 28397 1.5e-06 0.00018 // AT3G55440 // AT1G27980 // AT3G61430 // AT3G59940 // AT1G22400 // AT1G08630 // AT2G27500 // AT4G27410 // AT2G05520 // AT5G05440 // AT2G17720 // AT5G04140 // AT3G61440 // AT3G01520 // AT4G18010 // AT5G13180 // AT1G52890 // AT3G60140 // AT3G22840 // AT5G59780 // AT5G58140 // AT2G46680 // AT4G34760 // AT1G13260
		GO:0019760 P glucosinolate metabolic process 7 86 205 28397 3.7e-06 0.00036 // AT2G43910 // AT3G61440 // AT5G58140 // AT5G42270 // AT2G05380 // AT3G06510 // AT2G05520
		GO:0016143 P S-glycoside metabolic process 7 86 205 28397 3.7e-06 0.00036 // AT2G43910 // AT3G61440 // AT5G58140 // AT5G42270 // AT2G05380 // AT3G06510 // AT2G05520
		GO:0019757 P glycosinolate metabolic process 7 86 205 28397 3.7e-06 0.00036 // AT2G43910 // AT3G61440 // AT5G58140 // AT5G42270 // AT2G05380 // AT3G06510 // AT2G05520
		GO:0051179 P localization 28 86 3819 28397 4.7e-06 0.00042 // AT4G28890 // AT3G55440 // AT1G27980 // AT3G61440 // AT3G61430 // AT3G16370 // AT1G79520 // AT1G22400 // AT1G75100 // AT5G13180 // AT3G21670 // AT2G28120 // AT5G13740 // AT4G35450 // AT2G36850 // AT2G43820 // AT2G17720 // AT5G47560 // AT1G54730 // AT5G04140 // AT2G30520 // AT4G18010 // AT2G27500 // AT1G52890 // AT2G24240 // AT4G39080 //…
		GO:0019748 P secondary metabolic process 15 86 1247 28397 5.2e-06 0.00044 // AT2G43910 // AT3G55440 // AT1G27980 // AT3G61440 // AT5G13180 // AT5G58140 // AT5G42270 // AT1G69920 // AT2G05380 // AT2G22990 // AT2G05520 // AT1G13260 // AT3G22840 // AT3G06510 // AT5G04140
		GO:0006950 P response to stress 29 86 4089 28397 5.7e-06 0.00046 // AT2G43910 // AT4G38700 // AT5G58350 // AT3G55440 // AT1G27980 // AT3G61440 // AT3G61430 // AT5G59780 // AT1G22400 // AT2G16430 // AT5G13180 // AT4G27410 // AT4G35450 // AT2G36850 // AT3G06510 // AT2G05520 // AT5G03210 // AT2G17720 // AT3G30775 // AT5G04140 // AT2G30520 // AT4G18010 // AT2G27500 // AT1G69490 // AT1G52890 // AT3G22…
		GO:0009750 P response to fructose stimulus 6 86 144 28397 6.4e-06 0.00049 // AT3G60140 // AT2G17720 // AT1G08630 // AT3G61430 // AT5G04140 // AT3G61440
		GO:0006790 P sulfur metabolic process 11 86 683 28397 7.7e-06 0.00056 // AT2G43910 // AT3G61440 // AT3G55440 // AT2G05380 // AT5G58140 // AT5G42270 // AT1G69920 // AT2G30520 // AT2G22990 // AT3G06510 // AT2G05520
		GO:0006519 P cellular amino acid and derivative metabolic process 15 86 1324 28397 1.1e-05 0.00073 // AT2G05380 // AT3G61440 // AT3G55440 // AT1G13260 // AT1G27980 // AT1G08630 // AT3G30775 // AT5G13180 // AT3G22840 // AT1G69920 // AT2G30520 // AT2G22990 // AT2G43820 // AT2G17720 // AT2G05520
		GO:0006972 P hyperosmotic response 7 86 251 28397 1.3e-05 0.00089 // AT1G52890 // AT3G55440 // AT2G46680 // AT3G61430 // AT4G27410 // AT3G61440 // AT4G18010
		GO:0034284 P response to monosaccharide stimulus 6 86 170 28397 1.6e-05 0.00091 // AT3G60140 // AT2G17720 // AT1G08630 // AT3G61430 // AT5G04140 // AT3G61440
		GO:0016144 P S-glycoside biosynthetic process 6 86 172 28397 1.7e-05 0.00091 // AT2G05380 // AT5G58140 // AT5G42270 // AT3G61440 // AT3G06510 // AT2G05520
		GO:0009746 P response to hexose stimulus 6 86 170 28397 1.6e-05 0.00091 // AT3G60140 // AT2G17720 // AT1G08630 // AT3G61430 // AT5G04140 // AT3G61440
		GO:0019761 P glucosinolate biosynthetic process 6 86 172 28397 1.7e-05 0.00091 // AT2G05380 // AT5G58140 // AT5G42270 // AT3G61440 // AT3G06510 // AT2G05520
		GO:0019758 P glycosinolate biosynthetic process 6 86 172 28397 1.7e-05 0.00091 // AT2G05380 // AT5G58140 // AT5G42270 // AT3G61440 // AT3G06510 // AT2G05520
		GO:0009987 P cellular process 63 86 14419 28397 1.8e-05 0.00093 // AT2G43910 // AT4G28890 // AT1G14520 // AT1G08630 // AT5G58350 // AT3G61440 // AT3G55440 // AT1G27980 // AT2G05380 // AT3G61430 // AT3G16370 // AT5G03500 // AT1G79520 // AT3G44300 // AT1G69920 // AT3G59940 // AT3G52340 // AT2G19800 // AT1G22400 // AT2G16430 // AT2G21650 // AT5G06780 // AT2G27500 // AT4G27410 // AT4G17950 // AT5G422…
		GO:0044272 P sulfur compound biosynthetic process 9 86 486 28397 1.9e-05 0.00094 // AT3G61440 // AT3G55440 // AT2G30520 // AT5G58140 // AT5G42270 // AT2G05380 // AT2G22990 // AT3G06510 // AT2G05520
		GO:0051234 P establishment of localization 26 86 3652 28397 2e-05 0.00095 // AT4G28890 // AT3G55440 // AT1G27980 // AT3G61440 // AT3G61430 // AT3G16370 // AT1G79520 // AT1G22400 // AT1G75100 // AT5G13180 // AT3G21670 // AT2G28120 // AT5G13740 // AT4G35450 // AT2G43820 // AT2G17720 // AT5G47560 // AT1G54730 // AT5G04140 // AT2G30520 // AT2G27500 // AT1G52890 // AT2G24240 // AT4G39080 // AT5G58140 …
		GO:0009684 P indoleacetic acid biosynthetic process 5 86 108 28397 2.4e-05 0.0011 // AT2G22990 // AT2G05520 // AT3G44300 // AT3G61440 // AT2G05380
		GO:0009683 P indoleacetic acid metabolic process 5 86 109 28397 2.5e-05 0.0011 // AT2G22990 // AT2G05520 // AT3G44300 // AT3G61440 // AT2G05380
		GO:0044282 P small molecule catabolic process 12 86 932 28397 2.6e-05 0.0012 // AT1G14520 // AT2G19800 // AT3G55440 // AT1G27980 // AT1G08630 // AT3G61430 // AT5G42270 // AT3G61440 // AT3G30775 // AT2G22990 // AT4G35450 // AT2G05520
		GO:0006810 P transport 25 86 3577 28397 4.1e-05 0.0018 // AT4G28890 // AT3G55440 // AT1G27980 // AT3G61440 // AT3G61430 // AT3G16370 // AT1G79520 // AT1G22400 // AT5G13180 // AT3G21670 // AT2G28120 // AT5G13740 // AT4G35450 // AT2G43820 // AT2G17720 // AT5G47560 // AT1G54730 // AT5G04140 // AT2G30520 // AT2G27500 // AT1G52890 // AT2G24240 // AT4G39080 // AT5G58140 // AT1G13260
		GO:0019344 P cysteine biosynthetic process 6 86 210 28397 5e-05 0.0018 // AT3G55440 // AT3G61440 // AT2G05380 // AT2G22990 // AT2G30520 // AT2G05520
		GO:0044281 P small molecule metabolic process 27 86 4065 28397 4.5e-05 0.0018 // AT1G14520 // AT2G19800 // AT3G61440 // AT3G55440 // AT1G27980 // AT2G30520 // AT3G61430 // AT3G16370 // AT3G44300 // AT1G69920 // AT1G08630 // AT5G42270 // AT4G35450 // AT2G43820 // AT2G05520 // AT2G17720 // AT3G30775 // AT5G04140 // AT2G05380 // AT4G18010 // AT5G13180 // AT3G17970 // AT3G22840 // AT4G39080 // AT2G22…
		GO:0009414 P response to water deprivation 8 86 416 28397 4.3e-05 0.0018 // AT1G52890 // AT5G58350 // AT3G30775 // AT4G27410 // AT3G61430 // AT2G46680 // AT4G18010 // AT2G05520
		GO:0009415 P response to water 8 86 424 28397 5e-05 0.0018 // AT1G52890 // AT5G58350 // AT3G30775 // AT4G27410 // AT3G61430 // AT2G46680 // AT4G18010 // AT2G05520
		GO:0009637 P response to blue light 5 86 126 28397 4.9e-05 0.0018 // AT3G22840 // AT5G58140 // AT1G75100 // AT5G04140 // AT2G30520
		GO:0009744 P response to sucrose stimulus 6 86 210 28397 5e-05 0.0018 // AT3G60140 // AT3G22840 // AT1G08630 // AT5G58140 // AT5G04140 // AT2G17720
		GO:0009851 P auxin biosynthetic process 5 86 124 28397 4.6e-05 0.0018 // AT2G22990 // AT2G05520 // AT3G44300 // AT3G61440 // AT2G05380
		GO:0034285 P response to disaccharide stimulus 6 86 213 28397 5.4e-05 0.0018 // AT3G60140 // AT3G22840 // AT1G08630 // AT5G58140 // AT5G04140 // AT2G17720
		GO:0006534 P cysteine metabolic process 6 86 213 28397 5.4e-05 0.0018 // AT3G55440 // AT3G61440 // AT2G05380 // AT2G22990 // AT2G30520 // AT2G05520
		GO:0009070 P serine family amino acid biosynthetic process 6 86 222 28397 6.8e-05 0.0022 // AT3G55440 // AT3G61440 // AT2G05380 // AT2G22990 // AT2G30520 // AT2G05520
		GO:0051716 P cellular response to stimulus 19 86 2355 28397 6.9e-05 0.0022 // AT2G36850 // AT1G22400 // AT5G58350 // AT5G05440 // AT1G13260 // AT2G17720 // AT4G39080 // AT1G75100 // AT1G52890 // AT2G27500 // AT4G27410 // AT3G22840 // AT3G61440 // AT3G59940 // AT2G46680 // AT4G18010 // AT2G43820 // AT5G13180 // AT2G16430
		GO:0042435 P indole derivative biosynthetic process 5 86 139 28397 7.7e-05 0.0024 // AT2G22990 // AT2G05520 // AT3G44300 // AT3G61440 // AT2G05380
		GO:0009850 P auxin metabolic process 5 86 142 28397 8.5e-05 0.0026 // AT2G22990 // AT2G05520 // AT3G44300 // AT3G61440 // AT2G05380
		GO:0042434 P indole derivative metabolic process 5 86 148 28397 0.0001 0.003 // AT2G22990 // AT2G05520 // AT3G44300 // AT3G61440 // AT2G05380
		GO:0042430 P indole and derivative metabolic process 5 86 148 28397 0.0001 0.003 // AT2G22990 // AT2G05520 // AT3G44300 // AT3G61440 // AT2G05380
		GO:0006952 P defense response 15 86 1653 28397 0.00013 0.0038 // AT2G43910 // AT4G38700 // AT5G03210 // AT1G22400 // AT2G17720 // AT1G69490 // AT3G30775 // AT2G27500 // AT5G04140 // AT1G52890 // AT4G35450 // AT4G18010 // AT1G13260 // AT5G13180 // AT2G05520
		GO:0006807 P nitrogen compound metabolic process 32 86 5675 28397 0.00017 0.0048 // AT2G21650 // AT3G61440 // AT3G55440 // AT1G27980 // AT2G30520 // AT4G39080 // AT5G47140 // AT3G44300 // AT1G08630 // AT4G27410 // AT5G42270 // AT2G36850 // AT2G43820 // AT2G05520 // AT4G14540 // AT2G17720 // AT3G30775 // AT2G05380 // AT5G13180 // AT3G17970 // AT5G03500 // AT1G69490 // AT1G52890 // AT1G68130 // AT5…
		GO:0002376 P immune system process 11 86 984 28397 0.0002 0.0053 // AT5G03210 // AT1G69490 // AT1G22400 // AT2G17720 // AT2G27500 // AT5G04140 // AT1G52890 // AT4G35450 // AT1G13260 // AT5G13180 // AT2G05520
		GO:0009069 P serine family amino acid metabolic process 6 86 271 28397 0.0002 0.0053 // AT3G55440 // AT3G61440 // AT2G05380 // AT2G22990 // AT2G30520 // AT2G05520
		GO:0006955 P immune response 11 86 984 28397 0.0002 0.0053 // AT5G03210 // AT1G69490 // AT1G22400 // AT2G17720 // AT2G27500 // AT5G04140 // AT1G52890 // AT4G35450 // AT1G13260 // AT5G13180 // AT2G05520
		GO:0034754 P cellular hormone metabolic process 5 86 171 28397 0.0002 0.0053 // AT2G22990 // AT2G05520 // AT3G44300 // AT3G61440 // AT2G05380
		GO:0008152 P metabolic process 58 86 13633 28397 0.00022 0.0056 // AT2G43910 // AT4G28890 // AT1G14520 // AT1G08630 // AT5G58350 // AT3G61440 // AT3G55440 // AT1G27980 // AT2G30520 // AT3G61430 // AT3G16370 // AT5G03500 // AT3G44300 // AT1G69920 // AT3G52340 // AT2G19800 // AT1G22400 // AT2G21650 // AT5G06780 // AT2G27500 // AT4G27410 // AT5G42270 // AT2G28120 // AT4G35450 // AT2G36850 // AT2G438…
		GO:0007030 P Golgi organization 5 86 178 28397 0.00024 0.006 // AT3G55440 // AT3G61440 // AT4G39080 // AT3G61430 // AT2G30520
		GO:0034641 P cellular nitrogen compound metabolic process 13 86 1373 28397 0.00026 0.0064 // AT2G05380 // AT3G61440 // AT3G55440 // AT1G27980 // AT1G08630 // AT3G30775 // AT5G42270 // AT2G30520 // AT2G22990 // AT2G05520 // AT2G43820 // AT3G22840 // AT3G44300
		GO:0044275 P cellular carbohydrate catabolic process 8 86 545 28397 0.00027 0.0066 // AT2G43910 // AT1G14520 // AT2G19800 // AT3G55440 // AT3G61430 // AT5G42270 // AT3G61440 // AT4G35450
		GO:0009308 P amine metabolic process 11 86 1034 28397 0.0003 0.0073 // AT2G05380 // AT3G61440 // AT3G55440 // AT1G27980 // AT1G08630 // AT3G30775 // AT2G30520 // AT2G22990 // AT2G43820 // AT2G17720 // AT2G05520
		GO:0006520 P cellular amino acid metabolic process 10 86 882 28397 0.00036 0.0084 // AT2G05380 // AT3G61440 // AT3G55440 // AT1G27980 // AT1G08630 // AT3G30775 // AT2G30520 // AT2G22990 // AT2G43820 // AT2G05520
		GO:0016052 P carbohydrate catabolic process 8 86 573 28397 0.00038 0.0088 // AT2G43910 // AT1G14520 // AT2G19800 // AT3G55440 // AT3G61430 // AT5G42270 // AT3G61440 // AT4G35450
		GO:0000097 P sulfur amino acid biosynthetic process 6 86 309 28397 0.00039 0.009 // AT3G55440 // AT3G61440 // AT2G05380 // AT2G22990 // AT2G30520 // AT2G05520
		GO:0065007 P biological regulation 33 86 6222 28397 0.00041 0.0093 // AT4G28890 // AT3G61440 // AT4G39080 // AT3G16370 // AT5G47140 // AT3G44300 // AT3G59940 // AT1G22400 // AT2G21650 // AT5G13180 // AT4G27410 // AT5G42270 // AT5G13740 // AT2G36850 // AT2G05520 // AT5G05440 // AT4G14540 // AT5G47560 // AT5G04140 // AT2G05380 // AT4G18010 // AT2G27500 // AT5G03500 // AT1G69490 // AT1G52890 // AT3G…
		GO:0009058 P biosynthetic process 39 86 7962 28397 0.00047 0.01 // AT5G58350 // AT3G61440 // AT3G55440 // AT2G30520 // AT3G16370 // AT5G47140 // AT3G44300 // AT3G52340 // AT2G21650 // AT5G06780 // AT4G27410 // AT5G42270 // AT2G28120 // AT4G35450 // AT2G36850 // AT3G06510 // AT2G05520 // AT4G14540 // AT3G30775 // AT4G22590 // AT5G04140 // AT2G05380 // AT3G01520 // AT5G13180 // AT3G17970 // AT5G035…
		GO:0045087 P innate immune response 10 86 930 28397 0.00054 0.012 // AT1G69490 // AT1G22400 // AT2G17720 // AT2G27500 // AT5G04140 // AT1G52890 // AT4G35450 // AT1G13260 // AT5G13180 // AT2G05520
		GO:0044249 P cellular biosynthetic process 38 86 7737 28397 0.00056 0.012 // AT5G58350 // AT3G61440 // AT3G55440 // AT2G30520 // AT4G39080 // AT5G47140 // AT3G44300 // AT3G52340 // AT2G21650 // AT5G06780 // AT4G27410 // AT5G42270 // AT2G28120 // AT4G35450 // AT2G36850 // AT3G06510 // AT2G05520 // AT4G14540 // AT3G30775 // AT4G22590 // AT5G04140 // AT2G05380 // AT3G01520 // AT5G13180 // AT3G17970 …
		GO:0044238 P primary metabolic process 51 86 11717 28397 0.00057 0.012 // AT2G43910 // AT4G28890 // AT1G14520 // AT1G08630 // AT5G58350 // AT3G61440 // AT3G55440 // AT1G27980 // AT2G05380 // AT3G61430 // AT3G16370 // AT5G03500 // AT1G69920 // AT3G52340 // AT2G19800 // AT2G21650 // AT5G06780 // AT2G27500 // AT4G27410 // AT5G42270 // AT2G28120 // AT4G35450 // AT2G36850 // AT2G43820 // AT3G06510 // …
		GO:0044106 P cellular amine metabolic process 10 86 947 28397 0.00062 0.013 // AT2G05380 // AT3G61440 // AT3G55440 // AT1G27980 // AT1G08630 // AT3G30775 // AT2G30520 // AT2G22990 // AT2G43820 // AT2G05520
		GO:0009737 P response to abscisic acid stimulus 8 86 621 28397 0.00063 0.013 // AT1G52890 // AT5G05440 // AT5G59780 // AT4G27410 // AT2G46680 // AT4G18010 // AT5G13180 // AT2G05520
		GO:0009266 P response to temperature stimulus 10 86 962 28397 0.00069 0.014 // AT1G52890 // AT3G55440 // AT3G22840 // AT2G46680 // AT3G61430 // AT4G27410 // AT5G04140 // AT3G61440 // AT3G06510 // AT2G05520
		GO:0044237 P cellular metabolic process 50 86 11509 28397 0.00075 0.015 // AT2G43910 // AT4G28890 // AT1G14520 // AT1G08630 // AT5G58350 // AT3G61440 // AT3G55440 // AT1G27980 // AT2G05380 // AT3G61430 // AT3G16370 // AT5G03500 // AT3G44300 // AT1G69920 // AT3G52340 // AT2G19800 // AT2G21650 // AT5G06780 // AT4G27410 // AT5G42270 // AT2G28120 // AT4G35450 // AT2G36850 // AT2G43820 // AT3G06510 //…
		GO:0044271 P cellular nitrogen compound biosynthetic process 9 86 804 28397 0.00078 0.015 // AT3G61440 // AT3G55440 // AT3G22840 // AT2G30520 // AT3G30775 // AT3G44300 // AT2G05380 // AT2G22990 // AT2G05520
		GO:0046164 P alcohol catabolic process 7 86 491 28397 0.00078 0.015 // AT1G14520 // AT2G19800 // AT3G55440 // AT3G61430 // AT5G42270 // AT3G61440 // AT4G35450
		GO:0006812 P cation transport 9 86 813 28397 0.00084 0.016 // AT4G28890 // AT3G61430 // AT2G24240 // AT4G39080 // AT5G47560 // AT1G79520 // AT5G58140 // AT5G04140 // AT2G30520
		GO:0055085 P transmembrane transport 8 86 648 28397 0.00083 0.016 // AT4G39080 // AT5G47560 // AT1G54730 // AT1G79520 // AT3G61430 // AT2G28120 // AT5G13740 // AT5G58140
		GO:0009743 P response to carbohydrate stimulus 9 86 812 28397 0.00083 0.016 // AT3G60140 // AT3G22840 // AT1G08630 // AT5G59780 // AT3G61430 // AT5G58140 // AT5G04140 // AT3G61440 // AT2G17720
		GO:0008652 P cellular amino acid biosynthetic process 7 86 503 28397 0.0009 0.017 // AT3G61440 // AT3G55440 // AT2G30520 // AT3G30775 // AT2G05380 // AT2G22990 // AT2G05520
		GO:0015672 P monovalent inorganic cation transport 5 86 245 28397 0.00098 0.018 // AT4G39080 // AT5G58140 // AT5G04140 // AT5G47560 // AT2G24240
		GO:0009738 P abscisic acid mediated signaling pathway 5 86 252 28397 0.0011 0.019 // AT4G27410 // AT2G46680 // AT4G18010 // AT1G52890 // AT5G05440
		GO:0046483 P heterocycle metabolic process 10 86 1023 28397 0.0011 0.019 // AT2G17720 // AT3G61440 // AT4G39080 // AT3G30775 // AT3G44300 // AT2G05380 // AT2G22990 // AT2G43820 // AT3G22840 // AT2G05520
		GO:0006811 P ion transport 10 86 1019 28397 0.0011 0.019 // AT4G28890 // AT2G24240 // AT4G39080 // AT5G47560 // AT1G79520 // AT5G58140 // AT3G61430 // AT2G30520 // AT2G43820 // AT5G04140
		GO:0006725 P cellular aromatic compound metabolic process 10 86 1022 28397 0.0011 0.019 // AT1G13260 // AT3G22840 // AT3G61440 // AT5G04140 // AT2G05380 // AT2G22990 // AT2G05520 // AT2G43820 // AT5G13180 // AT3G44300
		GO:0009309 P amine biosynthetic process 7 86 527 28397 0.0012 0.02 // AT3G61440 // AT3G55440 // AT2G30520 // AT3G30775 // AT2G05380 // AT2G22990 // AT2G05520
		GO:0009719 P response to endogenous stimulus 13 86 1615 28397 0.0012 0.02 // AT1G22400 // AT5G05440 // AT5G59780 // AT1G52890 // AT2G27500 // AT4G27410 // AT2G05520 // AT2G46680 // AT3G59940 // AT4G18010 // AT1G13260 // AT5G13180 // AT4G34760
		GO:0051641 P cellular localization 13 86 1613 28397 0.0012 0.02 // AT1G22400 // AT2G27500 // AT1G27980 // AT4G39080 // AT1G75100 // AT5G13180 // AT5G58140 // AT5G04140 // AT1G52890 // AT4G35450 // AT2G36850 // AT1G13260 // AT2G17720
		GO:0071215 P cellular response to abscisic acid stimulus 5 86 267 28397 0.0014 0.024 // AT4G27410 // AT2G46680 // AT4G18010 // AT1G52890 // AT5G05440
		GO:0044283 P small molecule biosynthetic process 14 86 1865 28397 0.0014 0.024 // AT3G61440 // AT3G55440 // AT3G22840 // AT2G05380 // AT3G30775 // AT5G04140 // AT2G30520 // AT2G22990 // AT4G35450 // AT2G05520 // AT1G13260 // AT5G13180 // AT4G00560 // AT3G44300
		GO:0044248 P cellular catabolic process 15 86 2095 28397 0.0015 0.025 // AT2G43910 // AT1G14520 // AT2G19800 // AT3G55440 // AT1G27980 // AT1G08630 // AT2G36850 // AT3G61430 // AT5G42270 // AT1G69920 // AT3G61440 // AT3G30775 // AT2G22990 // AT4G35450 // AT2G05520
		GO:0043436 P oxoacid metabolic process 15 86 2103 28397 0.0016 0.025 // AT2G05380 // AT3G61440 // AT3G55440 // AT1G27980 // AT1G08630 // AT3G30775 // AT3G16370 // AT5G04140 // AT2G30520 // AT2G22990 // AT4G35450 // AT2G05520 // AT2G43820 // AT2G17720 // AT3G44300
		GO:0006082 P organic acid metabolic process 15 86 2105 28397 0.0016 0.025 // AT2G05380 // AT3G61440 // AT3G55440 // AT1G27980 // AT1G08630 // AT3G30775 // AT3G16370 // AT5G04140 // AT2G30520 // AT2G22990 // AT4G35450 // AT2G05520 // AT2G43820 // AT2G17720 // AT3G44300
		GO:0019752 P carboxylic acid metabolic process 15 86 2103 28397 0.0016 0.025 // AT2G05380 // AT3G61440 // AT3G55440 // AT1G27980 // AT1G08630 // AT3G30775 // AT3G16370 // AT5G04140 // AT2G30520 // AT2G22990 // AT4G35450 // AT2G05520 // AT2G43820 // AT2G17720 // AT3G44300
		GO:0042446 P hormone biosynthetic process 5 86 277 28397 0.0017 0.026 // AT2G22990 // AT2G05520 // AT3G44300 // AT3G61440 // AT2G05380
		GO:0009607 P response to biotic stimulus 13 86 1687 28397 0.0017 0.026 // AT5G03210 // AT1G69490 // AT1G22400 // AT3G55440 // AT1G27980 // AT3G30775 // AT4G35450 // AT5G04140 // AT5G13740 // AT3G01520 // AT2G05520 // AT2G17720 // AT3G44300
		GO:0009605 P response to external stimulus 10 86 1087 28397 0.0017 0.026 // AT1G52890 // AT5G58350 // AT2G21650 // AT4G39080 // AT3G16370 // AT4G27410 // AT5G58140 // AT2G30520 // AT4G18010 // AT2G16430
		GO:0042180 P cellular ketone metabolic process 15 86 2123 28397 0.0017 0.026 // AT2G05380 // AT3G61440 // AT3G55440 // AT1G27980 // AT1G08630 // AT3G30775 // AT3G16370 // AT5G04140 // AT2G30520 // AT2G22990 // AT4G35450 // AT2G05520 // AT2G43820 // AT2G17720 // AT3G44300
		GO:0006091 P generation of precursor metabolites and energy 8 86 730 28397 0.0018 0.026 // AT3G55440 // AT4G39080 // AT3G61430 // AT5G58140 // AT5G42270 // AT3G61440 // AT4G35450 // AT5G04140
		GO:0032787 P monocarboxylic acid metabolic process 12 86 1481 28397 0.0017 0.026 // AT3G55440 // AT1G27980 // AT3G61440 // AT3G16370 // AT5G04140 // AT2G05380 // AT2G22990 // AT4G35450 // AT2G05520 // AT2G43820 // AT2G17720 // AT3G44300
		GO:0032502 P developmental process 23 86 4094 28397 0.0021 0.03 // AT4G28890 // AT1G14520 // AT2G19800 // AT4G12980 // AT4G39080 // AT5G58350 // AT4G18010 // AT2G21650 // AT4G27410 // AT4G35450 // AT1G07620 // AT5G04140 // AT2G30520 // AT3G16370 // AT5G13180 // AT1G69490 // AT1G52890 // AT3G60140 // AT3G22840 // AT2G36850 // AT5G58140 // AT5G58100 // AT1G13260
		GO:0000271 P polysaccharide biosynthetic process 7 86 590 28397 0.0022 0.032 // AT2G36850 // AT5G06780 // AT5G58140 // AT4G00560 // AT2G32530 // AT3G16370 // AT3G06510
		GO:0009056 P catabolic process 15 86 2182 28397 0.0023 0.033 // AT2G43910 // AT1G14520 // AT2G19800 // AT3G55440 // AT1G27980 // AT1G08630 // AT2G36850 // AT3G61430 // AT5G42270 // AT1G69920 // AT3G61440 // AT3G30775 // AT2G22990 // AT4G35450 // AT2G05520
		GO:0006066 P alcohol metabolic process 10 86 1143 28397 0.0025 0.035 // AT1G14520 // AT2G19800 // AT3G55440 // AT3G61430 // AT5G42270 // AT3G61440 // AT2G22990 // AT4G35450 // AT4G18010 // AT4G00560
		GO:0051649 P establishment of localization in cell 12 86 1554 28397 0.0026 0.036 // AT1G22400 // AT2G27500 // AT1G27980 // AT4G39080 // AT1G75100 // AT5G13180 // AT5G58140 // AT5G04140 // AT1G52890 // AT4G35450 // AT1G13260 // AT2G17720
		GO:0010038 P response to metal ion 7 86 610 28397 0.0027 0.037 // AT3G55440 // AT3G61440 // AT5G59780 // AT3G61430 // AT3G44300 // AT5G13740 // AT4G35450
		GO:0010817 P regulation of hormone levels 6 86 456 28397 0.0028 0.038 // AT3G61440 // AT3G16370 // AT3G44300 // AT2G05380 // AT2G22990 // AT2G05520
		GO:0009725 P response to hormone stimulus 11 86 1375 28397 0.003 0.041 // AT1G52890 // AT5G05440 // AT5G59780 // AT4G27410 // AT2G05520 // AT2G46680 // AT3G59940 // AT4G18010 // AT1G13260 // AT5G13180 // AT4G34760
		GO:0000096 P sulfur amino acid metabolic process 6 86 465 28397 0.0031 0.041 // AT3G55440 // AT3G61440 // AT2G05380 // AT2G22990 // AT2G30520 // AT2G05520
		GO:0009409 P response to cold 7 86 629 28397 0.0031 0.042 // AT1G52890 // AT3G22840 // AT4G27410 // AT5G04140 // AT2G46680 // AT3G06510 // AT2G05520
		GO:0042445 P hormone metabolic process 5 86 324 28397 0.0032 0.042 // AT2G22990 // AT2G05520 // AT3G44300 // AT3G61440 // AT2G05380
		GO:0009753 P response to jasmonic acid stimulus 6 86 471 28397 0.0033 0.042 // AT1G22400 // AT5G59780 // AT4G27410 // AT1G52890 // AT4G18010 // AT2G27500
		GO:0046686 P response to cadmium ion 6 86 470 28397 0.0032 0.042 // AT3G55440 // AT5G59780 // AT3G61430 // AT3G44300 // AT3G61440 // AT4G35450
		GO:0071495 P cellular response to endogenous stimulus 8 86 815 28397 0.0034 0.044 // AT1G22400 // AT5G05440 // AT1G52890 // AT4G27410 // AT2G46680 // AT3G59940 // AT4G18010 // AT2G27500
		GO:0051171 P regulation of nitrogen compound metabolic process 16 86 2517 28397 0.0035 0.045 // AT5G47140 // AT1G69490 // AT1G52890 // AT4G14540 // AT3G22840 // AT2G21650 // AT5G59780 // AT1G68130 // AT5G03500 // AT4G27410 // AT4G17950 // AT5G58140 // AT2G46680 // AT2G36850 // AT1G13260 // AT5G13180
		GO:0044265 P cellular macromolecule catabolic process 10 86 1208 28397 0.0037 0.046 // AT2G43910 // AT1G14520 // AT2G19800 // AT3G55440 // AT1G27980 // AT2G36850 // AT3G61430 // AT5G42270 // AT3G61440 // AT4G35450
		GO:0070887 P cellular response to chemical stimulus 11 86 1417 28397 0.0038 0.047 // AT1G22400 // AT5G58350 // AT5G05440 // AT2G46680 // AT1G52890 // AT4G27410 // AT3G61440 // AT3G59940 // AT4G18010 // AT2G43820 // AT2G27500
		GO:0065008 P regulation of biological quality 12 86 1654 28397 0.0042 0.053 // AT4G28890 // AT1G69490 // AT3G61440 // AT5G13740 // AT4G39080 // AT5G47560 // AT3G16370 // AT3G44300 // AT2G05380 // AT2G22990 // AT2G36850 // AT2G05520
		GO:0048583 P regulation of response to stimulus 7 86 667 28397 0.0043 0.053 // AT1G22400 // AT1G52890 // AT2G27500 // AT3G59940 // AT1G13260 // AT5G13180 // AT2G05520
		GO:0009723 P response to ethylene stimulus 5 86 353 28397 0.0046 0.057 // AT4G27410 // AT4G18010 // AT1G52890 // AT5G59780 // AT2G05520
		GO:0009057 P macromolecule catabolic process 10 86 1255 28397 0.0048 0.058 // AT2G43910 // AT1G14520 // AT2G19800 // AT3G55440 // AT1G27980 // AT2G36850 // AT3G61430 // AT5G42270 // AT3G61440 // AT4G35450
		GO:0033554 P cellular response to stress 11 86 1473 28397 0.005 0.06 // AT1G22400 // AT5G58350 // AT3G22840 // AT2G36850 // AT5G13180 // AT2G27500 // AT3G61440 // AT1G52890 // AT1G13260 // AT2G17720 // AT2G16430
		GO:0009314 P response to radiation 10 86 1263 28397 0.005 0.06 // AT3G60140 // AT3G22840 // AT2G21650 // AT1G75100 // AT3G16370 // AT5G58140 // AT5G42270 // AT2G30520 // AT2G36850 // AT5G04140
		GO:0033692 P cellular polysaccharide biosynthetic process 6 86 523 28397 0.0054 0.064 // AT2G36850 // AT5G06780 // AT5G58140 // AT3G06510 // AT2G32530 // AT4G00560
		GO:0031347 P regulation of defense response 6 86 529 28397 0.0057 0.066 // AT1G52890 // AT2G27500 // AT1G22400 // AT1G13260 // AT5G13180 // AT2G05520
		GO:0010363 P regulation of plant-type hypersensitive response 5 86 371 28397 0.0057 0.066 // AT1G52890 // AT1G22400 // AT5G13180 // AT1G13260 // AT2G27500
		GO:0005976 P polysaccharide metabolic process 7 86 712 28397 0.0061 0.071 // AT2G36850 // AT5G06780 // AT5G58140 // AT4G00560 // AT2G32530 // AT3G16370 // AT3G06510
		GO:0006575 P cellular amino acid derivative metabolic process 7 86 714 28397 0.0062 0.071 // AT2G17720 // AT5G13180 // AT1G69920 // AT2G22990 // AT1G13260 // AT3G22840 // AT2G05520
		GO:0080135 P regulation of cellular response to stress 5 86 379 28397 0.0062 0.071 // AT1G52890 // AT1G22400 // AT5G13180 // AT1G13260 // AT2G27500
		GO:0080134 P regulation of response to stress 6 86 544 28397 0.0065 0.072 // AT1G52890 // AT2G27500 // AT1G22400 // AT1G13260 // AT5G13180 // AT2G05520
		GO:0031323 P regulation of cellular metabolic process 17 86 2928 28397 0.0064 0.072 // AT5G47140 // AT1G69490 // AT1G52890 // AT4G14540 // AT3G22840 // AT2G21650 // AT5G59780 // AT1G68130 // AT5G03500 // AT4G27410 // AT4G17950 // AT5G58140 // AT5G42270 // AT2G46680 // AT2G36850 // AT1G13260 // AT5G13180
		GO:0016053 P organic acid biosynthetic process 9 86 1116 28397 0.0069 0.076 // AT3G61440 // AT3G55440 // AT2G30520 // AT3G30775 // AT3G44300 // AT2G05380 // AT2G22990 // AT2G05520 // AT5G04140
		GO:0046394 P carboxylic acid biosynthetic process 9 86 1116 28397 0.0069 0.076 // AT3G61440 // AT3G55440 // AT2G30520 // AT3G30775 // AT3G44300 // AT2G05380 // AT2G22990 // AT2G05520 // AT5G04140
		GO:0006612 P protein targeting to membrane 5 86 392 28397 0.0071 0.078 // AT1G52890 // AT1G22400 // AT5G13180 // AT1G13260 // AT2G27500
		GO:0043067 P regulation of programmed cell death 5 86 397 28397 0.0075 0.081 // AT1G52890 // AT1G22400 // AT5G13180 // AT1G13260 // AT2G27500
		GO:0016054 P organic acid catabolic process 5 86 402 28397 0.0079 0.082 // AT2G22990 // AT1G27980 // AT1G08630 // AT3G30775 // AT2G05520
		GO:0046395 P carboxylic acid catabolic process 5 86 402 28397 0.0079 0.082 // AT2G22990 // AT1G27980 // AT1G08630 // AT3G30775 // AT2G05520
		GO:0019219 P regulation of nucleobase, nucleoside, nucleotide and nucleic acid metabolic process 15 86 2496 28397 0.0079 0.082 // AT5G47140 // AT1G69490 // AT1G52890 // AT4G14540 // AT1G68130 // AT2G21650 // AT5G59780 // AT2G36850 // AT5G03500 // AT4G27410 // AT4G17950 // AT5G58140 // AT2G46680 // AT1G13260 // AT5G13180
		GO:0034050 P host programmed cell death induced by symbiont 5 86 402 28397 0.0079 0.082 // AT1G52890 // AT1G22400 // AT5G13180 // AT1G13260 // AT2G27500
		GO:0009626 P plant-type hypersensitive response 5 86 401 28397 0.0078 0.082 // AT1G52890 // AT1G22400 // AT5G13180 // AT1G13260 // AT2G27500
		GO:0010941 P regulation of cell death 5 86 405 28397 0.0081 0.084 // AT1G52890 // AT1G22400 // AT5G13180 // AT1G13260 // AT2G27500
		GO:0030001 P metal ion transport 6 86 576 28397 0.0084 0.087 // AT4G28890 // AT2G24240 // AT4G39080 // AT5G47560 // AT3G61430 // AT2G30520
		GO:0045088 P regulation of innate immune response 5 86 415 28397 0.0089 0.092 // AT1G52890 // AT1G22400 // AT5G13180 // AT1G13260 // AT2G27500
		GO:0002682 P regulation of immune system process 5 86 419 28397 0.0093 0.094 // AT1G52890 // AT1G22400 // AT5G13180 // AT1G13260 // AT2G27500
		GO:0050776 P regulation of immune response 5 86 419 28397 0.0093 0.094 // AT1G52890 // AT1G22400 // AT5G13180 // AT1G13260 // AT2G27500
		GO:0009755 P hormone-mediated signaling pathway 6 86 600 28397 0.01 0.1 // AT1G52890 // AT5G05440 // AT4G27410 // AT2G46680 // AT3G59940 // AT4G18010
		GO:0009416 P response to light stimulus 9 86 1188 28397 0.01 0.1 // AT3G60140 // AT3G22840 // AT2G21650 // AT1G75100 // AT3G16370 // AT5G58140 // AT5G42270 // AT2G30520 // AT5G04140
		GO:0044264 P cellular polysaccharide metabolic process 6 86 601 28397 0.01 0.1 // AT2G36850 // AT5G06780 // AT5G58140 // AT3G06510 // AT2G32530 // AT4G00560
		GO:0019318 P hexose metabolic process 6 86 602 28397 0.01 0.1 // AT3G55440 // AT3G61430 // AT5G42270 // AT3G61440 // AT4G35450 // AT4G00560
		GO:0009733 P response to auxin stimulus 5 86 431 28397 0.01 0.1 // AT4G27410 // AT4G18010 // AT1G52890 // AT5G59780 // AT4G34760
		GO:0007275 P multicellular organismal development 20 86 3864 28397 0.011 0.1 // AT4G28890 // AT1G69490 // AT1G52890 // AT3G60140 // AT4G12980 // AT3G22840 // AT2G21650 // AT2G36850 // AT3G16370 // AT4G27410 // AT5G58140 // AT5G04140 // AT2G30520 // AT5G58100 // AT1G07620 // AT4G35450 // AT4G18010 // AT1G13260 // AT5G13180 // AT5G58350
		GO:0051707 P response to other organism 10 86 1421 28397 0.011 0.11 // AT5G03210 // AT1G69490 // AT2G17720 // AT3G30775 // AT5G04140 // AT5G13740 // AT3G01520 // AT2G05520 // AT4G35450 // AT3G44300
		GO:0050789 P regulation of biological process 25 86 5235 28397 0.011 0.11 // AT5G59780 // AT5G47140 // AT3G59940 // AT1G22400 // AT2G21650 // AT5G13180 // AT4G27410 // AT5G42270 // AT2G05520 // AT5G05440 // AT4G14540 // AT5G04140 // AT3G61440 // AT4G18010 // AT2G27500 // AT5G03500 // AT1G69490 // AT1G52890 // AT3G22840 // AT2G36850 // AT4G17950 // AT5G58140 // AT2G46680 // AT1G13260 // AT1G68130
		GO:0005996 P monosaccharide metabolic process 7 86 804 28397 0.011 0.11 // AT3G55440 // AT3G61430 // AT5G42270 // AT3G61440 // AT2G22990 // AT4G35450 // AT4G00560
		GO:0006355 P regulation of transcription, DNA-dependent 14 86 2372 28397 0.012 0.11 // AT5G47140 // AT1G69490 // AT1G52890 // AT4G14540 // AT1G68130 // AT2G21650 // AT5G59780 // AT5G03500 // AT4G27410 // AT4G17950 // AT5G58140 // AT2G46680 // AT1G13260 // AT5G13180
		GO:0045449 P regulation of transcription 14 86 2376 28397 0.012 0.11 // AT5G47140 // AT1G69490 // AT1G52890 // AT4G14540 // AT1G68130 // AT2G21650 // AT5G59780 // AT5G03500 // AT4G27410 // AT4G17950 // AT5G58140 // AT2G46680 // AT1G13260 // AT5G13180
		GO:0009889 P regulation of biosynthetic process 15 86 2634 28397 0.013 0.12 // AT5G47140 // AT1G69490 // AT1G52890 // AT4G14540 // AT3G22840 // AT2G21650 // AT5G59780 // AT1G68130 // AT5G03500 // AT4G27410 // AT4G17950 // AT5G58140 // AT2G46680 // AT1G13260 // AT5G13180
		GO:0012501 P programmed cell death 5 86 451 28397 0.012 0.12 // AT1G52890 // AT1G22400 // AT5G13180 // AT1G13260 // AT2G27500
		GO:0051252 P regulation of RNA metabolic process 14 86 2388 28397 0.013 0.12 // AT5G47140 // AT1G69490 // AT1G52890 // AT4G14540 // AT1G68130 // AT2G21650 // AT5G59780 // AT5G03500 // AT4G27410 // AT4G17950 // AT5G58140 // AT2G46680 // AT1G13260 // AT5G13180
		GO:0031326 P regulation of cellular biosynthetic process 15 86 2631 28397 0.012 0.12 // AT5G47140 // AT1G69490 // AT1G52890 // AT4G14540 // AT3G22840 // AT2G21650 // AT5G59780 // AT1G68130 // AT5G03500 // AT4G27410 // AT4G17950 // AT5G58140 // AT2G46680 // AT1G13260 // AT5G13180
		GO:0032870 P cellular response to hormone stimulus 6 86 641 28397 0.014 0.12 // AT1G52890 // AT5G05440 // AT4G27410 // AT2G46680 // AT3G59940 // AT4G18010
		GO:0019222 P regulation of metabolic process 17 86 3186 28397 0.014 0.13 // AT5G47140 // AT1G69490 // AT1G52890 // AT4G14540 // AT3G22840 // AT2G21650 // AT5G59780 // AT1G68130 // AT5G03500 // AT4G27410 // AT4G17950 // AT5G58140 // AT5G42270 // AT2G46680 // AT2G36850 // AT1G13260 // AT5G13180
		GO:0009751 P response to salicylic acid stimulus 5 86 470 28397 0.015 0.13 // AT1G52890 // AT2G05520 // AT1G22400 // AT5G59780 // AT2G27500
		GO:0006007 P glucose catabolic process 5 86 474 28397 0.015 0.13 // AT3G55440 // AT4G35450 // AT5G42270 // AT3G61430 // AT3G61440
		GO:0019320 P hexose catabolic process 5 86 476 28397 0.015 0.14 // AT3G55440 // AT4G35450 // AT5G42270 // AT3G61430 // AT3G61440
		GO:0046365 P monosaccharide catabolic process 5 86 480 28397 0.016 0.14 // AT3G55440 // AT4G35450 // AT5G42270 // AT3G61430 // AT3G61440
		GO:0032501 P multicellular organismal process 20 86 4020 28397 0.016 0.14 // AT4G28890 // AT1G69490 // AT1G52890 // AT3G60140 // AT4G12980 // AT3G22840 // AT2G21650 // AT2G36850 // AT3G16370 // AT4G27410 // AT5G58140 // AT5G04140 // AT2G30520 // AT5G58100 // AT1G07620 // AT4G35450 // AT4G18010 // AT1G13260 // AT5G13180 // AT5G58350
		GO:0050794 P regulation of cellular process 22 86 4595 28397 0.017 0.15 // AT5G59780 // AT5G47140 // AT3G59940 // AT1G22400 // AT2G21650 // AT5G13180 // AT4G27410 // AT5G42270 // AT5G05440 // AT4G14540 // AT4G18010 // AT2G27500 // AT5G03500 // AT1G69490 // AT1G52890 // AT3G22840 // AT2G36850 // AT4G17950 // AT5G58140 // AT2G46680 // AT1G13260 // AT1G68130
		GO:0010035 P response to inorganic substance 8 86 1086 28397 0.018 0.15 // AT3G55440 // AT3G61440 // AT5G59780 // AT3G61430 // AT3G44300 // AT5G13740 // AT4G35450 // AT2G43820
		GO:0010556 P regulation of macromolecule biosynthetic process 14 86 2491 28397 0.018 0.15 // AT5G47140 // AT1G69490 // AT1G52890 // AT4G14540 // AT1G68130 // AT2G21650 // AT5G59780 // AT5G03500 // AT4G27410 // AT4G17950 // AT5G58140 // AT2G46680 // AT1G13260 // AT5G13180
		GO:0080090 P regulation of primary metabolic process 15 86 2761 28397 0.019 0.16 // AT5G47140 // AT1G69490 // AT1G52890 // AT4G14540 // AT1G68130 // AT2G21650 // AT5G59780 // AT2G36850 // AT5G03500 // AT4G27410 // AT4G17950 // AT5G58140 // AT2G46680 // AT1G13260 // AT5G13180
		GO:0016265 P death 5 86 500 28397 0.019 0.16 // AT1G52890 // AT1G22400 // AT5G13180 // AT1G13260 // AT2G27500
		GO:0008219 P cell death 5 86 500 28397 0.019 0.16 // AT1G52890 // AT1G22400 // AT5G13180 // AT1G13260 // AT2G27500
		GO:0048518 P positive regulation of biological process 7 86 896 28397 0.019 0.16 // AT3G22840 // AT2G36850 // AT4G27410 // AT5G58140 // AT2G46680 // AT1G13260 // AT5G13180
		GO:0006732 P coenzyme metabolic process 5 86 508 28397 0.02 0.16 // AT3G55440 // AT2G22990 // AT2G43820 // AT5G42270 // AT1G69920
		GO:0060255 P regulation of macromolecule metabolic process 15 86 2829 28397 0.023 0.19 // AT5G47140 // AT1G69490 // AT1G52890 // AT4G14540 // AT1G68130 // AT2G21650 // AT5G59780 // AT2G36850 // AT5G03500 // AT4G27410 // AT4G17950 // AT5G58140 // AT2G46680 // AT1G13260 // AT5G13180
		GO:0006350 P transcription 14 86 2620 28397 0.026 0.21 // AT5G47140 // AT1G69490 // AT1G52890 // AT4G14540 // AT1G68130 // AT2G21650 // AT5G59780 // AT5G03500 // AT4G27410 // AT4G17950 // AT5G58140 // AT2G46680 // AT1G13260 // AT5G13180
		GO:0006351 P transcription, DNA-dependent 14 86 2618 28397 0.026 0.21 // AT5G47140 // AT1G69490 // AT1G52890 // AT4G14540 // AT1G68130 // AT2G21650 // AT5G59780 // AT5G03500 // AT4G27410 // AT4G17950 // AT5G58140 // AT2G46680 // AT1G13260 // AT5G13180
		GO:0032774 P RNA biosynthetic process 14 86 2621 28397 0.026 0.21 // AT5G47140 // AT1G69490 // AT1G52890 // AT4G14540 // AT1G68130 // AT2G21650 // AT5G59780 // AT5G03500 // AT4G27410 // AT4G17950 // AT5G58140 // AT2G46680 // AT1G13260 // AT5G13180
		GO:0006006 P glucose metabolic process 5 86 554 28397 0.027 0.22 // AT3G55440 // AT4G35450 // AT5G42270 // AT3G61430 // AT3G61440
		GO:0051186 P cofactor metabolic process 6 86 753 28397 0.027 0.22 // AT3G55440 // AT3G22840 // AT5G42270 // AT1G69920 // AT2G22990 // AT2G43820
		GO:0046907 P intracellular transport 9 86 1423 28397 0.029 0.23 // AT1G22400 // AT1G27980 // AT4G39080 // AT5G13180 // AT2G27500 // AT1G52890 // AT4G35450 // AT1G13260 // AT2G17720
		GO:0009617 P response to bacterium 5 86 577 28397 0.032 0.25 // AT1G69490 // AT4G35450 // AT5G04140 // AT3G30775 // AT3G44300
		GO:0010468 P regulation of gene expression 14 86 2695 28397 0.032 0.25 // AT5G47140 // AT1G69490 // AT1G52890 // AT4G14540 // AT1G68130 // AT2G21650 // AT5G59780 // AT5G03500 // AT4G27410 // AT4G17950 // AT5G58140 // AT2G46680 // AT1G13260 // AT5G13180
		GO:0071310 P cellular response to organic substance 8 86 1234 28397 0.034 0.27 // AT1G22400 // AT5G05440 // AT1G52890 // AT4G27410 // AT2G46680 // AT3G59940 // AT4G18010 // AT2G27500
		GO:0048522 P positive regulation of cellular process 6 86 793 28397 0.034 0.27 // AT2G36850 // AT4G27410 // AT5G58140 // AT2G46680 // AT1G13260 // AT5G13180
		GO:0009891 P positive regulation of biosynthetic process 5 86 600 28397 0.036 0.28 // AT4G27410 // AT5G58140 // AT5G13180 // AT1G13260 // AT2G46680
		GO:0007242 P intracellular signaling cascade 8 86 1252 28397 0.036 0.28 // AT1G22400 // AT5G05440 // AT1G52890 // AT4G27410 // AT2G46680 // AT3G59940 // AT4G18010 // AT2G27500
		GO:0031328 P positive regulation of cellular biosynthetic process 5 86 600 28397 0.036 0.28 // AT4G27410 // AT5G58140 // AT5G13180 // AT1G13260 // AT2G46680
		GO:0031325 P positive regulation of cellular metabolic process 5 86 615 28397 0.04 0.31 // AT4G27410 // AT5G58140 // AT5G13180 // AT1G13260 // AT2G46680
		GO:0009893 P positive regulation of metabolic process 5 86 623 28397 0.042 0.32 // AT4G27410 // AT5G58140 // AT5G13180 // AT1G13260 // AT2G46680
		GO:0009653 P anatomical structure morphogenesis 10 86 1783 28397 0.044 0.33 // AT4G28890 // AT1G14520 // AT2G19800 // AT4G39080 // AT3G16370 // AT5G58140 // AT5G04140 // AT2G30520 // AT5G58100 // AT2G36850
		GO:0033036 P macromolecule localization 9 86 1541 28397 0.044 0.33 // AT1G22400 // AT2G36850 // AT2G27500 // AT3G61440 // AT1G52890 // AT4G35450 // AT4G18010 // AT1G13260 // AT5G13180
		GO:0006139 P nucleobase, nucleoside, nucleotide and nucleic acid metabolic process 21 86 4798 28397 0.048 0.36 // AT5G47140 // AT1G69490 // AT1G52890 // AT3G55440 // AT4G14540 // AT1G68130 // AT2G21650 // AT5G59780 // AT4G39080 // AT5G03500 // AT4G27410 // AT4G17950 // AT5G58140 // AT5G42270 // AT4G00560 // AT2G46680 // AT2G22990 // AT2G36850 // AT1G13260 // AT5G13180 // AT3G17970
		GO:0048856 P anatomical structure development 16 86 3396 28397 0.048 0.36 // AT4G28890 // AT1G14520 // AT5G58350 // AT4G39080 // AT2G21650 // AT1G69490 // AT3G16370 // AT5G58140 // AT5G04140 // AT2G30520 // AT5G58100 // AT4G35450 // AT2G36850 // AT1G13260 // AT5G13180 // AT2G19800
		GO:0070727 P cellular macromolecule localization 7 86 1093 28397 0.049 0.36 // AT1G52890 // AT2G36850 // AT2G27500 // AT1G22400 // AT4G35450 // AT1G13260 // AT5G13180
		GO:0051704 P multi-organism process 10 86 1820 28397 0.049 0.36 // AT5G03210 // AT1G69490 // AT2G17720 // AT3G30775 // AT5G04140 // AT5G13740 // AT3G01520 // AT2G05520 // AT4G35450 // AT3G44300
		GO:0023052 P signaling 12 86 2376 28397 0.055 0.41 // AT1G22400 // AT5G58350 // AT5G05440 // AT4G39080 // AT1G52890 // AT4G27410 // AT5G58140 // AT2G46680 // AT3G59940 // AT4G18010 // AT2G27500 // AT2G16430
		GO:0006605 P protein targeting 6 86 906 28397 0.058 0.42 // AT1G52890 // AT2G27500 // AT1G22400 // AT4G35450 // AT1G13260 // AT5G13180
		GO:0009117 P nucleotide metabolic process 5 86 685 28397 0.058 0.42 // AT3G55440 // AT2G22990 // AT5G42270 // AT3G17970 // AT4G39080
		GO:0006753 P nucleoside phosphate metabolic process 5 86 687 28397 0.058 0.43 // AT3G55440 // AT2G22990 // AT5G42270 // AT3G17970 // AT4G39080
		GO:0007165 P signal transduction 9 86 1670 28397 0.066 0.48 // AT1G22400 // AT5G05440 // AT1G52890 // AT4G27410 // AT5G58140 // AT2G46680 // AT3G59940 // AT4G18010 // AT2G27500
		GO:0016049 P cell growth 5 86 715 28397 0.067 0.48 // AT4G28890 // AT1G69490 // AT2G36850 // AT4G39080 // AT3G16370
		GO:0044260 P cellular macromolecule metabolic process 33 86 8616 28397 0.069 0.49 // AT2G43910 // AT4G28890 // AT1G14520 // AT5G58350 // AT3G55440 // AT1G27980 // AT3G61430 // AT2G36850 // AT5G03500 // AT2G19800 // AT2G21650 // AT5G06780 // AT4G27410 // AT5G42270 // AT2G28120 // AT4G35450 // AT3G06510 // AT4G14540 // AT2G17720 // AT3G61440 // AT3G01520 // AT5G13180 // AT5G47140 // AT1G69490 // AT…
		GO:0043170 P macromolecule metabolic process 35 86 9246 28397 0.07 0.5 // AT2G43910 // AT4G28890 // AT1G14520 // AT2G19800 // AT3G55440 // AT1G27980 // AT3G61430 // AT3G16370 // AT5G03500 // AT5G58350 // AT2G21650 // AT5G06780 // AT4G27410 // AT5G42270 // AT2G28120 // AT4G35450 // AT2G36850 // AT3G06510 // AT4G14540 // AT2G17720 // AT3G61440 // AT3G01520 // AT5G13180 // AT5G47140 // AT1G69490 // …
		GO:0055086 P nucleobase, nucleoside and nucleotide metabolic process 5 86 726 28397 0.07 0.5 // AT3G55440 // AT2G22990 // AT5G42270 // AT3G17970 // AT4G39080
		GO:0009059 P macromolecule biosynthetic process 22 86 5312 28397 0.072 0.51 // AT3G16370 // AT5G47140 // AT2G21650 // AT5G06780 // AT4G27410 // AT2G28120 // AT2G36850 // AT3G06510 // AT4G14540 // AT3G01520 // AT5G13180 // AT5G03500 // AT1G69490 // AT1G52890 // AT1G68130 // AT5G59780 // AT4G17950 // AT5G58140 // AT2G32530 // AT2G46680 // AT1G13260 // AT4G00560
		GO:0008361 P regulation of cell size 5 86 739 28397 0.075 0.52 // AT4G28890 // AT1G69490 // AT2G36850 // AT4G39080 // AT3G16370
		GO:0008104 P protein localization 7 86 1216 28397 0.076 0.53 // AT1G52890 // AT2G27500 // AT3G61440 // AT1G22400 // AT4G35450 // AT1G13260 // AT5G13180
		GO:0032535 P regulation of cellular component size 5 86 752 28397 0.079 0.55 // AT4G28890 // AT1G69490 // AT2G36850 // AT4G39080 // AT3G16370
		GO:0090066 P regulation of anatomical structure size 5 86 752 28397 0.079 0.55 // AT4G28890 // AT1G69490 // AT2G36850 // AT4G39080 // AT3G16370
		GO:0023046 P signaling process 9 86 1768 28397 0.087 0.6 // AT1G22400 // AT5G05440 // AT1G52890 // AT4G27410 // AT5G58140 // AT2G46680 // AT3G59940 // AT4G18010 // AT2G27500
		GO:0023060 P signal transmission 9 86 1767 28397 0.087 0.6 // AT1G22400 // AT5G05440 // AT1G52890 // AT4G27410 // AT5G58140 // AT2G46680 // AT3G59940 // AT4G18010 // AT2G27500
		GO:0006886 P intracellular protein transport 6 86 1044 28397 0.098 0.67 // AT1G52890 // AT2G27500 // AT1G22400 // AT4G35450 // AT1G13260 // AT5G13180
		GO:0048513 P organ development 10 86 2083 28397 0.099 0.67 // AT4G28890 // AT1G69490 // AT5G58350 // AT2G36850 // AT3G16370 // AT5G58140 // AT5G04140 // AT2G30520 // AT1G13260 // AT5G13180
		GO:0048731 P system development 10 86 2083 28397 0.099 0.67 // AT4G28890 // AT1G69490 // AT5G58350 // AT2G36850 // AT3G16370 // AT5G58140 // AT5G04140 // AT2G30520 // AT1G13260 // AT5G13180
		GO:0034645 P cellular macromolecule biosynthetic process 21 86 5243 28397 0.1 0.69 // AT5G47140 // AT1G69490 // AT1G52890 // AT2G32530 // AT4G14540 // AT1G68130 // AT2G21650 // AT5G06780 // AT5G59780 // AT5G03500 // AT4G27410 // AT4G17950 // AT5G58140 // AT4G00560 // AT2G28120 // AT2G46680 // AT3G01520 // AT2G36850 // AT1G13260 // AT5G13180 // AT3G06510
		GO:0034613 P cellular protein localization 6 86 1059 28397 0.1 0.69 // AT1G52890 // AT2G27500 // AT1G22400 // AT4G35450 // AT1G13260 // AT5G13180
		GO:0022607 P cellular component assembly 5 86 832 28397 0.11 0.73 // AT3G55440 // AT5G58100 // AT1G27980 // AT5G58140 // AT4G39080
		GO:0009791 P post-embryonic development 10 86 2188 28397 0.13 0.83 // AT4G28890 // AT1G69490 // AT3G22840 // AT2G21650 // AT5G58140 // AT5G04140 // AT2G30520 // AT4G35450 // AT4G18010 // AT1G13260
		GO:0044255 P cellular lipid metabolic process 7 86 1395 28397 0.13 0.86 // AT5G58350 // AT1G27980 // AT3G16370 // AT5G04140 // AT3G61440 // AT2G22990 // AT4G18010
		GO:0045184 P establishment of protein localization 6 86 1160 28397 0.14 0.92 // AT1G52890 // AT2G27500 // AT1G22400 // AT4G35450 // AT1G13260 // AT5G13180
		GO:0015031 P protein transport 6 86 1160 28397 0.14 0.92 // AT1G52890 // AT2G27500 // AT1G22400 // AT4G35450 // AT1G13260 // AT5G13180
		GO:0016043 P cellular component organization 13 86 3141 28397 0.15 0.99 // AT3G60140 // AT3G61440 // AT3G55440 // AT1G27980 // AT4G39080 // AT1G75100 // AT3G61430 // AT3G16370 // AT5G58140 // AT5G04140 // AT2G30520 // AT5G58100 // AT2G36850
		GO:0000003 P reproduction 8 86 2272 28397 0.38 1 // AT1G69490 // AT2G21650 // AT2G36850 // AT5G04140 // AT2G30520 // AT4G35450 // AT1G13260 // AT1G07620
		GO:0048869 P cellular developmental process 6 86 1453 28397 0.28 1 // AT4G28890 // AT2G36850 // AT4G39080 // AT5G58100 // AT3G16370 // AT1G07620
		GO:0048519 P negative regulation of biological process 5 86 1243 28397 0.32 1 // AT3G59940 // AT5G58140 // AT5G13180 // AT1G13260 // AT5G42270
		GO:0010467 P gene expression 14 86 4766 28397 0.59 1 // AT5G47140 // AT1G69490 // AT1G52890 // AT4G14540 // AT1G68130 // AT2G21650 // AT5G59780 // AT5G03500 // AT4G27410 // AT4G17950 // AT5G58140 // AT2G46680 // AT1G13260 // AT5G13180
		GO:0003006 P reproductive developmental process 7 86 2050 28397 0.43 1 // AT1G69490 // AT2G21650 // AT5G04140 // AT2G30520 // AT4G35450 // AT1G13260 // AT1G07620
		GO:0055114 P oxidation reduction 6 86 1364 28397 0.23 1 // AT2G19650 // AT1G14520 // AT2G19800 // AT2G17720 // AT3G30775 // AT5G42270
		GO:0019538 P protein metabolic process 11 86 5220 28397 0.94 1 // AT4G28890 // AT5G58350 // AT3G55440 // AT1G27980 // AT4G35450 // AT5G58140 // AT5G42270 // AT2G28120 // AT2G22990 // AT3G01520 // AT2G17720
		GO:0044267 P cellular protein metabolic process 10 86 4775 28397 0.93 1 // AT4G28890 // AT5G58350 // AT3G55440 // AT1G27980 // AT4G35450 // AT5G58140 // AT5G42270 // AT2G28120 // AT3G01520 // AT2G17720
		GO:0006629 P lipid metabolic process 7 86 1772 28397 0.29 1 // AT5G58350 // AT1G27980 // AT3G16370 // AT5G04140 // AT3G61440 // AT2G22990 // AT4G18010
		GO:0043412 P macromolecule modification 7 86 3199 28397 0.86 1 // AT4G28890 // AT5G58350 // AT3G55440 // AT2G17720 // AT5G58140 // AT2G28120 // AT3G01520
		GO:0016070 P RNA metabolic process 14 86 3734 28397 0.24 1 // AT5G47140 // AT1G69490 // AT1G52890 // AT4G14540 // AT1G68130 // AT2G21650 // AT5G59780 // AT5G03500 // AT4G27410 // AT4G17950 // AT5G58140 // AT2G46680 // AT1G13260 // AT5G13180
		GO:0048608 P reproductive structure development 6 86 1722 28397 0.42 1 // AT1G69490 // AT2G21650 // AT5G04140 // AT2G30520 // AT4G35450 // AT1G13260
		GO:0040007 P growth 5 86 949 28397 0.16 1 // AT4G28890 // AT1G69490 // AT2G36850 // AT4G39080 // AT3G16370
		GO:0044085 P cellular component biogenesis 7 86 1480 28397 0.16 1 // AT3G55440 // AT1G27980 // AT4G39080 // AT5G06780 // AT5G58140 // AT5G58100 // AT3G16370
		GO:0006464 P protein modification process 7 86 2773 28397 0.75 1 // AT4G28890 // AT5G58350 // AT3G55440 // AT2G17720 // AT5G58140 // AT2G28120 // AT3G01520
		GO:0022414 P reproductive process 7 86 2224 28397 0.52 1 // AT1G69490 // AT2G21650 // AT5G04140 // AT2G30520 // AT4G35450 // AT1G13260 // AT1G07620
		GO:0006996 P organelle organization 9 86 2044 28397 0.17 1 // AT3G55440 // AT3G61440 // AT1G75100 // AT3G61430 // AT4G39080 // AT5G58140 // AT5G04140 // AT2G30520 // AT2G36850
		GO:0008324 F cation transmembrane transporter activity 5 86 450 28397 0.012 0.33 // AT2G24240 // AT1G54730 // AT1G79520 // AT5G47560 // AT5G13740
		GO:0030528 F transcription regulator activity 11 86 1740 28397 0.016 0.33 // AT1G69490 // AT1G52890 // AT4G14540 // AT1G68130 // AT2G21650 // AT5G59780 // AT5G47140 // AT4G27410 // AT2G46680 // AT1G13260 // AT5G13180
		GO:0003700 F transcription factor activity 11 86 1682 28397 0.013 0.33 // AT1G69490 // AT1G52890 // AT4G14540 // AT1G68130 // AT2G21650 // AT5G59780 // AT5G47140 // AT4G27410 // AT2G46680 // AT1G13260 // AT5G13180
		GO:0003824 F catalytic activity 38 86 8787 28397 0.0067 0.33 // AT2G43910 // AT4G28890 // AT1G14520 // AT5G58350 // AT3G55440 // AT1G27980 // AT3G61440 // AT3G16370 // AT3G44300 // AT1G69920 // AT3G52340 // AT2G19800 // AT1G22400 // AT2G16430 // AT1G08630 // AT5G42270 // AT2G36850 // AT2G43820 // AT1G07620 // AT3G06510 // AT4G37550 // AT2G17720 // AT3G30775 // AT3G13800 // AT4G22590 // AT5G04140 …
		GO:0022857 F transmembrane transporter activity 7 86 1020 28397 0.036 0.41 // AT2G24240 // AT4G39080 // AT5G47560 // AT1G54730 // AT1G79520 // AT3G61430 // AT5G13740
		GO:0016787 F hydrolase activity 15 86 3099 28397 0.045 0.41 // AT3G60140 // AT1G07620 // AT4G39080 // AT3G16370 // AT2G16430 // AT3G13800 // AT4G22590 // AT5G42270 // AT3G44300 // AT2G22990 // AT3G52340 // AT4G18010 // AT2G27500 // AT3G06510 // AT4G37550
		GO:0022891 F substrate-specific transmembrane transporter activity 6 86 828 28397 0.04 0.41 // AT2G24240 // AT5G47560 // AT1G54730 // AT1G79520 // AT3G61430 // AT5G13740
		GO:0015075 F ion transmembrane transporter activity 5 86 588 28397 0.034 0.41 // AT2G24240 // AT1G54730 // AT1G79520 // AT5G47560 // AT5G13740
		GO:0005215 F transporter activity 8 86 1300 28397 0.044 0.41 // AT2G24240 // AT3G21670 // AT4G39080 // AT5G47560 // AT1G54730 // AT1G79520 // AT3G61430 // AT5G13740
		GO:0043169 F cation binding 14 86 3029 28397 0.072 0.42 // AT4G28890 // AT1G14520 // AT2G19800 // AT3G55440 // AT2G17720 // AT1G68130 // AT5G47140 // AT3G61440 // AT1G07620 // AT3G52340 // AT2G15580 // AT2G27500 // AT3G06510 // AT3G60140
		GO:0003677 F DNA binding 12 86 2399 28397 0.058 0.42 // AT1G69490 // AT1G52890 // AT4G14540 // AT1G68130 // AT2G21650 // AT5G59780 // AT5G47140 // AT4G27410 // AT4G17950 // AT2G46680 // AT1G13260 // AT5G13180
		GO:0043167 F ion binding 14 86 3030 28397 0.072 0.42 // AT4G28890 // AT1G14520 // AT2G19800 // AT3G55440 // AT2G17720 // AT1G68130 // AT5G47140 // AT3G61440 // AT1G07620 // AT3G52340 // AT2G15580 // AT2G27500 // AT3G06510 // AT3G60140
		GO:0022892 F substrate-specific transporter activity 6 86 957 28397 0.071 0.42 // AT2G24240 // AT5G47560 // AT1G54730 // AT1G79520 // AT3G61430 // AT5G13740
		GO:0016491 F oxidoreductase activity 9 86 1691 28397 0.071 0.42 // AT2G19650 // AT1G14520 // AT2G19800 // AT2G17720 // AT2G29320 // AT3G30775 // AT5G04140 // AT2G29340 // AT4G00560
		GO:0005488 F binding 39 86 11247 28397 0.16 0.89 // AT4G28890 // AT1G14520 // AT2G21650 // AT2G19800 // AT3G55440 // AT1G27980 // AT3G61440 // AT5G47140 // AT3G52340 // AT5G58350 // AT1G08630 // AT1G75100 // AT2G27500 // AT4G27410 // AT5G42270 // AT2G15580 // AT1G07620 // AT3G06510 // AT2G05520 // AT4G38710 // AT5G05440 // AT4G14540 // AT2G17720 // AT5G04140 // AT2G05380 // AT5G13180 // AT1G69490…
		GO:0000166 F nucleotide binding 7 86 3438 28397 0.91 1 // AT5G58350 // AT2G29320 // AT5G58140 // AT5G42270 // AT2G29340 // AT1G07620 // AT4G00560
		GO:0016740 F transferase activity 9 86 3012 28397 0.57 1 // AT2G43910 // AT1G22400 // AT5G58350 // AT2G36850 // AT5G58140 // AT2G32530 // AT1G69920 // AT2G22990 // AT2G43820
		GO:0046914 F transition metal ion binding 9 86 2313 28397 0.27 1 // AT4G28890 // AT1G14520 // AT2G19800 // AT3G55440 // AT2G17720 // AT5G47140 // AT3G61440 // AT2G15580 // AT1G68130
		GO:0003676 F nucleic acid binding 13 86 4194 28397 0.51 1 // AT4G38710 // AT1G52890 // AT4G14540 // AT1G68130 // AT2G21650 // AT5G59780 // AT5G47140 // AT4G27410 // AT4G17950 // AT1G69490 // AT2G46680 // AT1G13260 // AT5G13180
		GO:0016788 F hydrolase activity, acting on ester bonds 5 86 1044 28397 0.21 1 // AT3G52340 // AT4G18010 // AT2G16430 // AT4G22590 // AT3G16370
		GO:0005515 F protein binding 9 86 2709 28397 0.44 1 // AT1G52890 // AT5G05440 // AT1G68130 // AT1G75100 // AT5G58140 // AT5G04140 // AT2G05380 // AT5G13180 // AT2G05520
		GO:0046872 F metal ion binding 11 86 2853 28397 0.24 1 // AT4G28890 // AT1G14520 // AT2G19800 // AT3G55440 // AT2G17720 // AT1G07620 // AT5G47140 // AT3G61440 // AT3G52340 // AT2G15580 // AT1G68130
		GO:0016021 C integral to membrane 9 86 912 28397 0.0018 0.1 // AT2G24240 // AT4G12980 // AT3G61430 // AT1G54730 // AT1G79520 // AT2G28120 // AT5G13740 // AT4G35450 // AT3G17970
		GO:0031224 C intrinsic to membrane 10 86 1174 28397 0.003 0.1 // AT2G24240 // AT4G12980 // AT3G61430 // AT1G54730 // AT1G79520 // AT2G28120 // AT5G13740 // AT4G35450 // AT2G27500 // AT3G17970
		GO:0009526 C plastid envelope 7 86 598 28397 0.0024 0.1 // AT4G39080 // AT3G61430 // AT5G04140 // AT3G06510 // AT4G35450 // AT3G17970 // AT5G42270
		GO:0009941 C chloroplast envelope 7 86 573 28397 0.0019 0.1 // AT4G39080 // AT3G61430 // AT5G04140 // AT3G06510 // AT4G35450 // AT3G17970 // AT5G42270
		GO:0005737 C cytoplasm 49 86 12233 28397 0.0066 0.18 // AT2G43910 // AT5G03210 // AT1G14520 // AT5G58350 // AT4G12980 // AT3G55440 // AT1G27980 // AT3G61440 // AT3G61430 // AT4G39080 // AT3G44300 // AT1G69920 // AT3G59940 // AT3G52340 // AT2G28305 // AT2G19800 // AT2G36850 // AT2G16430 // AT1G08630 // AT1G75100 // AT5G42270 // AT5G13740 // AT4G35450 // AT1G53890 // AT2G15580 // AT3G06510 // AT4G3…
		GO:0044434 C chloroplast part 9 86 1211 28397 0.011 0.25 // AT3G55440 // AT3G22840 // AT4G39080 // AT3G61430 // AT5G04140 // AT3G06510 // AT4G35450 // AT3G17970 // AT5G42270
		GO:0044435 C plastid part 9 86 1252 28397 0.014 0.27 // AT3G55440 // AT3G22840 // AT4G39080 // AT3G61430 // AT5G04140 // AT3G06510 // AT4G35450 // AT3G17970 // AT5G42270
		GO:0031975 C envelope 7 86 929 28397 0.023 0.31 // AT4G39080 // AT3G61430 // AT5G04140 // AT3G06510 // AT4G35450 // AT3G17970 // AT5G42270
		GO:0031967 C organelle envelope 7 86 929 28397 0.023 0.31 // AT4G39080 // AT3G61430 // AT5G04140 // AT3G06510 // AT4G35450 // AT3G17970 // AT5G42270
		GO:0016020 C membrane 27 86 6122 28397 0.022 0.31 // AT2G43910 // AT4G12980 // AT3G55440 // AT1G27980 // AT3G61430 // AT2G36850 // AT1G79520 // AT3G44300 // AT2G16430 // AT3G21670 // AT5G42270 // AT2G28120 // AT5G13740 // AT4G35450 // AT3G06510 // AT5G47560 // AT1G54730 // AT5G04140 // AT2G30520 // AT3G01520 // AT2G27500 // AT3G17970 // AT2G24240 // AT3G22840 // AT4G39080 // AT5G58140 // AT2G32530
		GO:0044424 C intracellular part 69 86 19957 28397 0.026 0.31 // AT2G43910 // AT5G03210 // AT1G14520 // AT1G08630 // AT5G58350 // AT3G61440 // AT5G10150 // AT3G55440 // AT1G27980 // AT4G39080 // AT3G61430 // AT5G67370 // AT5G03500 // AT1G79520 // AT3G44300 // AT1G69920 // AT3G59940 // AT3G52340 // AT2G28305 // AT2G19800 // AT2G36850 // AT4G12980 // AT2G16430 // AT2G38820 // AT2G21650 // AT1G75100 …
		GO:0005622 C intracellular 69 86 20042 28397 0.029 0.33 // AT2G43910 // AT5G03210 // AT1G14520 // AT1G08630 // AT5G58350 // AT3G61440 // AT5G10150 // AT3G55440 // AT1G27980 // AT4G39080 // AT3G61430 // AT5G67370 // AT5G03500 // AT1G79520 // AT3G44300 // AT1G69920 // AT3G59940 // AT3G52340 // AT2G28305 // AT2G19800 // AT2G36850 // AT4G12980 // AT2G16430 // AT2G38820 // AT2G21650 // AT1G75100 // AT…
		GO:0044425 C membrane part 13 86 2448 28397 0.033 0.34 // AT2G16430 // AT2G24240 // AT3G55440 // AT4G12980 // AT2G36850 // AT3G61430 // AT1G54730 // AT1G79520 // AT2G28120 // AT5G13740 // AT4G35450 // AT2G27500 // AT3G17970
		GO:0005773 C vacuole 6 86 855 28397 0.046 0.44 // AT3G61430 // AT3G55440 // AT4G39080 // AT5G47560 // AT4G37550 // AT5G13740
		GO:0031090 C organelle membrane 8 86 1327 28397 0.048 0.44 // AT3G55440 // AT3G22840 // AT4G39080 // AT3G06510 // AT5G42270 // AT5G13740 // AT4G35450 // AT3G17970
		GO:0005886 C plasma membrane 17 86 3740 28397 0.056 0.47 // AT2G43910 // AT2G16430 // AT2G24240 // AT3G55440 // AT2G30520 // AT4G39080 // AT3G61430 // AT2G36850 // AT3G21670 // AT1G54730 // AT1G79520 // AT3G44300 // AT2G28120 // AT5G13740 // AT5G58140 // AT3G01520 // AT2G27500
		GO:0044459 C plasma membrane part 6 86 1065 28397 0.11 0.83 // AT2G16430 // AT2G24240 // AT3G55440 // AT2G36850 // AT3G61430 // AT2G27500
		GO:0005576 C extracellular region 11 86 2824 28397 0.23 1 // AT4G38700 // AT3G60140 // AT3G55440 // AT4G25780 // AT3G16370 // AT5G04140 // AT2G05380 // AT2G22990 // AT2G05520 // AT2G27500 // AT2G16430
		GO:0005794 C Golgi apparatus 5 86 949 28397 0.16 1 // AT5G58100 // AT5G58140 // AT4G39080 // AT2G32530 // AT2G36850
		GO:0044422 C organelle part 11 86 3385 28397 0.45 1 // AT3G55440 // AT3G22840 // AT4G39080 // AT3G61430 // AT5G03500 // AT3G06510 // AT5G42270 // AT5G13740 // AT4G35450 // AT3G17970 // AT5G04140
		GO:0005829 C cytosol 7 86 1644 28397 0.23 1 // AT5G03210 // AT2G16430 // AT3G55440 // AT4G17950 // AT3G44300 // AT3G52340 // AT2G28305
		GO:0043229 C intracellular organelle 55 86 17570 28397 0.39 1 // AT5G03210 // AT5G58350 // AT3G61440 // AT5G10150 // AT3G55440 // AT1G27980 // AT4G39080 // AT3G61430 // AT5G67370 // AT5G03500 // AT1G79520 // AT2G28305 // AT1G72240 // AT2G36850 // AT4G12980 // AT2G38820 // AT2G21650 // AT1G75100 // AT2G27500 // AT4G27410 // AT5G42270 // AT5G13740 // AT4G35450 // AT1G53890 // AT2G15580 // AT1G07620…
		GO:0043227 C membrane-bounded organelle 55 86 17349 28397 0.34 1 // AT5G03210 // AT5G58350 // AT3G61440 // AT5G10150 // AT3G55440 // AT1G27980 // AT4G39080 // AT3G61430 // AT5G67370 // AT5G03500 // AT1G79520 // AT2G28305 // AT1G72240 // AT2G36850 // AT4G12980 // AT2G38820 // AT2G21650 // AT1G75100 // AT2G27500 // AT4G27410 // AT5G42270 // AT5G13740 // AT4G35450 // AT1G53890 // AT2G15580 // AT1G07…
		GO:0044444 C cytoplasmic part 34 86 9995 28397 0.23 1 // AT5G03210 // AT4G12980 // AT3G55440 // AT1G27980 // AT3G61430 // AT5G67370 // AT3G44300 // AT3G52340 // AT2G28305 // AT2G36850 // AT2G16430 // AT1G75100 // AT5G42270 // AT5G13740 // AT4G35450 // AT1G53890 // AT2G15580 // AT3G06510 // AT4G37550 // AT3G56210 // AT2G17720 // AT5G47560 // AT5G58100 // AT5G04140 // AT3G61440 // AT3G17970 // AT3G…
		GO:0009536 C plastid 15 86 4037 28397 0.24 1 // AT3G56210 // AT3G61440 // AT4G12980 // AT3G55440 // AT3G22840 // AT4G39080 // AT1G75100 // AT3G61430 // AT5G67370 // AT5G42270 // AT3G06510 // AT4G35450 // AT1G53890 // AT3G17970 // AT5G04140
		GO:0043231 C intracellular membrane-bounded organelle 55 86 17343 28397 0.33 1 // AT5G03210 // AT5G58350 // AT3G61440 // AT5G10150 // AT3G55440 // AT1G27980 // AT4G39080 // AT3G61430 // AT5G67370 // AT5G03500 // AT1G79520 // AT2G28305 // AT1G72240 // AT2G36850 // AT4G12980 // AT2G38820 // AT2G21650 // AT1G75100 // AT2G27500 // AT4G27410 // AT5G42270 // AT5G13740 // AT4G35450 // AT1G53890 // AT2G1…
		GO:0005634 C nucleus 30 86 9514 28397 0.43 1 // AT5G03210 // AT5G58350 // AT5G10150 // AT5G47140 // AT1G79520 // AT2G28305 // AT1G72240 // AT2G38820 // AT2G21650 // AT5G13180 // AT4G27410 // AT4G35450 // AT1G53890 // AT2G15580 // AT1G07620 // AT5G05440 // AT4G14540 // AT3G13800 // AT2G30520 // AT2G27500 // AT2G19650 // AT5G03500 // AT1G69490 // AT1G52890 // AT2G24240 // AT1G68130 // AT5G59780 // …
		GO:0005739 C mitochondrion 10 86 3571 28397 0.65 1 // AT3G55440 // AT1G52618 // AT3G61430 // AT5G58100 // AT5G04140 // AT3G61440 // AT3G30775 // AT2G15580 // AT3G06510 // AT4G34760
		GO:0009507 C chloroplast 15 86 3959 28397 0.21 1 // AT3G56210 // AT3G61440 // AT4G12980 // AT3G55440 // AT3G22840 // AT4G39080 // AT1G75100 // AT3G61430 // AT5G67370 // AT5G42270 // AT3G06510 // AT4G35450 // AT1G53890 // AT3G17970 // AT5G04140
		GO:0044464 C cell part 72 86 22455 28397 0.18 1 // AT2G43910 // AT5G03210 // AT1G14520 // AT1G08630 // AT5G58350 // AT3G61440 // AT5G10150 // AT3G55440 // AT1G27980 // AT4G39080 // AT3G61430 // AT5G67370 // AT5G03500 // AT1G79520 // AT3G44300 // AT1G69920 // AT3G59940 // AT3G52340 // AT3G21670 // AT2G19800 // AT2G28305 // AT4G12980 // AT2G16430 // AT2G38820 // AT2G21650 // AT1G75100 // AT2G27500 …
		GO:0005623 C cell 72 86 22455 28397 0.18 1 // AT2G43910 // AT5G03210 // AT1G14520 // AT1G08630 // AT5G58350 // AT3G61440 // AT5G10150 // AT3G55440 // AT1G27980 // AT4G39080 // AT3G61430 // AT5G67370 // AT5G03500 // AT1G79520 // AT3G44300 // AT1G69920 // AT3G59940 // AT3G52340 // AT3G21670 // AT2G19800 // AT2G28305 // AT4G12980 // AT2G16430 // AT2G38820 // AT2G21650 // AT1G75100 // AT2G27500 // AT…
		GO:0044446 C intracellular organelle part 11 86 3379 28397 0.45 1 // AT3G55440 // AT3G22840 // AT4G39080 // AT3G61430 // AT5G03500 // AT3G06510 // AT5G42270 // AT5G13740 // AT4G35450 // AT3G17970 // AT5G04140
		GO:0043226 C organelle 55 86 17578 28397 0.39 1 // AT5G03210 // AT5G58350 // AT3G61440 // AT5G10150 // AT3G55440 // AT1G27980 // AT4G39080 // AT3G61430 // AT5G67370 // AT5G03500 // AT1G79520 // AT2G28305 // AT1G72240 // AT2G36850 // AT4G12980 // AT2G38820 // AT2G21650 // AT1G75100 // AT2G27500 // AT4G27410 // AT5G42270 // AT5G13740 // AT4G35450 // AT1G53890 // AT2G15580 // AT1G07620 // AT3G06510 …
