# Supplementary material for: INDETERMINATE-DOMAIN 4 (IDD4) coordinates immune responses with plant-growth in Arabidopsis thaliana
Source: PLoS Pathog. 2019 Jan 24;15(1):e1007499. doi: 10.1371/journal.ppat.1007499 (PMC6345439; doi:10.1371/journal.ppat.1007499)
Supplement: S5 Table — (XLSX) [file ppat.1007499.s010.xlsx]

## Sheet: Uniq AGACAA genes
Table S5: In silico analysis of the genome-wide 500 bp upstream sequence of the TSS at the occurrence of at least two ID1-core motifs
Gene ID	Number of ID1-core motifs
AT5G32521	8		n ID1-core	n Genes	Ratio (%)
AT1G45170	6		8	1	0.0352113
AT1G45180	6		6	5	0.176056
AT3G26750	6		5	10	0.352113
AT3G43726	6		4	65	2.28873
AT5G28824	6		3	404	14.2254
AT1G14410	5		2	2355	82.9225
AT1G34097	5		Total:	2840
AT1G41755	5
AT2G11550	5
AT2G26480	5
AT3G10470	5
AT3G57140	5
AT4G07750	5
AT5G20935	5
AT5G41070	5
AT1G16440	4
AT1G16515	4
AT1G31250	4
AT1G34080	4
AT1G37030	4
AT1G41890	4
AT1G42090	4
AT1G42440	4
AT1G51600	4
AT1G53785	4
AT1G53850	4
AT1G62045	4
AT1G64625	4
AT1G66600	4
AT1G68070	4
AT2G11590	4
AT2G22160	4
AT2G23140	4
AT2G29330	4
AT2G34360	4
AT2G36040	4
AT2G39710	4
AT2G40830	4
AT3G04000	4
AT3G04810	4
AT3G07540	4
AT3G15310	4
AT3G16320	4
AT3G26650	4
AT3G27860	4
AT3G42065	4
AT3G42880	4
AT3G46600	4
AT3G46740	4
AT3G48000	4
AT3G48690	4
AT3G49950	4
AT3G53270	4
AT3G58090	4
AT3G59930	4
AT4G04316	4
AT4G07496	4
AT4G09584	4
AT4G22300	4
AT4G24275	4
AT4G28380	4
AT4G31351	4
AT4G31354	4
AT4G31398	4
AT4G33160	4
AT4G35460	4
AT4G35680	4
AT4G37090	4
AT5G06900	4
AT5G08410	4
AT5G08710	4
AT5G08712	4
AT5G10600	4
AT5G18037	4
AT5G22810	4
AT5G28888	4
AT5G32621	4
AT5G37474	4
AT5G53470	4
AT5G65500	4
AT1G01870	3
AT1G02260	3
AT1G03650	3
AT1G03730	3
AT1G04670	3
AT1G05510	3
AT1G05577	3
AT1G05800	3
AT1G07025	3
AT1G07460	3
AT1G07530	3
AT1G07990	3
AT1G08135	3
AT1G15050	3
AT1G16220	3
AT1G17540	3
AT1G17580	3
AT1G18260	3
AT1G20780	3
AT1G21150	3
AT1G21580	3
AT1G21980	3
AT1G22350	3
AT1G22560	3
AT1G22680	3
AT1G23090	3
AT1G24180	3
AT1G25510	3
AT1G28240	3
AT1G28570	3
AT1G31274	3
AT1G31880	3
AT1G32510	3
AT1G33700	3
AT1G34060	3
AT1G34250	3
AT1G35186	3
AT1G37045	3
AT1G40107	3
AT1G40109	3
AT1G42160	3
AT1G42560	3
AT1G48220	3
AT1G48930	3
AT1G49405	3
AT1G49730	3
AT1G50020	3
AT1G51405	3
AT1G51790	3
AT1G51800	3
AT1G53130	3
AT1G55070	3
AT1G57640	3
AT1G57650	3
AT1G57680	3
AT1G58070	3
AT1G58110	3
AT1G60630	3
AT1G62550	3
AT1G62560	3
AT1G62650	3
AT1G64510	3
AT1G64520	3
AT1G67500	3
AT1G67700	3
AT1G68080	3
AT1G69730	3
AT1G69740	3
AT1G70490	3
AT1G70985	3
AT1G71390	3
AT1G72160	3
AT1G73220	3
AT1G73850	3
AT1G74453	3
AT1G74456	3
AT1G75100	3
AT1G76490	3
AT1G78120	3
AT1G79250	3
AT1G80400	3
AT1G80410	3
AT2G01170	3
AT2G01360	3
AT2G01600	3
AT2G02103	3
AT2G02470	3
AT2G03830	3
AT2G05600	3
AT2G06310	3
AT2G06600	3
AT2G06680	3
AT2G06840	3
AT2G11950	3
AT2G12010	3
AT2G12240	3
AT2G13126	3
AT2G14670	3
AT2G14970	3
AT2G15325	3
AT2G16019	3
AT2G16535	3
AT2G19040	3
AT2G19090	3
AT2G19900	3
AT2G20930	3
AT2G21780	3
AT2G21860	3
AT2G23030	3
AT2G24840	3
AT2G26455	3
AT2G26700	3
AT2G27660	3
AT2G27930	3
AT2G28850	3
AT2G29480	3
AT2G30060	3
AT2G31751	3
AT2G32140	3
AT2G32390	3
AT2G32460	3
AT2G32580	3
AT2G33620	3
AT2G34238	3
AT2G35110	3
AT2G36510	3
AT2G37840	3
AT2G37970	3
AT2G38750	3
AT2G38800	3
AT2G40805	3
AT2G40925	3
AT2G41510	3
AT2G41620	3
AT2G42425	3
AT2G42870	3
AT2G43200	3
AT2G44200	3
AT2G44580	3
AT2G45310	3
AT2G45403	3
AT2G46060	3
AT2G46880	3
AT2G47510	3
AT2G47585	3
AT2G47760	3
AT2G47960	3
AT3G01010	3
AT3G02230	3
AT3G02280	3
AT3G02340	3
AT3G03330	3
AT3G03770	3
AT3G05710	3
AT3G06160	3
AT3G06335	3
AT3G06670	3
AT3G06870	3
AT3G11560	3
AT3G11730	3
AT3G12230	3
AT3G12740	3
AT3G12977	3
AT3G13120	3
AT3G13677	3
AT3G13900	3
AT3G14380	3
AT3G14440	3
AT3G14540	3
AT3G14860	3
AT3G15260	3
AT3G15300	3
AT3G15320	3
AT3G17180	3
AT3G17265	3
AT3G19100	3
AT3G19780	3
AT3G20190	3
AT3G20830	3
AT3G21670	3
AT3G22072	3
AT3G22300	3
AT3G24310	3
AT3G26040	3
AT3G26747	3
AT3G26930	3
AT3G27095	3
AT3G27480	3
AT3G27570	3
AT3G28160	3
AT3G28730	3
AT3G28899	3
AT3G29265	3
AT3G29736	3
AT3G30767	3
AT3G30818	3
AT3G31940	3
AT3G32280	3
AT3G32310	3
AT3G42054	3
AT3G42258	3
AT3G42430	3
AT3G42500	3
AT3G43302	3
AT3G44910	3
AT3G45030	3
AT3G45650	3
AT3G45860	3
AT3G46350	3
AT3G46680	3
AT3G46750	3
AT3G46880	3
AT3G47060	3
AT3G47295	3
AT3G47810	3
AT3G48570	3
AT3G49770	3
AT3G49860	3
AT3G50360	3
AT3G51238	3
AT3G51350	3
AT3G51480	3
AT3G52240	3
AT3G52600	3
AT3G52910	3
AT3G53065	3
AT3G53235	3
AT3G53380	3
AT3G54720	3
AT3G55160	3
AT3G55520	3
AT3G55610	3
AT3G56000	3
AT3G56030	3
AT3G56275	3
AT3G56490	3
AT3G57120	3
AT3G57270	3
AT3G57280	3
AT3G57640	3
AT3G57645	3
AT3G57660	3
AT3G60310	3
AT4G00238	3
AT4G00280	3
AT4G00300	3
AT4G00840	3
AT4G00850	3
AT4G01355	3
AT4G02130	3
AT4G02370	3
AT4G02410	3
AT4G02630	3
AT4G03750	3
AT4G03826	3
AT4G03870	3
AT4G04450	3
AT4G05133	3
AT4G05450	3
AT4G06496	3
AT4G06550	3
AT4G06561	3
AT4G07733	3
AT4G07960	3
AT4G08070	3
AT4G08160	3
AT4G09120	3
AT4G09980	3
AT4G10410	3
AT4G11177	3
AT4G11211	3
AT4G11745	3
AT4G12200	3
AT4G12830	3
AT4G12970	3
AT4G13630	3
AT4G16024	3
AT4G16235	3
AT4G16515	3
AT4G17500	3
AT4G19038	3
AT4G20320	3
AT4G21534	3
AT4G24110	3
AT4G24970	3
AT4G24977	3
AT4G25386	3
AT4G25390	3
AT4G25430	3
AT4G25707	3
AT4G26130	3
AT4G27250	3
AT4G28050	3
AT4G31290	3
AT4G31355	3
AT4G31615	3
AT4G31620	3
AT4G31930	3
AT4G33740	3
AT4G35110	3
AT4G35190	3
AT4G35210	3
AT4G35270	3
AT4G35733	3
AT4G37380	3
AT4G38130	3
AT4G38300	3
AT4G38960	3
AT4G40070	3
AT5G01225	3
AT5G01700	3
AT5G01880	3
AT5G03060	3
AT5G03350	3
AT5G03680	3
AT5G03790	3
AT5G04520	3
AT5G05870	3
AT5G08055	3
AT5G08717	3
AT5G10235	3
AT5G11420	3
AT5G11590	3
AT5G13360	3
AT5G13740	3
AT5G13750	3
AT5G14960	3
AT5G15175	3
AT5G17073	3
AT5G18460	3
AT5G18660	3
AT5G19560	3
AT5G21105	3
AT5G22490	3
AT5G23370	3
AT5G24320	3
AT5G24350	3
AT5G24950	3
AT5G25880	3
AT5G26600	3
AT5G26618	3
AT5G26642	3
AT5G26770	3
AT5G27210	3
AT5G27925	3
AT5G27945	3
AT5G28060	3
AT5G28240	3
AT5G28263	3
AT5G28526	3
AT5G29380	3
AT5G30406	3
AT5G30495	3
AT5G30532	3
AT5G32620	3
AT5G33355	3
AT5G33388	3
AT5G34856	3
AT5G34857	3
AT5G35100	3
AT5G35820	3
AT5G36110	3
AT5G37350	3
AT5G37360	3
AT5G37476	3
AT5G37630	3
AT5G40170	3
AT5G40180	3
AT5G40760	3
AT5G41761	3
AT5G43610	3
AT5G43750	3
AT5G44140	3
AT5G45050	3
AT5G45540	3
AT5G46720	3
AT5G47830	3
AT5G48675	3
AT5G48800	3
AT5G48900	3
AT5G49830	3
AT5G49980	3
AT5G50562	3
AT5G50950	3
AT5G51451	3
AT5G52170	3
AT5G54190	3
AT5G54206	3
AT5G56650	3
AT5G57420	3
AT5G60070	3
AT5G60978	3
AT5G61290	3
AT5G61980	3
AT5G63110	3
AT5G63960	3
AT5G63980	3
AT5G65040	3
AT5G65460	3
AT5G65520	3
AT5G66290	3
AT5G66590	3
AT5G66690	3
AT5G66860	3
AT1G01210	2
AT1G01290	2
AT1G01320	2
AT1G01630	2
AT1G02080	2
AT1G02150	2
AT1G02335	2
AT1G02470	2
AT1G02670	2
AT1G02790	2
AT1G03055	2
AT1G03150	2
AT1G03170	2
AT1G03220	2
AT1G03560	2
AT1G03580	2
AT1G03790	2
AT1G03900	2
AT1G03905	2
AT1G04110	2
AT1G04120	2
AT1G04470	2
AT1G04540	2
AT1G04570	2
AT1G04640	2
AT1G04790	2
AT1G04980	2
AT1G05150	2
AT1G05420	2
AT1G05430	2
AT1G05580	2
AT1G05590	2
AT1G05700	2
AT1G05740	2
AT1G05850	2
AT1G05860	2
AT1G05894	2
AT1G06390	2
AT1G06430	2
AT1G06500	2
AT1G06580	2
AT1G06645	2
AT1G06750	2
AT1G06860	2
AT1G07000	2
AT1G07010	2
AT1G07128	2
AT1G07190	2
AT1G07370	2
AT1G07725	2
AT1G07870	2
AT1G08150	2
AT1G08350	2
AT1G08400	2
AT1G08465	2
AT1G08730	2
AT1G08750	2
AT1G08980	2
AT1G09300	2
AT1G09415	2
AT1G09560	2
AT1G09610	2
AT1G09665	2
AT1G09770	2
AT1G09790	2
AT1G09900	2
AT1G09935	2
AT1G10220	2
AT1G10300	2
AT1G10430	2
AT1G10490	2
AT1G10550	2
AT1G10657	2
AT1G11170	2
AT1G11210	2
AT1G11350	2
AT1G11390	2
AT1G11400	2
AT1G11440	2
AT1G11540	2
AT1G11590	2
AT1G11690	2
AT1G11800	2
AT1G11925	2
AT1G11980	2
AT1G12160	2
AT1G12210	2
AT1G12760	2
AT1G13050	2
AT1G13190	2
AT1G13530	2
AT1G14030	2
AT1G14040	2
AT1G14060	2
AT1G14070	2
AT1G14182	2
AT1G14185	2
AT1G14190	2
AT1G14500	2
AT1G14685	2
AT1G14820	2
AT1G14940	2
AT1G14960	2
AT1G14970	2
AT1G15240	2
AT1G15500	2
AT1G15570	2
AT1G15580	2
AT1G15600	2
AT1G15720	2
AT1G15900	2
AT1G16022	2
AT1G16140	2
AT1G16600	2
AT1G16640	2
AT1G16950	2
AT1G17050	2
AT1G17060	2
AT1G17150	2
AT1G17280	2
AT1G17285	2
AT1G17290	2
AT1G17310	2
AT1G17450	2
AT1G17510	2
AT1G17545	2
AT1G17745	2
AT1G18060	2
AT1G18075	2
AT1G18300	2
AT1G18370	2
AT1G18480	2
AT1G18490	2
AT1G18640	2
AT1G18730	2
AT1G18745	2
AT1G18750	2
AT1G19000	2
AT1G19086	2
AT1G19370	2
AT1G19530	2
AT1G19650	2
AT1G19880	2
AT1G19890	2
AT1G20030	2
AT1G20065	2
AT1G20090	2
AT1G20160	2
AT1G20200	2
AT1G20270	2
AT1G20280	2
AT1G20430	2
AT1G20470	2
AT1G20610	2
AT1G20630	2
AT1G20710	2
AT1G20750	2
AT1G20760	2
AT1G20770	2
AT1G21070	2
AT1G21120	2
AT1G21160	2
AT1G21529	2
AT1G21620	2
AT1G21830	2
AT1G21950	2
AT1G22160	2
AT1G22530	2
AT1G22610	2
AT1G22880	2
AT1G22900	2
AT1G23010	2
AT1G23070	2
AT1G23210	2
AT1G23220	2
AT1G23330	2
AT1G23400	2
AT1G23580	2
AT1G23910	2
AT1G23970	2
AT1G23990	2
AT1G24370	2
AT1G24380	2
AT1G24388	2
AT1G24420	2
AT1G24880	2
AT1G25098	2
AT1G25175	2
AT1G25290	2
AT1G25410	2
AT1G25420	2
AT1G25422	2
AT1G25886	2
AT1G26150	2
AT1G26230	2
AT1G26235	2
AT1G26560	2
AT1G26620	2
AT1G26670	2
AT1G26800	2
AT1G26921	2
AT1G26970	2
AT1G27385	2
AT1G27595	2
AT1G27680	2
AT1G27780	2
AT1G27790	2
AT1G27840	2
AT1G28306	2
AT1G28370	2
AT1G28380	2
AT1G28590	2
AT1G28680	2
AT1G28910	2
AT1G29010	2
AT1G29075	2
AT1G29150	2
AT1G29160	2
AT1G29220	2
AT1G29230	2
AT1G29290	2
AT1G29340	2
AT1G29350	2
AT1G29395	2
AT1G29418	2
AT1G29420	2
AT1G29430	2
AT1G29510	2
AT1G29560	2
AT1G29750	2
AT1G29980	2
AT1G30080	2
AT1G30110	2
AT1G30140	2
AT1G30210	2
AT1G30240	2
AT1G30282	2
AT1G30410	2
AT1G30530	2
AT1G30560	2
AT1G30600	2
AT1G30640	2
AT1G30660	2
AT1G30750	2
AT1G30757	2
AT1G30830	2
AT1G31175	2
AT1G31210	2
AT1G31320	2
AT1G31358	2
AT1G31380	2
AT1G31490	2
AT1G31650	2
AT1G32040	2
AT1G32045	2
AT1G32080	2
AT1G32130	2
AT1G32270	2
AT1G32320	2
AT1G32440	2
AT1G32930	2
AT1G33040	2
AT1G33050	2
AT1G33060	2
AT1G33660	2
AT1G33760	2
AT1G33830	2
AT1G33835	2
AT1G34010	2
AT1G34090	2
AT1G34095	2
AT1G34210	2
AT1G34460	2
AT1G34600	2
AT1G34670	2
AT1G35140	2
AT1G35255	2
AT1G35461	2
AT1G35614	2
AT1G35625	2
AT1G35830	2
AT1G35970	2
AT1G36190	2
AT1G36300	2
AT1G36441	2
AT1G36445	2
AT1G36595	2
AT1G36660	2
AT1G36670	2
AT1G36700	2
AT1G36775	2
AT1G36790	2
AT1G36795	2
AT1G37050	2
AT1G37060	2
AT1G37669	2
AT1G38065	2
AT1G38140	2
AT1G38149	2
AT1G38158	2
AT1G38260	2
AT1G38330	2
AT1G38430	2
AT1G40085	2
AT1G40117	2
AT1G40630	2
AT1G41710	2
AT1G41775	2
AT1G41803	2
AT1G42060	2
AT1G42070	2
AT1G42250	2
AT1G42420	2
AT1G42550	2
AT1G42680	2
AT1G42700	2
AT1G42888	2
AT1G43020	2
AT1G43040	2
AT1G43575	2
AT1G43580	2
AT1G43675	2
AT1G43920	2
AT1G43960	2
AT1G44020	2
AT1G44060	2
AT1G44810	2
AT1G44880	2
AT1G45070	2
AT1G45110	2
AT1G45242	2
AT1G45246	2
AT1G45545	2
AT1G46408	2
AT1G47230	2
AT1G47310	2
AT1G47465	2
AT1G47495	2
AT1G47780	2
AT1G47920	2
AT1G47980	2
AT1G48100	2
AT1G48110	2
AT1G48370	2
AT1G48450	2
AT1G48510	2
AT1G48550	2
AT1G48660	2
AT1G48810	2
AT1G48870	2
AT1G48970	2
AT1G49160	2
AT1G49200	2
AT1G49240	2
AT1G49310	2
AT1G49390	2
AT1G49970	2
AT1G49975	2
AT1G50120	2
AT1G50160	2
AT1G50280	2
AT1G50420	2
AT1G50470	2
AT1G50550	2
AT1G50610	2
AT1G50700	2
AT1G50770	2
AT1G51100	2
AT1G51120	2
AT1G51400	2
AT1G51402	2
AT1G51610	2
AT1G51670	2
AT1G52020	2
AT1G52155	2
AT1G52210	2
AT1G52370	2
AT1G52780	2
AT1G52850	2
AT1G52857	2
AT1G52900	2
AT1G52942	2
AT1G53030	2
AT1G53163	2
AT1G53200	2
AT1G53345	2
AT1G53510	2
AT1G53700	2
AT1G53760	2
AT1G53830	2
AT1G53910	2
AT1G53950	2
AT1G54050	2
AT1G54060	2
AT1G54160	2
AT1G54210	2
AT1G54215	2
AT1G54300	2
AT1G54385	2
AT1G54500	2
AT1G54570	2
AT1G54730	2
AT1G54770	2
AT1G55120	2
AT1G55140	2
AT1G55260	2
AT1G55350	2
AT1G55590	2
AT1G55700	2
AT1G55860	2
AT1G55920	2
AT1G56050	2
AT1G56180	2
AT1G56260	2
AT1G58245	2
AT1G58300	2
AT1G58370	2
AT1G58561	2
AT1G58602	2
AT1G58889	2
AT1G59265	2
AT1G60050	2
AT1G60200	2
AT1G60410	2
AT1G60500	2
AT1G60540	2
AT1G60580	2
AT1G60670	2
AT1G60680	2
AT1G60820	2
AT1G60910	2
AT1G60989	2
AT1G61165	2
AT1G61250	2
AT1G61290	2
AT1G61770	2
AT1G61860	2
AT1G61930	2
AT1G62075	2
AT1G62110	2
AT1G62180	2
AT1G62350	2
AT1G62460	2
AT1G62520	2
AT1G62710	2
AT1G62750	2
AT1G62914	2
AT1G63005	2
AT1G63420	2
AT1G63520	2
AT1G63820	2
AT1G63910	2
AT1G63940	2
AT1G64020	2
AT1G64080	2
AT1G64170	2
AT1G64185	2
AT1G64200	2
AT1G64310	2
AT1G64405	2
AT1G64580	2
AT1G64850	2
AT1G65210	2
AT1G65240	2
AT1G65440	2
AT1G65490	2
AT1G65540	2
AT1G65590	2
AT1G65750	2
AT1G65830	2
AT1G65840	2
AT1G65875	2
AT1G65910	2
AT1G66130	2
AT1G66150	2
AT1G66260	2
AT1G66370	2
AT1G66420	2
AT1G66710	2
AT1G66980	2
AT1G67000	2
AT1G67130	2
AT1G67230	2
AT1G67250	2
AT1G67290	2
AT1G67420	2
AT1G67520	2
AT1G67680	2
AT1G67740	2
AT1G67775	2
AT1G67820	2
AT1G68160	2
AT1G68470	2
AT1G68580	2
AT1G68650	2
AT1G68660	2
AT1G68730	2
AT1G68825	2
AT1G68870	2
AT1G68945	2
AT1G68960	2
AT1G69325	2
AT1G69420	2
AT1G69523	2
AT1G69900	2
AT1G70070	2
AT1G70150	2
AT1G70230	2
AT1G70250	2
AT1G70430	2
AT1G70505	2
AT1G71000	2
AT1G71070	2
AT1G71410	2
AT1G71900	2
AT1G72125	2
AT1G72131	2
AT1G72141	2
AT1G72170	2
AT1G72175	2
AT1G72180	2
AT1G72350	2
AT1G72460	2
AT1G72540	2
AT1G72570	2
AT1G72680	2
AT1G72855	2
AT1G73350	2
AT1G73445	2
AT1G73450	2
AT1G73460	2
AT1G73720	2
AT1G74060	2
AT1G74250	2
AT1G74448	2
AT1G74620	2
AT1G74740	2
AT1G74875	2
AT1G75394	2
AT1G75450	2
AT1G75660	2
AT1G75910	2
AT1G75960	2
AT1G76060	2
AT1G76460	2
AT1G76480	2
AT1G76510	2
AT1G76700	2
AT1G76760	2
AT1G76770	2
AT1G77122	2
AT1G77130	2
AT1G77138	2
AT1G77180	2
AT1G77235	2
AT1G77310	2
AT1G77400	2
AT1G77746	2
AT1G77780	2
AT1G77885	2
AT1G78030	2
AT1G78250	2
AT1G78355	2
AT1G78740	2
AT1G78750	2
AT1G79060	2
AT1G79180	2
AT1G79340	2
AT1G79420	2
AT1G79500	2
AT1G79820	2
AT1G79900	2
AT1G80000	2
AT1G80030	2
AT1G80130	2
AT1G80245	2
AT1G80250	2
AT1G80460	2
AT1G80530	2
AT1G80580	2
AT1G80650	2
AT1G80660	2
AT1G80690	2
AT1G80830	2
AT1G80831	2
AT1G80850	2
AT2G01130	2
AT2G01270	2
AT2G01400	2
AT2G01505	2
AT2G01930	2
AT2G01940	2
AT2G02450	2
AT2G02540	2
AT2G02580	2
AT2G02850	2
AT2G03130	2
AT2G03390	2
AT2G03410	2
AT2G03880	2
AT2G04032	2
AT2G04070	2
AT2G04210	2
AT2G04280	2
AT2G04380	2
AT2G04470	2
AT2G04830	2
AT2G05025	2
AT2G05030	2
AT2G05133	2
AT2G05280	2
AT2G05475	2
AT2G05490	2
AT2G05560	2
AT2G05715	2
AT2G05720	2
AT2G05730	2
AT2G05755	2
AT2G05770	2
AT2G05820	2
AT2G05845	2
AT2G05850	2
AT2G05860	2
AT2G06005	2
AT2G06080	2
AT2G06296	2
AT2G06650	2
AT2G06700	2
AT2G06925	2
AT2G07080	2
AT2G07430	2
AT2G07455	2
AT2G07560	2
AT2G07620	2
AT2G07691	2
AT2G07692	2
AT2G07699	2
AT2G07710	2
AT2G07730	2
AT2G07758	2
AT2G09810	2
AT2G10180	2
AT2G10200	2
AT2G10240	2
AT2G10310	2
AT2G10860	2
AT2G10980	2
AT2G11040	2
AT2G11165	2
AT2G11230	2
AT2G11340	2
AT2G11370	2
AT2G11465	2
AT2G11680	2
AT2G11720	2
AT2G11730	2
AT2G11750	2
AT2G11770	2
AT2G11970	2
AT2G12150	2
AT2G12345	2
AT2G12570	2
AT2G12820	2
AT2G12835	2
AT2G12850	2
AT2G13146	2
AT2G13270	2
AT2G13390	2
AT2G13450	2
AT2G13580	2
AT2G13730	2
AT2G13740	2
AT2G13870	2
AT2G14115	2
AT2G14310	2
AT2G14730	2
AT2G14770	2
AT2G14793	2
AT2G14880	2
AT2G14980	2
AT2G15128	2
AT2G15130	2
AT2G15180	2
AT2G15260	2
AT2G15270	2
AT2G15290	2
AT2G15440	2
AT2G15530	2
AT2G15780	2
AT2G15790	2
AT2G15900	2
AT2G15950	2
AT2G15960	2
AT2G16150	2
AT2G16330	2
AT2G16390	2
AT2G16400	2
AT2G16560	2
AT2G16586	2
AT2G16810	2
AT2G16830	2
AT2G17036	2
AT2G17043	2
AT2G17080	2
AT2G17280	2
AT2G17520	2
AT2G17620	2
AT2G17680	2
AT2G17710	2
AT2G17720	2
AT2G17845	2
AT2G17920	2
AT2G18090	2
AT2G18115	2
AT2G18310	2
AT2G18320	2
AT2G18510	2
AT2G18570	2
AT2G18630	2
AT2G18730	2
AT2G19240	2
AT2G19460	2
AT2G19490	2
AT2G19750	2
AT2G20180	2
AT2G20280	2
AT2G20320	2
AT2G20562	2
AT2G20580	2
AT2G20630	2
AT2G20635	2
AT2G20784	2
AT2G20910	2
AT2G20940	2
AT2G20950	2
AT2G20990	2
AT2G21010	2
AT2G21110	2
AT2G21150	2
AT2G21185	2
AT2G21190	2
AT2G21235	2
AT2G21237	2
AT2G21280	2
AT2G21360	2
AT2G21560	2
AT2G22270	2
AT2G22430	2
AT2G22440	2
AT2G22475	2
AT2G22668	2
AT2G22670	2
AT2G22730	2
AT2G22807	2
AT2G22910	2
AT2G23010	2
AT2G23120	2
AT2G23148	2
AT2G23400	2
AT2G23760	2
AT2G23830	2
AT2G23860	2
AT2G23940	2
AT2G24110	2
AT2G24205	2
AT2G24500	2
AT2G24640	2
AT2G24860	2
AT2G24870	2
AT2G25011	2
AT2G25015	2
AT2G25095	2
AT2G25170	2
AT2G25460	2
AT2G25565	2
AT2G25605	2
AT2G25730	2
AT2G26140	2
AT2G26150	2
AT2G26180	2
AT2G26267	2
AT2G26320	2
AT2G26860	2
AT2G27200	2
AT2G27315	2
AT2G27540	2
AT2G27760	2
AT2G28060	2
AT2G28120	2
AT2G28140	2
AT2G28250	2
AT2G28350	2
AT2G28450	2
AT2G28460	2
AT2G28670	2
AT2G28860	2
AT2G29050	2
AT2G29160	2
AT2G29165	2
AT2G29270	2
AT2G29450	2
AT2G29490	2
AT2G29750	2
AT2G30040	2
AT2G30105	2
AT2G30380	2
AT2G30390	2
AT2G30984	2
AT2G31170	2
AT2G31240	2
AT2G31250	2
AT2G31370	2
AT2G31580	2
AT2G31720	2
AT2G31860	2
AT2G31862	2
AT2G31920	2
AT2G32070	2
AT2G32179	2
AT2G32235	2
AT2G32315	2
AT2G32360	2
AT2G32450	2
AT2G32630	2
AT2G32750	2
AT2G33200	2
AT2G33280	2
AT2G33690	2
AT2G33700	2
AT2G33860	2
AT2G33870	2
AT2G34090	2
AT2G34230	2
AT2G34530	2
AT2G34540	2
AT2G34585	2
AT2G34600	2
AT2G35030	2
AT2G35100	2
AT2G35270	2
AT2G35387	2
AT2G35420	2
AT2G35637	2
AT2G35859	2
AT2G35880	2
AT2G36261	2
AT2G36270	2
AT2G36330	2
AT2G36380	2
AT2G36560	2
AT2G36940	2
AT2G37000	2
AT2G37070	2
AT2G37280	2
AT2G37470	2
AT2G37540	2
AT2G37600	2
AT2G37830	2
AT2G38060	2
AT2G38090	2
AT2G38185	2
AT2G38290	2
AT2G38544	2
AT2G38680	2
AT2G38710	2
AT2G38880	2
AT2G38890	2
AT2G38960	2
AT2G39100	2
AT2G39175	2
AT2G39360	2
AT2G39445	2
AT2G39740	2
AT2G39805	2
AT2G39810	2
AT2G39865	2
AT2G40100	2
AT2G40113	2
AT2G40190	2
AT2G40320	2
AT2G40340	2
AT2G40500	2
AT2G40560	2
AT2G40570	2
AT2G40670	2
AT2G40910	2
AT2G41080	2
AT2G41110	2
AT2G41150	2
AT2G41220	2
AT2G41370	2
AT2G41630	2
AT2G41650	2
AT2G41930	2
AT2G41950	2
AT2G41970	2
AT2G42200	2
AT2G42220	2
AT2G42395	2
AT2G42400	2
AT2G42800	2
AT2G43330	2
AT2G43340	2
AT2G43465	2
AT2G43590	2
AT2G43720	2
AT2G43730	2
AT2G43750	2
AT2G43950	2
AT2G43960	2
AT2G44090	2
AT2G44100	2
AT2G44160	2
AT2G44195	2
AT2G44280	2
AT2G44480	2
AT2G44560	2
AT2G44630	2
AT2G44640	2
AT2G44700	2
AT2G44870	2
AT2G44910	2
AT2G45120	2
AT2G45180	2
AT2G45210	2
AT2G45860	2
AT2G45870	2
AT2G46120	2
AT2G46260	2
AT2G46320	2
AT2G46400	2
AT2G46530	2
AT2G46535	2
AT2G46700	2
AT2G46840	2
AT2G47060	2
AT2G47070	2
AT2G47220	2
AT2G47260	2
AT2G47700	2
AT2G47770	2
AT2G47810	2
AT2G47930	2
AT2G47970	2
AT3G01015	2
AT3G01090	2
AT3G01130	2
AT3G01310	2
AT3G01322	2
AT3G01324	2
AT3G01350	2
AT3G01760	2
AT3G01850	2
AT3G01860	2
AT3G02065	2
AT3G02100	2
AT3G02330	2
AT3G02360	2
AT3G02515	2
AT3G02870	2
AT3G02885	2
AT3G03060	2
AT3G03120	2
AT3G03270	2
AT3G03702	2
AT3G03773	2
AT3G03776	2
AT3G03890	2
AT3G04080	2
AT3G04240	2
AT3G04320	2
AT3G04370	2
AT3G04690	2
AT3G04860	2
AT3G04997	2
AT3G05000	2
AT3G05010	2
AT3G05480	2
AT3G05530	2
AT3G05610	2
AT3G05700	2
AT3G05720	2
AT3G05990	2
AT3G06010	2
AT3G06150	2
AT3G06260	2
AT3G06500	2
AT3G06550	2
AT3G06770	2
AT3G06985	2
AT3G07110	2
AT3G07200	2
AT3G07274	2
AT3G07410	2
AT3G07490	2
AT3G07510	2
AT3G07550	2
AT3G07750	2
AT3G07940	2
AT3G07990	2
AT3G08030	2
AT3G08520	2
AT3G08560	2
AT3G08600	2
AT3G08800	2
AT3G09210	2
AT3G09580	2
AT3G09590	2
AT3G09630	2
AT3G10010	2
AT3G10050	2
AT3G10160	2
AT3G10180	2
AT3G10260	2
AT3G10360	2
AT3G10660	2
AT3G10860	2
AT3G10986	2
AT3G11060	2
AT3G11070	2
AT3G11165	2
AT3G11270	2
AT3G11540	2
AT3G11945	2
AT3G12060	2
AT3G12250	2
AT3G12730	2
AT3G12940	2
AT3G12965	2
AT3G12990	2
AT3G13100	2
AT3G13222	2
AT3G13224	2
AT3G13370	2
AT3G13438	2
AT3G13480	2
AT3G13590	2
AT3G13772	2
AT3G13780	2
AT3G13880	2
AT3G13980	2
AT3G14030	2
AT3G14060	2
AT3G14180	2
AT3G14280	2
AT3G14460	2
AT3G14470	2
AT3G14510	2
AT3G14520	2
AT3G14930	2
AT3G14980	2
AT3G15160	2
AT3G15170	2
AT3G15359	2
AT3G15410	2
AT3G15578	2
AT3G15690	2
AT3G15760	2
AT3G15900	2
AT3G16100	2
AT3G16340	2
AT3G16500	2
AT3G16540	2
AT3G16670	2
AT3G17120	2
AT3G17250	2
AT3G17340	2
AT3G17350	2
AT3G17500	2
AT3G17730	2
AT3G17980	2
AT3G18010	2
AT3G18070	2
AT3G18170	2
AT3G18240	2
AT3G18400	2
AT3G18410	2
AT3G18570	2
AT3G18690	2
AT3G18750	2
AT3G18815	2
AT3G18830	2
AT3G19085	2
AT3G19510	2
AT3G19940	2
AT3G20120	2
AT3G20180	2
AT3G20390	2
AT3G20475	2
AT3G20480	2
AT3G20680	2
AT3G21270	2
AT3G21450	2
AT3G21660	2
AT3G22050	2
AT3G22070	2
AT3G22120	2
AT3G22142	2
AT3G22220	2
AT3G22231	2
AT3G22450	2
AT3G22760	2
AT3G22830	2
AT3G23109	2
AT3G23175	2
AT3G23360	2
AT3G23460	2
AT3G23715	2
AT3G24040	2
AT3G24160	2
AT3G24180	2
AT3G24513	2
AT3G24612	2
AT3G24650	2
AT3G25080	2
AT3G25182	2
AT3G25400	2
AT3G25410	2
AT3G25480	2
AT3G25520	2
AT3G25573	2
AT3G25577	2
AT3G25690	2
AT3G25820	2
AT3G25830	2
AT3G25850	2
AT3G25905	2
AT3G25950	2
AT3G26030	2
AT3G26240	2
AT3G26290	2
AT3G26380	2
AT3G26445	2
AT3G26470	2
AT3G26483	2
AT3G26486	2
AT3G26775	2
AT3G26820	2
AT3G26840	2
AT3G26934	2
AT3G27000	2
AT3G27180	2
AT3G27200	2
AT3G27230	2
AT3G27440	2
AT3G27500	2
AT3G27550	2
AT3G27555	2
AT3G27670	2
AT3G27809	2
AT3G27980	2
AT3G28110	2
AT3G28190	2
AT3G28270	2
AT3G28345	2
AT3G28420	2
AT3G28520	2
AT3G28720	2
AT3G28915	2
AT3G29036	2
AT3G29040	2
AT3G29185	2
AT3G29420	2
AT3G29560	2
AT3G29575	2
AT3G29615	2
AT3G29648	2
AT3G29762	2
AT3G29763	2
AT3G29775	2
AT3G29778	2
AT3G29779	2
AT3G29810	2
AT3G30210	2
AT3G30219	2
AT3G30220	2
AT3G30281	2
AT3G30340	2
AT3G30668	2
AT3G30695	2
AT3G30709	2
AT3G30718	2
AT3G30722	2
AT3G30740	2
AT3G30749	2
AT3G30790	2
AT3G30813	2
AT3G30815	2
AT3G30820	2
AT3G30825	2
AT3G30831	2
AT3G31312	2
AT3G31360	2
AT3G31430	2
AT3G31996	2
AT3G32000	2
AT3G32024	2
AT3G32091	2
AT3G32100	2
AT3G32205	2
AT3G32240	2
AT3G32295	2
AT3G32370	2
AT3G32377	2
AT3G32393	2
AT3G32890	2
AT3G32950	2
AT3G32962	2
AT3G33000	2
AT3G33009	2
AT3G33010	2
AT3G33025	2
AT3G33071	2
AT3G33077	2
AT3G33083	2
AT3G33084	2
AT3G33130	2
AT3G33142	2
AT3G37820	2
AT3G41762	2
AT3G42200	2
AT3G42230	2
AT3G42233	2
AT3G42253	2
AT3G42438	2
AT3G42680	2
AT3G42712	2
AT3G42715	2
AT3G42717	2
AT3G42720	2
AT3G42727	2
AT3G42730	2
AT3G42803	2
AT3G42810	2
AT3G42830	2
AT3G43142	2
AT3G43304	2
AT3G43352	2
AT3G43444	2
AT3G43571	2
AT3G43864	2
AT3G43890	2
AT3G44042	2
AT3G44140	2
AT3G44235	2
AT3G44250	2
AT3G44264	2
AT3G44267	2
AT3G44570	2
AT3G44580	2
AT3G44680	2
AT3G44717	2
AT3G44755	2
AT3G44793	2
AT3G44810	2
AT3G44820	2
AT3G44860	2
AT3G44980	2
AT3G45160	2
AT3G45248	2
AT3G45330	2
AT3G45390	2
AT3G45440	2
AT3G45560	2
AT3G45580	2
AT3G45590	2
AT3G45700	2
AT3G45850	2
AT3G46160	2
AT3G46183	2
AT3G46260	2
AT3G46345	2
AT3G46375	2
AT3G46384	2
AT3G46387	2
AT3G46420	2
AT3G46530	2
AT3G46670	2
AT3G46900	2
AT3G47021	2
AT3G47090	2
AT3G47270	2
AT3G47330	2
AT3G47347	2
AT3G47520	2
AT3G47543	2
AT3G47600	2
AT3G47650	2
AT3G47680	2
AT3G47930	2
AT3G48030	2
AT3G48040	2
AT3G48057	2
AT3G48200	2
AT3G48220	2
AT3G48450	2
AT3G48520	2
AT3G48530	2
AT3G48620	2
AT3G49160	2
AT3G49330	2
AT3G49440	2
AT3G49500	2
AT3G49590	2
AT3G49600	2
AT3G49680	2
AT3G49840	2
AT3G50050	2
AT3G50070	2
AT3G50230	2
AT3G50290	2
AT3G50300	2
AT3G50410	2
AT3G50700	2
AT3G50780	2
AT3G50800	2
AT3G50900	2
AT3G50910	2
AT3G50940	2
AT3G51000	2
AT3G51057	2
AT3G51150	2
AT3G51300	2
AT3G51380	2
AT3G51420	2
AT3G51600	2
AT3G51720	2
AT3G51740	2
AT3G51910	2
AT3G52072	2
AT3G52250	2
AT3G52302	2
AT3G52450	2
AT3G52535	2
AT3G52561	2
AT3G52580	2
AT3G52700	2
AT3G52750	2
AT3G53210	2
AT3G53611	2
AT3G53750	2
AT3G54470	2
AT3G54510	2
AT3G54570	2
AT3G54625	2
AT3G54630	2
AT3G54690	2
AT3G54730	2
AT3G54750	2
AT3G54970	2
AT3G55020	2
AT3G55210	2
AT3G55340	2
AT3G55500	2
AT3G55560	2
AT3G55605	2
AT3G55700	2
AT3G55910	2
AT3G55950	2
AT3G55970	2
AT3G55990	2
AT3G56020	2
AT3G56190	2
AT3G56420	2
AT3G56630	2
AT3G56640	2
AT3G56740	2
AT3G56790	2
AT3G56825	2
AT3G56891	2
AT3G57062	2
AT3G57072	2
AT3G57157	2
AT3G57480	2
AT3G57490	2
AT3G57630	2
AT3G57700	2
AT3G57860	2
AT3G57880	2
AT3G58150	2
AT3G58160	2
AT3G58580	2
AT3G58740	2
AT3G58830	2
AT3G59060	2
AT3G59190	2
AT3G59330	2
AT3G59520	2
AT3G59765	2
AT3G59845	2
AT3G59880	2
AT3G59884	2
AT3G60000	2
AT3G60160	2
AT3G60210	2
AT3G60330	2
AT3G60540	2
AT3G60613	2
AT3G60660	2
AT3G60850	2
AT3G60965	2
AT3G61170	2
AT3G61182	2
AT3G61190	2
AT3G61420	2
AT3G61490	2
AT3G61530	2
AT3G61570	2
AT3G61700	2
AT3G61715	2
AT3G62336	2
AT3G62500	2
AT3G62700	2
AT3G62780	2
AT3G62810	2
AT3G62920	2
AT3G63040	2
AT3G63050	2
AT3G63170	2
AT3G63440	2
AT3G63530	2
AT4G00220	2
AT4G00315	2
AT4G00350	2
AT4G00400	2
AT4G00480	2
AT4G00560	2
AT4G00651	2
AT4G00730	2
AT4G00870	2
AT4G00890	2
AT4G00900	2
AT4G00920	2
AT4G00975	2
AT4G01610	2
AT4G01660	2
AT4G01975	2
AT4G02055	2
AT4G02090	2
AT4G02317	2
AT4G02420	2
AT4G02555	2
AT4G02620	2
AT4G02850	2
AT4G02860	2
AT4G03010	2
AT4G03020	2
AT4G03040	2
AT4G03050	2
AT4G03080	2
AT4G03110	2
AT4G03140	2
AT4G03190	2
AT4G03230	2
AT4G03400	2
AT4G03450	2
AT4G03505	2
AT4G03775	2
AT4G03790	2
AT4G03930	2
AT4G03940	2
AT4G03950	2
AT4G03960	2
AT4G03977	2
AT4G04100	2
AT4G04150	2
AT4G04720	2
AT4G04800	2
AT4G04860	2
AT4G05090	2
AT4G05280	2
AT4G05390	2
AT4G05400	2
AT4G05410	2
AT4G05490	2
AT4G05530	2
AT4G05556	2
AT4G05586	2
AT4G05589	2
AT4G05630	2
AT4G06485	2
AT4G06506	2
AT4G06507	2
AT4G06516	2
AT4G06524	2
AT4G06528	2
AT4G06532	2
AT4G06549	2
AT4G06551	2
AT4G06563	2
AT4G06566	2
AT4G06574	2
AT4G06593	2
AT4G06594	2
AT4G06620	2
AT4G06626	2
AT4G06648	2
AT4G06734	2
AT4G06746	2
AT4G07310	2
AT4G07334	2
AT4G07360	2
AT4G07460	2
AT4G07498	2
AT4G07550	2
AT4G07600	2
AT4G07640	2
AT4G07666	2
AT4G07755	2
AT4G07937	2
AT4G07946	2
AT4G07950	2
AT4G08033	2
[truncated: 842 more rows]

## Sheet: Position of AGACAA
ID	Number of motifs	Start	End	DNA Element
AT5G32521	8	47	42	TTGTCT
AT5G32521	8	97	92	TTGTCT
AT5G32521	8	196	191	TTGTCT
AT5G32521	8	247	242	TTGTCT
AT5G32521	8	272	267	TTGTCT
AT5G32521	8	297	292	TTGTCT
AT5G32521	8	347	342	TTGTCT
AT5G32521	8	372	367	TTGTCT
AT1G45170	6	160	165	AGACAA
AT1G45170	6	295	300	AGACAA
AT1G45170	6	345	340	TTGTCT
AT1G45170	6	351	346	TTGTCT
AT1G45170	6	358	353	TTGTCT
AT1G45170	6	449	454	AGACAA
AT1G45180	6	68	63	TTGTCT
AT1G45180	6	159	164	AGACAA
AT1G45180	6	166	171	AGACAA
AT1G45180	6	172	177	AGACAA
AT1G45180	6	222	217	TTGTCT
AT1G45180	6	357	352	TTGTCT
AT3G26750	6	32	27	TTGTCT
AT3G26750	6	43	48	AGACAA
AT3G26750	6	52	57	AGACAA
AT3G26750	6	245	250	AGACAA
AT3G26750	6	291	286	TTGTCT
AT3G26750	6	411	406	TTGTCT
AT3G43726	6	43	38	TTGTCT
AT3G43726	6	82	77	TTGTCT
AT3G43726	6	112	107	TTGTCT
AT3G43726	6	137	132	TTGTCT
AT3G43726	6	167	162	TTGTCT
AT3G43726	6	333	338	AGACAA
AT5G28824	6	139	134	TTGTCT
AT5G28824	6	162	167	AGACAA
AT5G28824	6	243	248	AGACAA
AT5G28824	6	351	346	TTGTCT
AT5G28824	6	422	427	AGACAA
AT5G28824	6	442	447	AGACAA
AT1G14410	5		144	TTGTCT
AT1G14410	5	245	250	AGACAA
AT1G14410	5	281	286	AGACAA
AT1G14410	5	326	321	TTGTCT
AT1G14410	5	475	470	TTGTCT
AT1G34097	5	151	146	TTGTCT
AT1G34097	5	199	204	AGACAA
AT1G34097	5	209	214	AGACAA
AT1G34097	5	282	277	TTGTCT
AT1G34097	5	298	303	AGACAA
AT1G41755	5	121	116	TTGTCT
AT1G41755	5	247	242	TTGTCT
AT1G41755	5	271	266	TTGTCT
AT1G41755	5	328	323	TTGTCT
AT1G41755	5	378	373	TTGTCT
AT2G11550	5	52	47	TTGTCT
AT2G11550	5	102	97	TTGTCT
AT2G11550	5	152	147	TTGTCT
AT2G11550	5	202	197	TTGTCT
AT2G11550	5	301	296	TTGTCT
AT2G26480	5	382	377	TTGTCT
AT2G26480	5	392	397	AGACAA
AT2G26480	5	418	413	TTGTCT
AT2G26480	5	445	440	TTGTCT
AT2G26480	5	481	486	AGACAA
AT3G10470	5	140	145	AGACAA
AT3G10470	5	171	166	TTGTCT
AT3G10470	5	206	201	TTGTCT
AT3G10470	5	277	282	AGACAA
AT3G10470	5	317	322	AGACAA
AT3G57140	5	73	68	TTGTCT
AT3G57140	5	85	80	TTGTCT
AT3G57140	5	214	209	TTGTCT
AT3G57140	5	339	344	AGACAA
AT3G57140	5	446	441	TTGTCT
AT4G07750	5	75	70	TTGTCT
AT4G07750	5	126	121	TTGTCT
AT4G07750	5	151	146	TTGTCT
AT4G07750	5	201	196	TTGTCT
AT4G07750	5	226	221	TTGTCT
AT5G20935	5	97	92	TTGTCT
AT5G20935	5	161	156	TTGTCT
AT5G20935	5	265	270	AGACAA
AT5G20935	5	363	368	AGACAA
AT5G20935	5	412	417	AGACAA
AT5G41070	5	1	6	AGACAA
AT5G41070	5	22	27	AGACAA
AT5G41070	5	211	216	AGACAA
AT5G41070	5	362	367	AGACAA
AT5G41070	5	368	373	AGACAA
AT1G16440	4	153	148	TTGTCT
AT1G16440	4	268	263	TTGTCT
AT1G16440	4	367	372	AGACAA
AT1G16440	4	454	459	AGACAA
AT1G16515	4	194	199	AGACAA
AT1G16515	4	267	262	TTGTCT
AT1G16515	4	422	427	AGACAA
AT1G16515	4	456	451	TTGTCT
AT1G31250	4	263	268	AGACAA
AT1G31250	4	286	291	AGACAA
AT1G31250	4	332	337	AGACAA
AT1G31250	4	355	360	AGACAA
AT1G34080	4	80	75	TTGTCT
AT1G34080	4	130	125	TTGTCT
AT1G34080	4	479	474	TTGTCT
AT1G34080	4	495	500	AGACAA
AT1G37030	4	13	8	TTGTCT
AT1G37030	4	75	80	AGACAA
AT1G37030	4	183	188	AGACAA
AT1G37030	4	346	341	TTGTCT
AT1G41890	4	204	199	TTGTCT
AT1G41890	4	331	326	TTGTCT
AT1G41890	4	379	374	TTGTCT
AT1G41890	4	432	427	TTGTCT
AT1G42090	4	185	180	TTGTCT
AT1G42090	4	312	307	TTGTCT
AT1G42090	4	368	363	TTGTCT
AT1G42090	4	421	416	TTGTCT
AT1G42440	4	50	55	AGACAA
AT1G42440	4	173	178	AGACAA
AT1G42440	4	196	201	AGACAA
AT1G42440	4	480	475	TTGTCT
AT1G51600	4	241	246	AGACAA
AT1G51600	4	286	291	AGACAA
AT1G51600	4	310	315	AGACAA
AT1G51600	4	480	485	AGACAA
AT1G53785	4	68	73	AGACAA
AT1G53785	4	175	170	TTGTCT
AT1G53785	4	336	331	TTGTCT
AT1G53785	4	429	434	AGACAA
AT1G53850	4	16	11	TTGTCT
AT1G53850	4	85	90	AGACAA
AT1G53850	4	161	166	AGACAA
AT1G53850	4	288	283	TTGTCT
AT1G62045	4	338	343	AGACAA
AT1G62045	4	405	410	AGACAA
AT1G62045	4	439	434	TTGTCT
AT1G62045	4	474	469	TTGTCT
AT1G64625	4	257	262	AGACAA
AT1G64625	4	364	369	AGACAA
AT1G64625	4	409	414	AGACAA
AT1G64625	4	481	486	AGACAA
AT1G66600	4	135	140	AGACAA
AT1G66600	4	153	158	AGACAA
AT1G66600	4	230	225	TTGTCT
AT1G66600	4	236	231	TTGTCT
AT1G68070	4	93	98	AGACAA
AT1G68070	4	328	333	AGACAA
AT1G68070	4	449	454	AGACAA
AT1G68070	4	497	492	TTGTCT
AT2G11590	4	52	47	TTGTCT
AT2G11590	4	102	97	TTGTCT
AT2G11590	4	202	197	TTGTCT
AT2G11590	4	301	296	TTGTCT
AT2G22160	4	190	195	AGACAA
AT2G22160	4	235	230	TTGTCT
AT2G22160	4	325	320	TTGTCT
AT2G22160	4	451	456	AGACAA
AT2G23140	4	37	42	AGACAA
AT2G23140	4	194	199	AGACAA
AT2G23140	4	288	293	AGACAA
AT2G23140	4	404	409	AGACAA
AT2G29330	4	53	48	TTGTCT
AT2G29330	4	176	171	TTGTCT
AT2G29330	4	211	206	TTGTCT
AT2G29330	4	226	221	TTGTCT
AT2G34360	4	120	125	AGACAA
AT2G34360	4	253	248	TTGTCT
AT2G34360	4	293	288	TTGTCT
AT2G34360	4	429	424	TTGTCT
AT2G36040	4	320	325	AGACAA
AT2G36040	4	411	406	TTGTCT
AT2G36040	4	423	418	TTGTCT
AT2G36040	4	435	430	TTGTCT
AT2G39710	4	155	150	TTGTCT
AT2G39710	4	169	164	TTGTCT
AT2G39710	4	265	270	AGACAA
AT2G39710	4	449	454	AGACAA
AT2G40830	4	16	11	TTGTCT
AT2G40830	4	121	126	AGACAA
AT2G40830	4	163	158	TTGTCT
AT2G40830	4	242	247	AGACAA
AT3G04000	4	15	20	AGACAA
AT3G04000	4	252	257	AGACAA
AT3G04000	4	330	335	AGACAA
AT3G04000	4	386	391	AGACAA
AT3G04810	4	112	117	AGACAA
AT3G04810	4	129	134	AGACAA
AT3G04810	4	389	394	AGACAA
AT3G04810	4	455	450	TTGTCT
AT3G07540	4	133	138	AGACAA
AT3G07540	4	144	149	AGACAA
AT3G07540	4	262	267	AGACAA
AT3G07540	4	300	295	TTGTCT
AT3G15310	4	166	161	TTGTCT
AT3G15310	4	186	181	TTGTCT
AT3G15310	4	222	217	TTGTCT
AT3G15310	4	262	257	TTGTCT
AT3G16320	4	250	245	TTGTCT
AT3G16320	4	312	307	TTGTCT
AT3G16320	4	320	315	TTGTCT
AT3G16320	4	473	468	TTGTCT
AT3G26650	4	49	44	TTGTCT
AT3G26650	4	106	101	TTGTCT
AT3G26650	4	340	345	AGACAA
AT3G26650	4	480	485	AGACAA
AT3G27860	4	122	117	TTGTCT
AT3G27860	4	209	214	AGACAA
AT3G27860	4	426	421	TTGTCT
AT3G27860	4	463	458	TTGTCT
AT3G42065	4	121	126	AGACAA
AT3G42065	4	210	215	AGACAA
AT3G42065	4	342	337	TTGTCT
AT3G42065	4	395	400	AGACAA
AT3G42880	4	202	207	AGACAA
AT3G42880	4	283	288	AGACAA
AT3G42880	4	378	383	AGACAA
AT3G42880	4	386	391	AGACAA
AT3G46600	4	278	283	AGACAA
AT3G46600	4	297	302	AGACAA
AT3G46600	4	457	462	AGACAA
AT3G46600	4	473	478	AGACAA
AT3G46740	4	88	93	AGACAA
AT3G46740	4	220	215	TTGTCT
AT3G46740	4	281	276	TTGTCT
AT3G46740	4	360	355	TTGTCT
AT3G48000	4	262	267	AGACAA
AT3G48000	4	277	272	TTGTCT
AT3G48000	4	317	312	TTGTCT
AT3G48000	4	422	417	TTGTCT
AT3G48690	4	109	104	TTGTCT
AT3G48690	4	253	258	AGACAA
AT3G48690	4	290	295	AGACAA
AT3G48690	4	336	341	AGACAA
AT3G49950	4	286	281	TTGTCT
AT3G49950	4	365	360	TTGTCT
AT3G49950	4	399	394	TTGTCT
AT3G49950	4	464	459	TTGTCT
AT3G53270	4	75	80	AGACAA
AT3G53270	4	104	109	AGACAA
AT3G53270	4	187	192	AGACAA
AT3G53270	4	350	345	TTGTCT
AT3G58090	4	280	285	AGACAA
AT3G58090	4	305	310	AGACAA
AT3G58090	4	368	363	TTGTCT
AT3G58090	4	395	400	AGACAA
AT3G59930	4	43	48	AGACAA
AT3G59930	4	110	115	AGACAA
AT3G59930	4	306	311	AGACAA
AT3G59930	4	388	393	AGACAA
AT4G04316	4	42	37	TTGTCT
AT4G04316	4	59	54	TTGTCT
AT4G04316	4	118	113	TTGTCT
AT4G04316	4	124	119	TTGTCT
AT4G07496	4	10	5	TTGTCT
AT4G07496	4	38	43	AGACAA
AT4G07496	4	90	95	AGACAA
AT4G07496	4	337	342	AGACAA
AT4G09584	4	110	115	AGACAA
AT4G09584	4	186	191	AGACAA
AT4G09584	4	294	289	TTGTCT
AT4G09584	4	370	365	TTGTCT
AT4G22300	4	36	41	AGACAA
AT4G22300	4	201	196	TTGTCT
AT4G22300	4	216	211	TTGTCT
AT4G22300	4	268	273	AGACAA
AT4G24275	4	121	126	AGACAA
AT4G24275	4	208	203	TTGTCT
AT4G24275	4	281	276	TTGTCT
AT4G24275	4	354	359	AGACAA
AT4G28380	4	67	62	TTGTCT
AT4G28380	4	448	443	TTGTCT
AT4G28380	4	473	478	AGACAA
AT4G28380	4	496	491	TTGTCT
AT4G31351	4	3	8	AGACAA
AT4G31351	4	172	177	AGACAA
AT4G31351	4	286	291	AGACAA
AT4G31351	4	360	365	AGACAA
AT4G31354	4	40	45	AGACAA
AT4G31354	4	115	120	AGACAA
AT4G31354	4	283	288	AGACAA
AT4G31354	4	358	363	AGACAA
AT4G31398	4	20	25	AGACAA
AT4G31398	4	142	147	AGACAA
AT4G31398	4	171	176	AGACAA
AT4G31398	4	460	465	AGACAA
AT4G33160	4	51	46	TTGTCT
AT4G33160	4	339	334	TTGTCT
AT4G33160	4	357	362	AGACAA
AT4G33160	4	473	468	TTGTCT
AT4G35460	4	112	107	TTGTCT
AT4G35460	4	127	122	TTGTCT
AT4G35460	4	204	199	TTGTCT
AT4G35460	4	472	467	TTGTCT
AT4G35680	4	191	186	TTGTCT
AT4G35680	4	299	304	AGACAA
AT4G35680	4	440	445	AGACAA
AT4G35680	4	469	474	AGACAA
AT4G37090	4	199	194	TTGTCT
AT4G37090	4	218	213	TTGTCT
AT4G37090	4	249	244	TTGTCT
AT4G37090	4	377	382	AGACAA
AT5G06900	4	203	208	AGACAA
AT5G06900	4	292	297	AGACAA
AT5G06900	4	352	357	AGACAA
AT5G06900	4	369	374	AGACAA
AT5G08410	4	61	66	AGACAA
AT5G08410	4	98	93	TTGTCT
AT5G08410	4	299	294	TTGTCT
AT5G08410	4	362	357	TTGTCT
AT5G08710	4	7	12	AGACAA
AT5G08710	4	97	102	AGACAA
AT5G08710	4	194	199	AGACAA
AT5G08710	4	406	401	TTGTCT
AT5G08712	4	36	41	AGACAA
AT5G08712	4	248	243	TTGTCT
AT5G08712	4	345	340	TTGTCT
AT5G08712	4	435	430	TTGTCT
AT5G10600	4	79	84	AGACAA
AT5G10600	4	111	116	AGACAA
AT5G10600	4	379	384	AGACAA
AT5G10600	4	477	472	TTGTCT
AT5G18037	4	158	163	AGACAA
AT5G18037	4	187	192	AGACAA
AT5G18037	4	382	377	TTGTCT
AT5G18037	4	499	494	TTGTCT
AT5G22810	4	21	26	AGACAA
AT5G22810	4	70	75	AGACAA
AT5G22810	4	161	166	AGACAA
AT5G22810	4	288	283	TTGTCT
AT5G28888	4	59	54	TTGTCT
AT5G28888	4	79	74	TTGTCT
AT5G28888	4	188	183	TTGTCT
AT5G28888	4	253	248	TTGTCT
AT5G32621	4	53	48	TTGTCT
AT5G32621	4	73	68	TTGTCT
AT5G32621	4	109	104	TTGTCT
AT5G32621	4	149	144	TTGTCT
AT5G37474	4	18	13	TTGTCT
AT5G37474	4	235	230	TTGTCT
AT5G37474	4	359	354	TTGTCT
AT5G37474	4	472	467	TTGTCT
AT5G53470	4	289	284	TTGTCT
AT5G53470	4	375	370	TTGTCT
AT5G53470	4	419	414	TTGTCT
AT5G53470	4	435	440	AGACAA
AT5G65500	4	198	193	TTGTCT
AT5G65500	4	385	390	AGACAA
AT5G65500	4	441	436	TTGTCT
AT5G65500	4	460	465	AGACAA
AT1G01870	3	59	64	AGACAA
AT1G01870	3	106	101	TTGTCT
AT1G01870	3	324	319	TTGTCT
AT1G02260	3	37	32	TTGTCT
AT1G02260	3	182	177	TTGTCT
AT1G02260	3	483	478	TTGTCT
AT1G03650	3	57	52	TTGTCT
AT1G03650	3	197	192	TTGTCT
AT1G03650	3	367	362	TTGTCT
AT1G03730	3	71	76	AGACAA
AT1G03730	3	152	157	AGACAA
AT1G03730	3	294	299	AGACAA
AT1G04670	3	318	323	AGACAA
AT1G04670	3	342	347	AGACAA
AT1G04670	3	412	417	AGACAA
AT1G05510	3	73	68	TTGTCT
AT1G05510	3	179	184	AGACAA
AT1G05510	3	313	308	TTGTCT
AT1G05577	3	301	296	TTGTCT
AT1G05577	3	333	328	TTGTCT
AT1G05577	3	485	480	TTGTCT
AT1G05800	3	169	164	TTGTCT
AT1G05800	3	276	271	TTGTCT
AT1G05800	3	434	429	TTGTCT
AT1G07025	3	34	39	AGACAA
AT1G07025	3	262	267	AGACAA
AT1G07025	3	392	387	TTGTCT
AT1G07460	3	39	34	TTGTCT
AT1G07460	3	245	250	AGACAA
AT1G07460	3	495	500	AGACAA
AT1G07530	3	374	369	TTGTCT
AT1G07530	3	396	401	AGACAA
AT1G07530	3	468	473	AGACAA
AT1G07990	3	7	2	TTGTCT
AT1G07990	3	45	50	AGACAA
AT1G07990	3	340	345	AGACAA
AT1G08135	3	316	321	AGACAA
AT1G08135	3	332	337	AGACAA
AT1G08135	3	483	488	AGACAA
AT1G15050	3	179	174	TTGTCT
AT1G15050	3	221	216	TTGTCT
AT1G15050	3	373	378	AGACAA
AT1G16220	3	237	232	TTGTCT
AT1G16220	3	285	280	TTGTCT
AT1G16220	3	408	413	AGACAA
AT1G17540	3	26	31	AGACAA
AT1G17540	3	268	263	TTGTCT
AT1G17540	3	339	334	TTGTCT
AT1G17580	3	254	259	AGACAA
AT1G17580	3	397	402	AGACAA
AT1G17580	3	404	409	AGACAA
AT1G18260	3	148	153	AGACAA
AT1G18260	3	248	253	AGACAA
AT1G18260	3	405	410	AGACAA
AT1G20780	3	74	79	AGACAA
AT1G20780	3	176	181	AGACAA
AT1G20780	3	367	362	TTGTCT
AT1G21150	3	244	249	AGACAA
AT1G21150	3	294	289	TTGTCT
AT1G21150	3	441	446	AGACAA
AT1G21580	3	19	14	TTGTCT
AT1G21580	3	155	160	AGACAA
AT1G21580	3	359	364	AGACAA
AT1G21980	3	68	73	AGACAA
AT1G21980	3	144	149	AGACAA
AT1G21980	3	325	330	AGACAA
AT1G22350	3	237	232	TTGTCT
AT1G22350	3	261	256	TTGTCT
AT1G22350	3	316	311	TTGTCT
AT1G22560	3	27	22	TTGTCT
AT1G22560	3	30	35	AGACAA
AT1G22560	3	210	205	TTGTCT
AT1G22680	3	34	29	TTGTCT
AT1G22680	3	205	210	AGACAA
AT1G22680	3	239	244	AGACAA
AT1G23090	3	140	135	TTGTCT
AT1G23090	3	341	346	AGACAA
AT1G23090	3	421	426	AGACAA
AT1G24180	3	210	215	AGACAA
AT1G24180	3	328	323	TTGTCT
AT1G24180	3	387	382	TTGTCT
AT1G25510	3	403	398	TTGTCT
AT1G25510	3	431	426	TTGTCT
AT1G25510	3	465	460	TTGTCT
AT1G28240	3	275	280	AGACAA
AT1G28240	3	366	371	AGACAA
AT1G28240	3	393	398	AGACAA
AT1G28570	3	135	130	TTGTCT
AT1G28570	3	364	369	AGACAA
AT1G28570	3	472	467	TTGTCT
AT1G31274	3	172	167	TTGTCT
AT1G31274	3	226	221	TTGTCT
AT1G31274	3	266	261	TTGTCT
AT1G31880	3	104	109	AGACAA
AT1G31880	3	321	326	AGACAA
AT1G31880	3	489	484	TTGTCT
AT1G32510	3	20	25	AGACAA
AT1G32510	3	248	243	TTGTCT
AT1G32510	3	376	381	AGACAA
AT1G33700	3	388	383	TTGTCT
AT1G33700	3	440	435	TTGTCT
AT1G33700	3	490	485	TTGTCT
AT1G34060	3	104	109	AGACAA
AT1G34060	3	199	194	TTGTCT
AT1G34060	3	214	209	TTGTCT
AT1G34250	3	148	153	AGACAA
AT1G34250	3	299	304	AGACAA
AT1G34250	3	369	364	TTGTCT
AT1G35186	3	235	240	AGACAA
AT1G35186	3	254	259	AGACAA
AT1G35186	3	417	422	AGACAA
AT1G37045	3	146	141	TTGTCT
AT1G37045	3	391	386	TTGTCT
AT1G37045	3	471	466	TTGTCT
AT1G40107	3	72	67	TTGTCT
AT1G40107	3	128	123	TTGTCT
AT1G40107	3	398	393	TTGTCT
AT1G40109	3	371	366	TTGTCT
AT1G40109	3	395	390	TTGTCT
AT1G40109	3	424	419	TTGTCT
AT1G42160	3	174	169	TTGTCT
AT1G42160	3	420	415	TTGTCT
AT1G42160	3	492	487	TTGTCT
AT1G42560	3	259	264	AGACAA
AT1G42560	3	323	318	TTGTCT
AT1G42560	3	418	413	TTGTCT
AT1G48220	3	325	320	TTGTCT
AT1G48220	3	364	359	TTGTCT
AT1G48220	3	450	445	TTGTCT
AT1G48930	3	356	361	AGACAA
AT1G48930	3	362	367	AGACAA
AT1G48930	3	377	382	AGACAA
AT1G49405	3	34	29	TTGTCT
AT1G49405	3	195	190	TTGTCT
AT1G49405	3	299	294	TTGTCT
AT1G49730	3	15	20	AGACAA
AT1G49730	3	445	440	TTGTCT
AT1G49730	3	492	487	TTGTCT
AT1G50020	3	40	45	AGACAA
AT1G50020	3	111	116	AGACAA
AT1G50020	3	419	414	TTGTCT
AT1G51405	3	305	300	TTGTCT
AT1G51405	3	434	439	AGACAA
AT1G51405	3	440	445	AGACAA
AT1G51790	3	124	119	TTGTCT
AT1G51790	3	349	344	TTGTCT
AT1G51790	3	384	379	TTGTCT
AT1G51800	3	173	178	AGACAA
AT1G51800	3	298	293	TTGTCT
AT1G51800	3	432	437	AGACAA
AT1G53130	3	254	249	TTGTCT
AT1G53130	3	346	351	AGACAA
AT1G53130	3	415	420	AGACAA
AT1G55070	3	199	204	AGACAA
AT1G55070	3	227	232	AGACAA
AT1G55070	3	299	304	AGACAA
AT1G57640	3	172	167	TTGTCT
AT1G57640	3	397	402	AGACAA
AT1G57640	3	426	421	TTGTCT
AT1G57650	3	78	83	AGACAA
AT1G57650	3	107	102	TTGTCT
AT1G57650	3	332	337	AGACAA
AT1G57680	3	365	370	AGACAA
AT1G57680	3	381	386	AGACAA
AT1G57680	3	460	465	AGACAA
AT1G58070	3	201	196	TTGTCT
AT1G58070	3	232	227	TTGTCT
AT1G58070	3	263	258	TTGTCT
AT1G58110	3	35	40	AGACAA
AT1G58110	3	234	239	AGACAA
AT1G58110	3	439	444	AGACAA
AT1G60630	3	285	280	TTGTCT
AT1G60630	3	314	319	AGACAA
AT1G60630	3	458	463	AGACAA
AT1G62550	3	72	67	TTGTCT
AT1G62550	3	233	228	TTGTCT
AT1G62550	3	244	239	TTGTCT
AT1G62560	3	26	31	AGACAA
AT1G62560	3	128	123	TTGTCT
AT1G62560	3	148	143	TTGTCT
AT1G62650	3	12	7	TTGTCT
AT1G62650	3	145	150	AGACAA
AT1G62650	3	363	358	TTGTCT
AT1G64510	3	202	207	AGACAA
AT1G64510	3	379	384	AGACAA
AT1G64510	3	409	404	TTGTCT
AT1G64520	3	54	49	TTGTCT
AT1G64520	3	462	467	AGACAA
AT1G64520	3	492	487	TTGTCT
AT1G67500	3	149	144	TTGTCT
AT1G67500	3	182	187	AGACAA
AT1G67500	3	211	206	TTGTCT
AT1G67700	3	259	254	TTGTCT
AT1G67700	3	310	315	AGACAA
AT1G67700	3	329	324	TTGTCT
AT1G68080	3	10	5	TTGTCT
AT1G68080	3	131	126	TTGTCT
AT1G68080	3	366	361	TTGTCT
AT1G69730	3	345	350	AGACAA
AT1G69730	3	359	364	AGACAA
AT1G69730	3	443	438	TTGTCT
AT1G69740	3	94	99	AGACAA
AT1G69740	3	178	173	TTGTCT
AT1G69740	3	192	187	TTGTCT
AT1G70490	3	49	44	TTGTCT
AT1G70490	3	131	136	AGACAA
AT1G70490	3	260	265	AGACAA
AT1G70985	3	15	20	AGACAA
AT1G70985	3	353	358	AGACAA
AT1G70985	3	446	441	TTGTCT
AT1G71390	3	41	36	TTGTCT
AT1G71390	3	310	315	AGACAA
AT1G71390	3	342	347	AGACAA
AT1G72160	3	71	76	AGACAA
AT1G72160	3	295	290	TTGTCT
AT1G72160	3	465	460	TTGTCT
AT1G73220	3	209	214	AGACAA
AT1G73220	3	234	239	AGACAA
AT1G73220	3	388	393	AGACAA
AT1G73850	3	14	9	TTGTCT
AT1G73850	3	365	360	TTGTCT
AT1G73850	3	407	412	AGACAA
AT1G74453	3	91	86	TTGTCT
AT1G74453	3	131	126	TTGTCT
AT1G74453	3	211	206	TTGTCT
AT1G74456	3	204	199	TTGTCT
AT1G74456	3	244	239	TTGTCT
AT1G74456	3	324	319	TTGTCT
AT1G75100	3	253	258	AGACAA
AT1G75100	3	304	309	AGACAA
AT1G75100	3	453	448	TTGTCT
AT1G76490	3	156	151	TTGTCT
AT1G76490	3	168	163	TTGTCT
AT1G76490	3	421	416	TTGTCT
AT1G78120	3	83	78	TTGTCT
AT1G78120	3	258	263	AGACAA
AT1G78120	3	393	398	AGACAA
AT1G79250	3	257	252	TTGTCT
AT1G79250	3	378	373	TTGTCT
AT1G79250	3	407	412	AGACAA
AT1G80400	3	137	132	TTGTCT
AT1G80400	3	268	273	AGACAA
AT1G80400	3	313	308	TTGTCT
AT1G80410	3	394	399	AGACAA
AT1G80410	3	457	462	AGACAA
AT1G80410	3	499	494	TTGTCT
AT2G01170	3	101	96	TTGTCT
AT2G01170	3	213	208	TTGTCT
AT2G01170	3	275	270	TTGTCT
AT2G01360	3	31	26	TTGTCT
AT2G01360	3	341	336	TTGTCT
AT2G01360	3	430	425	TTGTCT
AT2G01600	3	107	102	TTGTCT
AT2G01600	3	336	341	AGACAA
AT2G01600	3	407	402	TTGTCT
AT2G02103	3	259	254	TTGTCT
AT2G02103	3	314	309	TTGTCT
AT2G02103	3	412	407	TTGTCT
AT2G02470	3	436	431	TTGTCT
AT2G02470	3	466	471	AGACAA
AT2G02470	3	479	474	TTGTCT
AT2G03830	3	46	51	AGACAA
AT2G03830	3	207	212	AGACAA
AT2G03830	3	285	290	AGACAA
AT2G05600	3	68	63	TTGTCT
AT2G05600	3	453	448	TTGTCT
AT2G05600	3	476	481	AGACAA
AT2G06310	3	59	54	TTGTCT
AT2G06310	3	104	99	TTGTCT
AT2G06310	3	489	484	TTGTCT
AT2G06600	3	199	204	AGACAA
AT2G06600	3	332	327	TTGTCT
AT2G06600	3	416	411	TTGTCT
AT2G06680	3	78	73	TTGTCT
AT2G06680	3	199	204	AGACAA
AT2G06680	3	332	327	TTGTCT
AT2G06840	3	152	147	TTGTCT
AT2G06840	3	398	393	TTGTCT
AT2G06840	3	471	466	TTGTCT
AT2G11950	3	126	121	TTGTCT
AT2G11950	3	273	278	AGACAA
AT2G11950	3	288	293	AGACAA
AT2G12010	3	177	182	AGACAA
AT2G12010	3	243	238	TTGTCT
AT2G12010	3	480	475	TTGTCT
AT2G12240	3	87	82	TTGTCT
AT2G12240	3	218	213	TTGTCT
AT2G12240	3	429	424	TTGTCT
AT2G13126	3	132	137	AGACAA
AT2G13126	3	145	140	TTGTCT
AT2G13126	3	155	150	TTGTCT
AT2G14670	3	424	419	TTGTCT
AT2G14670	3	430	435	AGACAA
AT2G14670	3	485	490	AGACAA
AT2G14970	3	350	345	TTGTCT
AT2G14970	3	374	369	TTGTCT
AT2G14970	3	403	398	TTGTCT
AT2G15325	3	46	51	AGACAA
AT2G15325	3	333	338	AGACAA
AT2G15325	3	442	447	AGACAA
AT2G16019	3	56	51	TTGTCT
AT2G16019	3	88	93	AGACAA
AT2G16019	3	214	219	AGACAA
AT2G16535	3	5	10	AGACAA
AT2G16535	3	81	76	TTGTCT
AT2G16535	3	236	241	AGACAA
AT2G19040	3	7	12	AGACAA
AT2G19040	3	302	297	TTGTCT
AT2G19040	3	438	433	TTGTCT
AT2G19090	3	144	139	TTGTCT
AT2G19090	3	338	333	TTGTCT
AT2G19090	3	370	365	TTGTCT
AT2G19900	3	187	182	TTGTCT
AT2G19900	3	209	214	AGACAA
AT2G19900	3	468	463	TTGTCT
AT2G20930	3	12	7	TTGTCT
AT2G20930	3	253	258	AGACAA
AT2G20930	3	339	334	TTGTCT
AT2G21780	3	53	58	AGACAA
AT2G21780	3	219	224	AGACAA
AT2G21780	3	237	242	AGACAA
AT2G21860	3	112	107	TTGTCT
AT2G21860	3	458	453	TTGTCT
AT2G21860	3	483	478	TTGTCT
AT2G23030	3	11	16	AGACAA
AT2G23030	3	58	53	TTGTCT
AT2G23030	3	422	427	AGACAA
AT2G24840	3	114	119	AGACAA
AT2G24840	3	216	221	AGACAA
AT2G24840	3	376	381	AGACAA
AT2G26455	3	225	230	AGACAA
AT2G26455	3	389	384	TTGTCT
AT2G26455	3	396	391	TTGTCT
AT2G26700	3	430	435	AGACAA
AT2G26700	3	479	484	AGACAA
AT2G26700	3	498	493	TTGTCT
AT2G27660	3	143	148	AGACAA
AT2G27660	3	258	263	AGACAA
AT2G27660	3	471	476	AGACAA
AT2G27930	3	317	312	TTGTCT
AT2G27930	3	436	431	TTGTCT
AT2G27930	3	473	468	TTGTCT
AT2G28850	3	116	121	AGACAA
AT2G28850	3	280	285	AGACAA
AT2G28850	3	381	376	TTGTCT
AT2G29480	3	3	8	AGACAA
AT2G29480	3	54	49	TTGTCT
AT2G29480	3	210	215	AGACAA
AT2G30060	3	248	243	TTGTCT
AT2G30060	3	344	339	TTGTCT
AT2G30060	3	450	445	TTGTCT
AT2G31751	3	91	96	AGACAA
AT2G31751	3	365	370	AGACAA
AT2G31751	3	471	466	TTGTCT
AT2G32140	3	179	174	TTGTCT
AT2G32140	3	213	218	AGACAA
AT2G32140	3	459	454	TTGTCT
AT2G32390	3	168	163	TTGTCT
AT2G32390	3	364	359	TTGTCT
AT2G32390	3	373	368	TTGTCT
AT2G32460	3	118	123	AGACAA
AT2G32460	3	244	249	AGACAA
AT2G32460	3	324	329	AGACAA
AT2G32580	3	194	199	AGACAA
AT2G32580	3	221	216	TTGTCT
AT2G32580	3	398	403	AGACAA
AT2G33620	3	227	222	TTGTCT
AT2G33620	3	429	424	TTGTCT
AT2G33620	3	486	481	TTGTCT
AT2G34238	3	76	71	TTGTCT
AT2G34238	3	137	142	AGACAA
AT2G34238	3	267	272	AGACAA
AT2G35110	3	191	186	TTGTCT
AT2G35110	3	212	217	AGACAA
AT2G35110	3	474	469	TTGTCT
AT2G36510	3	208	213	AGACAA
AT2G36510	3	394	389	TTGTCT
AT2G36510	3	491	496	AGACAA
AT2G37840	3	105	100	TTGTCT
AT2G37840	3	207	202	TTGTCT
AT2G37840	3	404	409	AGACAA
AT2G37970	3	71	76	AGACAA
AT2G37970	3	136	141	AGACAA
AT2G37970	3	230	225	TTGTCT
AT2G38750	3	254	259	AGACAA
AT2G38750	3	286	281	TTGTCT
AT2G38750	3	395	390	TTGTCT
AT2G38800	3	43	38	TTGTCT
AT2G38800	3	189	194	AGACAA
AT2G38800	3	386	391	AGACAA
AT2G40805	3	85	80	TTGTCT
AT2G40805	3	333	328	TTGTCT
AT2G40805	3	350	345	TTGTCT
AT2G40925	3	279	274	TTGTCT
AT2G40925	3	380	385	AGACAA
AT2G40925	3	417	422	AGACAA
AT2G41510	3	90	85	TTGTCT
AT2G41510	3	170	175	AGACAA
AT2G41510	3	397	402	AGACAA
AT2G41620	3	317	322	AGACAA
AT2G41620	3	371	366	TTGTCT
AT2G41620	3	384	379	TTGTCT
AT2G42425	3	143	148	AGACAA
AT2G42425	3	176	181	AGACAA
AT2G42425	3	434	429	TTGTCT
AT2G42870	3	280	285	AGACAA
AT2G42870	3	385	380	TTGTCT
AT2G42870	3	448	443	TTGTCT
AT2G43200	3	83	88	AGACAA
AT2G43200	3	359	364	AGACAA
AT2G43200	3	485	490	AGACAA
AT2G44200	3	74	79	AGACAA
AT2G44200	3	200	195	TTGTCT
AT2G44200	3	289	294	AGACAA
AT2G44580	3	117	122	AGACAA
AT2G44580	3	416	411	TTGTCT
AT2G44580	3	422	417	TTGTCT
AT2G45310	3	24	19	TTGTCT
AT2G45310	3	50	55	AGACAA
AT2G45310	3	143	138	TTGTCT
AT2G45403	3	248	243	TTGTCT
AT2G45403	3	347	342	TTGTCT
AT2G45403	3	395	400	AGACAA
AT2G46060	3	68	73	AGACAA
AT2G46060	3	188	183	TTGTCT
AT2G46060	3	253	248	TTGTCT
AT2G46880	3	1	6	AGACAA
AT2G46880	3	53	58	AGACAA
AT2G46880	3	214	209	TTGTCT
AT2G47510	3	155	160	AGACAA
AT2G47510	3	161	166	AGACAA
AT2G47510	3	172	177	AGACAA
AT2G47585	3	68	73	AGACAA
AT2G47585	3	130	135	AGACAA
AT2G47585	3	199	204	AGACAA
AT2G47760	3	180	185	AGACAA
AT2G47760	3	430	435	AGACAA
AT2G47760	3	499	494	TTGTCT
AT2G47960	3	50	45	TTGTCT
AT2G47960	3	316	311	TTGTCT
AT2G47960	3	400	395	TTGTCT
AT3G01010	3	220	215	TTGTCT
AT3G01010	3	275	270	TTGTCT
AT3G01010	3	495	490	TTGTCT
AT3G02230	3	243	248	AGACAA
AT3G02230	3	306	311	AGACAA
AT3G02230	3	344	349	AGACAA
AT3G02280	3	100	105	AGACAA
AT3G02280	3	157	152	TTGTCT
AT3G02280	3	266	271	AGACAA
AT3G02340	3	29	34	AGACAA
AT3G02340	3	392	387	TTGTCT
AT3G02340	3	489	484	TTGTCT
AT3G03330	3	83	88	AGACAA
AT3G03330	3	158	163	AGACAA
AT3G03330	3	379	384	AGACAA
AT3G03770	3	88	93	AGACAA
AT3G03770	3	281	276	TTGTCT
AT3G03770	3	411	406	TTGTCT
AT3G05710	3	22	17	TTGTCT
AT3G05710	3	83	88	AGACAA
AT3G05710	3	324	319	TTGTCT
AT3G06160	3	268	273	AGACAA
AT3G06160	3	308	313	AGACAA
AT3G06160	3	459	464	AGACAA
AT3G06335	3	92	97	AGACAA
AT3G06335	3	152	147	TTGTCT
AT3G06335	3	268	263	TTGTCT
AT3G06670	3	16	11	TTGTCT
AT3G06670	3	158	163	AGACAA
AT3G06670	3	397	392	TTGTCT
AT3G06870	3	168	173	AGACAA
AT3G06870	3	192	197	AGACAA
AT3G06870	3	250	255	AGACAA
AT3G11560	3	47	42	TTGTCT
AT3G11560	3	59	54	TTGTCT
AT3G11560	3	340	335	TTGTCT
AT3G11730	3	306	311	AGACAA
AT3G11730	3	380	385	AGACAA
AT3G11730	3	407	402	TTGTCT
AT3G12230	3	69	64	TTGTCT
AT3G12230	3	231	226	TTGTCT
AT3G12230	3	346	351	AGACAA
AT3G12740	3	59	54	TTGTCT
AT3G12740	3	98	93	TTGTCT
AT3G12740	3	324	319	TTGTCT
AT3G12977	3	34	29	TTGTCT
AT3G12977	3	218	223	AGACAA
AT3G12977	3	323	328	AGACAA
AT3G13120	3	62	57	TTGTCT
AT3G13120	3	189	184	TTGTCT
AT3G13120	3	317	322	AGACAA
AT3G13677	3	118	113	TTGTCT
AT3G13677	3	149	154	AGACAA
AT3G13677	3	485	490	AGACAA
AT3G13900	3	68	73	AGACAA
AT3G13900	3	229	224	TTGTCT
AT3G13900	3	353	348	TTGTCT
AT3G14380	3	261	266	AGACAA
AT3G14380	3	467	472	AGACAA
AT3G14380	3	473	478	AGACAA
AT3G14440	3	90	95	AGACAA
AT3G14440	3	233	238	AGACAA
AT3G14440	3	271	266	TTGTCT
AT3G14540	3	6	11	AGACAA
AT3G14540	3	173	168	TTGTCT
AT3G14540	3	214	209	TTGTCT
AT3G14860	3	58	63	AGACAA
AT3G14860	3	232	237	AGACAA
AT3G14860	3	328	323	TTGTCT
AT3G15260	3	111	116	AGACAA
AT3G15260	3	217	222	AGACAA
AT3G15260	3	247	242	TTGTCT
AT3G15300	3	232	237	AGACAA
AT3G15300	3	284	289	AGACAA
AT3G15300	3	375	370	TTGTCT
AT3G15320	3	66	61	TTGTCT
AT3G15320	3	170	165	TTGTCT
AT3G15320	3	274	279	AGACAA
AT3G17180	3	424	419	TTGTCT
AT3G17180	3	460	465	AGACAA
AT3G17180	3	479	484	AGACAA
AT3G17265	3	62	57	TTGTCT
AT3G17265	3	72	67	TTGTCT
AT3G17265	3	400	405	AGACAA
AT3G19100	3	260	265	AGACAA
AT3G19100	3	281	286	AGACAA
AT3G19100	3	294	299	AGACAA
AT3G19780	3	11	16	AGACAA
AT3G19780	3	68	73	AGACAA
AT3G19780	3	332	327	TTGTCT
AT3G20190	3	213	218	AGACAA
AT3G20190	3	306	311	AGACAA
AT3G20190	3	367	362	TTGTCT
AT3G20830	3	291	296	AGACAA
AT3G20830	3	377	382	AGACAA
AT3G20830	3	402	407	AGACAA
AT3G21670	3	123	128	AGACAA
AT3G21670	3	288	293	AGACAA
AT3G21670	3	398	393	TTGTCT
AT3G22072	3	158	163	AGACAA
AT3G22072	3	347	352	AGACAA
AT3G22072	3	452	457	AGACAA
AT3G22300	3	108	113	AGACAA
AT3G22300	3	189	194	AGACAA
AT3G22300	3	387	382	TTGTCT
AT3G24310	3	275	270	TTGTCT
AT3G24310	3	402	407	AGACAA
AT3G24310	3	441	446	AGACAA
AT3G26040	3	213	208	TTGTCT
AT3G26040	3	268	263	TTGTCT
AT3G26040	3	396	391	TTGTCT
AT3G26747	3	153	148	TTGTCT
AT3G26747	3	243	248	AGACAA
AT3G26747	3	303	308	AGACAA
AT3G26930	3	27	22	TTGTCT
AT3G26930	3	112	107	TTGTCT
AT3G26930	3	253	248	TTGTCT
AT3G27095	3	152	147	TTGTCT
AT3G27095	3	329	324	TTGTCT
AT3G27095	3	355	360	AGACAA
AT3G27480	3	256	261	AGACAA
AT3G27480	3	272	277	AGACAA
AT3G27480	3	331	326	TTGTCT
AT3G27570	3	70	75	AGACAA
AT3G27570	3	126	131	AGACAA
AT3G27570	3	215	220	AGACAA
AT3G28160	3	6	1	TTGTCT
AT3G28160	3	77	82	AGACAA
AT3G28160	3	351	346	TTGTCT
AT3G28730	3	85	90	AGACAA
AT3G28730	3	116	111	TTGTCT
AT3G28730	3	153	148	TTGTCT
AT3G28899	3	188	193	AGACAA
AT3G28899	3	472	467	TTGTCT
AT3G28899	3	479	474	TTGTCT
AT3G29265	3	213	218	AGACAA
AT3G29265	3	469	474	AGACAA
AT3G29265	3	495	500	AGACAA
AT3G29736	3	115	120	AGACAA
AT3G29736	3	312	307	TTGTCT
AT3G29736	3	489	484	TTGTCT
AT3G30767	3	87	82	TTGTCT
AT3G30767	3	218	213	TTGTCT
AT3G30767	3	429	424	TTGTCT
AT3G30818	3	100	105	AGACAA
AT3G30818	3	210	215	AGACAA
AT3G30818	3	303	298	TTGTCT
AT3G31940	3	110	115	AGACAA
AT3G31940	3	391	386	TTGTCT
AT3G31940	3	471	466	TTGTCT
AT3G32280	3	36	41	AGACAA
AT3G32280	3	88	93	AGACAA
AT3G32280	3	183	188	AGACAA
AT3G32310	3	47	52	AGACAA
AT3G32310	3	63	58	TTGTCT
AT3G32310	3	208	203	TTGTCT
AT3G42054	3	16	21	AGACAA
AT3G42054	3	104	99	TTGTCT
AT3G42054	3	139	134	TTGTCT
AT3G42258	3	102	107	AGACAA
AT3G42258	3	168	163	TTGTCT
AT3G42258	3	421	416	TTGTCT
AT3G42430	3	147	142	TTGTCT
AT3G42430	3	393	388	TTGTCT
AT3G42430	3	471	466	TTGTCT
AT3G42500	3	43	48	AGACAA
AT3G42500	3	159	154	TTGTCT
AT3G42500	3	245	240	TTGTCT
AT3G43302	3	8	3	TTGTCT
AT3G43302	3	180	175	TTGTCT
AT3G43302	3	214	209	TTGTCT
AT3G44910	3	56	61	AGACAA
AT3G44910	3	86	91	AGACAA
AT3G44910	3	345	350	AGACAA
AT3G45030	3	45	50	AGACAA
AT3G45030	3	70	65	TTGTCT
AT3G45030	3	202	207	AGACAA
AT3G45650	3	70	65	TTGTCT
AT3G45650	3	212	207	TTGTCT
AT3G45650	3	262	257	TTGTCT
AT3G45860	3	84	79	TTGTCT
AT3G45860	3	207	202	TTGTCT
AT3G45860	3	225	220	TTGTCT
AT3G46350	3	217	222	AGACAA
AT3G46350	3	249	254	AGACAA
AT3G46350	3	293	298	AGACAA
AT3G46680	3	63	58	TTGTCT
AT3G46680	3	327	332	AGACAA
AT3G46680	3	372	377	AGACAA
AT3G46750	3	244	249	AGACAA
AT3G46750	3	323	328	AGACAA
AT3G46750	3	384	389	AGACAA
AT3G46880	3	30	35	AGACAA
AT3G46880	3	162	167	AGACAA
AT3G46880	3	410	405	TTGTCT
AT3G47060	3	33	28	TTGTCT
AT3G47060	3	42	37	TTGTCT
AT3G47060	3	213	208	TTGTCT
AT3G47295	3	70	75	AGACAA
AT3G47295	3	180	185	AGACAA
AT3G47295	3	370	365	TTGTCT
AT3G47810	3	159	154	TTGTCT
AT3G47810	3	327	322	TTGTCT
AT3G47810	3	392	387	TTGTCT
AT3G48570	3	194	189	TTGTCT
AT3G48570	3	261	256	TTGTCT
AT3G48570	3	370	375	AGACAA
AT3G49770	3	237	242	AGACAA
AT3G49770	3	491	486	TTGTCT
AT3G49770	3	498	493	TTGTCT
AT3G49860	3	63	58	TTGTCT
AT3G49860	3	176	171	TTGTCT
AT3G49860	3	433	438	AGACAA
AT3G50360	3	111	106	TTGTCT
AT3G50360	3	383	378	TTGTCT
AT3G50360	3	391	386	TTGTCT
AT3G51238	3	109	104	TTGTCT
AT3G51238	3	358	363	AGACAA
AT3G51238	3	478	483	AGACAA
AT3G51350	3	41	36	TTGTCT
AT3G51350	3	267	262	TTGTCT
AT3G51350	3	338	343	AGACAA
AT3G51480	3	34	29	TTGTCT
AT3G51480	3	106	101	TTGTCT
AT3G51480	3	482	487	AGACAA
AT3G52240	3	31	36	AGACAA
AT3G52240	3	110	115	AGACAA
AT3G52240	3	398	393	TTGTCT
AT3G52600	3	181	186	AGACAA
AT3G52600	3	217	222	AGACAA
AT3G52600	3	379	384	AGACAA
AT3G52910	3	108	113	AGACAA
AT3G52910	3	126	131	AGACAA
AT3G52910	3	438	433	TTGTCT
AT3G53065	3	96	91	TTGTCT
AT3G53065	3	141	146	AGACAA
AT3G53065	3	288	293	AGACAA
AT3G53235	3	344	339	TTGTCT
AT3G53235	3	440	445	AGACAA
AT3G53235	3	463	468	AGACAA
AT3G53380	3	284	289	AGACAA
AT3G53380	3	350	345	TTGTCT
AT3G53380	3	408	403	TTGTCT
AT3G54720	3	403	408	AGACAA
AT3G54720	3	421	426	AGACAA
AT3G54720	3	430	435	AGACAA
AT3G55160	3	71	76	AGACAA
AT3G55160	3	200	205	AGACAA
AT3G55160	3	228	223	TTGTCT
AT3G55520	3	11	16	AGACAA
AT3G55520	3	166	171	AGACAA
AT3G55520	3	329	334	AGACAA
AT3G55610	3	105	110	AGACAA
AT3G55610	3	280	285	AGACAA
AT3G55610	3	291	296	AGACAA
AT3G56000	3	34	29	TTGTCT
AT3G56000	3	94	99	AGACAA
AT3G56000	3	468	473	AGACAA
AT3G56030	3	249	254	AGACAA
AT3G56030	3	378	383	AGACAA
AT3G56030	3	391	396	AGACAA
AT3G56275	3	35	40	AGACAA
AT3G56275	3	230	225	TTGTCT
AT3G56275	3	353	358	AGACAA
AT3G56490	3	227	222	TTGTCT
AT3G56490	3	335	340	AGACAA
AT3G56490	3	419	424	AGACAA
AT3G57120	3	146	141	TTGTCT
AT3G57120	3	285	290	AGACAA
AT3G57120	3	384	379	TTGTCT
AT3G57270	3	97	92	TTGTCT
AT3G57270	3	183	178	TTGTCT
AT3G57270	3	288	293	AGACAA
AT3G57280	3	123	118	TTGTCT
AT3G57280	3	228	233	AGACAA
AT3G57280	3	314	319	AGACAA
AT3G57640	3	316	311	TTGTCT
AT3G57640	3	358	363	AGACAA
AT3G57640	3	394	389	TTGTCT
AT3G57645	3	323	328	AGACAA
AT3G57645	3	359	354	TTGTCT
AT3G57645	3	401	406	AGACAA
AT3G57660	3	77	82	AGACAA
AT3G57660	3	141	146	AGACAA
AT3G57660	3	431	426	TTGTCT
AT3G60310	3	35	40	AGACAA
AT3G60310	3	163	168	AGACAA
AT3G60310	3	192	197	AGACAA
AT4G00238	3	109	104	TTGTCT
AT4G00238	3	339	344	AGACAA
AT4G00238	3	412	417	AGACAA
AT4G00280	3	84	89	AGACAA
AT4G00280	3	141	136	TTGTCT
AT4G00280	3	271	276	AGACAA
AT4G00300	3	247	242	TTGTCT
AT4G00300	3	268	263	TTGTCT
AT4G00300	3	331	336	AGACAA
AT4G00840	3	360	355	TTGTCT
AT4G00840	3	392	387	TTGTCT
AT4G00840	3	425	430	AGACAA
AT4G00850	3	305	300	TTGTCT
AT4G00850	3	338	343	AGACAA
AT4G00850	3	370	375	AGACAA
AT4G01355	3	13	8	TTGTCT
AT4G01355	3	306	311	AGACAA
AT4G01355	3	341	346	AGACAA
AT4G02130	3	69	64	TTGTCT
AT4G02130	3	338	343	AGACAA
AT4G02130	3	356	351	TTGTCT
AT4G02370	3	330	325	TTGTCT
AT4G02370	3	401	396	TTGTCT
AT4G02370	3	452	447	TTGTCT
AT4G02410	3	303	308	AGACAA
AT4G02410	3	310	315	AGACAA
AT4G02410	3	373	368	TTGTCT
AT4G02630	3	78	83	AGACAA
AT4G02630	3	441	436	TTGTCT
AT4G02630	3	464	459	TTGTCT
AT4G03750	3	43	48	AGACAA
AT4G03750	3	243	248	AGACAA
AT4G03750	3	259	264	AGACAA
AT4G03826	3	55	50	TTGTCT
AT4G03826	3	100	95	TTGTCT
AT4G03826	3	474	469	TTGTCT
AT4G03870	3	21	16	TTGTCT
AT4G03870	3	177	172	TTGTCT
AT4G03870	3	222	217	TTGTCT
AT4G04450	3	45	50	AGACAA
AT4G04450	3	61	56	TTGTCT
AT4G04450	3	206	211	AGACAA
AT4G05133	3	22	27	AGACAA
AT4G05133	3	160	155	TTGTCT
AT4G05133	3	410	415	AGACAA
AT4G05450	3	153	158	AGACAA
AT4G05450	3	305	300	TTGTCT
AT4G05450	3	432	437	AGACAA
AT4G06496	3	22	27	AGACAA
AT4G06496	3	131	136	AGACAA
AT4G06496	3	240	245	AGACAA
AT4G06550	3	40	45	AGACAA
AT4G06550	3	97	92	TTGTCT
AT4G06550	3	119	114	TTGTCT
AT4G06561	3	186	181	TTGTCT
AT4G06561	3	274	269	TTGTCT
AT4G06561	3	409	404	TTGTCT
AT4G07733	3	148	153	AGACAA
AT4G07733	3	214	209	TTGTCT
AT4G07733	3	467	462	TTGTCT
AT4G07960	3	121	126	AGACAA
AT4G07960	3	179	184	AGACAA
AT4G07960	3	433	428	TTGTCT
AT4G08070	3	60	55	TTGTCT
AT4G08070	3	128	123	TTGTCT
AT4G08070	3	398	393	TTGTCT
AT4G08160	3	254	249	TTGTCT
AT4G08160	3	313	318	AGACAA
AT4G08160	3	407	402	TTGTCT
AT4G09120	3	52	47	TTGTCT
AT4G09120	3	90	85	TTGTCT
AT4G09120	3	200	195	TTGTCT
AT4G09980	3	108	113	AGACAA
AT4G09980	3	131	126	TTGTCT
AT4G09980	3	295	290	TTGTCT
AT4G10410	3	170	175	AGACAA
AT4G10410	3	369	364	TTGTCT
AT4G10410	3	409	414	AGACAA
AT4G11177	3	252	247	TTGTCT
AT4G11177	3	392	387	TTGTCT
AT4G11177	3	459	454	TTGTCT
AT4G11211	3	230	235	AGACAA
AT4G11211	3	299	294	TTGTCT
AT4G11211	3	490	495	AGACAA
AT4G11745	3	213	208	TTGTCT
AT4G11745	3	255	250	TTGTCT
AT4G11745	3	410	405	TTGTCT
AT4G12200	3	150	145	TTGTCT
AT4G12200	3	335	340	AGACAA
AT4G12200	3	431	436	AGACAA
AT4G12830	3	169	174	AGACAA
AT4G12830	3	355	350	TTGTCT
AT4G12830	3	411	406	TTGTCT
AT4G12970	3	75	80	AGACAA
AT4G12970	3	221	226	AGACAA
AT4G12970	3	439	444	AGACAA
AT4G13630	3	116	121	AGACAA
AT4G13630	3	298	293	TTGTCT
AT4G13630	3	492	487	TTGTCT
AT4G16024	3	122	117	TTGTCT
AT4G16024	3	302	307	AGACAA
AT4G16024	3	459	464	AGACAA
AT4G16235	3	185	190	AGACAA
AT4G16235	3	227	232	AGACAA
AT4G16235	3	325	320	TTGTCT
AT4G16515	3	265	270	AGACAA
AT4G16515	3	345	350	AGACAA
AT4G16515	3	444	439	TTGTCT
AT4G17500	3	152	157	AGACAA
AT4G17500	3	177	182	AGACAA
AT4G17500	3	191	196	AGACAA
AT4G19038	3	191	196	AGACAA
AT4G19038	3	296	291	TTGTCT
AT4G19038	3	389	394	AGACAA
AT4G20320	3	276	281	AGACAA
AT4G20320	3	348	343	TTGTCT
AT4G20320	3	362	357	TTGTCT
AT4G21534	3	365	370	AGACAA
AT4G21534	3	489	484	TTGTCT
AT4G21534	3	499	494	TTGTCT
AT4G24110	3	149	154	AGACAA
AT4G24110	3	167	172	AGACAA
AT4G24110	3	188	193	AGACAA
AT4G24970	3	216	221	AGACAA
AT4G24970	3	241	246	AGACAA
AT4G24970	3	281	276	TTGTCT
AT4G24977	3	282	287	AGACAA
AT4G24977	3	398	403	AGACAA
AT4G24977	3	430	435	AGACAA
AT4G25386	3	51	46	TTGTCT
AT4G25386	3	197	202	AGACAA
AT4G25386	3	409	414	AGACAA
AT4G25390	3	54	59	AGACAA
AT4G25390	3	176	171	TTGTCT
AT4G25390	3	390	385	TTGTCT
AT4G25430	3	32	27	TTGTCT
AT4G25430	3	129	134	AGACAA
AT4G25430	3	267	272	AGACAA
AT4G25707	3	39	34	TTGTCT
AT4G25707	3	380	375	TTGTCT
AT4G25707	3	431	426	TTGTCT
AT4G26130	3	120	125	AGACAA
AT4G26130	3	364	369	AGACAA
AT4G26130	3	449	454	AGACAA
AT4G27250	3	208	213	AGACAA
AT4G27250	3	385	380	TTGTCT
AT4G27250	3	474	479	AGACAA
AT4G28050	3	300	295	TTGTCT
AT4G28050	3	389	394	AGACAA
AT4G28050	3	463	458	TTGTCT
AT4G31290	3	233	228	TTGTCT
AT4G31290	3	248	253	AGACAA
AT4G31290	3	490	495	AGACAA
AT4G31355	3	151	146	TTGTCT
AT4G31355	3	263	268	AGACAA
AT4G31355	3	465	460	TTGTCT
AT4G31615	3	33	38	AGACAA
AT4G31615	3	160	155	TTGTCT
AT4G31615	3	426	431	AGACAA
AT4G31620	3	81	76	TTGTCT
AT4G31620	3	151	146	TTGTCT
AT4G31620	3	458	463	AGACAA
AT4G31930	3	216	211	TTGTCT
AT4G31930	3	227	232	AGACAA
AT4G31930	3	346	341	TTGTCT
AT4G33740	3	45	50	AGACAA
AT4G33740	3	455	460	AGACAA
AT4G33740	3	491	486	TTGTCT
AT4G35110	3	90	95	AGACAA
AT4G35110	3	209	204	TTGTCT
AT4G35110	3	449	454	AGACAA
AT4G35190	3	469	464	TTGTCT
AT4G35190	3	485	480	TTGTCT
AT4G35190	3	493	488	TTGTCT
AT4G35210	3	245	240	TTGTCT
AT4G35210	3	357	362	AGACAA
AT4G35210	3	416	421	AGACAA
AT4G35270	3	41	36	TTGTCT
AT4G35270	3	68	63	TTGTCT
AT4G35270	3	356	361	AGACAA
AT4G35733	3	33	38	AGACAA
AT4G35733	3	190	195	AGACAA
AT4G35733	3	436	441	AGACAA
AT4G37380	3	42	37	TTGTCT
AT4G37380	3	198	193	TTGTCT
AT4G37380	3	307	302	TTGTCT
AT4G38130	3	175	170	TTGTCT
AT4G38130	3	198	193	TTGTCT
AT4G38130	3	262	267	AGACAA
AT4G38300	3	9	4	TTGTCT
AT4G38300	3	316	321	AGACAA
AT4G38300	3	365	360	TTGTCT
AT4G38960	3	83	78	TTGTCT
AT4G38960	3	313	318	AGACAA
AT4G38960	3	412	407	TTGTCT
AT4G40070	3	111	106	TTGTCT
AT4G40070	3	186	191	AGACAA
AT4G40070	3	367	362	TTGTCT
AT5G01225	3	44	39	TTGTCT
AT5G01225	3	182	177	TTGTCT
AT5G01225	3	491	496	AGACAA
AT5G01700	3	89	84	TTGTCT
AT5G01700	3	208	213	AGACAA
AT5G01700	3	360	355	TTGTCT
AT5G01880	3	285	290	AGACAA
AT5G01880	3	332	327	TTGTCT
AT5G01880	3	477	472	TTGTCT
AT5G03060	3	155	160	AGACAA
AT5G03060	3	179	174	TTGTCT
AT5G03060	3	220	215	TTGTCT
AT5G03350	3	6	1	TTGTCT
AT5G03350	3	59	54	TTGTCT
AT5G03350	3	175	180	AGACAA
AT5G03680	3	58	63	AGACAA
AT5G03680	3	169	164	TTGTCT
AT5G03680	3	177	182	AGACAA
AT5G03790	3	85	90	AGACAA
AT5G03790	3	187	192	AGACAA
AT5G03790	3	306	311	AGACAA
AT5G04520	3	55	50	TTGTCT
AT5G04520	3	215	220	AGACAA
AT5G04520	3	251	256	AGACAA
AT5G05870	3	284	279	TTGTCT
AT5G05870	3	291	286	TTGTCT
AT5G05870	3	450	445	TTGTCT
AT5G08055	3	41	36	TTGTCT
AT5G08055	3	293	288	TTGTCT
AT5G08055	3	335	340	AGACAA
AT5G08717	3	124	119	TTGTCT
AT5G08717	3	177	182	AGACAA
AT5G08717	3	375	370	TTGTCT
AT5G10235	3	45	40	TTGTCT
AT5G10235	3	49	54	AGACAA
AT5G10235	3	167	172	AGACAA
AT5G11420	3	73	68	TTGTCT
AT5G11420	3	90	85	TTGTCT
AT5G11420	3	338	343	AGACAA
AT5G11590	3	92	87	TTGTCT
AT5G11590	3	110	115	AGACAA
AT5G11590	3	143	148	AGACAA
AT5G13360	3	48	43	TTGTCT
AT5G13360	3	66	61	TTGTCT
AT5G13360	3	100	95	TTGTCT
AT5G13740	3	179	184	AGACAA
AT5G13740	3	285	290	AGACAA
AT5G13740	3	340	335	TTGTCT
AT5G13750	3	165	170	AGACAA
AT5G13750	3	199	204	AGACAA
AT5G13750	3	428	433	AGACAA
AT5G14960	3	331	336	AGACAA
AT5G14960	3	455	450	TTGTCT
AT5G14960	3	498	493	TTGTCT
AT5G15175	3	111	106	TTGTCT
AT5G15175	3	255	260	AGACAA
AT5G15175	3	418	423	AGACAA
AT5G17073	3	180	175	TTGTCT
AT5G17073	3	263	258	TTGTCT
AT5G17073	3	374	369	TTGTCT
AT5G18460	3	78	73	TTGTCT
AT5G18460	3	84	89	AGACAA
AT5G18460	3	442	447	AGACAA
AT5G18660	3	142	137	TTGTCT
AT5G18660	3	339	334	TTGTCT
AT5G18660	3	453	448	TTGTCT
AT5G19560	3	119	114	TTGTCT
AT5G19560	3	260	265	AGACAA
AT5G19560	3	372	377	AGACAA
AT5G21105	3	31	36	AGACAA
AT5G21105	3	64	69	AGACAA
AT5G21105	3	315	320	AGACAA
AT5G22490	3	27	22	TTGTCT
AT5G22490	3	283	288	AGACAA
AT5G22490	3	467	472	AGACAA
AT5G23370	3	207	212	AGACAA
AT5G23370	3	449	444	TTGTCT
AT5G23370	3	457	452	TTGTCT
AT5G24320	3	338	333	TTGTCT
AT5G24320	3	433	438	AGACAA
AT5G24320	3	484	479	TTGTCT
AT5G24350	3	161	156	TTGTCT
AT5G24350	3	339	334	TTGTCT
AT5G24350	3	392	397	AGACAA
AT5G24950	3	144	149	AGACAA
AT5G24950	3	239	234	TTGTCT
AT5G24950	3	333	328	TTGTCT
AT5G25880	3	275	280	AGACAA
AT5G25880	3	361	356	TTGTCT
AT5G25880	3	398	393	TTGTCT
AT5G26600	3	197	192	TTGTCT
AT5G26600	3	246	241	TTGTCT
AT5G26600	3	462	457	TTGTCT
AT5G26618	3	38	43	AGACAA
AT5G26618	3	308	303	TTGTCT
AT5G26618	3	423	428	AGACAA
AT5G26642	3	132	127	TTGTCT
AT5G26642	3	214	209	TTGTCT
AT5G26642	3	329	334	AGACAA
AT5G26770	3	48	43	TTGTCT
AT5G26770	3	56	51	TTGTCT
AT5G26770	3	180	175	TTGTCT
AT5G27210	3	2	7	AGACAA
AT5G27210	3	76	81	AGACAA
AT5G27210	3	351	356	AGACAA
AT5G27925	3	28	33	AGACAA
AT5G27925	3	91	96	AGACAA
AT5G27925	3	253	258	AGACAA
AT5G27945	3	126	121	TTGTCT
AT5G27945	3	331	336	AGACAA
AT5G27945	3	387	392	AGACAA
AT5G28060	3	105	100	TTGTCT
AT5G28060	3	368	373	AGACAA
AT5G28060	3	384	379	TTGTCT
AT5G28240	3	43	38	TTGTCT
AT5G28240	3	84	79	TTGTCT
AT5G28240	3	351	356	AGACAA
AT5G28263	3	36	41	AGACAA
AT5G28263	3	198	203	AGACAA
AT5G28263	3	415	410	TTGTCT
AT5G28526	3	64	59	TTGTCT
AT5G28526	3	132	127	TTGTCT
AT5G28526	3	402	397	TTGTCT
AT5G29380	3	133	138	AGACAA
AT5G29380	3	199	194	TTGTCT
AT5G29380	3	452	447	TTGTCT
AT5G30406	3	21	16	TTGTCT
AT5G30406	3	43	38	TTGTCT
AT5G30406	3	274	269	TTGTCT
AT5G30495	3	75	80	AGACAA
AT5G30495	3	246	241	TTGTCT
AT5G30495	3	376	381	AGACAA
AT5G30532	3	342	347	AGACAA
AT5G30532	3	369	374	AGACAA
AT5G30532	3	463	458	TTGTCT
AT5G32620	3	110	105	TTGTCT
AT5G32620	3	214	209	TTGTCT
AT5G32620	3	343	348	AGACAA
AT5G33355	3	185	190	AGACAA
AT5G33355	3	267	272	AGACAA
AT5G33355	3	499	494	TTGTCT
AT5G33388	3	27	22	TTGTCT
AT5G33388	3	72	67	TTGTCT
AT5G33388	3	474	469	TTGTCT
AT5G34856	3	288	283	TTGTCT
AT5G34856	3	385	390	AGACAA
AT5G34856	3	451	446	TTGTCT
AT5G34857	3	144	149	AGACAA
AT5G34857	3	397	402	AGACAA
AT5G34857	3	463	458	TTGTCT
AT5G35100	3	223	218	TTGTCT
AT5G35100	3	305	310	AGACAA
AT5G35100	3	482	487	AGACAA
AT5G35820	3	22	27	AGACAA
AT5G35820	3	160	155	TTGTCT
AT5G35820	3	410	415	AGACAA
AT5G36110	3	283	278	TTGTCT
AT5G36110	3	453	448	TTGTCT
AT5G36110	3	474	479	AGACAA
AT5G37350	3	240	245	AGACAA
AT5G37350	3	351	346	TTGTCT
AT5G37350	3	473	468	TTGTCT
AT5G37360	3	420	425	AGACAA
AT5G37360	3	450	455	AGACAA
AT5G37360	3	485	490	AGACAA
AT5G37476	3	167	172	AGACAA
AT5G37476	3	280	285	AGACAA
AT5G37476	3	404	409	AGACAA
AT5G37630	3	31	26	TTGTCT
AT5G37630	3	160	165	AGACAA
AT5G37630	3	336	331	TTGTCT
AT5G40170	3	164	169	AGACAA
AT5G40170	3	211	206	TTGTCT
AT5G40170	3	232	237	AGACAA
AT5G40180	3	421	416	TTGTCT
AT5G40180	3	442	447	AGACAA
AT5G40180	3	489	484	TTGTCT
AT5G40760	3	217	212	TTGTCT
AT5G40760	3	262	257	TTGTCT
AT5G40760	3	404	399	TTGTCT
AT5G41761	3	165	160	TTGTCT
AT5G41761	3	236	241	AGACAA
AT5G41761	3	466	461	TTGTCT
AT5G43610	3	424	419	TTGTCT
AT5G43610	3	430	435	AGACAA
AT5G43610	3	485	490	AGACAA
AT5G43750	3	56	61	AGACAA
AT5G43750	3	323	328	AGACAA
AT5G43750	3	386	391	AGACAA
AT5G44140	3	139	134	TTGTCT
AT5G44140	3	290	285	TTGTCT
AT5G44140	3	363	368	AGACAA
AT5G45050	3	119	114	TTGTCT
AT5G45050	3	272	277	AGACAA
AT5G45050	3	281	286	AGACAA
AT5G45540	3	127	132	AGACAA
AT5G45540	3	201	206	AGACAA
AT5G45540	3	318	313	TTGTCT
AT5G46720	3	103	108	AGACAA
AT5G46720	3	196	191	TTGTCT
AT5G46720	3	277	282	AGACAA
AT5G47830	3	69	64	TTGTCT
AT5G47830	3	431	436	AGACAA
AT5G47830	3	488	483	TTGTCT
AT5G48675	3	103	98	TTGTCT
AT5G48675	3	131	136	AGACAA
AT5G48675	3	187	192	AGACAA
AT5G48800	3	401	406	AGACAA
AT5G48800	3	434	439	AGACAA
AT5G48800	3	440	445	AGACAA
AT5G48900	3	8	3	TTGTCT
AT5G48900	3	208	203	TTGTCT
AT5G48900	3	278	273	TTGTCT
AT5G49830	3	257	252	TTGTCT
AT5G49830	3	264	269	AGACAA
AT5G49830	3	312	307	TTGTCT
AT5G49980	3	198	203	AGACAA
AT5G49980	3	386	391	AGACAA
AT5G49980	3	478	483	AGACAA
AT5G50562	3	27	32	AGACAA
AT5G50562	3	163	158	TTGTCT
AT5G50562	3	407	412	AGACAA
AT5G50950	3	213	218	AGACAA
AT5G50950	3	433	428	TTGTCT
AT5G50950	3	469	474	AGACAA
AT5G51451	3	228	233	AGACAA
AT5G51451	3	310	315	AGACAA
AT5G51451	3	469	474	AGACAA
AT5G52170	3	58	53	TTGTCT
AT5G52170	3	395	390	TTGTCT
AT5G52170	3	431	426	TTGTCT
AT5G54190	3	62	57	TTGTCT
AT5G54190	3	129	124	TTGTCT
AT5G54190	3	461	456	TTGTCT
AT5G54206	3	123	118	TTGTCT
AT5G54206	3	313	318	AGACAA
AT5G54206	3	342	337	TTGTCT
AT5G56650	3	32	27	TTGTCT
AT5G56650	3	108	113	AGACAA
AT5G56650	3	182	187	AGACAA
AT5G57420	3	213	208	TTGTCT
AT5G57420	3	264	269	AGACAA
AT5G57420	3	462	457	TTGTCT
AT5G60070	3	317	322	AGACAA
AT5G60070	3	348	353	AGACAA
AT5G60070	3	400	395	TTGTCT
AT5G60978	3	77	72	TTGTCT
AT5G60978	3	255	250	TTGTCT
AT5G60978	3	449	454	AGACAA
AT5G61290	3	193	188	TTGTCT
AT5G61290	3	202	207	AGACAA
AT5G61290	3	274	269	TTGTCT
AT5G61980	3	213	208	TTGTCT
AT5G61980	3	308	313	AGACAA
AT5G61980	3	418	423	AGACAA
AT5G63110	3	194	199	AGACAA
AT5G63110	3	331	326	TTGTCT
AT5G63110	3	341	336	TTGTCT
AT5G63960	3	115	110	TTGTCT
AT5G63960	3	244	239	TTGTCT
AT5G63960	3	406	401	TTGTCT
AT5G63980	3	15	10	TTGTCT
AT5G63980	3	109	104	TTGTCT
AT5G63980	3	480	475	TTGTCT
AT5G65040	3	78	83	AGACAA
AT5G65040	3	92	87	TTGTCT
AT5G65040	3	328	323	TTGTCT
AT5G65460	3	334	339	AGACAA
AT5G65460	3	342	347	AGACAA
AT5G65460	3	432	427	TTGTCT
AT5G65520	3	345	340	TTGTCT
AT5G65520	3	424	419	TTGTCT
AT5G65520	3	441	436	TTGTCT
AT5G66290	3	214	209	TTGTCT
AT5G66290	3	259	254	TTGTCT
AT5G66290	3	351	346	TTGTCT
AT5G66590	3	68	73	AGACAA
AT5G66590	3	375	380	AGACAA
AT5G66590	3	440	435	TTGTCT
AT5G66690	3	88	93	AGACAA
AT5G66690	3	307	302	TTGTCT
AT5G66690	3	389	384	TTGTCT
AT5G66860	3	200	205	AGACAA
AT5G66860	3	231	236	AGACAA
AT5G66860	3	352	347	TTGTCT
AT1G01210	2	269	264	TTGTCT
AT1G01210	2	320	315	TTGTCT
AT1G01290	2	291	296	AGACAA
AT1G01290	2	416	421	AGACAA
AT1G01320	2	323	328	AGACAA
AT1G01320	2	407	412	AGACAA
AT1G01630	2	149	144	TTGTCT
AT1G01630	2	309	314	AGACAA
AT1G02080	2	128	133	AGACAA
AT1G02080	2	240	245	AGACAA
AT1G02150	2	206	201	TTGTCT
AT1G02150	2	381	386	AGACAA
AT1G02335	2	307	302	TTGTCT
AT1G02335	2	398	403	AGACAA
AT1G02470	2	384	379	TTGTCT
AT1G02470	2	467	462	TTGTCT
AT1G02670	2	144	139	TTGTCT
AT1G02670	2	494	489	TTGTCT
AT1G02790	2	49	44	TTGTCT
AT1G02790	2	116	121	AGACAA
AT1G03055	2	286	281	TTGTCT
AT1G03055	2	395	400	AGACAA
AT1G03150	2	356	351	TTGTCT
AT1G03150	2	489	484	TTGTCT
AT1G03170	2	78	83	AGACAA
AT1G03170	2	283	288	AGACAA
AT1G03220	2	272	277	AGACAA
AT1G03220	2	471	466	TTGTCT
AT1G03560	2	99	104	AGACAA
AT1G03560	2	260	265	AGACAA
AT1G03580	2	305	300	TTGTCT
AT1G03580	2	466	461	TTGTCT
AT1G03790	2	60	65	AGACAA
AT1G03790	2	357	352	TTGTCT
AT1G03900	2	98	103	AGACAA
AT1G03900	2	246	241	TTGTCT
AT1G03905	2	21	26	AGACAA
AT1G03905	2	28	33	AGACAA
AT1G04110	2	209	214	AGACAA
AT1G04110	2	218	223	AGACAA
AT1G04120	2	90	95	AGACAA
AT1G04120	2	378	383	AGACAA
AT1G04470	2	405	400	TTGTCT
AT1G04470	2	455	450	TTGTCT
AT1G04540	2	111	116	AGACAA
AT1G04540	2	260	255	TTGTCT
AT1G04570	2	383	388	AGACAA
AT1G04570	2	423	418	TTGTCT
AT1G04640	2	11	16	AGACAA
AT1G04640	2	166	161	TTGTCT
AT1G04790	2	241	236	TTGTCT
AT1G04790	2	397	392	TTGTCT
AT1G04980	2	146	141	TTGTCT
AT1G04980	2	449	454	AGACAA
AT1G05150	2	418	423	AGACAA
AT1G05150	2	466	461	TTGTCT
AT1G05420	2	197	202	AGACAA
AT1G05420	2	432	437	AGACAA
AT1G05430	2	14	9	TTGTCT
AT1G05430	2	128	123	TTGTCT
AT1G05580	2	105	100	TTGTCT
AT1G05580	2	140	135	TTGTCT
AT1G05590	2	416	421	AGACAA
AT1G05590	2	451	456	AGACAA
AT1G05700	2	98	103	AGACAA
AT1G05700	2	466	461	TTGTCT
AT1G05740	2	30	25	TTGTCT
AT1G05740	2	409	404	TTGTCT
AT1G05850	2	194	199	AGACAA
AT1G05850	2	406	401	TTGTCT
AT1G05860	2	277	282	AGACAA
AT1G05860	2	489	484	TTGTCT
AT1G05894	2	393	388	TTGTCT
AT1G05894	2	484	479	TTGTCT
AT1G06390	2	196	191	TTGTCT
AT1G06390	2	478	473	TTGTCT
AT1G06430	2	10	5	TTGTCT
AT1G06430	2	470	465	TTGTCT
AT1G06500	2	41	46	AGACAA
AT1G06500	2	401	396	TTGTCT
AT1G06580	2	363	368	AGACAA
AT1G06580	2	387	392	AGACAA
AT1G06645	2	434	429	TTGTCT
AT1G06645	2	469	464	TTGTCT
AT1G06750	2	46	41	TTGTCT
AT1G06750	2	127	122	TTGTCT
AT1G06860	2	137	132	TTGTCT
AT1G06860	2	216	211	TTGTCT
AT1G07000	2	80	85	AGACAA
AT1G07000	2	313	318	AGACAA
AT1G07010	2	162	157	TTGTCT
AT1G07010	2	395	390	TTGTCT
AT1G07128	2	71	66	TTGTCT
AT1G07128	2	427	432	AGACAA
AT1G07190	2	155	150	TTGTCT
AT1G07190	2	365	370	AGACAA
AT1G07370	2	77	82	AGACAA
AT1G07370	2	262	257	TTGTCT
AT1G07725	2	279	274	TTGTCT
AT1G07725	2	420	425	AGACAA
AT1G07870	2	334	329	TTGTCT
AT1G07870	2	383	378	TTGTCT
AT1G08150	2	354	359	AGACAA
AT1G08150	2	401	406	AGACAA
AT1G08350	2	135	130	TTGTCT
AT1G08350	2	172	177	AGACAA
AT1G08400	2	11	16	AGACAA
AT1G08400	2	155	150	TTGTCT
AT1G08465	2	191	196	AGACAA
AT1G08465	2	488	483	TTGTCT
AT1G08730	2	332	327	TTGTCT
AT1G08730	2	360	355	TTGTCT
AT1G08750	2	252	247	TTGTCT
AT1G08750	2	454	459	AGACAA
AT1G08980	2	158	163	AGACAA
AT1G08980	2	431	436	AGACAA
AT1G09300	2	96	101	AGACAA
AT1G09300	2	409	414	AGACAA
AT1G09415	2	89	94	AGACAA
AT1G09415	2	164	169	AGACAA
AT1G09560	2	10	15	AGACAA
AT1G09560	2	182	187	AGACAA
AT1G09610	2	171	176	AGACAA
AT1G09610	2	359	364	AGACAA
AT1G09665	2	48	53	AGACAA
AT1G09665	2	410	405	TTGTCT
AT1G09770	2	1	6	AGACAA
AT1G09770	2	325	330	AGACAA
AT1G09790	2	298	293	TTGTCT
AT1G09790	2	493	498	AGACAA
AT1G09900	2	316	321	AGACAA
AT1G09900	2	446	441	TTGTCT
AT1G09935	2	252	257	AGACAA
AT1G09935	2	427	422	TTGTCT
AT1G10220	2	10	5	TTGTCT
AT1G10220	2	318	323	AGACAA
AT1G10300	2	220	225	AGACAA
AT1G10300	2	312	307	TTGTCT
AT1G10430	2	162	167	AGACAA
AT1G10430	2	472	467	TTGTCT
AT1G10490	2	1	6	AGACAA
AT1G10490	2	74	79	AGACAA
AT1G10550	2	323	328	AGACAA
AT1G10550	2	399	394	TTGTCT
AT1G10657	2	226	231	AGACAA
AT1G10657	2	319	324	AGACAA
AT1G11170	2	203	198	TTGTCT
AT1G11170	2	493	488	TTGTCT
AT1G11210	2	60	55	TTGTCT
AT1G11210	2	235	240	AGACAA
AT1G11350	2	50	45	TTGTCT
AT1G11350	2	340	335	TTGTCT
AT1G11390	2	370	375	AGACAA
AT1G11390	2	394	399	AGACAA
AT1G11400	2	416	411	TTGTCT
AT1G11400	2	440	435	TTGTCT
AT1G11440	2	47	52	AGACAA
AT1G11440	2	331	336	AGACAA
AT1G11540	2	31	36	AGACAA
AT1G11540	2	255	250	TTGTCT
AT1G11590	2	68	63	TTGTCT
AT1G11590	2	251	256	AGACAA
AT1G11690	2	91	86	TTGTCT
AT1G11690	2	303	308	AGACAA
AT1G11800	2	182	187	AGACAA
AT1G11800	2	292	287	TTGTCT
AT1G11925	2	33	28	TTGTCT
AT1G11925	2	137	132	TTGTCT
AT1G11980	2	456	461	AGACAA
AT1G11980	2	463	468	AGACAA
AT1G12160	2	51	46	TTGTCT
AT1G12160	2	120	115	TTGTCT
AT1G12210	2	4	9	AGACAA
AT1G12210	2	180	175	TTGTCT
AT1G12760	2	132	137	AGACAA
AT1G12760	2	431	426	TTGTCT
AT1G13050	2	298	293	TTGTCT
AT1G13050	2	441	446	AGACAA
AT1G13190	2	154	149	TTGTCT
AT1G13190	2	464	469	AGACAA
AT1G13530	2	79	74	TTGTCT
AT1G13530	2	331	326	TTGTCT
AT1G14030	2	381	386	AGACAA
AT1G14030	2	488	483	TTGTCT
AT1G14040	2	208	203	TTGTCT
AT1G14040	2	414	409	TTGTCT
AT1G14060	2	20	15	TTGTCT
AT1G14060	2	132	127	TTGTCT
AT1G14070	2	342	347	AGACAA
AT1G14070	2	454	459	AGACAA
AT1G14182	2	69	74	AGACAA
AT1G14182	2	84	79	TTGTCT
AT1G14185	2	470	475	AGACAA
AT1G14185	2	485	480	TTGTCT
AT1G14190	2	148	143	TTGTCT
AT1G14190	2	309	314	AGACAA
AT1G14500	2	318	313	TTGTCT
AT1G14500	2	404	409	AGACAA
AT1G14685	2	343	338	TTGTCT
AT1G14685	2	499	494	TTGTCT
AT1G14820	2	4	9	AGACAA
AT1G14820	2	489	494	AGACAA
AT1G14940	2	19	24	AGACAA
AT1G14940	2	392	397	AGACAA
AT1G14960	2	109	114	AGACAA
AT1G14960	2	470	465	TTGTCT
AT1G14970	2	6	11	AGACAA
AT1G14970	2	27	22	TTGTCT
AT1G15240	2	17	12	TTGTCT
AT1G15240	2	38	33	TTGTCT
AT1G15500	2	116	111	TTGTCT
AT1G15500	2	195	190	TTGTCT
AT1G15570	2	160	165	AGACAA
AT1G15570	2	292	287	TTGTCT
AT1G15580	2	60	55	TTGTCT
AT1G15580	2	438	433	TTGTCT
AT1G15600	2	32	37	AGACAA
AT1G15600	2	207	202	TTGTCT
AT1G15720	2	207	202	TTGTCT
AT1G15720	2	279	274	TTGTCT
AT1G15900	2	32	37	AGACAA
AT1G15900	2	368	363	TTGTCT
AT1G16022	2	300	295	TTGTCT
AT1G16022	2	410	405	TTGTCT
AT1G16140	2	54	49	TTGTCT
AT1G16140	2	444	449	AGACAA
AT1G16600	2	171	166	TTGTCT
AT1G16600	2	382	377	TTGTCT
AT1G16640	2	142	147	AGACAA
AT1G16640	2	326	321	TTGTCT
AT1G16950	2	116	121	AGACAA
AT1G16950	2	267	262	TTGTCT
AT1G17050	2	174	169	TTGTCT
AT1G17050	2	432	427	TTGTCT
AT1G17060	2	112	107	TTGTCT
AT1G17060	2	385	390	AGACAA
AT1G17150	2	206	211	AGACAA
AT1G17150	2	374	369	TTGTCT
AT1G17280	2	27	32	AGACAA
AT1G17280	2	260	255	TTGTCT
AT1G17285	2	57	62	AGACAA
AT1G17285	2	290	285	TTGTCT
AT1G17290	2	45	40	TTGTCT
AT1G17290	2	165	170	AGACAA
AT1G17310	2	276	281	AGACAA
AT1G17310	2	398	403	AGACAA
AT1G17450	2	34	29	TTGTCT
AT1G17450	2	335	330	TTGTCT
AT1G17510	2	270	265	TTGTCT
AT1G17510	2	378	383	AGACAA
AT1G17545	2	308	313	AGACAA
AT1G17545	2	379	384	AGACAA
AT1G17745	2	458	463	AGACAA
AT1G17745	2	477	482	AGACAA
AT1G18060	2	180	185	AGACAA
AT1G18060	2	310	305	TTGTCT
AT1G18075	2	54	49	TTGTCT
AT1G18075	2	260	255	TTGTCT
AT1G18300	2	71	66	TTGTCT
AT1G18300	2	288	283	TTGTCT
AT1G18370	2	86	91	AGACAA
AT1G18370	2	385	390	AGACAA
AT1G18480	2	84	79	TTGTCT
AT1G18480	2	387	392	AGACAA
AT1G18490	2	155	160	AGACAA
AT1G18490	2	405	400	TTGTCT
AT1G18640	2	249	244	TTGTCT
AT1G18640	2	398	393	TTGTCT
AT1G18730	2	295	290	TTGTCT
AT1G18730	2	312	317	AGACAA
AT1G18745	2	299	304	AGACAA
AT1G18745	2	437	432	TTGTCT
AT1G18750	2	258	263	AGACAA
AT1G18750	2	396	391	TTGTCT
AT1G19000	2	359	364	AGACAA
AT1G19000	2	478	483	AGACAA
AT1G19086	2	297	292	TTGTCT
AT1G19086	2	389	394	AGACAA
AT1G19370	2	185	180	TTGTCT
AT1G19370	2	452	457	AGACAA
AT1G19530	2	118	113	TTGTCT
AT1G19530	2	217	222	AGACAA
AT1G19650	2	271	266	TTGTCT
AT1G19650	2	371	366	TTGTCT
AT1G19880	2	243	248	AGACAA
AT1G19880	2	343	348	AGACAA
AT1G19890	2	46	51	AGACAA
AT1G19890	2	222	227	AGACAA
AT1G20030	2	449	454	AGACAA
AT1G20030	2	487	492	AGACAA
AT1G20065	2	278	273	TTGTCT
AT1G20065	2	473	468	TTGTCT
AT1G20090	2	132	137	AGACAA
AT1G20090	2	212	217	AGACAA
AT1G20160	2	52	47	TTGTCT
AT1G20160	2	335	330	TTGTCT
AT1G20200	2	22	17	TTGTCT
AT1G20200	2	222	227	AGACAA
AT1G20270	2	66	61	TTGTCT
AT1G20270	2	89	84	TTGTCT
AT1G20280	2	151	156	AGACAA
AT1G20280	2	174	179	AGACAA
AT1G20430	2	154	159	AGACAA
AT1G20430	2	329	324	TTGTCT
AT1G20470	2	315	320	AGACAA
AT1G20470	2	433	438	AGACAA
AT1G20610	2	264	259	TTGTCT
AT1G20610	2	352	357	AGACAA
AT1G20630	2	175	170	TTGTCT
AT1G20630	2	405	400	TTGTCT
AT1G20710	2	335	340	AGACAA
AT1G20710	2	449	444	TTGTCT
AT1G20750	2	233	238	AGACAA
AT1G20750	2	357	362	AGACAA
AT1G20760	2	274	269	TTGTCT
AT1G20760	2	398	393	TTGTCT
AT1G20770	2	248	253	AGACAA
AT1G20770	2	439	434	TTGTCT
AT1G21070	2	11	16	AGACAA
AT1G21070	2	208	213	AGACAA
AT1G21120	2	130	135	AGACAA
AT1G21120	2	196	201	AGACAA
AT1G21160	2	167	162	TTGTCT
AT1G21160	2	341	336	TTGTCT
AT1G21529	2	2	7	AGACAA
AT1G21529	2	227	222	TTGTCT
AT1G21620	2	52	57	AGACAA
AT1G21620	2	165	160	TTGTCT
AT1G21830	2	331	326	TTGTCT
AT1G21830	2	362	357	TTGTCT
AT1G21950	2	99	104	AGACAA
AT1G21950	2	161	166	AGACAA
AT1G22160	2	312	317	AGACAA
AT1G22160	2	427	432	AGACAA
AT1G22530	2	45	40	TTGTCT
AT1G22530	2	231	236	AGACAA
AT1G22610	2	86	91	AGACAA
AT1G22610	2	119	124	AGACAA
AT1G22880	2	131	136	AGACAA
AT1G22880	2	487	492	AGACAA
AT1G22900	2	228	233	AGACAA
AT1G22900	2	383	378	TTGTCT
AT1G23010	2	251	256	AGACAA
AT1G23010	2	430	435	AGACAA
AT1G23070	2	81	86	AGACAA
AT1G23070	2	355	350	TTGTCT
AT1G23210	2	304	309	AGACAA
AT1G23210	2	415	410	TTGTCT
AT1G23220	2	410	415	AGACAA
AT1G23220	2	466	461	TTGTCT
AT1G23330	2	290	285	TTGTCT
AT1G23330	2	431	436	AGACAA
AT1G23400	2	213	208	TTGTCT
AT1G23400	2	274	269	TTGTCT
AT1G23580	2	31	26	TTGTCT
AT1G23580	2	143	138	TTGTCT
AT1G23910	2	334	339	AGACAA
AT1G23910	2	385	390	AGACAA
AT1G23970	2	76	71	TTGTCT
AT1G23970	2	333	338	AGACAA
AT1G23990	2	115	110	TTGTCT
AT1G23990	2	177	182	AGACAA
AT1G24370	2	364	369	AGACAA
AT1G24370	2	488	483	TTGTCT
AT1G24380	2	84	89	AGACAA
AT1G24380	2	208	203	TTGTCT
AT1G24388	2	312	307	TTGTCT
AT1G24388	2	362	357	TTGTCT
AT1G24420	2	220	225	AGACAA
AT1G24420	2	257	252	TTGTCT
AT1G24880	2	164	169	AGACAA
AT1G24880	2	384	389	AGACAA
AT1G25098	2	162	167	AGACAA
AT1G25098	2	382	387	AGACAA
AT1G25175	2	65	70	AGACAA
AT1G25175	2	285	290	AGACAA
AT1G25290	2	46	41	TTGTCT
AT1G25290	2	101	96	TTGTCT
AT1G25410	2	70	75	AGACAA
AT1G25410	2	337	342	AGACAA
AT1G25420	2	92	87	TTGTCT
AT1G25420	2	356	351	TTGTCT
AT1G25422	2	56	61	AGACAA
AT1G25422	2	240	235	TTGTCT
AT1G25886	2	46	41	TTGTCT
AT1G25886	2	198	203	AGACAA
AT1G26150	2	322	317	TTGTCT
AT1G26150	2	481	486	AGACAA
AT1G26230	2	252	257	AGACAA
AT1G26230	2	469	464	TTGTCT
AT1G26235	2	81	86	AGACAA
AT1G26235	2	298	293	TTGTCT
AT1G26560	2	333	328	TTGTCT
AT1G26560	2	395	390	TTGTCT
AT1G26620	2	73	78	AGACAA
AT1G26620	2	108	103	TTGTCT
AT1G26670	2	313	308	TTGTCT
AT1G26670	2	435	430	TTGTCT
AT1G26800	2	413	418	AGACAA
AT1G26800	2	498	493	TTGTCT
AT1G26921	2	11	16	AGACAA
AT1G26921	2	434	439	AGACAA
AT1G26970	2	128	133	AGACAA
AT1G26970	2	446	441	TTGTCT
AT1G27385	2	50	45	TTGTCT
AT1G27385	2	413	418	AGACAA
AT1G27595	2	76	71	TTGTCT
AT1G27595	2	335	340	AGACAA
AT1G27680	2	161	166	AGACAA
AT1G27680	2	168	173	AGACAA
AT1G27780	2	15	10	TTGTCT
AT1G27780	2	167	172	AGACAA
AT1G27790	2	55	50	TTGTCT
AT1G27790	2	152	147	TTGTCT
AT1G27840	2	102	107	AGACAA
AT1G27840	2	207	202	TTGTCT
AT1G28306	2	308	313	AGACAA
AT1G28306	2	387	392	AGACAA
AT1G28370	2	142	147	AGACAA
AT1G28370	2	379	384	AGACAA
AT1G28380	2	133	138	AGACAA
AT1G28380	2	306	311	AGACAA
AT1G28590	2	383	388	AGACAA
AT1G28590	2	454	449	TTGTCT
AT1G28680	2	245	250	AGACAA
AT1G28680	2	307	312	AGACAA
AT1G28910	2	148	143	TTGTCT
AT1G28910	2	441	446	AGACAA
AT1G29010	2	304	299	TTGTCT
AT1G29010	2	458	463	AGACAA
AT1G29075	2	204	209	AGACAA
AT1G29075	2	421	416	TTGTCT
AT1G29150	2	187	192	AGACAA
AT1G29150	2	422	427	AGACAA
AT1G29160	2	115	120	AGACAA
AT1G29160	2	467	462	TTGTCT
AT1G29220	2	140	145	AGACAA
AT1G29220	2	319	314	TTGTCT
AT1G29230	2	73	68	TTGTCT
[truncated: 13,357 more rows]
