# Supplementary material for: INDETERMINATE-DOMAIN 4 (IDD4) coordinates immune responses with plant-growth in Arabidopsis thaliana
Source: PLoS Pathog. 2019 Jan 24;15(1):e1007499. doi: 10.1371/journal.ppat.1007499 (PMC6345439; doi:10.1371/journal.ppat.1007499)
Supplement: S6 Table — Overview of number of differentially expressed genes among idd4 mutant, IDD4-AA, IDD4-DD and IDD4ox plants. (XLSX) [file ppat.1007499.s011.xlsx]

## Sheet: GO terms IDD4-DD
Table S6: GO term analysis of significantly differentially regulated genes in IDD4-AA and IDD4-DD lines compared to WT.
		IDD4-DD GO terms up-regulated genes (p<0.05)
		Annotated number in query list: 352 [ Download ]
		Annotated number in background/reference: 28397 (TAIR10)
		Significant GO terms: 116 [ Details ]
		GO term	Ontology	Description	Number in input list	Number in BG/Ref	p-value	FDR
		GO:0006354	P	RNA elongation	23	133	2.3e-18	6.4e-15
		GO:0015979	P	photosynthesis	34	435	1.1e-16	1.6e-13
		GO:0019684	P	photosynthesis, light reaction	29	333	1.6e-15	1.5e-12
		GO:0006091	P	generation of precursor metabolites and energy	39	730	7.7e-14	5.4e-11
		GO:0042221	P	response to chemical stimulus	100	3978	2.6e-12	1.5e-09
		GO:0009414	P	response to water deprivation	27	416	1e-11	4.8e-09
		GO:0009415	P	response to water	27	424	1.5e-11	6.2e-09
		GO:0009753	P	response to jasmonic acid stimulus	28	471	2.9e-11	1e-08
		GO:0010033	P	response to organic substance	75	2754	9.8e-11	3.1e-08
		GO:0006950	P	response to stress	96	4089	3.6e-10	1e-07
		GO:0022900	P	electron transport chain	15	133	4.7e-10	1.2e-07
		GO:0009719	P	response to endogenous stimulus	52	1615	5.6e-10	1.3e-07
		GO:0050896	P	response to stimulus	128	6292	1.3e-09	2.8e-07
		GO:0009744	P	response to sucrose stimulus	17	210	3.6e-09	7.2e-07
		GO:0034285	P	response to disaccharide stimulus	17	213	4.3e-09	8.2e-07
		GO:0045333	P	cellular respiration	14	141	8e-09	1.4e-06
		GO:0009718	P	anthocyanin biosynthetic process	10	63	2.1e-08	3.5e-06
		GO:0009737	P	response to abscisic acid stimulus	27	621	4e-08	6.2e-06
		GO:0015980	P	energy derivation by oxidation of organic compounds	14	170	7.1e-08	1.1e-05
		GO:0009767	P	photosynthetic electron transport chain	10	80	1.6e-07	2.3e-05
		GO:0046283	P	anthocyanin metabolic process	10	87	3.3e-07	4.4e-05
		GO:0006119	P	oxidative phosphorylation	9	72	6.7e-07	8.6e-05
		GO:0009628	P	response to abiotic stimulus	62	2635	9.5e-07	0.00012
		GO:0042538	P	hyperosmotic salinity response	12	162	1.7e-06	0.00019
		GO:0055114	P	oxidation reduction	39	1364	1.8e-06	0.00019
		GO:0006869	P	lipid transport	13	193	1.8e-06	0.00019
		GO:0009725	P	response to hormone stimulus	39	1375	2.1e-06	0.00022
		GO:0006350	P	transcription	60	2620	3.4e-06	0.00033
		GO:0006351	P	transcription, DNA-dependent	60	2618	3.3e-06	0.00033
		GO:0032774	P	RNA biosynthetic process	60	2621	3.5e-06	0.00033
		GO:0006970	P	response to osmotic stress	28	842	3.9e-06	0.00034
		GO:0009723	P	response to ethylene stimulus	17	353	3.8e-06	0.00034
		GO:0010207	P	photosystem II assembly	12	177	4.1e-06	0.00035
		GO:0046148	P	pigment biosynthetic process	15	282	4.5e-06	0.00038
		GO:0022904	P	respiratory electron transport chain	7	48	4.8e-06	0.00038
		GO:0009743	P	response to carbohydrate stimulus	27	812	5.8e-06	0.00045
		GO:0010876	P	lipid localization	15	293	7e-06	0.00054
		GO:0009694	P	jasmonic acid metabolic process	11	160	9.2e-06	0.00068
		GO:0009651	P	response to salt stress	26	788	9.8e-06	0.00071
		GO:0031407	P	oxylipin metabolic process	11	168	1.4e-05	0.001
		GO:0009605	P	response to external stimulus	31	1087	2.2e-05	0.0015
		GO:0009620	P	response to fungus	19	499	2.5e-05	0.0017
		GO:0009611	P	response to wounding	15	340	3.7e-05	0.0024
		GO:0044283	P	small molecule biosynthetic process	44	1865	4.2e-05	0.0027
		GO:0071215	P	cellular response to abscisic acid stimulus	13	267	4.7e-05	0.0029
		GO:0071495	P	cellular response to endogenous stimulus	25	815	4.7e-05	0.0029
		GO:0006020	P	inositol metabolic process	8	98	5e-05	0.003
		GO:0051707	P	response to other organism	36	1421	5.5e-05	0.0032
		GO:0042440	P	pigment metabolic process	15	361	7.1e-05	0.0041
		GO:0009695	P	jasmonic acid biosynthetic process	9	136	7.9e-05	0.0043
		GO:0034284	P	response to monosaccharide stimulus	10	170	8.1e-05	0.0043
		GO:0009746	P	response to hexose stimulus	10	170	8.1e-05	0.0043
		GO:0019751	P	polyol metabolic process	9	136	7.9e-05	0.0043
		GO:0009607	P	response to biotic stimulus	40	1687	8.6e-05	0.0045
		GO:0006972	P	hyperosmotic response	12	251	0.00011	0.0054
		GO:0031408	P	oxylipin biosynthetic process	9	142	0.00011	0.0054
		GO:0070887	P	cellular response to chemical stimulus	35	1417	0.00011	0.0056
		GO:0007568	P	aging	9	145	0.00012	0.0061
		GO:0015985	P	energy coupled proton transport, down electrochemical gradient	5	38	0.00018	0.0083
		GO:0015986	P	ATP synthesis coupled proton transport	5	38	0.00018	0.0083
		GO:0019748	P	secondary metabolic process	31	1247	0.00025	0.012
		GO:0009867	P	jasmonic acid mediated signaling pathway	12	282	0.0003	0.013
		GO:0071395	P	cellular response to jasmonic acid stimulus	12	282	0.0003	0.013
		GO:0009738	P	abscisic acid mediated signaling pathway	11	252	0.00043	0.019
		GO:0044249	P	cellular biosynthetic process	125	7737	0.00045	0.019
		GO:0071310	P	cellular response to organic substance	30	1234	0.00046	0.019
		GO:0019438	P	aromatic compound biosynthetic process	20	680	0.00045	0.019
		GO:0006979	P	response to oxidative stress	18	582	0.00049	0.02
		GO:0016138	P	glycoside biosynthetic process	10	215	0.00049	0.02
		GO:0006725	P	cellular aromatic compound metabolic process	26	1022	0.00057	0.023
		GO:0009750	P	response to fructose stimulus	8	144	0.00059	0.024
		GO:0015992	P	proton transport	8	147	0.00068	0.026
		GO:0006818	P	hydrogen transport	8	147	0.00068	0.026
		GO:0009813	P	flavonoid biosynthetic process	10	225	0.00069	0.026
		GO:0009838	P	abscission	5	54	0.00078	0.029
		GO:0006952	P	defense response	36	1653	0.00091	0.034
		GO:0043647	P	inositol phosphate metabolic process	6	86	0.00095	0.035
		GO:0009699	P	phenylpropanoid biosynthetic process	12	327	0.0011	0.038
		GO:0009751	P	response to salicylic acid stimulus	15	470	0.001	0.038
		GO:0009409	P	response to cold	18	629	0.0012	0.041
		GO:0032870	P	cellular response to hormone stimulus	18	641	0.0014	0.049
		GO:0009058	P	biosynthetic process	125	7962	0.0014	0.05
		GO:0016168	F	chlorophyll binding	7	32	4.3e-07	0.00016
		GO:0016491	F	oxidoreductase activity	46	1691	7.3e-07	0.00016
		GO:0046906	F	tetrapyrrole binding	19	407	1.6e-06	0.00023
		GO:0009055	F	electron carrier activity	21	525	4.6e-06	0.0005
		GO:0008137	F	NADH dehydrogenase (ubiquinone) activity	6	36	1.2e-05	0.00097
		GO:0050136	F	NADH dehydrogenase (quinone) activity	6	37	1.3e-05	0.00097
		GO:0003954	F	NADH dehydrogenase activity	6	47	4.6e-05	0.0028
		GO:0016655	F	oxidoreductase activity, acting on NADH or NADPH, quinone or similar compound as acceptor	6	48	5.1e-05	0.0028
		GO:0016651	F	oxidoreductase activity, acting on NADH or NADPH	12	248	9.7e-05	0.0046
		GO:0005506	F	iron ion binding	16	499	0.00068	0.027
		GO:0004497	F	monooxygenase activity	7	112	0.00067	0.027
		GO:0016709	F	oxidoreductase activity, acting on paired donors, with incorporation or reduction of molecular oxygen, NADH or NADPH as one donor, and incorporation of one atom of oxygen	5	55	0.00084	0.03
		GO:0015035	F	protein disulfide oxidoreductase activity	6	94	0.0015	0.049
		GO:0034357	C	photosynthetic membrane	20	355	4.8e-08	1.4e-05
		GO:0044436	C	thylakoid part	20	388	1.9e-07	1.6e-05
		GO:0042651	C	thylakoid membrane	19	341	1.2e-07	1.6e-05
		GO:0009535	C	chloroplast thylakoid membrane	18	322	2.5e-07	1.6e-05
		GO:0055035	C	plastid thylakoid membrane	18	324	2.8e-07	1.6e-05
		GO:0010287	C	plastoglobule	9	68	4.3e-07	2.1e-05
		GO:0031976	C	plastid thylakoid	19	425	2.9e-06	0.0001
		GO:0009534	C	chloroplast thylakoid	19	425	2.9e-06	0.0001
		GO:0031984	C	organelle subcompartment	19	428	3.2e-06	0.0001
		GO:0009579	C	thylakoid	21	518	3.8e-06	0.00011
		GO:0009536	C	plastid	79	4037	2.5e-05	0.00067
		GO:0009521	C	photosystem	7	68	3.8e-05	0.00092
		GO:0030076	C	light-harvesting complex	5	28	4.8e-05	0.0011
		GO:0009507	C	chloroplast	76	3959	7.1e-05	0.0015
		GO:0045259	C	proton-transporting ATP synthase complex	5	35	0.00012	0.0024
		GO:0016469	C	proton-transporting two-sector ATPase complex	5	55	0.00084	0.015
		GO:0044434	C	chloroplast part	28	1211	0.0015	0.025
		GO:0030312	C	external encapsulating structure	17	621	0.0024	0.036
		GO:0005618	C	cell wall	17	618	0.0023	0.036
		GO:0044435	C	plastid part	28	1252	0.0023	0.036
		GO:0031090	C	organelle membrane	29	1327	0.0027	0.038
		IDD4-DD down-regulated genes (p<0.05)
		GO type: Completed GO
		Annotated number in query list: 431 [ Download ]
		Annotated number in background/reference: 28397 (TAIR10)
		Significant GO terms: 135 [ Details ]
		TAIR10
		GO term	Ontology	Description	Number in input list	Number in BG/Ref	p-value	FDR
		GO:0010054	P	trichoblast differentiation	46	339	9.8e-28	3e-24
		GO:0010053	P	root epidermal cell differentiation	46	350	3.4e-27	5.2e-24
		GO:0009913	P	epidermal cell differentiation	49	467	6.1e-25	3.7e-22
		GO:0008544	P	epidermis development	49	469	7.2e-25	3.7e-22
		GO:0010015	P	root morphogenesis	48	439	3.7e-25	3.7e-22
		GO:0007398	P	ectoderm development	49	469	7.2e-25	3.7e-22
		GO:0010167	P	response to nitrate	34	199	1.3e-23	5.8e-21
		GO:0015706	P	nitrate transport	34	207	4.1e-23	1.6e-20
		GO:0015698	P	inorganic anion transport	36	266	7.1e-22	2.4e-19
		GO:0022622	P	root system development	50	595	1.6e-21	4.5e-19
		GO:0048364	P	root development	50	594	1.5e-21	4.5e-19
		GO:0006820	P	anion transport	37	350	3.7e-19	9.5e-17
		GO:0006826	P	iron ion transport	25	126	4.8e-19	1.1e-16
		GO:0010106	P	cellular response to iron ion starvation	22	116	1.5e-16	3.3e-14
		GO:0000041	P	transition metal ion transport	29	243	1.6e-16	3.3e-14
		GO:0048765	P	root hair cell differentiation	30	308	7e-15	1.3e-12
		GO:0048764	P	trichoblast maturation	30	308	7e-15	1.3e-12
		GO:0048469	P	cell maturation	30	309	7.6e-15	1.3e-12
		GO:0021700	P	developmental maturation	30	320	1.8e-14	2.9e-12
		GO:0015674	P	di-, tri-valent inorganic cation transport	30	321	1.9e-14	3e-12
		GO:0009888	P	tissue development	53	1015	2.2e-14	3.2e-12
		GO:0006811	P	ion transport	53	1019	2.5e-14	3.5e-12
		GO:0071554	P	cell wall organization or biogenesis	51	963	4.2e-14	5.6e-12
		GO:0042221	P	response to chemical stimulus	119	3978	2.3e-13	2.9e-11
		GO:0030154	P	cell differentiation	52	1127	3.6e-12	4.3e-10
		GO:0030001	P	metal ion transport	36	576	3.6e-12	4.3e-10
		GO:0050896	P	response to stimulus	159	6292	4.4e-12	5.1e-10
		GO:0048869	P	cellular developmental process	60	1453	5.7e-12	6.2e-10
		GO:0010035	P	response to inorganic substance	50	1086	1e-11	1.1e-09
		GO:0071555	P	cell wall organization	36	613	1.9e-11	2e-09
		GO:0009267	P	cellular response to starvation	25	336	2.8e-10	2.8e-08
		GO:0009664	P	plant-type cell wall organization	26	369	3.7e-10	3.5e-08
		GO:0042594	P	response to starvation	25	344	4.4e-10	4.1e-08
		GO:0031669	P	cellular response to nutrient levels	25	350	6.2e-10	5.6e-08
		GO:0006950	P	response to stress	111	4089	6.7e-10	5.9e-08
		GO:0006812	P	cation transport	39	813	7.6e-10	6.5e-08
		GO:0031668	P	cellular response to extracellular stimulus	26	388	9.9e-10	8.3e-08
		GO:0071496	P	cellular response to external stimulus	26	389	1e-09	8.5e-08
		GO:0031667	P	response to nutrient levels	25	367	1.5e-09	1.2e-07
		GO:0009991	P	response to extracellular stimulus	26	406	2.4e-09	1.9e-07
		GO:0009605	P	response to external stimulus	45	1087	3e-09	2.3e-07
		GO:0009653	P	anatomical structure morphogenesis	61	1783	4.8e-09	3.5e-07
		GO:0048731	P	system development	65	2083	4.3e-08	3e-06
		GO:0048513	P	organ development	65	2083	4.3e-08	3e-06
		GO:0071669	P	plant-type cell wall organization or biogenesis	26	473	4.6e-08	3.1e-06
		GO:0048468	P	cell development	32	699	7.5e-08	5e-06
		GO:0048767	P	root hair elongation	16	188	8.6e-08	5.6e-06
		GO:0006810	P	transport	94	3577	9.5e-08	6.1e-06
		GO:0051179	P	localization	98	3819	1.4e-07	8.9e-06
		GO:0051234	P	establishment of localization	94	3652	2.4e-07	1.5e-05
		GO:0010200	P	response to chitin	23	421	3.1e-07	1.8e-05
		GO:0006575	P	cellular amino acid derivative metabolic process	31	714	3.6e-07	2.2e-05
		GO:0009698	P	phenylpropanoid metabolic process	22	405	6.1e-07	3.5e-05
		GO:0044036	P	cell wall macromolecule metabolic process	19	319	9.9e-07	5.6e-05
		GO:0048527	P	lateral root development	12	124	1e-06	5.7e-05
		GO:0006952	P	defense response	51	1653	2e-06	0.00011
		GO:0065008	P	regulation of biological quality	51	1654	2e-06	0.00011
		GO:0048528	P	post-embryonic root development	12	134	2.2e-06	0.00012
		GO:0042219	P	cellular amino acid derivative catabolic process	12	142	3.8e-06	0.0002
		GO:0006725	P	cellular aromatic compound metabolic process	36	1022	4.6e-06	0.00024
		GO:0009743	P	response to carbohydrate stimulus	31	812	4.7e-06	0.00024
		GO:0009607	P	response to biotic stimulus	50	1687	7.4e-06	0.00037
		GO:0048589	P	developmental growth	30	791	7.6e-06	0.00037
		GO:0055114	P	oxidation reduction	43	1364	8.1e-06	0.00039
		GO:0051707	P	response to other organism	44	1421	9.7e-06	0.00046
		GO:0019439	P	aromatic compound catabolic process	10	108	1.2e-05	0.00054
		GO:0040007	P	growth	33	949	1.5e-05	0.00069
		GO:0046274	P	lignin catabolic process	5	18	2e-05	0.00088
		GO:0046271	P	phenylpropanoid catabolic process	5	18	2e-05	0.00088
		GO:0007154	P	cell communication	28	758	2.4e-05	0.0011
		GO:0033554	P	cellular response to stress	43	1473	4.7e-05	0.0021
		GO:0048856	P	anatomical structure development	80	3396	5.5e-05	0.0023
		GO:0019748	P	secondary metabolic process	38	1247	5.6e-05	0.0024
		GO:0009735	P	response to cytokinin stimulus	10	132	5.8e-05	0.0024
		GO:0006865	P	amino acid transport	14	266	9.3e-05	0.0038
		GO:0010033	P	response to organic substance	67	2754	9.9e-05	0.004
		GO:0015837	P	amine transport	14	272	0.00012	0.0046
		GO:0016049	P	cell growth	25	715	0.00015	0.0059
		GO:0046942	P	carboxylic acid transport	14	283	0.00017	0.0067
		GO:0015849	P	organic acid transport	14	289	0.00021	0.0081
		GO:0009808	P	lignin metabolic process	7	74	0.00021	0.0081
		GO:0008361	P	regulation of cell size	25	739	0.00024	0.0092
		GO:0015804	P	neutral amino acid transport	7	77	0.00027	0.0099
		GO:0009828	P	plant-type cell wall loosening	5	35	0.00031	0.011
		GO:0032535	P	regulation of cellular component size	25	752	0.00031	0.011
		GO:0090066	P	regulation of anatomical structure size	25	752	0.00031	0.011
		GO:0009617	P	response to bacterium	21	577	0.0003	0.011
		GO:0032502	P	developmental process	89	4094	0.00031	0.011
		GO:0010383	P	cell wall polysaccharide metabolic process	12	231	0.00032	0.011
		GO:0009620	P	response to fungus	19	499	0.00034	0.012
		GO:0050832	P	defense response to fungus	15	342	0.00035	0.012
		GO:0051716	P	cellular response to stimulus	57	2355	0.00039	0.013
		GO:0030003	P	cellular cation homeostasis	10	172	0.00044	0.015
		GO:0010043	P	response to zinc ion	6	60	0.00046	0.015
		GO:0048588	P	developmental cell growth	17	440	0.00059	0.019
		GO:0051704	P	multi-organism process	46	1820	0.00062	0.02
		GO:0055080	P	cation homeostasis	11	217	0.00069	0.022
		GO:0006519	P	cellular amino acid and derivative metabolic process	36	1324	0.00071	0.022
		GO:0002679	P	respiratory burst during defense response	8	121	0.00074	0.022
		GO:0006873	P	cellular ion homeostasis	10	185	0.00075	0.022
		GO:0007275	P	multicellular organismal development	83	3864	0.00075	0.022
		GO:0042398	P	cellular amino acid derivative biosynthetic process	19	534	0.00075	0.022
		GO:0045730	P	respiratory burst	8	121	0.00074	0.022
		GO:0055082	P	cellular chemical homeostasis	10	186	0.00078	0.023
		GO:0030005	P	cellular di-, tri-valent inorganic cation homeostasis	6	70	0.00098	0.029
		GO:0042545	P	cell wall modification	15	386	0.0012	0.033
		GO:0015824	P	proline transport	6	74	0.0013	0.037
		GO:0055066	P	di-, tri-valent inorganic cation homeostasis	7	102	0.0013	0.037
		GO:0045087	P	innate immune response	27	930	0.0013	0.038
		GO:0050801	P	ion homeostasis	11	240	0.0015	0.042
		GO:0005199	F	structural constituent of cell wall	20	33	2.6e-23	1.3e-20
		GO:0046872	F	metal ion binding	84	2853	4.3e-09	7.4e-07
		GO:0005507	F	copper ion binding	20	244	3.8e-09	7.4e-07
		GO:0043167	F	ion binding	86	3030	1.4e-08	1.5e-06
		GO:0043169	F	cation binding	86	3029	1.4e-08	1.5e-06
		GO:0046914	F	transition metal ion binding	71	2313	1.7e-08	1.5e-06
		GO:0005506	F	iron ion binding	27	499	3.4e-08	2.5e-06
		GO:0016684	F	oxidoreductase activity, acting on peroxide as acceptor	13	112	5.2e-08	3e-06
		GO:0004601	F	peroxidase activity	13	112	5.2e-08	3e-06
		GO:0020037	F	heme binding	22	373	1.6e-07	8.2e-06
		GO:0046906	F	tetrapyrrole binding	23	407	1.7e-07	8.2e-06
		GO:0016491	F	oxidoreductase activity	54	1691	3.5e-07	1.5e-05
		GO:0016209	F	antioxidant activity	13	142	6.5e-07	2.6e-05
		GO:0045735	F	nutrient reservoir activity	8	67	1.6e-05	0.00061
		GO:0005198	F	structural molecule activity	23	549	2.1e-05	0.00071
		GO:0009055	F	electron carrier activity	21	525	8.8e-05	0.0028
		GO:0003824	F	catalytic activity	168	8787	0.00027	0.0082
		GO:0005576	C	extracellular region	103	2824	8.1e-17	2.1e-14
		GO:0048046	C	apoplast	30	406	5.2e-12	6.5e-10
		GO:0030312	C	external encapsulating structure	31	621	1.9e-08	1.2e-06
		GO:0005618	C	cell wall	31	618	1.7e-08	1.2e-06
		GO:0009505	C	plant-type cell wall	17	274	2.2e-06	0.00011
		GO:0005886	C	plasma membrane	87	3740	3.8e-05	0.0016
		GO:0031225	C	anchored to membrane	12	249	0.00061	0.022
		GO:0016020	C	membrane	120	6122	0.0013	0.042

## Sheet: GO terms IDD4-AA
		Analysis Brief Summary
		GO type: Completed GO
		Annotated number in query list: 162 [ Download ]
		Annotated number in background/reference: 28397 (TAIR10)
		Significant GO terms: 8 [ Details ]
		GO term	Ontology	Description	Number in input list	Number in BG/Ref	p-value	FDR
		GO:0034285	P	response to disaccharide stimulus	9	213	5.3e-06	0.0032
		GO:0009744	P	response to sucrose stimulus	9	210	4.8e-06	0.0032
		GO:0042221	P	response to chemical stimulus	44	3978	9.3e-06	0.0037
		GO:0010033	P	response to organic substance	33	2754	3.5e-05	0.011
		GO:0034284	P	response to monosaccharide stimulus	7	170	7.1e-05	0.012
		GO:0050896	P	response to stimulus	58	6292	5.6e-05	0.012
		GO:0009746	P	response to hexose stimulus	7	170	7.1e-05	0.012
		GO:0009750	P	response to fructose stimulus	6	144	0.00022	0.034
		IDD4-AA GO terms down-regulated genes (p<0.05)
		Analysis Brief Summary
		GO type: Completed GO
		Annotated number in query list: 212 [ Download ]
		Annotated number in background/reference: 28397 (TAIR10)
		Significant GO terms: 84 [ Details ]
		GO term	Ontology	Description	Number in input list	Number in BG/Ref	p-value	FDR
		GO:0010106	P	cellular response to iron ion starvation	17	116	1.9e-16	3.9e-13
		GO:0010054	P	trichoblast differentiation	21	339	3.9e-13	4.2e-10
		GO:0010053	P	root epidermal cell differentiation	21	350	7e-13	5e-10
		GO:0000041	P	transition metal ion transport	17	243	1.2e-11	6.5e-09
		GO:0009267	P	cellular response to starvation	19	336	2.4e-11	1e-08
		GO:0010015	P	root morphogenesis	21	439	4.1e-11	1.2e-08
		GO:0042594	P	response to starvation	19	344	3.5e-11	1.2e-08
		GO:0031669	P	cellular response to nutrient levels	19	350	4.7e-11	1.2e-08
		GO:0008544	P	epidermis development	21	469	1.3e-10	2.3e-08
		GO:0007398	P	ectoderm development	21	469	1.3e-10	2.3e-08
		GO:0031667	P	response to nutrient levels	19	367	1e-10	2.3e-08
		GO:0009913	P	epidermal cell differentiation	21	467	1.2e-10	2.3e-08
		GO:0030001	P	metal ion transport	23	576	1.4e-10	2.3e-08
		GO:0031668	P	cellular response to extracellular stimulus	19	388	2.5e-10	3.6e-08
		GO:0071496	P	cellular response to external stimulus	19	389	2.6e-10	3.6e-08
		GO:0006826	P	iron ion transport	12	126	5.4e-10	6.7e-08
		GO:0009991	P	response to extracellular stimulus	19	406	5.1e-10	6.7e-08
		GO:0022622	P	root system development	22	595	1.5e-09	1.6e-07
		GO:0048364	P	root development	22	594	1.4e-09	1.6e-07
		GO:0010043	P	response to zinc ion	9	60	2.2e-09	2.3e-07
		GO:0006812	P	cation transport	25	813	3.9e-09	4e-07
		GO:0006811	P	ion transport	28	1019	4.7e-09	4.5e-07
		GO:0055072	P	iron ion homeostasis	7	33	1.7e-08	1.5e-06
		GO:0010035	P	response to inorganic substance	28	1086	1.8e-08	1.6e-06
		GO:0009664	P	plant-type cell wall organization	16	369	3.4e-08	2.9e-06
		GO:0015674	P	di-, tri-valent inorganic cation transport	15	321	3.7e-08	3e-06
		GO:0071555	P	cell wall organization	20	613	6.2e-08	4.8e-06
		GO:0071554	P	cell wall organization or biogenesis	25	963	9.7e-08	7.3e-06
		GO:0050896	P	response to stimulus	81	6292	1.1e-07	7.8e-06
		GO:0030154	P	cell differentiation	27	1127	1.4e-07	9.8e-06
		GO:0006950	P	response to stress	60	4089	1.5e-07	9.9e-06
		GO:0055066	P	di-, tri-valent inorganic cation homeostasis	9	102	1.5e-07	9.9e-06
		GO:0071669	P	plant-type cell wall organization or biogenesis	17	473	1.7e-07	1.1e-05
		GO:0051234	P	establishment of localization	55	3652	2.6e-07	1.6e-05
		GO:0006810	P	transport	54	3577	3.2e-07	1.9e-05
		GO:0042221	P	response to chemical stimulus	58	3978	3.2e-07	1.9e-05
		GO:0051179	P	localization	56	3819	4.6e-07	2.6e-05
		GO:0010167	P	response to nitrate	11	199	5.3e-07	2.9e-05
		GO:0015706	P	nitrate transport	11	207	7.7e-07	4.2e-05
		GO:0009605	P	response to external stimulus	25	1087	8.7e-07	4.6e-05
		GO:0015698	P	inorganic anion transport	12	266	1.3e-06	6.5e-05
		GO:0048869	P	cellular developmental process	29	1453	1.8e-06	9.1e-05
		GO:0033554	P	cellular response to stress	29	1473	2.4e-06	0.00012
		GO:0010038	P	response to metal ion	17	610	4.9e-06	0.00024
		GO:0007154	P	cell communication	19	758	6e-06	0.00028
		GO:0071281	P	cellular response to iron ion	5	31	6.7e-06	0.00031
		GO:0065008	P	regulation of biological quality	30	1654	7.6e-06	0.00034
		GO:0055080	P	cation homeostasis	10	217	8.2e-06	0.00036
		GO:0048878	P	chemical homeostasis	11	281	1.3e-05	0.00055
		GO:0051716	P	cellular response to stimulus	37	2355	1.5e-05	0.00061
		GO:0071248	P	cellular response to metal ion	5	37	1.5e-05	0.00061
		GO:0006820	P	anion transport	12	350	1.8e-05	0.00074
		GO:0050801	P	ion homeostasis	10	240	1.9e-05	0.00075
		GO:0071241	P	cellular response to inorganic substance	5	42	2.5e-05	0.00099
		GO:0009888	P	tissue development	21	1015	3.2e-05	0.0012
		GO:0010039	P	response to iron ion	5	54	7.7e-05	0.0029
		GO:0009653	P	anatomical structure morphogenesis	29	1783	7.7e-05	0.0029
		GO:0048765	P	root hair cell differentiation	10	308	0.00014	0.0051
		GO:0048764	P	trichoblast maturation	10	308	0.00014	0.0051
		GO:0048469	P	cell maturation	10	309	0.00014	0.0051
		GO:0021700	P	developmental maturation	10	320	0.00019	0.0066
		GO:0048468	P	cell development	15	699	0.00031	0.01
		GO:0042592	P	homeostatic process	12	488	0.00038	0.013
		GO:0048588	P	developmental cell growth	11	440	0.00058	0.019
		GO:0034220	P	ion transmembrane transport	6	133	0.00061	0.02
		GO:0042044	P	fluid transport	6	155	0.0013	0.041
		GO:0006833	P	water transport	6	155	0.0013	0.041
		GO:0005199	F	structural constituent of cell wall	16	33	1.3e-22	2.8e-20
		GO:0005198	F	structural molecule activity	27	549	2.9e-14	3.3e-12
		GO:0046915	F	transition metal ion transmembrane transporter activity	5	52	6.5e-05	0.0049
		GO:0045735	F	nutrient reservoir activity	5	67	0.0002	0.011
		GO:0015082	F	di-, tri-valent inorganic cation transmembrane transporter activity	5	76	0.00035	0.016
		GO:0022890	F	inorganic cation transmembrane transporter activity	8	241	0.00057	0.021
		GO:0022626	C	cytosolic ribosome	11	308	2.9e-05	0.0056
		GO:0044425	C	membrane part	36	2448	7.6e-05	0.0056
		GO:0030312	C	external encapsulating structure	15	621	8.8e-05	0.0056
		GO:0005618	C	cell wall	15	618	8.3e-05	0.0056
		GO:0048046	C	apoplast	12	406	7.4e-05	0.0056
		GO:0022627	C	cytosolic small ribosomal subunit	6	106	0.00019	0.0088
		GO:0044445	C	cytosolic part	9	260	0.00019	0.0088
		GO:0033279	C	ribosomal subunit	9	319	0.00081	0.029
		GO:0015935	C	small ribosomal subunit	6	140	0.00079	0.029
		GO:0005840	C	ribosome	11	484	0.0012	0.04
		GO:0030529	C	ribonucleoprotein complex	13	650	0.0014	0.042

## Sheet: DEGs idd4, IDD4ox, IDD4-AA, DD
Overview of number of differentially expressed genes among idd4 mutant, IDD4-AA, IDD4-DD and IDD4ox plants.													Common subsets of genes in the overlap of different genotypes
													319 genes included exclusively in "IDD4-DD":
													AT3G48580		46 common genes in "IDD4-AA" and "IDD4-DD":
													AT2G24850		AT1G02610		136 genes included exclusively in "IDD4-AA":
													AT2G29350		AT4G19430		AT2G04025		55 common genes in "IDD4-AA" and "idd4":
													AT1G21240		AT2G17740		AT4G28703		AT1G01250		8 common genes in "IDD4-AA", "IDD4-DD" and "idd4":
													ATCG01010		AT2G14620		AT1G73830		AT2G13550		AT1G52000		70 common genes in "IDD4-DD" and "idd4":
													AT2G45570		ATCG01130		AT3G18260		AT4G22517		AT4G09180		AT2G02080		1961 genes included exclusively in "idd4":
													ATCG01110		AT1G70700		AT3G23550		AT2G21650		AT5G23010		AT3G57260		AT1G48600		53 common genes in "idd4" and "IDD4ox":
													AT1G56160		AT3G22740		AT1G19540		AT1G13710		AT2G42610		ATCG01100		AT5G41030		AT3G29000		65 common genes in "IDD4-DD", "idd4" and "IDD4ox":
													AT5G05220		AT5G22920		AT1G28560		AT1G58340		AT1G70290		ATCG00040		AT1G12805		AT1G80160		AT2G47770		25 common genes in "IDD4-AA", "IDD4-DD", "idd4" and "IDD4ox":
													AT1G32350		AT5G46560		AT1G52040		AT2G39330		ATCG00020		ATCG00350		AT1G59865		AT1G49570		AT1G02820		AT5G02220		7 common genes in "IDD4-AA", "idd4" and "IDD4ox":
													AT4G21930		AT3G51450		AT1G05300		AT1G52400		AT1G27330		ATCG00270		AT3G46230		AT3G20340		AT3G02480		AT4G27450		AT5G65080		20 common genes in "IDD4-AA" and "IDD4ox":
													ATCG01080		AT1G69780		AT1G78970		AT3G12145		AT2G04050		AT5G06760		AT5G42380		AT2G35980		AT5G52300		AT5G39610		AT1G10640		AT1G69490		77 common genes in "IDD4-AA", "IDD4-DD" and "IDD4ox":
													ATCG00500		AT5G25240		AT4G19865		AT4G22160				ATCG00340		AT3G16070		AT4G33720		AT1G52690		AT4G22490		AT1G58290		AT1G65570		AT3G28220		178 common genes in "IDD4-DD" and "IDD4ox":
													ATCG00720		AT2G22420		AT1G22490		AT5G51720				ATCG00490		AT5G65070		AT3G05727		AT3G17520		AT3G28270		AT5G27350		AT3G12955		AT2G05540		AT1G61800		283 genes included exclusively in "IDD4ox":
													AT1G80130		AT3G06910		AT1G61820		AT1G52030				ATCG00280		AT4G22505		AT3G05650		AT1G32900		AT4G25990		AT3G28510		AT2G40300		AT2G18050		AT5G05340		AT1G64110
													AT2G34600		AT5G19120		AT4G08290		AT1G07150				ATCG00680		AT1G74400		AT4G23170		AT5G03210		AT2G05510		AT2G28270		AT1G72645		AT1G49200		AT1G52890		AT4G01985
													AT3G03341		AT3G49790		AT1G44740		AT2G24762				AT1G24580		AT4G22620		AT1G66090		AT4G30270		AT5G54060		AT1G26390		AT3G49780		AT4G36850		AT1G15040		AT1G07430
													AT1G15640		AT3G23730		AT1G47655		AT2G04790				AT3G48700		AT5G07040		AT5G41750		AT1G73870		AT5G42800				AT5G46180		AT2G37870		AT2G32660		AT3G21351
													ATCG00520		AT5G20250		AT2G31160		AT3G23290				AT4G24700		AT3G13960		AT1G72520		AT5G17220		AT4G22880				AT4G24275		AT3G16150		AT1G62420		AT3G19200
													ATCG00730		AT1G65860		AT3G29670		AT3G54390				AT1G18710		AT5G25970		AT1G72910		AT5G59220		AT3G16660				AT5G57685		AT3G15450		AT3G15500		AT1G47610
													AT4G22470		AT4G32480		AT3G53850		AT3G09980				AT3G44860		ATMG00660		AT2G26530		AT1G02930		AT5G24770				AT2G36120		AT2G15880		AT4G36700		AT5G52547
													AT2G07671		AT1G26770		AT2G33830		AT4G13460				AT4G34550		AT5G24640		AT4G24570		AT1G13650		AT5G63160				AT5G44260		AT5G59310		AT1G14520		AT2G46950
													ATCG00140		AT5G65390		AT3G55710		AT3G05936				AT5G40780		AT5G63350		AT3G15210		AT3G29590		AT1G13300				AT5G42060		AT1G29465		AT1G69880		AT2G21820
													ATCG01050		AT4G38080		AT4G07820		AT1G63100				AT4G15530		AT5G25020		AT1G28190		AT5G53970		AT3G22142				AT3G26200		AT5G48490		AT1G64160		AT4G28040
													ATCG00890		AT1G62980		AT4G15930		AT1G36980				AT2G19650		AT2G36985		AT2G24600		AT1G75100		AT5G57625				AT5G19740		AT3G61060		AT2G30540		AT2G37960
													AT5G61160		AT3G44990		AT3G52280		AT1G61740				AT1G03940		AT1G68330		AT3G25190		AT5G59320		AT5G23820				AT3G02080		AT1G28330		AT5G13170		AT5G02080
													AT1G56650		AT5G05500		AT1G74340		AT4G34190				AT4G13800		AT4G14819		AT1G32640		AT2G36630		AT3G15840				AT2G40750		AT2G28305		ATCG00330		AT1G06350
p≤0.05	idd4			IDD4ox			IDD4-AA			IDD4-DD			ATCG01250		AT2G22510		AT1G09960		AT5G45950				AT4G08870		AT2G21220		AT2G03090		AT3G56290		AT1G09640				AT5G66070		AT5G66400		AT4G11140		AT2G26010
	up	down		up	down		up	down		up	down		ATMG00410		AT5G07475		AT3G47350		AT2G42750				AT5G20230		AT5G38930		AT5G24210		AT4G35770		AT3G55440				AT3G46900		AT1G62510		AT2G46830		AT2G21590
	AT3G17520	AT1G80440		AT1G52690	AT1G51700		AT1G02610	AT1G13300		AT3G48580	AT5G09220		ATCG00130		AT1G16700		AT4G38060		AT3G48930				AT4G21650		AT1G80060		AT2G46450		AT5G17300		AT1G26250				AT4G39740		AT5G49360		AT5G03545		AT4G10640
	AT1G48600	AT3G61440		AT1G64110	AT5G35735		AT4G19430	AT1G26770		AT2G24850	AT5G19250		AT3G27250		AT5G01050		AT5G56530		AT4G11150				AT5G45820		AT1G61255		AT1G56280		AT1G29418		AT1G73120				AT5G04150		AT1G66760		AT1G12030		AT1G17285
	AT5G41030	AT4G38710		AT4G01985	AT1G29660		AT2G04025	AT5G65390		AT2G02080	AT5G26260		ATCG00120		AT5G67400		AT3G51610		AT2G36160				AT5G07800		AT1G05100		AT1G69760		AT3G01550		AT5G38910						AT5G65207		AT3G14260		AT5G67520
	AT2G18620	AT5G47110		AT5G52300	AT1G67970		AT1G69490	ATCG00020		AT3G57260	AT1G51860		AT2G07727		AT5G66390		AT4G24120		AT3G17609				AT1G02920		AT2G42955		AT4G12550		AT2G15020		AT5G06640						AT2G20670		AT3G47340		AT5G10990
	AT5G65080	AT1G80300		AT3G17520	AT3G52800		AT5G02220	AT4G35480		AT2G29350	AT3G21750		ATCG00530		AT5G01790		AT4G00950		AT2G39390				AT1G62560		AT1G69920		AT1G03090		AT5G44190		AT1G77940						AT1G54730		AT3G60140		AT1G29179
	AT1G12805	AT1G62660		AT1G02820	AT4G12730		AT1G65570	AT1G51090		AT1G21240	AT2G23540		AT4G34790		AT1G34670		AT5G52120		AT4G29410				AT1G16410		AT4G10270		AT1G01120		AT1G64500								AT2G37390		AT1G09500		AT4G11690
	AT1G59865	AT1G55330		AT3G02480	AT2G45470		AT2G17740	AT5G62470		AT2G47770	AT5G41040		AT4G21940		AT3G05920		AT2G42870		AT4G22890				AT2G36970		AT5G38940		AT3G52340		AT5G19190								AT3G19590		AT3G28540		AT2G31940
	AT3G46230	AT3G51420		AT5G66400	AT3G48720		AT3G28220	AT4G34190		ATCG01010	AT5G57070		AT1G03055		AT3G10710		AT5G61660		AT1G28230				AT3G06070		AT5G24110		AT1G53580		AT5G20150								AT2G25900		AT3G59330		AT1G34580
	AT5G42380	AT1G68830		AT2G47770	AT5G37600		AT2G05540	AT3G14940		AT2G45570	AT3G63310		AT1G24420		AT1G16440		AT5G49450		AT5G20160				AT3G09162		AT2G23270		AT1G53830		AT3G49550								AT3G49580		AT5G61290		AT1G04540
	AT2G39330	AT5G13180		AT2G18050	AT1G03440		AT3G12955	AT5G45950		AT1G61800	AT2G38110		AT2G28050		AT2G20080		AT1G14700		AT5G67370				AT5G63030		AT5G59330		AT1G71030		AT5G15500								AT5G18600		AT4G12500		AT1G22990
	AT3G16070	AT1G32080		AT1G62420	AT3G50930		AT5G65080	AT1G30870		AT1G02820	AT4G12320		AT1G35230		AT3G60330		AT5G51010		AT3G04600				AT3G21670		AT1G52640		AT4G28290		AT2G05380								AT2G38820		AT3G10450		AT5G45310
	AT5G65070	AT1G04350		AT5G65080	AT3G50950		AT2G14620	AT2G42750		AT5G05340	AT1G74460		AT3G46490		AT4G16745		AT5G56550		AT2G23930				AT5G64940		AT1G49560		AT3G51910		AT3G30775								AT1G77885		AT5G22460		AT3G04320
	AT4G22505	AT2G20570		AT1G07430	AT1G65610		AT4G28703	AT4G30650		AT3G02480	AT1G68130		AT1G16825		AT1G70640		AT5G19530		AT4G28025				AT5G64840		AT4G22280		AT4G04840		AT1G68570								AT1G22400		AT2G21195		AT4G17480
	AT1G74400	AT1G63000		AT1G15040	AT1G01120		AT1G73830	AT4G38080		AT5G52300	AT5G37740		ATCG00540		AT1G30850		AT4G01330		AT5G04950				AT2G30600		AT3G58270		AT3G23450		AT2G02710								AT2G15960		AT1G64660		AT1G67110
	AT4G22485	AT5G14320		AT3G21351	AT3G49960		AT1G01250	AT5G19240		AT1G02610	AT3G16370		ATCG00430		AT5G07560		AT4G30460		AT5G50100				AT3G11670		AT1G43800		AT1G53890		AT4G11211								AT4G29905		AT3G61890		AT4G01430
	AT4G22620	AT5G04810		AT5G59310	AT3G15210		ATCG01130	AT3G13610		AT1G52690	AT5G04860		AT3G46660		AT2G30770		AT2G05440		AT5G57530				AT5G49740		AT3G49950		AT3G06145		AT1G72770								AT4G35480		AT3G14060		AT1G48670
	AT1G52690	AT1G74960		AT2G05540	AT5G39760		AT2G18050	AT4G12590		AT4G19430	AT3G44990		AT1G73010		AT2G30766		AT1G76110		AT5G13740				AT4G12320		AT1G16640		AT2G40000		AT5G47560								AT1G30870		AT1G53903		AT4G02360
	AT3G02480	AT3G21690		AT3G19200	AT3G46900		AT3G18260	AT3G48930		ATCG01110	AT1G53230		AT3G26830		AT2G14247		AT5G38150		AT2G33470				AT1G68130		AT1G75520		AT1G07390		AT3G08770								AT5G19240		AT4G14090		AT3G57360
	AT5G07040	AT1G73885		AT2G37870	AT1G32940		AT3G23550	AT2G19540		AT3G17520	AT4G17340		AT5G53905				AT4G13250		AT5G05250				AT3G16370		AT3G20420		AT5G49540		AT1G51860								AT4G26010		AT3G44300		AT2G46790
	AT3G13960	AT5G63380		AT5G13170	AT1G69530		AT1G19540	AT3G22142		AT1G56160	AT2G14890		ATCG00670				AT1G58030		AT5G56080				AT1G65820		AT2G17770		AT4G02195		AT5G01600								AT1G19300		AT2G01021		AT5G50335
	AT5G25970	AT2G23090		AT1G52890	AT2G28160		AT2G13550	AT4G26010		AT5G66400	AT4G15500		AT1G22900				AT5G21170		AT3G47640				AT3G03250		AT5G28490		AT2G39980		AT2G45220								AT3G54420		AT5G46100		AT5G09950
	ATMG00660	AT1G47128		AT5G05340	AT2G25510		AT1G70700	AT1G19300		AT5G05220	AT3G53720		AT3G12300				AT1G27290		AT5G37475				AT5G61410		AT3G47180		AT5G17310		AT2G40100								AT5G50850		AT5G15190		AT2G31945
	AT5G24640	AT1G27510		AT1G47610	AT3G13930		AT1G28560	AT3G54420		ATCG01100	AT5G04470		AT3G03370				AT3G20410		AT1G79770				AT1G28290		AT4G36160		AT1G12410		AT3G48280								AT2G33580		AT2G19800		AT5G65870
	AT5G63350	AT2G30950		AT4G36700	AT1G78990		AT4G22517	AT2G42130		AT5G48490	AT4G13340		AT1G50040				AT1G52190		AT5G53250				AT2G46630		AT4G24320		AT2G32270		AT5G14920								AT4G15160		AT4G15690		AT2G19530
	AT5G25020	AT5G46110		AT1G47395	AT5G61340		AT2G40300	AT3G02080		AT1G47395	AT5G41920		AT3G26550				AT1G51090		AT5G36910				AT5G48070		AT2G33735		AT2G22810		AT4G34150								AT2G28671		AT5G40590		AT3G20660
	AT2G36985	AT2G38140		AT5G03210	AT2G14890		AT3G22740	AT4G11150		AT1G52890	AT1G22550		AT1G15520				AT5G62470		AT5G37440				AT2G04700		AT4G34770		AT3G28760		AT4G25940								AT4G25820		AT5G15850		AT2G28330
	AT1G68330	AT1G01790		AT5G52547	AT3G53510		AT1G52040	AT1G62980		AT1G32350	AT1G65820		AT5G06980				AT3G14940		AT1G68350				AT5G43330		AT1G14490		AT5G24160		AT2G48130								AT1G76930		AT5G24420		AT4G33467
	AT3G57260	AT4G27030		AT5G39610	AT2G41180		AT2G21650	AT2G36160		AT4G21930	AT2G45750		AT2G35750				AT4G30650		AT1G68520				AT5G44610		AT1G60060		AT4G33865		AT5G42740								AT4G40090		AT4G15910		AT1G28660
	AT5G52300	AT3G16660		AT2G46830	AT1G22550		AT1G49200	AT3G44990		ATCG01080	AT3G10910		AT4G31330				AT3G13610		AT2G41240				AT2G35000		AT4G22520		AT1G48000		AT5G47330								AT3G55230		AT3G27870		AT2G28120
	AT4G14819	AT2G01420		AT4G36850	AT3G14310		AT4G36850	AT5G05500		AT2G17740	AT5G38030		AT5G19030				AT4G12590						AT4G29160		AT2G45080		AT5G28630		AT1G70730								AT2G39430		AT1G14250		AT5G49525
	AT2G21220	AT3G27820		AT5G48490	AT4G18760		AT4G27450	AT5G50850		AT2G37870	AT5G48000		AT4G24015				AT2G19540						AT3G18170		AT2G46760		AT1G47370		AT3G49960								AT5G26010		AT3G02150		AT3G02380
	AT5G38930	AT3G54660		AT2G46950	AT4G23170		AT1G52000	AT2G33580		ATCG00500	AT5G59550		AT3G04000				AT2G42130						AT3G13780		AT5G01200				AT5G09520								AT5G04960		AT4G37520		AT5G03570
	AT1G80060	AT1G20440		AT2G21820	AT3G14415		AT2G37870	AT1G09310		AT2G05540	AT1G15125		AT4G36570				AT1G09310						AT3G22120		AT4G25760				AT3G17640								AT5G38430		AT5G28080		AT1G04635
	AT1G61255	AT3G08590		AT3G14260	AT5G14920		AT1G13710	AT4G15160		ATCG00040	AT2G28160		AT1G31290				AT3G46560						AT5G52250		AT1G11220				AT3G59010								AT1G21310		AT1G30720		AT1G06180
	AT1G05100	AT1G58290		AT4G28040	AT1G12560		AT3G16150	AT2G22510		AT1G15040	AT1G25450		AT1G70880				AT1G64980						AT1G29160		AT5G61360				AT3G44550								AT4G33610		AT5G56120		AT4G39675
	AT2G42955	AT1G71500		AT5G02220	AT3G29250		AT5G22920	AT5G57625		AT2G32660	AT3G14415		ATMG00030				AT2G45710						AT1G70990		AT2G37510				AT3G11550								AT4G09420		AT4G12470		AT5G03330
	AT1G69920	AT1G17050		AT1G61800	AT1G13300		AT1G05300	AT5G07475		ATCG00020	AT3G09260		AT5G38290				AT5G41900						AT3G58070		AT3G53010				AT3G29250								AT1G23720		AT2G25000		AT3G54910
	AT4G10270	AT4G28080		AT2G32660	AT1G25450		AT3G15450	AT2G28671		ATCG00720	AT2G22510		AT1G24575				AT4G09720						AT3G56210		AT4G29150				AT1G78990								AT4G14630		AT2G45660		AT1G77380
	AT5G38940	AT1G56190		AT4G22880	AT3G02080		AT5G39610	AT3G46560		AT1G80130	AT1G12110		AT5G19890				AT3G07720						AT2G37130		AT3G59900				AT4G25020								AT3G62680		AT1G10657		AT2G23030
	AT5G24110	AT3G12800		AT1G64160	AT2G24600		AT2G15880	AT3G17609		AT1G62420	AT3G16460		AT5G13320				AT5G45070						AT4G22485		AT1G21140				AT3G46090								AT4G29110		AT1G47960		AT5G17490
	AT2G23270	AT5G43350		AT2G37960	AT4G35480		AT5G59310	AT1G64980		AT2G34600	AT3G03250		AT2G15240				AT3G05625						AT1G52100		AT1G62500				AT2G43590								AT3G28550		AT2G41190		AT4G33550
	AT3G29000	AT1G62380		AT3G12955	AT4G11650		AT1G29465	AT4G25820		AT4G22880	AT5G61410		AT1G75770				AT3G56840						AT2G46660		AT1G15760				AT1G13480								AT5G54700		AT1G13245		AT5G08185
	AT1G80160	AT5G19855		AT3G28270	AT4G04840		AT1G78970	AT2G39390		AT3G15500	AT3G16770		AT1G72450				AT5G11450						AT1G52280		AT5G22794				AT4G04990								AT1G54970		AT2G30520		AT4G28790
	AT5G59330	AT1G19450		AT4G11140	AT1G68850		AT1G58340	AT1G76930		AT4G36700	AT4G21215		AT5G64710				AT5G23950						AT5G40270		AT5G57520				AT1G68725								AT1G12040		AT4G34881		AT5G10970
	AT4G22490	AT3G22530		AT1G32900	AT1G80240		AT2G39330	AT2G45710		AT5G59310	AT2G01150		AT1G16850				AT3G44010						AT2G37380		AT5G24170												AT4G09110		AT2G17525		AT1G58410
	AT1G52640	AT2G20890		AT1G80160	AT4G33610		AT4G19865	AT4G29410		AT1G14520	AT1G28290		AT5G51910				AT1G79450						AT2G18620		AT4G36620												AT3G54590		AT4G37550		AT5G19160
	AT1G49560	AT5G24210		AT5G02080	AT4G37070		AT5G46560	AT4G40090		AT1G32900	AT4G35160		AT2G23130				AT3G12685								AT3G51060												AT3G54580		AT2G43530		AT5G25830
	AT4G22280	AT4G40030		AT1G06350	AT1G51800		AT4G22490	AT1G16700		AT2G18050	AT1G03850		AT4G18280				AT1G20070								AT5G64110												AT5G35190		AT1G44446		AT1G69610
	AT3G58270	AT4G04770		AT5G42800	AT5G28630		AT1G22490	AT5G01050		AT1G69880	AT2G23770		AT1G15885				AT4G26710								AT2G37560												AT5G06630		AT2G46680		AT5G56420
	AT1G43800	AT1G72770		AT3G49780	AT2G02070		AT1G61820	AT4G22890		AT5G42800	AT3G23090		AT3G46650				AT1G02750								AT2G24700												AT4G08410		AT4G18010		AT3G16870
	AT3G49950	AT1G08380		AT1G14520	AT3G04290		AT5G48490	AT2G40750		AT4G36850	AT2G27510		AT5G04490				AT3G23175								AT5G10530												AT4G13390		AT2G22122		AT2G30460
	AT1G16640	AT1G12020		AT2G26010	AT1G30870		AT4G08290	AT5G41900		AT1G64160	AT5G38420		AT5G25080				AT4G16370								AT4G18197												AT2G24980		AT1G25097		AT1G07985
	AT1G75520	AT5G12150		AT1G69490	AT2G47060		AT1G52400	AT3G55230		AT3G03341	AT1G05240		AT1G31950				AT2G23170								AT3G46730												AT3G56980		AT5G67260		AT5G40100
	AT3G20420	AT2G16500		AT2G21590	AT1G66090		AT1G44740	AT4G09720		AT5G03210	AT3G15840		ATCG00180				AT1G06830								AT1G11120												AT4G08400		AT5G60670		AT5G59780
	AT2G17770	AT4G32260		AT3G56970	AT1G73540		AT1G47655	AT3G07720		AT2G30540	AT5G10380		AT2G21710				AT2G41090								AT1G17610												AT1G47395		AT4G21620		AT2G16750
	AT5G28490	AT1G66670		AT4G10640	AT4G16563		AT3G61060	AT5G45070		ATCG00350	AT3G54040		AT1G14280				AT3G09925								AT4G39790												AT4G19690		AT2G14890		AT2G39100
	AT5G42800	AT4G37310		AT3G61890	AT3G46550		AT1G28330	AT5G67400		AT1G15640	AT5G01600		AT5G28770				AT1G76960								AT1G73810												AT3G56970		AT4G13340		AT4G34760
	AT3G47180	AT4G23290		AT1G73870	AT4G25820		AT3G28270	AT1G28230		ATCG00270	AT1G01610		AT1G09050				AT2G44350								AT5G11990												AT1G13609		AT1G22550		AT1G65985
	AT4G36160	AT4G05180		AT1G13609	AT5G22250		AT3G12145	AT5G66390		AT5G06760	AT2G33580		AT3G02040				AT2G13660								AT4G00890												AT1G47400		AT5G59550		AT5G39580
	AT4G24320	AT2G18300		AT2G05510	AT3G46620		AT2G28305	AT2G39430		ATCG00520	AT2G45220		AT1G11380				AT3G60820								AT1G05280												AT1G01580		AT1G15125		AT4G18840
	AT5G38910	AT3G09980		AT1G48000	AT4G26010		AT4G25990	AT3G05625		ATCG00730	AT1G51830		AT1G26560				AT1G74770								AT4G09060														AT2G28160		AT3G21260
	AT2G33735	AT2G40100		AT1G17285	AT3G06145		AT4G22160	AT5G23820		AT5G02220	AT2G46630		AT1G33080				AT2G47760								AT5G67050														AT1G25450		AT5G15830
	AT4G34770	AT1G51650		AT5G67520	AT4G29110		AT2G31160	AT5G26010		AT4G22470	AT1G51840		AT5G42200				AT4G19680								ATCG01040														AT3G14415		AT4G01280
	AT1G14490	AT4G12390		AT3G28220	AT4G30280		AT3G29670	AT3G56840		ATCG00340	AT3G45650		AT1G20930				AT1G09560								AT1G75060														AT5G10380		AT5G01520
	AT1G60060	AT2G29650		AT5G17300	AT1G51860		AT5G51720	AT5G66070		AT5G13170	AT2G47800		AT5G27660				AT3G18290								AT5G25370														AT3G13930		AT4G18830
	AT4G22520	AT5G30510		AT4G27450	AT2G21140		AT5G66400	AT5G11450		AT4G25990	AT3G16450		AT1G18330				AT5G06910								AT1G19620														AT3G16530		AT2G41210
	AT2G45080	AT2G24820		AT5G22460	AT2G41730		AT1G62510	AT5G23950		ATCG01130	AT4G29110		AT5G56100				AT1G16500								AT5G20450														AT5G39760		AT4G23510
	AT5G06760	AT3G43540		AT5G54060	AT5G17820		AT2G05510	AT5G01790		AT2G07671	AT2G39310		AT5G52900				AT1G45010								AT5G07710														AT2G21140		AT3G01260
	AT2G46760	AT5G53170		AT5G10990	AT1G18300		AT3G53850	AT3G44010		ATCG00490	AT3G13930		AT3G25760				AT3G52090								AT4G29560														AT4G16740		AT5G25140
	AT1G13710	AT2G19480		AT3G15500	AT1G32640		AT5G54060	AT1G79450		ATCG00140	AT1G02205		AT3G28100				AT2G43700								AT1G53600														AT1G12560		AT1G64490
	AT5G01200	AT2G47400		AT1G29179	AT2G44370		AT5G49360	AT3G12685		AT5G54060	AT3G16530		AT3G19680				AT5G48290								AT1G22740														AT3G46620		AT4G27410
	AT4G25760	AT4G04640		AT4G11690	AT1G72920		AT2G33830	AT5G04960		ATCG01050	AT5G65390		AT2G16586				AT3G07680								AT1G62350														AT1G19900		AT2G29060
	AT1G11220	AT4G02530		AT5G17220	AT3G01950		AT3G51450	AT1G20070		AT3G28270	AT5G48070		AT2G34430				AT1G56430								AT2G14580														AT5G03260		AT1G49320
	AT5G61360	AT1G60870		AT3G47340	AT5G04340		AT1G66760	AT5G20160		ATCG00330	AT5G39760		AT1G68238				AT5G42530								AT3G01516														AT4G38420		AT5G07690
	AT2G37510	AT1G75350		AT2G15020	AT3G49120		AT1G69780	AT3G46900		AT4G30270	AT2G40100		AT4G05631				AT3G15580								AT4G30250														AT5G39030		AT1G23410
	AT3G53010	AT3G26510		AT2G31940	AT1G28190		AT5G25240	AT5G67370		ATCG00890	AT5G19240		AT2G37460				AT4G26070								AT4G25600														AT3G04060		AT4G31730
	AT3G29590	AT4G35830		AT4G15690	AT3G09220		AT5G65207	AT3G04600		ATCG00280	AT1G55020		AT2G32540				AT3G04350								AT1G77530														AT1G65610		AT3G15780
	AT4G29150	AT5G54170		AT1G07390	AT3G23450		AT3G55710	AT4G26710		AT5G61160	AT2G04700		AT1G55152				AT1G14450								AT2G24645														AT3G09710		AT2G01670
	AT3G59900	AT4G17170		AT1G13650	AT1G19670		AT1G52030	AT1G34670		AT3G22740	AT1G15550		AT5G66580				AT3G56260								AT2G27340														AT2G15220		AT4G31100
	AT1G21140	AT3G14067		AT1G34580	AT5G66210		AT2G20670	AT2G23930		AT1G73870	AT5G43330		AT5G22860				AT4G19003								AT3G46890														AT1G52820		AT3G48920
	AT1G62500	AT1G03680		AT1G04540	AT5G59730		AT4G07820	AT5G38430		AT1G56650	AT1G05250		AT3G54500				AT5G59930								AT5G52860														AT5G17820		AT5G21020
	AT1G15760	AT2G15080		AT1G22990	AT3G15840		AT1G54730	AT1G21310		ATCG01250	AT2G21140		AT5G51550				AT3G58810								AT1G67850														AT5G37600		AT1G10140
	AT5G22794	AT1G66980		AT5G45310	AT1G78460		AT5G42800	AT4G33610		AT3G56970	AT5G63180		AT1G63090				AT4G14000								AT1G23000														AT5G19410		AT2G39800
	AT5G57520	AT5G44190		AT3G04320	AT1G23710		AT1G72645	AT1G02750		AT4G11140	AT5G65990		AT4G16860				AT1G51710								AT5G10210														AT4G29610		AT5G57340
	AT5G24170	AT3G01480		AT1G65570	AT2G38170		AT3G49780	AT4G28025		AT2G46830	AT3G28345		AT3G44750				AT3G61930								AT3G18960														AT4G16563		AT4G21400
	AT4G36620	AT4G00060		AT4G17480	AT3G22800		AT4G15930	AT3G23175		AT5G03545	AT5G40690		AT2G26030				AT1G16470								AT1G16490														AT1G51800		AT5G55970
	AT3G44860	AT1G78070		AT5G15850	AT2G28671		AT3G52280	AT4G16370		AT1G12030	AT4G16740		AT3G17040				AT4G38390								AT3G13950														AT5G08760		AT2G45210
	AT3G51060	AT4G32940		AT1G67110	AT4G25940		AT2G37390	AT4G09420		AT3G14260	AT5G13070		AT4G31840				AT1G28815								AT1G31310														AT1G08990		AT2G21560
	AT5G64110	AT4G24700		AT5G59220	AT4G28780		AT1G07150	AT5G04950		ATMG00410	AT1G12560		AT4G01450				AT1G09080								AT4G23220														AT4G11650		AT1G76590
	AT1G09640	AT5G24460		AT4G01430	AT3G02170		AT1G10640	AT2G23170		AT3G47340	AT3G46620		AT3G27690				AT1G23020								AT4G32800														AT1G69530		AT3G29760
	AT2G37560	AT3G03100		AT4G35770	AT2G16630		AT2G22420	AT3G05920		AT3G60140	AT3G48280		AT2G18700				AT1G02030								AT3G62890														AT5G12940		AT3G13480
	AT2G24700	AT3G47080		AT2G30540	AT5G47330		AT3G19590	AT3G10710		AT5G17220	AT3G63380		AT1G67830				AT1G08670								AT4G24180														AT2G35640		AT4G09500
	AT5G10530	AT2G35490		AT1G48670	AT3G61190		AT1G74340	AT1G06830		ATCG00680	AT1G19900		AT1G21910				AT1G13540								AT4G30700														AT2G33850		AT3G56020
	AT4G22517	AT3G53260		AT4G02360	AT1G12410		AT2G24762	AT2G41090		AT1G09500	AT5G24090		AT4G17460				AT4G34840								AT3G18730														AT5G67450		AT3G13810
	AT4G18197	AT5G15450		AT2G21195	AT4G38420		AT2G04790	AT1G16440		AT5G39610	AT5G03260		AT5G47550				AT5G53450								AT3G28420														AT3G14210		AT3G50070
	AT3G46730	AT1G75750		AT3G60140	AT1G19020		AT4G09180	AT3G09925		AT1G13609	AT5G23240		AT5G58110				AT3G43980								AT2G16580														AT1G32940		AT4G33150
	AT1G11120	AT5G47050		AT3G10450	AT2G39980		AT3G06910	AT1G76960		AT2G14620	AT1G27330		AT3G59400				AT3G12820								AT3G48260														AT1G72140		AT5G55840
	AT1G49570	AT3G26070		AT3G14060	AT2G40370		AT2G25900	AT2G44350		ATCG00130	AT4G38420		AT5G09220				AT4G14746								AT4G14365														AT3G53150		AT5G54840
	AT1G17610	AT3G56140		AT3G49580	AT3G14210		AT3G49580	AT1G23720		AT3G28540	AT3G60330		AT5G19250				AT3G28310								AT3G22690														AT4G14650		AT1G55110
	AT4G39790	AT1G69160		AT1G62510	AT2G30230		AT1G09960	AT2G13660		AT3G59330	AT3G16420		AT5G26260				AT4G33930								AT5G19100														AT4G37070		AT5G60460
	AT1G73810	AT1G50320		AT1G49200	AT5G23820		AT3G47350	AT3G60820		AT1G24580	AT3G16410		AT3G21750				AT5G08250								AT1G72670														AT3G28290		AT1G53460
	AT5G59320	AT1G79600		AT5G61290	AT1G77400		AT5G18600	AT5G50100		AT5G59220	AT1G16700		AT2G23540				AT2G04032								AT5G42370														AT5G10430		AT4G20820
	AT5G11990	AT2G36835		AT3G57360	AT1G54010		AT5G46180	AT5G57530		AT3G27250	AT1G49490		AT5G41040				AT5G64800								AT2G46850														AT5G09530		AT5G60120
	AT4G00890	AT4G32190		AT3G20340	AT3G16720		AT4G38060	AT1G74770		ATCG00120	AT3G11430		AT5G57070				AT5G02780								AT1G75120														AT3G28300		AT5G66985
	AT1G05280	AT2G23290		AT1G12030	AT5G09530		AT5G56530	AT3G28510		AT1G02930	AT4G17215		AT3G63310				AT5G19700								AT5G18065														AT5G36140		AT1G68945
	AT4G09060	AT1G07700		AT2G46790	AT4G12550		AT4G24275	AT5G13740		AT5G61290	AT5G39030		AT2G38110				AT2G45760								AT4G35905														AT1G63930		AT3G30390
	AT5G67050	AT5G39530		AT1G53903	AT3G55980		AT3G23290	AT2G47760		AT4G12500	AT3G04110		AT1G74460				AT4G31940								AT1G64583														AT2G30210		AT3G25830
	ATCG01040	AT2G15050		AT5G50335	AT2G15220		AT4G22880	AT4G19680		AT2G07727	AT1G30870		AT5G37740				AT3G13782								AT1G27880														AT4G15230		AT2G46690
	AT1G75060	AT1G33110		AT3G28540	AT5G19240		AT5G23010	AT1G09560		AT3G48700	AT2G15042		AT5G04860				AT3G12900								AT5G03350														AT5G15600		AT3G25820
	AT5G25370	AT1G68520		AT4G12500	AT4G25470		AT5G19120	AT3G18290		ATCG00530	AT5G23820		AT1G53230												AT3G10040														AT4G35985		AT1G18460
	AT1G19620	AT3G11170		AT2G37390	AT5G17310		AT3G51610	AT5G06910		AT3G10450	AT3G04060		AT4G17340												AT2G24250														AT2G26820		AT4G12560
	AT5G20450	AT4G00050		AT1G09500	AT5G41750		AT4G24120	AT3G15840		AT3G28220	AT5G44610		AT4G15500												AT4G17490														AT3G49845		AT5G12190
	AT5G07710	AT2G43900		AT5G09950	AT3G55230		AT5G57685	AT1G16500		AT5G22460	AT4G09990		AT3G53720												AT2G38530														AT1G30700		AT1G05870
	AT4G29560	AT3G19480		AT5G15500	AT5G59550		AT4G00950	AT4G14630		AT4G34790	AT5G14920		AT5G04470												AT4G30140														AT5G49270		AT2G21060
	AT1G53600	AT1G54520		AT2G31945	AT4G29740		AT2G38820	AT1G45010		AT1G62510	AT4G35480		AT5G41920												AT3G57500														AT3G22800		AT5G65640
	AT1G22740	AT5G42130		AT5G65870	AT2G44840		AT1G77885	AT3G52090		AT2G21195	AT2G17500		AT2G45750												AT4G16447														AT4G19720		AT4G14020
	AT4G21650	AT4G37980		AT5G59320	AT1G14960		AT5G52120	AT1G27330		AT1G64660	AT4G33070		AT3G10910												AT2G43480														AT1G26970		AT1G70210
	AT1G62350	AT1G27970		AT2G19530	AT4G13510		AT2G42870	AT2G28270		AT3G49580	AT2G35000		AT5G38030												AT5G13880														AT2G21045		AT1G06630
	AT2G14580	AT5G52420		AT2G25000	AT4G00230		AT5G61660	AT2G43700		AT4G21940	AT4G34150		AT5G48000												AT5G09300														AT5G61550		AT5G42825
	AT3G01516	AT3G15810		AT5G03545	AT5G19410		AT1G58290	AT5G48290		AT1G03055	AT1G65610		AT3G09260												AT5G07280														AT3G09220		AT5G24890
	AT4G30250	AT5G20150		AT3G59330	AT1G76930		AT5G49450	AT3G07680		AT1G73120	AT3G24020		AT1G12110												AT3G11840														AT4G25490		AT5G60340
	AT3G20340	AT5G13640		AT3G29590	AT2G02450		AT3G54390	AT1G09640		AT1G24420	AT3G09710		AT3G16460												AT3G47110														AT1G79320		AT1G58360
	AT4G25600	AT5G45950		AT1G69880	AT5G26010		AT1G14700	AT2G20080		AT3G56980	AT4G29160		AT3G16770												AT2G40390														AT5G23980		AT2G17440
	AT2G35980	AT1G15830		AT3G20660	AT3G11550		AT2G42610	AT2G33470		AT2G28050	AT2G15220		AT4G21215												AT1G30760														AT3G49120		AT1G51700
	AT1G77530	AT3G10160		AT2G28330	AT1G72140		AT2G36120	AT5G05250		AT1G35230	AT1G70300		AT2G01150												AT5G12330														AT1G64360		AT5G35735
	AT2G24645	AT1G21640		AT4G33467	AT5G55450		AT5G51010	AT1G56430		AT3G46490	AT5G05500		AT4G35160												AT1G05835														AT2G40610		AT1G29660
	AT2G27340	AT1G04985		AT1G28660	AT2G33580		AT1G22400	AT5G42530		AT1G13650	AT2G41380		AT1G03850												AT2G43570														AT1G56630		AT1G67970
	AT5G54060	AT3G12780		AT2G28120	AT2G38390		AT5G44260	AT5G56080		AT4G22490	AT3G18170		AT2G23770												AT2G23700														AT4G33730		AT3G52800
	AT3G46890	AT5G55620		AT5G49525	AT4G22690		AT5G42060	AT3G55440		AT3G16150	AT3G22620		AT3G23090												AT3G12520														AT2G47530		AT4G12730
	AT4G25020	AT5G23730		AT2G15960	AT3G44550		AT3G26200	AT1G26390		AT3G61890	AT1G52820		AT2G27510												AT5G17850														AT2G43150		AT2G45470
	AT5G15500	AT5G23040		AT3G02380	AT5G39030		AT5G27350	AT3G15580		AT3G14060	AT4G02100		AT5G38420												AT4G27950														AT5G58910		AT3G48720
	AT5G52860	AT3G51240		AT5G03570	AT1G70730		AT5G56550	AT1G26250		AT3G29590	AT5G17820		AT1G05240												AT5G48170														AT1G70460		AT1G03440
	AT1G67850	AT3G58680		AT2G36630	AT3G51460		AT3G16660	AT3G60330		AT1G16825	AT3G13780		AT3G54040												AT2G21070														AT1G02360		AT3G50930
	AT4G33720	AT4G29350		AT1G04635	AT1G15125		AT5G19530	AT4G26070		AT5G53970	AT5G07770		AT1G01610												AT4G22513														AT1G72870		AT3G50950
	AT1G23000	AT5G65380		AT1G47370	AT3G16510		AT4G01330	AT1G73120		AT1G53903	AT2G27660		AT1G51830												AT5G65040														AT2G30750		AT2G25510
	AT5G10210	AT1G23740		AT1G06180	AT4G27657		AT2G15960	AT3G04350		AT4G24700	AT1G18980		AT1G51840												AT2G26440														AT2G21100		AT5G61340
	AT3G18960	AT2G32690		AT4G39675	AT2G30210		AT3G49790	AT1G14450		ATCG00540	AT1G69810		AT3G45650												AT5G23350														AT4G38770		AT3G53510
	AT3G05727	AT2G27500		AT5G03330	AT1G78450		AT3G09980	AT3G62680		AT1G49200	AT4G02090		AT2G47800												AT5G10870														AT4G33880		AT2G41180
	AT5G56080	AT3G54890		AT3G54910	AT1G08990		AT4G30460	AT4G29110		ATCG00430	AT2G18110		AT3G16450												AT5G01420														AT1G18970		AT3G14310
	AT1G16490	AT3G23050		AT1G77380	AT1G33590		AT4G13460	AT3G56260		AT2G30770	AT1G76930		AT2G39310												AT4G35390														AT1G14960		AT4G18760
	AT3G13950	AT5G52920		AT2G23030	AT2G35710		AT3G23730	AT3G28550		AT1G75100	AT5G37600		AT1G02205												AT1G21090														AT1G75040		AT1G68850
	AT1G31310	AT2G46450		AT5G17490	AT5G49270		AT2G05440	AT4G19003		AT5G59320	AT3G14470		AT1G55020												AT5G60650														AT5G01550		AT1G80240
	AT4G23220	AT3G47290		AT5G04150	AT5G09520		AT5G19740	AT5G59930		AT1G18710	AT5G38430		AT1G15550												AT4G36110														AT3G52520		AT2G02070
	AT4G32800	AT4G16190		AT4G33550	ATCG00790		AT1G76110	AT4G16745		AT3G46660	AT5G48010		AT1G05250												AT3G02550														AT4G18350		AT3G04290
	AT5G17220	AT4G19210		AT1G02930	AT2G39430		AT5G20250	AT3G58810		AT3G44860	AT4G38080		AT5G63180												AT3G17300														AT5G01280		AT2G47060
	AT3G62890	AT1G16210		AT5G40590	AT5G60020		AT5G38150	AT4G14000		AT1G70700	AT5G19410		AT5G65990												AT4G13235														AT2G48080		AT1G73540
	AT4G24180	AT2G32530		AT3G51910	AT3G22070		AT3G05936	AT5G54700		AT4G34550	AT4G29610		AT3G28345												AT3G21680														AT4G00390		AT3G46550
	AT4G30700	AT4G12800		AT5G08185	AT5G14650		AT1G70290	AT1G51710		AT1G73010	AT4G16563		AT5G40690												AT2G44580														AT2G20870		AT5G22250
	AT3G18730	AT4G37000		AT4G28790	AT3G09710		AT1G63100	AT3G61930		AT3G26830	AT4G37410		AT5G13070												AT2G28790														AT3G48520		AT4G30280
	AT3G28420	AT5G26280		AT3G16150	AT2G40750		AT1G65860	AT1G16470		AT4G14090	AT3G22120		AT3G63380												AT1G50060														AT3G45330		AT2G41730
	ATCG00040	AT1G68570		AT3G56980	AT5G38430		AT4G13250	AT1G54970		AT3G51450	AT3G15950		AT5G24090												AT5G53486														AT1G16150		AT1G18300
	AT2G16580	AT5G02160		AT5G28080	AT2G45220		AT4G32480	AT4G38390		AT3G44300	AT4G39720		AT5G23240												AT3G03580														AT1G29020		AT2G44370
	AT3G48260	AT5G38520		AT5G10970	AT1G72520		AT1G58030	AT1G12040		AT5G53905	AT1G51800		AT3G16420												AT2G43800														AT1G13520		AT1G72920
	AT4G14365	AT5G12010		AT4G14090	AT4G33880		AT5G21170	AT1G28815		ATCG00670	AT5G52250		AT3G16410												AT5G45700														AT2G19990		AT3G01950
	AT3G22690	AT2G26740		ATCG00330	AT3G48280		AT5G24770	AT5G38910		AT1G22900	AT5G08760		AT1G49490												AT5G16410														AT5G47950		AT5G04340
	AT5G19100	AT3G10230		AT2G41190	AT1G19770		AT4G29905	AT1G09080		AT3G12300	AT2G39110		AT3G11430												AT1G29030														AT5G63270		AT1G19670
	AT1G72670	AT4G37925		AT5G46100	AT1G72910		AT1G36980	AT4G09110		AT3G03370	AT1G55990		AT4G17215												ATMG00160														AT5G22570		AT5G66210
	AT5G42370	AT1G80380		AT3G05727	AT3G04210		AT1G27290	AT3G47640		AT3G15450	AT3G46700		AT3G04110												AT1G78430														AT5G14650		AT5G59730
	AT2G46850	AT1G51980		AT5G24770	AT5G60490		AT3G20410	AT1G23020		AT2G01021	AT1G08990		AT2G15042												AT4G17220														AT1G08090		AT1G78460
	ATCG00270	AT5G17790		AT3G27870	AT1G30700		AT1G61740	AT2G04050		AT1G50040	AT4G11650		AT4G09990												AT2G02100														AT1G77145		AT1G23710
	AT1G75120	AT5G05440		AT1G58410	AT4G33865		AT5G63160	AT1G02030		AT2G36630	AT1G69530		AT2G17500												AT5G50090														AT2G24720		AT2G38170
	AT5G18065	AT5G67330		AT3G56290	AT5G24210		AT1G52190	AT1G08670		AT2G05510	AT5G12940		AT4G33070												AT2G34670														AT5G65980		AT4G28780
	AT4G35905	AT1G80550		AT5G19160	AT2G48130			AT4G39740		AT3G26550	AT1G30510		AT3G24020												AT1G31490																AT3G02170
	AT1G64583	AT3G02750		AT3G15450	AT1G64360			AT1G13540		AT2G20670	AT5G57625		AT1G70300												AT5G65280																AT2G16630
	AT1G27880	AT1G65490		AT3G49550	AT5G03260			AT5G37475		AT2G15880	AT5G50200		AT2G41380												AT2G07170																AT3G61190
	AT2G47770	AT5G48590		AT5G25830	AT1G75960			AT4G34840		AT3G56290	AT3G59220		AT3G22620												AT4G07960																AT1G19020
	AT2G37380	AT5G57655		AT4G24275	AT3G55440			AT1G79770		AT5G49360	AT2G35640		AT4G02100												AT2G16440																AT2G40370
	AT5G03350	AT5G44650		AT1G69610	AT1G80320			AT5G53250		AT5G46100	AT4G25940		AT5G07770												AT1G05210																AT2G30230
	AT1G52030	AT2G45220		AT5G56420	AT3G28510			AT3G54590		AT5G15190	AT5G13580		AT2G27660												AT3G06435																AT1G77400
	AT3G05650	AT1G11720		AT3G16870	AT4G22710			AT5G36910		AT2G19800	AT5G33370		AT1G18980												AT1G09460																AT1G54010
	AT3G10040	AT3G63410		AT5G42060	AT2G48080			AT3G54580		AT4G15690	AT5G67340		AT1G69810												AT4G29030																AT3G16720
	AT2G24250	AT2G04039		AT2G30460	AT5G57625			AT5G37440		AT5G40780	AT1G08430		AT4G02090												AT1G23340																AT3G55980
	AT4G17490	AT1G64860		AT4G22490	AT3G01190			AT5G35190		AT1G15520	AT3G16400		AT2G18110												AT3G57860																AT4G25470
	AT2G38530	AT1G22770		AT4G25990	AT5G47220			AT5G53450		AT4G27450	AT5G47980		AT3G14470												AT1G31320																AT4G29740
	AT4G30140	AT5G56540		AT5G63160	AT2G21045			AT3G43980		AT5G40590	AT5G01790		AT5G48010												AT1G14540																AT2G44840
	AT3G57500	AT5G54600		AT1G07985	AT1G72870			AT5G04150		AT4G35770	AT5G26230		AT4G37410												AT3G61880																AT4G13510
	AT4G16447	AT3G10420		AT5G40100	AT2G43150			AT1G70640		AT5G17300	AT4G28940		AT3G15950												AT1G58684																AT4G00230
	AT3G49960	AT1G03400		AT4G37520	AT5G07130			AT3G12820		AT5G06980	AT2G33850		AT4G39720												AT4G11450																AT2G02450
	AT2G43480	AT1G36370		AT4G29905	AT5G42740			AT4G14746		AT2G35750	AT1G66200		AT2G39110												AT4G38210																AT5G55450
	AT5G13880	AT3G04590		AT2G28305	AT5G50850			AT1G30850		AT4G31330	AT5G67450		AT1G55990												AT3G18660																AT2G38390
	AT5G09300	AT3G23600		AT1G29465	AT3G54420			AT5G06640		AT4G15530	AT2G48130		AT3G46700												AT2G18950																AT4G22690
	AT5G07280	AT2G02710		AT5G24160	AT3G49845			AT5G07560		AT1G29418	AT4G36640		AT1G30510												AT1G21150																AT3G51460
	AT3G11840	AT5G40890		AT5G59780	AT4G39670			AT3G28310		AT5G15850	AT5G07475		AT5G50200												AT2G18500																AT3G16510
	AT3G47110	AT3G11630		AT3G01550	AT1G19380			AT5G06630		AT2G28305	AT3G14210		AT3G59220												AT1G77460																AT4G27657
	AT2G40390	AT1G77090		AT2G16750	AT4G09420			AT1G68350		AT5G24420	AT5G62920		AT5G13580												AT1G18370																AT1G78450
	AT1G30760	AT5G05740		AT1G53890	AT1G33610			AT1G68520		AT3G01550	AT1G26770		AT5G33370												AT1G30820																AT1G33590
	AT5G12330	AT3G56630		AT3G16660	AT4G15160			AT4G08410		AT5G19030	AT2G01530		AT5G67340												AT1G49870																AT2G35710
	AT1G05835	AT3G21760		AT2G39100	AT4G35985			AT2G30770		AT3G23730	AT1G32940		AT1G08430												AT3G50410																ATCG00790
	AT2G43570	AT3G21870		AT2G15880	AT3G17640			AT4G13390		AT4G24015	AT5G42740		AT3G16400												AT5G50780																AT5G60020
	AT2G23700	AT1G73870		AT4G34760	AT1G74000			AT2G24980		AT3G04000	AT3G59690		AT5G47980												AT1G80450																AT3G22070
	AT3G12520	AT3G23580		AT1G65985	AT3G28340			AT3G56980		AT2G37390	AT5G65170		AT5G26230												AT4G30130																AT1G19770
	AT5G17850	AT5G06060		AT4G02195	AT5G66070			AT2G30766		AT4G36570	AT2G41830		AT4G28940												AT5G58390																AT3G04210
	AT4G27950	AT3G02730		AT5G49360	AT3G28760			AT4G08400		AT5G63160	AT5G26290		AT1G66200												AT3G13784																AT5G60490
	AT4G25940	AT3G06510		AT5G39580	AT2G21100			AT1G77940		AT2G15960	AT4G08040		AT4G36640												AT2G28400																AT1G75960
	AT5G48170	AT3G47960		AT4G18840	AT4G14650			AT4G33930		AT2G19650	AT5G02350		AT5G62920												AT1G21120																AT1G80320
	AT2G21070	AT3G27890		AT4G28290	AT1G09640			AT5G08250		AT1G31290	AT4G19690		AT2G01530												AT3G12970																AT4G22710
	AT4G22513	AT1G75220		AT1G29418	AT2G01180			AT2G04032		AT5G18600	AT4G25820		AT3G59690												AT1G11080																AT3G01190
	AT5G65040	AT4G01660		AT1G64500	AT1G05310			AT1G47395		AT2G15020	AT1G29160		AT5G65170												AT3G13404																AT5G47220
	AT2G26440	AT1G56280		AT5G53970	AT3G04060			AT4G19690		AT4G15910	AT4G02270		AT2G41830												AT3G20898																AT5G07130
	AT5G24770	AT1G69760		AT3G21260	AT2G19990			AT5G64800		AT3G27870	AT5G47330		AT5G26290												AT1G54385																AT4G39670
	AT5G23350	AT1G32990		AT5G15190	AT2G33850			AT5G02780		AT1G14250	AT2G40230		AT4G08040												AT5G10300																AT1G19380
	AT5G10870	AT1G32470		AT3G19590	AT1G23970			AT3G56970		AT1G70880	AT2G32300		AT5G02350												AT3G61250																AT1G33610
	AT5G01420	AT4G00720		AT5G15830	AT4G34150			AT5G19700		AT1G47400	AT1G70730		AT4G02270												AT4G24610																AT1G74000
	AT4G35390	AT5G42390		AT4G01280	AT5G10430			AT2G45760		AT5G24770	AT2G16760		AT2G40230												AT1G12845																AT3G28340
	AT1G21090	AT2G01850		AT2G19800	AT5G58010			AT1G13609		ATMG00030	AT1G72140		AT2G32300												AT3G61650																AT2G01180
	AT5G60650	AT5G10980		AT1G47400	AT3G59370			AT4G31940		AT1G03940	AT1G70990		AT2G16760												AT1G75640																AT1G05310
	AT4G36110	AT1G51500		AT5G01520	AT2G26820			AT3G13782		AT5G38290	AT1G13970		AT1G13970												AT3G14440																AT1G23970
	AT2G42610	AT2G46735		AT1G66760	AT2G40100			AT1G47400		AT1G24575	AT2G34840		AT2G34840												AT5G46330																AT5G58010
	AT3G02550	AT5G57710		AT1G47960	AT3G28300			AT2G14247		AT5G19890	AT4G01140		AT4G01140												AT5G40460																AT3G59370
	AT3G17300	AT1G52220		AT4G18830	AT4G29780			AT1G01580		AT5G13320	AT3G53150		AT2G28240												AT3G17950																AT4G29780
	AT4G13235	AT3G58830		AT1G10657	AT3G16530			AT2G41240		AT3G02150	AT4G14650		AT1G10480												AT5G63090																AT3G15356
	AT3G21680	AT1G15180		AT2G41210	AT2G40000			AT3G12900		AT2G15240	AT4G37070		AT5G49350												AT2G16850																AT1G52800
	AT2G44580	AT1G61740		AT2G40300	AT3G15356					AT2G14247	AT3G10710		AT1G51640												AT4G16515																AT1G15160
	AT2G28790	AT2G45560		AT2G46680	AT1G52800					AT1G75770	AT3G49960		AT5G03640												AT5G01840																AT2G22500
	AT1G50060	AT1G11860		AT1G10640	AT4G16740					AT1G72450	AT2G28240		AT1G07890												AT5G53210																AT1G55240
	AT2G41240	AT5G41790		AT4G23510	AT1G15160					AT5G64710	AT1G19300		AT2G36100												AT2G31010																AT2G39530
	AT5G53486	AT1G13440		AT2G22122	AT2G22500					AT4G13800	AT5G09520		AT1G30730												AT1G27680																AT2G29620
	AT3G03580	AT2G20725		AT3G01260	AT1G55240					AT4G37520	AT3G17640		AT1G61560												AT5G52750																AT5G46900
	AT5G01600	AT2G34460		AT5G25140	AT5G04960					AT1G16850	AT3G28290		AT4G04450												AT3G55370																AT5G47230
	ATCG00350	AT2G38700		AT1G64490	AT2G43590					AT1G29465	AT3G58070		AT1G68450												AT3G13175																AT2G30020
	AT2G43800	AT1G30000		AT5G18600	AT2G39530					AT5G44190	AT5G10430		AT1G09170												AT4G32605																AT1G71740
	AT5G45700	AT3G48530		AT3G61060	AT1G19300					AT5G28080	AT5G09530		AT5G67620												AT1G02650																AT5G10250
	AT5G16410	AT1G16320		AT1G75100	AT2G29620					AT1G64500	AT1G10480		AT1G06980												AT4G35500																AT4G17050
	AT1G29030	AT1G69730		AT4G27410	AT5G46900					AT5G46560	AT3G28300		AT4G01390												AT3G17350																AT5G45340
	ATMG00160	AT3G54050		AT2G29060	AT1G13480					AT1G66760	AT5G49350		AT4G18550												AT4G31250																AT2G17040
	AT1G78430	AT1G68130		AT1G14250	AT2G26530					AT1G30720	AT1G51640		AT5G47990												AT4G02070																AT3G23170
	AT4G04990	AT3G57020		AT1G54730	AT4G29610					AT5G56120	AT5G36140		AT3G61220												AT5G44500																AT1G65310
	AT4G17220	AT5G11670		AT4G30270	AT1G21310					AT5G19190	AT5G03640		AT5G06090												AT2G26330																AT2G26590
	AT2G02100	AT1G31330		AT1G13245	AT4G19720					AT2G30766	AT1G07890		AT1G68150												AT1G03470																AT2G33790
	AT5G50090	AT5G24660		AT1G30720	AT3G59010					AT5G51910	AT2G36100		AT2G03720												AT3G14870																AT5G48920
	AT3G59010	AT2G01260		AT3G02150	AT5G47230					AT2G23130	AT1G63930		AT3G52460												AT5G45330																AT3G44260
	AT4G23170	AT3G10860		AT1G49320	AT2G30020					AT4G18280	AT2G30210		AT2G26480												AT2G42840																AT1G27730
	AT2G34670	AT5G02240		AT5G07690	AT1G71740					AT4G12470	AT1G30730		AT1G12740												AT2G19090																AT3G11040
	AT2G02080	AT2G38740		AT3G05650	AT3G53150					AT2G25000	AT1G61560		AT5G45440												AT5G62200																AT4G25250
	AT1G31490	AT2G35370		AT2G45660	AT5G10250					AT1G15885	AT1G34670		AT3G25790												AT3G22180																ATCG00480
	AT2G13550	AT3G46040		AT2G38820	AT1G77940					AT3G46650	AT3G59010		AT3G29780												AT2G43040																AT3G45860
	AT5G65280	AT3G59940		AT2G30520	AT1G53830					AT1G22400	AT2G28671		AT5G10230												AT1G65370																AT5G58310
	AT2G07170	AT1G16880		AT1G23410	AT1G63930					AT3G19590	AT3G56210		AT2G14110												AT2G40130																AT5G44568
	AT4G07960	AT1G66230		AT4G31730	AT5G08760					AT5G20150	AT3G44550		AT5G26270												AT1G76800																AT1G56240
	AT2G16440	AT4G24470		AT2G05380	AT4G33730					AT2G22420	AT4G15230		AT1G17030												AT4G00480																AT1G79760
	AT1G05210	AT3G57520		AT3G44300	AT5G44260					AT3G49550	AT4G26010		AT5G07720												AT4G16970																AT4G13395
	AT3G06435	AT1G73660		AT5G44190	AT5G15600					AT3G61060	AT1G13300		AT2G43390												AT2G18480																AT2G42250
	AT1G09460	AT4G34920		AT3G15780	AT5G12940					AT5G04490	AT5G15600		AT2G17060												AT1G65380																AT1G06120
	AT5G57625	AT1G41880		AT4G34881	AT4G17050					AT5G23010	AT4G04450		AT3G47380												AT1G01450																AT1G74830
	AT4G29030	AT5G57345		AT2G32270	AT5G58910					AT2G45660	AT3G11550		AT2G18230												AT2G26760																AT1G09540
	AT1G23340	AT5G09900		AT2G01670	AT2G40610					AT4G08870	AT4G15160		AT1G27620												AT1G62540																AT1G21550
	AT3G57860	AT1G32550		AT4G31100	AT5G45340					AT5G25080	AT1G68450		AT1G63220												AT4G27730																AT1G69790
	ATCG01100	AT4G36530		AT3G48920	AT4G15230					AT5G20230	AT5G01050		AT2G17560												AT2G22650																AT5G56840
	AT1G31320	AT2G36530		AT5G21020	AT3G29000					AT1G31950	AT1G09170		AT5G52940												AT2G37120																AT1G24140
	AT1G14540	AT2G38780		AT1G10140	AT5G47950					AT4G29905	AT5G67620		AT5G57540												AT5G54530																AT1G52790
	AT3G61880	AT4G13460		AT2G39800	AT2G17040					AT3G16660	AT3G54420		AT4G29180												AT5G01870																AT1G66460
	AT1G58684	AT1G05560		AT3G52340	AT4G13340					AT2G38820	AT1G06980		AT2G32870												AT4G37740																AT5G23030
	AT4G11450	AT3G47370		AT5G57340	AT3G23170					ATCG00180	AT4G01390		AT1G50750												AT4G37730																AT1G65390
	AT4G38210	AT2G45820		AT2G17525	AT1G65310					AT4G21650	AT4G35985		AT3G60280												AT5G26920																AT5G06905
	AT3G18660	AT5G03300		AT4G21400	AT2G26590					AT2G21710	AT1G62980		AT4G25790												AT1G77270																AT1G74930
	AT1G26250	AT1G74730		AT1G72645	AT3G28290					AT1G14280	AT2G37130		AT2G01880												AT1G21250																AT2G35700
	AT2G18950	AT5G18480		AT5G55970	AT4G25020					AT5G28770	AT2G26820		AT1G02570												AT3G52490																AT4G25280
	AT1G21150	AT2G35660		AT5G49540	AT2G33790					AT1G09050	AT4G18550		AT1G79110												AT3G09000																AT2G34350
	AT2G18500	AT4G15760		AT2G45210	AT5G48920					AT5G45820	AT3G49845		AT1G79330												AT5G11550																AT1G61470
	AT4G22880	AT5G26820		AT1G03090	AT3G44260					AT3G02040	AT5G47990		AT3G49330												AT4G03960																AT5G08150
	AT1G77460	AT3G02300		AT5G56120	AT1G70460					AT1G10657	AT3G61220		AT1G21210												AT1G51130																AT3G48290
	AT1G18370	AT3G12345		AT2G20670	AT1G27730					AT1G11380	AT5G06090		AT2G26410												AT1G28710																AT2G04430
	AT1G66090	AT3G50820		AT4G12470	AT2G22810					AT1G47960	AT1G68150		AT4G23550												AT1G63240																AT3G28840
	AT1G30820	AT3G61110		AT4G15910	AT1G18970					AT5G25240	AT1G30700		AT3G27510												AT1G25320																AT5G06900
	AT5G41750	AT3G23490		AT2G21560	AT3G11040					AT1G26560	AT4G22485		AT3G06420												AT5G03100																AT5G11620
	AT1G49870	AT4G36090		AT1G76590	AT4G25250					AT1G33080	AT1G52100		AT4G28530												AT4G33700																AT4G29600
	AT3G50410	AT4G22890		AT5G01600	AT3G48520					AT5G42200	AT2G03720		AT4G25410												AT4G14150																AT3G52970
	AT5G50780	AT5G50870		AT3G29760	AT4G38770					AT1G20930	AT3G52460		AT1G70860												AT1G15000																AT1G15540
	AT1G80450	AT2G16365		AT1G64660	AT1G56630					AT5G15500	AT5G49270		AT5G19800												AT3G53190
	AT4G30130	AT1G73060		AT2G43530	AT1G19900					AT1G52000	AT2G26480		AT5G01060												AT5G48660
	AT3G08770	AT5G25220		AT1G25097	ATCG00480					AT5G27660	AT3G22800		AT1G66450												AT3G05470
	AT1G72520	AT2G37970		AT5G24420	AT3G45860					AT2G41190	AT4G19720		AT5G63990												AT1G56170
	AT5G58390	AT2G41870		AT3G13480	AT4G14630					AT1G18330	AT1G26970		AT2G44340												AT3G15240
	AT2G46660	AT4G25050		AT4G09500	AT5G58310					AT3G06910	AT1G12740		AT2G03360												AT3G28850
	AT5G48070	AT2G22360		AT1G44446	AT1G49570					AT5G56100	AT5G66390		AT4G29340												AT1G18140
	AT1G26390	AT5G19190		AT5G27350	AT5G44568					AT5G52900	AT5G67400		AT2G46130												ATMG00090
	AT3G13784	AT5G12140		AT3G56020	AT5G01550					AT3G25760	AT5G45440		AT5G09580												AT4G22380
	AT2G28400	AT2G20920		AT3G13810	AT1G56240					AT5G07800	AT3G29250		AT2G11620												AT1G54140
	AT1G21120	AT3G52870		AT3G50070	AT5G36140					AT1G54730	AT3G25790		AT1G26360												AT4G27070
	AT3G12970	AT1G55480		AT4G33150	AT5G67450					AT3G28100	AT2G46660		AT3G27940												AT5G43420
	AT1G11080	AT2G36145		AT5G55840	AT2G01021					AT5G20250	AT2G21045		AT1G63600												AT1G72360
	AT3G13404	AT5G64940		AT2G36120	AT2G28270					AT3G19680	AT3G29780		AT2G03370												AT2G20550
	AT3G20898	AT1G77590		AT4G37550	AT4G25490					AT1G13245	AT5G61550		AT1G59725												AT1G35710
	AT1G54385	AT5G44610		AT5G54840	AT4G19690					AT4G32480	AT5G10230		AT5G47000												AT3G58650
	AT5G10300	AT3G15850		AT1G58290	AT1G02360					AT2G16586	AT2G14110		AT5G42655												AT1G53140
	AT3G61250	AT1G80460		AT1G69760	AT4G24570					AT2G34430	AT2G39430		AT5G52930												AT4G27010
	AT4G24610	AT1G05270		AT1G55110	AT1G79760					AT1G68238	AT3G09220		AT2G28700												AT1G66700
	AT1G12845	AT3G15360		AT5G60460	AT4G13395					AT2G30520	AT5G26270		AT4G01380												AT1G68690
	AT3G61650	AT5G52310		AT1G68570	AT5G23980					AT4G05631	AT1G17030		AT3G25855												AT1G16630
	AT1G52000	AT2G35130		AT4G11211	AT2G42250					AT4G34881	AT5G07720		AT5G62420												AT4G01250
	AT1G75640	AT3G08730		AT3G08770	AT1G06120					AT2G37460	AT2G43390														AT4G37370
	AT1G29418	AT1G61300		AT2G25900	AT4G40090					AT2G32540	AT4G25490														AT5G65120
	AT5G07800	AT4G24130		AT1G53460	AT1G74830					AT2G17525	AT5G50850														AT5G17160
	AT3G14440	AT4G38810		AT4G20820	AT1G52820					AT1G55152	AT1G79320														AT1G33140
	AT5G46330	AT5G64040		AT5G60120	AT5G10380					AT2G42610	AT2G17060														AT1G09750
	AT5G40460	AT2G27680		AT5G66985	AT1G09540					AT1G02920	AT3G47380														AT1G77520
	AT3G17950	AT5G32470		AT1G68945	AT1G21550					AT2G05380	AT5G23980														AT5G61000
	AT5G63090	AT5G13740		AT5G20150	AT3G28550					AT4G37550	AT2G18230														AT1G03770
	AT1G72910	AT1G79510		AT5G19740	AT1G69790					AT2G43530	AT1G78990														AT2G39700
	AT2G16850	AT4G12550		AT3G30390	AT5G56840					AT1G62560	AT1G09640														AT1G14730
	AT4G16515	AT4G34720		AT3G30775	AT1G12040					AT5G65207	AT1G52280														AT5G48480
	AT5G01840	AT4G34620		AT5G46180	AT5G35190					AT1G44446	AT4G09420														AT3G43430
	AT5G53210	AT5G03555		AT3G25830	AT3G62680					AT5G66580	AT3G49120														ATCG00170
	AT2G31010	AT3G19450		AT2G46690	AT5G61550					AT2G46680	AT4G25020														AT3G03190
	AT1G27680	AT1G08550		AT3G25820	AT3G26200					AT3G30775	AT3G46090														AT4G17030
	AT5G52750	AT5G63800		AT1G18460	AT3G22142					AT5G22860	AT1G64360														AT1G14890
	AT3G55370	AT1G58080		AT1G72770	AT1G24140					AT1G68570	AT2G40610														AT4G37750
	AT3G13175	AT3G47640		AT4G12560	AT1G79320					AT4G18010	AT1G56630														AT2G18570
	AT3G48700	AT5G45820		AT5G12190	AT1G26970					AT4G09180	AT1G27620														AT3G19710
	AT4G32605	AT5G56950		AT1G56280	AT1G29020					AT1G16410	AT1G63220														AT5G51440
	AT2G26530	AT1G45474		AT1G28330	AT2G47530					AT3G54500	AT2G17560														AT5G66230
	AT1G02650	AT3G25690		AT2G02710	AT1G52790					AT2G36970	AT4G33730														AT5G64080
	AT4G35500	AT4G11260		AT1G77885	AT5G63270					AT1G69780	AT5G52940														AT1G26450
	AT3G17350	AT3G51730		AT1G05870	AT2G35640					AT1G77885	AT5G57540														AT3G52170
	AT4G22160	AT3G46530		AT2G46450	AT1G66460					AT3G06070	AT5G40270														AT4G34600
	AT1G29160	AT1G44000		AT2G21060	AT5G23030					AT5G51550	AT4G29180														AT2G16650
	AT4G31250	AT1G18160		AT1G22400	AT1G65390					AT1G63090	AT2G32870														AT3G49160
	AT4G02070	AT2G01320		AT4G21620	AT1G75040					AT4G16860	AT3G55230														AT1G75900
	AT5G44500	AT3G63140		AT5G19190	AT5G06905					AT5G22920	AT1G16440														AT4G39510
	AT2G26330	AT3G06070		AT5G65640	AT1G74930					AT3G44750	AT2G47530														AT4G20910
	AT3G22120	AT1G64900		AT5G60670	AT1G54970					AT2G26030	AT4G33610														AT2G36570
	AT1G03470	AT4G09350		AT4G14020	AT2G35700					AT3G17040	AT5G26010														AT4G14060
	AT3G14870	AT5G50760		AT1G70210	AT4G13390					AT3G09162	AT1G50750														AT5G48360
	AT5G45330	AT5G58220		AT1G06630	AT1G23720					AT4G31840	AT2G37380														AT3G61520
	AT2G42840	AT3G18780		AT5G42825	AT3G45330					AT4G01450	AT1G70640														AT3G04230
	AT2G19090	AT1G79040		AT1G53580	AT4G25280					AT5G63030	AT3G60280														AT5G57130
	AT5G62200	AT2G25830		AT1G73120	AT1G13520					AT3G21670	AT2G43150														AT1G02260
	AT3G22180	AT2G25080		AT5G24890	AT5G01280					AT5G64940	AT4G25790														AT2G43100
	AT2G43040	AT3G13200		AT3G25190	AT2G34350					AT2G22122	AT5G58910														AT4G14310
	AT1G65370	AT1G19910		AT1G71030	AT1G16150					AT3G27690	AT2G01880														AT4G20940
	AT2G40130	AT3G21560		AT5G60340	AT1G77145					AT2G18700	AT4G16745														AT4G26660
	AT1G76800	AT2G28470		AT5G57685	AT2G35980					AT5G64840	AT1G02570														AT5G01500
	AT4G00480	AT1G67050		AT4G18010	AT1G68725					AT2G02710	AT1G70460														AT2G47560
	AT4G16970	AT1G17100		AT1G58360	AT4G39740					AT2G30600	AT1G02360														AT5G07030
	AT2G18480	AT2G01650		AT2G17440	AT3G54590					AT1G67830	AT2G43590														AT4G38070
	AT1G65380	AT2G41680		AT5G47560	AT1G61470					AT1G21910	AT1G79110														AT4G38660
	AT1G01450	AT1G23205		AT5G65207	AT5G06630					AT4G11211	AT1G79330														AT1G15660
	AT2G26760	AT5G47560		AT5G67260	AT5G08150					AT4G17460	AT3G49330														AT1G11600
	AT1G62540	AT5G59160			AT5G06640					AT3G11670	AT1G21210														AT2G28510
	AT4G27730	AT3G61260			AT3G48290					AT5G47550	AT1G72870														AT3G18524
	AT4G25990	AT1G64780			AT3G54580					AT5G58110	AT2G30750														AT2G23150
	AT1G28290	AT3G10840			AT2G04430					AT2G25900	AT2G26410														AT3G42670
	AT2G22650	AT5G24870			AT3G28840					AT1G25097	AT2G21100														AT3G53410
	AT2G37120	AT1G54780			AT2G24980					AT3G59400	AT4G38770														AT5G22700
	AT5G54530	AT1G80490			AT4G09110					AT1G65860	AT2G20080														AT3G27150
	AT5G01870	AT5G39610			AT1G26250					AT5G67260	AT4G33880														AT5G46740
	AT5G03210	AT3G13062			AT2G20870					AT5G60670	AT3G05920														AT1G25472
	AT4G37740	AT2G05620			AT2G24720					AT1G70290	AT4G23550														AT4G14200
	AT4G37730	AT1G50250			AT4G08410					AT1G28330	AT3G27510														AT4G34160
	ATCG00490	AT2G25590			AT1G08090					AT1G72770	AT3G06420														AT4G30110
	AT5G26920	AT1G65260			AT4G18350					AT4G21620	AT3G55440														AT4G17750
	AT1G77270	AT2G33050			AT5G06900					AT5G49740	AT4G28530														AT4G13290
	AT1G21250	AT3G26650			AT5G11620					AT3G49790	AT5G04960														AT4G29270
	AT3G52490	AT4G15630			AT5G65980					AT5G47560	AT1G18970														AT1G54040
	AT3G09000	AT5G10930			AT4G00390					AT3G08770	AT1G14960														AT5G53590
	AT5G11550	AT4G34730			AT4G08400					AT5G19120	AT1G75040														AT4G05440
	AT4G03960	AT1G02890			AT4G29600						AT4G14630														AT5G07890
	AT1G51130	AT3G09650			AT3G46090						AT5G01550														AT1G71830
	AT1G28710	AT5G62140			AT4G33720						AT1G77940														AT1G31830
	AT1G63240	AT1G70290			AT1G01580						AT1G21310														AT5G67100
	AT1G25320	AT1G54630			AT3G52970						AT1G30850														AT1G46264
	AT5G03100	AT4G04610			AT3G52520						AT3G62680														AT1G09520
	AT4G33700	AT1G30380			AT5G22570						AT3G52520														AT1G31710
	AT4G14150	AT1G14345			AT2G03090						AT4G25410														AT5G23940
	AT1G15000	AT5G20220			AT4G04990						AT4G40090														AT5G12440
	AT3G53190	AT4G02640			AT2G30750						AT1G70860														AT1G52140
	AT1G63100	AT1G74470			AT5G54700						AT5G19800														AT5G16250
	AT5G59220	AT5G56860			AT5G38910						AT1G12040														AT1G14580
	AT5G48660	AT1G72430			AT1G15540						AT5G01060														AT2G18690
	AT3G05470	AT4G09800			AT1G26390						AT4G18350														AT1G53070
	AT1G56170	AT1G15750									AT5G01280														AT5G24780
	AT3G15240	AT5G23330									AT3G28550														AT5G47500
	AT3G28850	AT4G36540									AT2G48080														AT5G05160
	AT1G18140	AT4G27310									AT1G66450														AT3G60050
	AT2G35000	AT3G48460									AT2G04050														AT2G47160
	AT5G06640	AT3G15430									AT1G23720														AT5G19600
	ATMG00090	AT5G13020									AT5G63990														AT3G03020
	AT4G22380	AT4G25650									AT4G00390														AT5G28640
	AT3G23290	AT5G24570									AT2G20870														AT5G39990
	AT1G54140	AT1G71710									AT4G09110														AT4G26760
	AT4G27070	AT1G14270									AT3G48520														AT3G61490
	AT5G43420	AT5G24850									AT3G45330														AT5G04200
	AT1G72360	AT3G17210									AT2G44340														AT5G55730
	ATCG00680	AT1G65230									AT2G03360														AT3G09070
	AT2G20550	AT5G20380									AT4G29340														AT1G29980
	AT1G35710	AT3G03470									AT1G16150														AT3G50350
	AT3G58650	AT1G32060									AT2G46130														AT3G13160
	AT1G53140	AT1G62422									AT1G29020														AT4G31790
	AT1G02920	AT1G12250									AT5G09580														AT1G55040
	AT4G27010	AT2G42750									AT2G11620														AT3G19050
	AT1G66700	AT1G44575									AT1G26360														AT3G58990
	AT1G68690	AT2G02050									AT1G13480														AT5G57220
	AT1G16630	AT2G34770									AT1G13520														AT1G62970
	AT4G01250	AT5G35630									AT1G54970														AT5G01460
	AT4G37370	AT4G17840									AT3G27940														AT1G78060
	AT4G24570	AT1G05570									AT1G63600														AT2G44830
	AT2G46630	AT1G56700									AT2G19990														AT3G46320
	AT3G22142	AT3G19720									AT2G18620														AT3G06130
	AT5G65120	AT1G07110									AT3G54590														AT1G15910
	AT5G17160	AT5G61270									AT3G22142														AT5G10180
	AT1G33140	AT2G36850									AT5G47950														AT3G22790
	AT1G09750	AT1G16080									AT2G03370														AT2G24230
	AT1G77520	AT2G37130									AT5G63270														AT3G56400
	AT5G61000	AT5G51400									AT4G13390														AT3G25710
	AT1G03770	AT1G75460									AT1G26250														AT1G47670
	AT2G39700	AT3G11670									AT1G59725														AT4G27260
	AT1G14730	AT5G43180									AT4G04990														AT2G38370
	AT3G12145	AT5G58140									AT5G47000														AT5G67350
	AT5G48480	AT1G72020									AT5G06640														AT1G59970
	AT3G43430	AT1G03090									AT5G35190														AT2G20120
	ATCG00170	AT5G34850									AT5G06630														AT4G28250
	AT3G03190	AT5G43870									AT3G54580														AT4G39940
	AT4G17030	AT2G25450									AT5G42655														AT4G28310
	AT1G14890	AT4G39800									AT5G22570														AT3G54720
	AT4G37750	AT3G02770									AT1G01580														AT5G15580
	AT2G18570	AT2G26570									AT1G68725														AT3G15630
	AT3G19710	AT5G14030									AT5G14650														AT2G28780
	AT5G51440	AT1G07250									AT5G52930														AT5G17760
	ATCG00280	AT1G50732									AT4G08410														AT3G14240
	AT5G66230	AT4G25100									AT2G28700														AT5G49640
	AT5G64080	AT2G31040									AT4G08400														AT1G63420
	AT1G26450	AT1G65800									AT2G24980														AT1G77630
	AT3G52170	AT4G02860									AT4G01380														AT3G02020
	AT4G34600	AT2G21650									AT3G25855														AT1G14900
	AT2G16650	AT1G25560									AT5G54700														AT1G07820
	AT3G49160	AT5G54770									AT1G08090														AT1G80270
	AT1G75900	AT3G52360									AT1G77145														AT5G25980
	AT4G39510	AT2G30390									AT2G24720														AT2G37470
	AT4G20910	AT3G01060									AT5G07560														AT2G34490
	AT3G15210	AT3G62030									AT5G62420														AT3G51720
	AT2G36570	AT1G36320									AT5G65980														AT5G64310
	AT4G14060	AT5G64300									AT5G38910														AT2G47630
	AT5G48360	AT1G12230																							AT5G61030
	AT3G61520	AT2G46420																							AT5G44400
	AT3G04230	AT2G05520																							AT4G04970
	AT5G57130	AT1G32220																							AT1G78370
	AT1G02260	AT1G31190																							AT4G29700
	AT2G43100	AT4G21990																							AT1G54115
	AT4G14310	AT1G75280																							AT4G31910
	AT4G20940	AT2G23390																							AT5G10200
	AT4G26660	AT4G22200																							AT4G24060
	AT5G01500	AT3G19170																							AT2G01950
	AT2G47560	AT5G21430																							AT1G24625
	AT5G07030	AT4G31300																							AT5G64620
	AT4G38070	AT3G29030																							AT3G18280
	AT4G38660	AT3G47430																							AT5G37990
	AT5G14920	AT2G14660																							AT5G54510
	AT1G15660	AT5G02450																							AT3G05600
	AT1G11600	AT4G34390																							AT1G30330
	AT2G28510	AT3G47730																							AT4G17950
	AT3G18524	AT1G70610																							AT3G12580
	AT2G23150	AT2G36930																							AT1G17180
	AT3G42670	AT1G01800																							AT4G12600
	AT3G53410	AT5G03900																							AT2G34510
	AT5G22700	AT3G09500																							AT3G55160
	AT3G27150	AT1G72200																							AT4G36680
	AT5G46740	AT5G47570																							AT3G20330
	AT2G24762	AT2G01590																							AT4G34290
	AT1G25472	AT5G51070																							AT5G66770
	AT4G14200	AT3G53180																							AT1G43790
	AT4G34160	AT1G50200																							AT1G73330
	AT4G30110	AT1G50030																							AT5G10400
	AT4G17750	AT2G15580																							AT3G24770
	AT1G28190	AT3G46590																							AT4G18670
	AT4G13290	AT1G01120																							AT1G53380
	AT4G29270	AT1G78680																							AT3G12370
	AT5G23820	AT4G12980																							AT5G60200
	AT1G54040	AT5G58350																							AT1G60390
	AT5G53590	AT5G39710																							AT3G45160
	AT4G05440	AT5G52650																							AT1G08910
	AT5G07890	AT5G36120																							AT1G44760
	AT1G71830	AT5G17400																							AT1G09200
	AT1G31830	AT5G14740																							AT1G80080
	AT5G67100	AT1G28600																							AT5G65360
	AT1G46264	AT1G60010																							AT4G36180
	AT1G09520	AT1G58983																							AT5G58930
	AT1G31710	AT2G22980																							AT5G52640
	AT5G23940	AT1G26220																							AT1G64880
	AT5G12440	AT5G60360																							AT3G57150
	AT1G52140	AT1G18730																							AT5G59970
	AT5G16250	AT1G67700																							AT5G59690
	AT1G14580	AT4G12610																							AT3G16470
	AT2G18690	AT2G42220																							AT2G28380
	AT1G53070	AT2G23360																							AT1G07940
	AT5G24780	AT3G59420																							AT1G80440
	AT5G47500	AT2G41250																							AT3G61440
	AT5G05160	AT2G33855																							AT4G38710
	AT1G16410	AT4G30950																							AT5G47110
	AT3G60050	AT3G26710																							AT1G80300
	AT1G73120	AT3G50630																							AT1G62660
	AT2G47160	AT1G55910																							AT1G55330
	AT5G19600	AT3G47070																							AT3G51420
	AT3G03020	AT4G21280																							AT1G68830
	AT1G03940	AT2G40400																							AT5G13180
	AT5G28640	AT3G53280																							AT1G32080
	AT5G39990	AT3G09860																							AT1G04350
	AT2G24600	AT2G21970																							AT2G20570
	ATCG00020	AT4G02020																							AT1G63000
	AT4G26760	AT3G16910																							AT5G14320
	AT3G61490	AT2G04842																							AT5G04810
	AT5G04200	AT4G25570																							AT1G74960
	AT5G55730	AT2G37760																							AT3G21690
	AT1G10640	AT5G28060																							AT1G73885
	AT3G09070	AT5G17300																							AT5G63380
	AT1G29980	AT1G79790																							AT2G23090
	AT3G50350	AT5G38660																							AT1G47128
	AT3G13160	AT1G28140																							AT1G27510
	AT4G31790	AT1G05500																							AT2G30950
	AT1G55040	AT4G25830																							AT5G46110
	AT1G58340	AT5G23750																							AT2G38140
	AT4G11211	AT5G43740																							AT1G01790
	AT3G19050	AT4G12520																							AT4G27030
	AT3G58990	AT5G54760																							AT2G01420
	AT5G57220	AT2G43820																							AT3G27820
	AT5G04950	AT4G20070																							AT3G54660
	AT1G62970	AT2G34070																							AT1G20440
	AT1G13300	AT2G24540																							AT3G08590
	AT5G01460	AT2G29670																							AT1G71500
	AT3G25190	AT5G36790																							AT1G17050
	AT1G78060	AT1G64770																							AT4G28080
	AT2G44830	AT5G47840																							AT1G56190
	AT3G46320	AT1G52100																							AT3G12800
	AT3G06130	AT1G68660																							AT5G43350
	AT1G15910	AT4G33010																							AT1G62380
	AT5G10180	AT2G17300																							AT5G19855
	AT3G22790	AT4G23260																							AT1G19450
	AT2G24230	AT4G27700																							AT3G22530
	AT3G56400	AT1G53090																							AT2G20890
	AT3G25710	AT2G42975																							AT4G40030
	AT1G47670	AT4G38800																							AT4G04770
	AT4G27260	AT3G51820																							AT1G08380
	AT2G38370	AT4G26520																							AT1G12020
	AT5G67350	AT2G26500																							AT5G12150
	AT1G59970	AT1G18060																							AT2G16500
	AT2G20120	AT5G22350																							AT4G32260
	AT4G28250	AT2G20260																							AT1G66670
	AT4G39940	AT1G12900																							AT4G37310
	AT4G28310	AT1G53560																							AT4G23290
	AT3G54720	AT3G05990																							AT4G05180
	AT5G15580	AT1G65930																							AT2G18300
	AT3G15630	AT4G38970																							AT1G51650
	AT2G28780	AT2G47370																							AT4G12390
	AT5G17760	AT5G44450																							AT2G29650
	AT1G52400	AT1G02910																							AT5G30510
	AT3G14240	AT3G51600																							AT2G24820
	AT5G49640	AT4G16760																							AT3G43540
	AT1G63420	AT1G13110																							AT5G53170
	AT1G77630	AT2G48130																							AT2G19480
	AT3G02020	AT4G03410																							AT2G47400
	ATCG00340	AT4G30993																							AT4G04640
	AT1G14900	AT1G78990																							AT4G02530
	AT1G07820	AT4G39100																							AT1G60870
	AT3G54390	AT3G17510																							AT1G75350
	AT5G23010	AT4G04800																							AT3G26510
	AT1G80270	AT4G10340																							AT4G35830
	AT5G25980	AT1G14000																							AT5G54170
	AT2G37470	AT4G01950																							AT4G17170
	AT2G34490	AT2G23200																							AT3G14067
	AT3G51720	AT5G01260																							AT1G03680
	AT5G64310	AT2G17695																							AT2G15080
	AT2G47630	AT3G62120																							AT1G66980
	AT5G61030	AT3G04140																							AT3G01480
	AT1G02930	AT2G13560																							AT4G00060
	AT5G44400	AT1G73170																							AT1G78070
	AT3G30775	AT5G03110																							AT4G32940
	AT4G04970	AT3G13350																							AT5G24460
	AT1G78370	AT5G53280																							AT3G03100
	AT4G29700	AT1G75100																							AT3G47080
	AT1G54115	AT3G52340																							AT2G35490
	AT4G31910	AT1G53580																							AT3G53260
	AT5G10200	AT1G72640																							AT5G15450
	AT4G24060	AT5G09520																							AT1G75750
	AT2G01950	AT5G49940																							AT5G47050
	AT1G24625	AT1G49040																							AT3G26070
	AT5G64620	AT4G05020																							AT3G56140
	AT1G32640	AT2G13360																							AT1G69160
	AT3G18280	AT3G11900																							AT1G50320
	AT5G37990	AT2G03390																							AT1G79600
	AT2G03090	AT5G61970																							AT2G36835
	AT5G54510	AT3G57750																							AT4G32190
	AT3G05600	AT5G52250																							AT2G23290
	AT1G30330	AT4G15545																							AT1G07700
	AT4G17950	AT4G25700																							AT5G39530
	AT3G12580	AT2G21330																							AT2G15050
	AT1G17180	AT5G10150																							AT1G33110
	AT4G12600	AT1G04290																							AT3G11170
	AT2G34510	AT5G65460																							AT4G00050
	AT3G55160	AT1G62180																							AT2G43900
	AT4G36680	AT2G46320																							AT3G19480
	AT3G20330	AT5G04140																							AT1G54520
	AT4G34290	AT1G02140																							AT5G42130
	AT5G66770	AT4G25300																							AT4G37980
	AT1G43790	AT3G48990																							AT1G27970
	AT1G73330	AT4G18370																							AT5G52420
	AT5G10400	AT3G27925																							AT3G15810
	AT1G62560	AT2G30570																							AT5G13640
	AT3G24770	AT1G12240																							AT1G15830
	AT4G18670	AT3G16370																							AT3G10160
	AT1G53380	AT4G11570																							AT1G21640
	AT3G12370	AT2G47490																							AT1G04985
	AT2G30600	AT1G04770																							AT3G12780
	AT5G60200	AT3G07760																							AT5G55620
	AT1G60390	AT5G40810																							AT5G23730
	AT2G43590	AT1G34000																							AT5G23040
	AT3G45160	AT4G27450																							AT3G51240
	AT1G08910	AT3G14420																							AT3G58680
	AT1G44760	AT1G73990																							AT4G29350
	AT2G05510	AT1G32900																							AT5G65380
	AT1G09200	AT1G09340																							AT1G23740
	AT1G80080	AT3G61080																							AT2G32690
	AT5G65360	AT1G19700																							AT2G27500
	AT4G36180	AT5G25120																							AT3G54890
	AT5G58930	AT5G14780																							AT3G23050
	AT5G52640	AT4G34450																							AT5G52920
	AT1G64880	AT5G27350																							AT3G47290
	AT3G57150	AT5G17000																							AT4G16190
	AT5G59970	AT3G46670																							AT4G19210
	AT5G59690	AT3G05937																							AT1G16210
	AT3G16470	AT4G34090																							AT2G32530
	AT2G28380	AT1G07770																							AT4G12800
	AT1G07940	AT1G42550																							AT4G37000
		AT3G61870																							AT5G26280
		AT3G22320																							AT5G02160
		AT1G65060																							AT5G38520
		AT1G29530																							AT5G12010
		AT1G23390																							AT2G26740
		AT4G17090																							AT3G10230
		AT3G15090																							AT4G37925
		AT3G18890																							AT1G80380
		AT4G14130																							AT1G51980
		AT5G05200																							AT5G17790
		AT4G00710																							AT5G05440
		AT5G36910																							AT5G67330
		AT5G60550																							AT1G80550
		AT3G60620																							AT3G02750
		AT4G27610																							AT1G65490
		AT1G14560																							AT5G48590
		AT1G04530																							AT5G57655
		AT1G53830																							AT5G44650
		AT4G32180																							AT1G11720
		AT1G70550																							AT3G63410
		AT3G63340																							AT2G04039
		AT2G01980																							AT1G64860
		AT5G14970																							AT1G22770
		AT4G17550																							AT5G56540
		AT5G45300																							AT5G54600
		AT2G42770																							AT3G10420
		AT3G55330																							AT1G03400
		AT1G78630																							AT1G36370
		AT1G42440																							AT3G04590
		AT3G09162																							AT3G23600
		AT2G04795																							AT5G40890
		AT4G14540																							AT3G11630
		AT1G09130																							AT1G77090
		AT5G50450																							AT5G05740
		AT4G16155																							AT3G56630
		AT5G59750																							AT3G21760
		AT5G05250																							AT3G21870
		AT2G37240																							AT3G23580
		AT5G08050																							AT5G06060
		AT4G08870																							AT3G02730
		AT4G30270																							AT3G06510
		AT3G20060																							AT3G47960
		AT4G09180																							AT3G27890
		AT4G39080																							AT1G75220
		AT2G29320																							AT4G01660
		AT2G15860																							AT1G32990
		AT2G26340																							AT1G32470
		AT5G01410																							AT4G00720
		AT3G46820																							AT5G42390
		AT4G35250																							AT2G01850
		AT3G17609																							AT5G10980
		AT5G59050																							AT1G51500
		AT1G64680																							AT2G46735
		AT5G05370																							AT5G57710
		AT5G02960																							AT1G52220
		AT5G09820																							AT3G58830
		AT3G18320																							AT1G15180
		AT1G42430																							AT2G45560
		AT1G71810																							AT1G11860
		AT1G06570																							AT5G41790
		AT3G15353																							AT1G13440
		AT5G35620																							AT2G20725
		AT5G59250																							AT2G34460
		AT2G27450																							AT2G38700
		AT4G23730																							AT1G30000
		AT3G01500																							AT3G48530
		AT2G19650																							AT1G16320
		AT5G64840																							AT1G69730
		AT4G15490																							AT3G54050
		AT1G22500																							AT3G57020
		AT1G10370																							AT5G11670
		AT2G28320																							AT1G31330
		AT1G74270																							AT5G24660
		AT1G71030																							AT2G01260
		AT1G65430																							AT3G10860
		AT1G06510																							AT5G02240
		AT5G45680																							AT2G38740
		AT5G43750																							AT2G35370
		AT2G43910																							AT3G46040
		AT5G14760																							AT3G59940
		AT1G63010																							AT1G16880
		AT4G22240																							AT1G66230
		AT1G52230																							AT4G24470
		AT2G39450																							AT3G57520
		AT3G21710																							AT1G73660
		AT5G42270																							AT4G34920
		AT1G73180																							AT1G41880
		AT3G49530																							AT5G57345
		AT5G67030																							AT5G09900
		AT1G04830																							AT1G32550
		AT1G18810																							AT4G36530
		AT1G55150																							AT2G36530
		AT4G26850																							AT2G38780
		AT5G39950																							AT1G05560
		AT3G29250																							AT3G47370
		AT3G47650																							AT2G45820
		AT3G44550																							AT5G03300
		AT3G10670																							AT1G74730
		AT1G70000																							AT5G18480
		AT2G26975																							AT2G35660
		AT3G14595																							AT4G15760
		AT1G73480																							AT5G26820
		AT2G46820																							AT3G02300
		AT3G62600																							AT3G12345
		AT3G62560																							AT3G50820
		AT4G16690																							AT3G61110
		AT5G54080																							AT3G23490
		AT2G42590																							AT4G36090
		AT1G62750																							AT5G50870
		AT5G66190																							AT2G16365
		AT1G67430																							AT1G73060
		AT1G13650																							AT5G25220
		AT3G52840																							AT2G37970
		AT4G14320																							AT2G41870
		AT5G52570																							AT4G25050
		AT2G29340																							AT2G22360
		AT3G11945																							AT5G12140
		AT3G14010																							AT2G20920
		AT3G52310																							AT3G52870
		AT1G12840																							AT1G55480
		AT2G39730																							AT2G36145
		AT3G01550																							AT1G77590
		AT3G15900																							AT3G15850
		AT4G14410																							AT1G80460
		AT3G17640																							AT1G05270
		AT1G48650																							AT3G15360
		AT2G35840																							AT5G52310
		AT5G58260																							AT2G35130
		AT1G59700																							AT3G08730
		AT3G59020																							AT1G61300
		AT3G46430																							AT4G24130
		AT2G05710																							AT4G38810
		AT4G20850																							AT5G64040
		AT1G09795																							AT2G27680
		AT5G55190																							AT5G32470
		AT1G52080																							AT1G79510
		AT3G56080																							AT4G34720
		AT2G04790																							AT4G34620
		AT1G42960																							AT5G03555
		AT1G58520																							AT3G19450
		AT3G20510																							AT1G08550
		AT5G63160																							AT5G63800
		AT4G11800																							AT1G58080
		AT3G01660																							AT5G56950
		AT1G06680																							AT1G45474
		AT4G28290																							AT3G25690
		AT2G02570																							AT4G11260
		AT5G61640																							AT3G51730
		AT3G51910																							AT3G46530
		AT5G59710																							AT1G44000
		AT5G41340																							AT1G18160
		AT1G23040																							AT2G01320
		AT3G59930																							AT3G63140
		AT1G77490																							AT1G64900
		AT2G48070																							AT4G09350
		AT4G19030																							AT5G50760
		AT1G10500																							AT5G58220
		AT4G01883																							AT3G18780
		AT5G37850																							AT1G79040
		AT4G24920																							AT2G25830
		AT5G50350																							AT2G25080
		AT5G25840																							AT3G13200
		AT1G11410																							AT1G19910
		AT5G10130																							AT3G21560
		AT3G60910																							AT2G28470
		AT1G65295																							AT1G67050
		AT4G15520																							AT1G17100
		AT1G65190																							AT2G01650
		AT2G42540																							AT2G41680
		AT1G78140																							AT1G23205
		AT5G54440																							AT5G59160
		AT1G06430																							AT3G61260
		AT3G51800																							AT1G64780
		AT3G15510																							AT3G10840
		AT3G28270																							AT5G24870
		AT5G24760																							AT1G54780
		AT3G55120																							AT1G80490
		AT1G05790																							AT3G13062
		AT5G60600																							AT2G05620
		AT2G23840																							AT1G50250
		AT5G16990																							AT2G25590
		AT5G02180																							AT1G65260
		AT3G22370																							AT2G33050
		AT5G41620																							AT3G26650
		AT1G20020																							AT4G15630
		AT4G15550																							AT5G10930
		AT3G07230																							AT4G34730
		AT1G32240																							AT1G02890
		AT4G26150																							AT3G09650
		AT1G52880																							AT5G62140
		AT5G57800																							AT1G54630
		AT2G24860																							AT4G04610
		AT5G65010																							AT1G30380
		AT5G61140																							AT1G14345
		AT3G09300																							AT5G20220
		AT1G74800																							AT4G02640
		AT3G48420																							AT1G74470
		AT5G16540																							AT5G56860
		AT3G55800																							AT1G72430
		AT1G67280																							AT4G09800
		AT5G58330																							AT1G15750
		AT5G02830																							AT5G23330
		AT1G29720																							AT4G36540
		AT5G17170																							AT4G27310
		AT3G26180																							AT3G48460
		AT1G78870																							AT3G15430
		AT1G21410																							AT5G13020
		AT5G23120																							AT4G25650
		AT1G79770																							AT5G24570
		AT3G12290																							AT1G71710
		AT5G02270																							AT1G14270
		AT4G26860																							AT5G24850
		AT3G26590																							AT3G17210
		AT1G13820																							AT1G65230
		AT4G35090																							AT5G20380
		AT3G20200																							AT3G03470
		AT4G34700																							AT1G32060
		AT2G46100																							AT1G62422
		AT4G28030																							AT1G12250
		AT3G06400																							AT1G44575
		AT1G70730																							AT2G02050
		AT5G18410																							AT2G34770
		AT5G54250																							AT5G35630
		AT4G38960																							AT4G17840
		AT3G07700																							AT1G05570
		AT3G56130																							AT1G56700
		AT3G18773																							AT3G19720
		AT4G28740																							AT1G07110
		AT1G06550																							AT5G61270
		AT4G18220																							AT2G36850
		AT1G24050																							AT1G16080
		AT5G09660																							AT5G51400
		AT4G34138																							AT1G75460
		AT4G38350																							AT5G43180
		AT1G64950																							AT5G58140
		AT5G36700																							AT1G72020
		AT4G19960																							AT5G34850
		AT1G16720																							AT5G43870
		AT1G08490																							AT2G25450
		AT1G50430																							AT4G39800
		AT2G36895																							AT3G02770
		AT3G02420																							AT2G26570
		AT5G65840																							AT5G14030
		AT3G14660																							AT1G07250
		AT1G31940																							AT1G50732
		AT1G73110																							AT4G25100
		AT3G47295																							AT2G31040
		AT4G23430																							AT1G65800
		AT5G47140																							AT4G02860
		AT1G25682																							AT1G25560
		AT2G47460																							AT5G54770
		AT1G10840																							AT3G52360
		AT2G38230																							AT2G30390
		AT2G04350																							AT3G01060
		AT5G23740																							AT3G62030
		AT5G26310																							AT1G36320
		AT3G17800																							AT5G64300
		AT1G66330																							AT1G12230
		AT1G19490																							AT2G46420
		AT3G11090																							AT2G05520
		AT5G63030																							AT1G32220
		AT1G65870																							AT1G31190
		AT5G43450																							AT4G21990
		AT4G16180																							AT1G75280
		AT4G32590																							AT2G23390
		AT3G26670																							AT4G22200
		AT1G27980																							AT3G19170
		AT1G61030																							AT5G21430
		AT1G05430																							AT4G31300
		AT3G61430																							AT3G29030
		AT4G04840																							AT3G47430
		AT4G02740																							AT2G14660
		AT5G26220																							AT5G02450
		AT1G74920																							AT4G34390
		AT5G05000																							AT3G47730
		AT5G05270																							AT1G70610
		AT5G03880																							AT2G36930
		AT1G70580																							AT1G01800
		AT5G65160																							AT5G03900
		AT1G66840																							AT3G09500
		AT2G22990																							AT1G72200
		AT1G18660																							AT5G47570
		AT4G29410																							AT2G01590
		AT4G26700																							AT5G51070
		AT1G07180																							AT3G53180
		AT4G11150																							AT1G50200
		AT4G23300																							AT1G50030
		AT1G56050																							AT2G15580
		AT2G21160																							AT3G46590
		AT5G04660																							AT1G78680
		AT5G35970																							AT4G12980
		AT2G35170																							AT5G58350
		AT3G23400																							AT5G39710
		AT2G17390																							AT5G52650
		AT4G32770																							AT5G36120
		AT5G03120																							AT5G17400
		AT4G15530																							AT5G14740
		AT4G34150																							AT1G28600
		AT5G22270																							AT1G60010
		AT2G21530																							AT1G58983
		AT4G16880																							AT2G22980
		AT5G53250																							AT1G26220
		AT2G25840																							AT5G60360
		AT2G19760																							AT1G18730
		AT3G21360																							AT1G67700
		AT5G04830																							AT4G12610
		AT5G04740																							AT2G42220
		AT1G66100																							AT2G23360
		AT3G62410																							AT3G59420
		AT1G34340																							AT2G41250
		AT1G64150																							AT2G33855
		AT4G12310																							AT4G30950
		AT3G23450																							AT3G26710
		AT1G78230																							AT3G50630
		AT1G07150																							AT1G55910
		AT1G52670																							AT3G47070
		AT1G02475																							AT4G21280
		AT5G43930																							AT2G40400
		AT5G25752																							AT3G53280
		AT4G31390																							AT3G09860
		AT2G33500																							AT2G21970
		AT2G38210																							AT4G02020
		AT1G62250																							AT3G16910
		AT4G12320																							AT2G04842
		AT4G18810																							AT4G25570
		AT2G24240																							AT2G37760
		AT5G25360																							AT5G28060
		AT5G58740																							AT1G79790
		AT1G22520																							AT5G38660
		AT5G54750																							AT1G28140
		AT1G30750																							AT1G05500
		AT4G10360																							AT4G25830
		AT4G32470																							AT5G23750
		AT5G57040																							AT5G43740
		AT5G46630																							AT4G12520
		AT1G42970																							AT5G54760
		AT5G20670																							AT2G43820
		AT4G35770																							AT4G20070
		AT5G37360																							AT2G34070
		AT3G03490																							AT2G24540
		AT3G04920																							AT2G29670
		AT4G14070																							AT5G36790
		AT4G09340																							AT1G64770
		AT5G54040																							AT5G47840
		AT5G16710																							AT1G68660
		AT1G53870																							AT4G33010
		AT5G51040																							AT2G17300
		AT2G25910																							AT4G23260
		AT3G56360																							AT4G27700
		AT3G17970																							AT1G53090
		AT2G41790																							AT2G42975
		AT3G11110																							AT4G38800
		AT2G02560																							AT3G51820
		AT5G47040																							AT4G26520
		AT1G07280																							AT2G26500
		AT5G20410																							AT1G18060
		AT5G54585																							AT5G22350
		AT3G08610																							AT2G20260
		AT1G51860																							AT1G12900
		AT5G10470																							AT1G53560
		AT3G43850																							AT3G05990
		AT1G67910																							AT1G65930
		AT3G14220																							AT4G38970
		AT1G79270																							AT2G47370
		AT1G01140																							AT5G44450
		AT4G02050																							AT1G02910
		AT4G02120																							AT3G51600
		AT5G29000																							AT4G16760
		AT1G28120																							AT1G13110
		AT1G55675																							AT4G03410
		AT5G19550																							AT4G30993
		AT5G17550																							AT4G39100
		AT5G60540																							AT3G17510
		AT4G36380																							AT4G04800
		AT5G20790																							AT4G10340
		AT2G28190																							AT1G14000
		AT5G53650																							AT4G01950
		AT3G26280																							AT2G23200
		AT2G41290																							AT5G01260
		AT5G11900																							AT2G17695
		AT5G51970																							AT3G62120
		AT3G60770																							AT3G04140
		AT1G21065																							AT2G13560
		AT3G23530																							AT1G73170
		AT5G20180																							AT5G03110
		AT1G31340																							AT3G13350
		AT5G43850																							AT5G53280
		AT5G66040																							AT1G72640
		AT4G01150																							AT5G49940
		AT5G49480																							AT1G49040
		AT5G05670																							AT4G05020
		AT1G18150																							AT2G13360
		AT5G52030																							AT3G11900
		AT4G22830																							AT2G03390
		AT3G04600																							AT5G61970
		AT5G20230																							AT3G57750
		AT5G59130																							AT4G15545
		AT3G09920																							AT4G25700
		AT4G09560																							AT2G21330
		AT1G20693																							AT5G10150
		AT4G12010																							AT1G04290
		AT3G46010																							AT5G65460
		AT2G36970																							AT1G62180
		AT4G33660																							AT2G46320
		AT2G40520																							AT5G04140
		AT3G53740																							AT1G02140
		AT4G35450																							AT4G25300
		AT1G24147																							AT3G48990
		AT5G61670																							AT4G18370
		AT2G33990																							AT3G27925
		AT3G15115																							AT2G30570
		AT1G27760																							AT1G12240
		AT5G43010																							AT4G11570
		AT1G80180																							AT2G47490
		AT1G07380																							AT1G04770
		AT1G70985																							AT3G07760
		AT3G59920																							AT5G40810
		AT4G37560																							AT1G34000
		AT2G40020																							AT3G14420
		AT1G52870																							AT1G73990
		AT1G21680																							AT1G09340
		AT3G63520																							AT3G61080
		AT3G01510																							AT1G19700
		AT1G16020																							AT5G25120
		AT5G54470																							AT5G14780
		AT3G25580																							AT4G34450
		AT4G17040																							AT5G17000
		AT5G51720																							AT3G46670
		AT5G43140																							AT3G05937
		AT3G05936																							AT4G34090
		AT3G27430																							AT1G07770
		AT4G10730																							AT1G42550
		AT3G11550																							AT3G61870
		AT5G66530																							AT3G22320
		AT3G02460																							AT1G65060
		AT3G55750																							AT1G29530
		AT2G24520																							AT1G23390
		AT1G06690																							AT4G17090
		AT2G26770																							AT3G15090
		AT1G18710																							AT3G18890
		AT3G24170																							AT4G14130
		AT4G19420																							AT5G05200
		AT4G27960																							AT4G00710
		AT5G48770																							AT5G60550
		AT3G16140																							AT3G60620
		AT5G47590																							AT4G27610
		AT3G14690																							AT1G14560
		AT4G18230																							AT1G04530
		AT1G78200																							AT4G32180
		AT2G39390																							AT1G70550
		AT2G25605																							AT3G63340
		AT1G23190																							AT2G01980
		AT1G55960																							AT5G14970
		AT1G76130																							AT4G17550
		AT5G26830																							AT5G45300
		AT5G56500																							AT2G42770
		AT5G67370																							AT3G55330
		AT2G38960																							AT1G78630
		AT1G53890																							AT1G42440
		AT1G01630																							AT2G04795
		AT4G13500																							AT4G14540
		AT3G14680																							AT1G09130
		AT1G27350																							AT5G50450
		AT1G69526																							AT4G16155
		AT1G15270																							AT5G59750
		AT2G37600																							AT2G37240
		AT3G01520																							AT5G08050
		AT5G57740																							AT3G20060
		AT2G39970																							AT4G39080
		AT5G20000																							AT2G29320
		AT5G57780																							AT2G15860
		AT3G52560																							AT2G26340
		AT5G41700																							AT5G01410
		AT2G15970																							AT3G46820
		AT2G35810																							AT4G35250
		AT1G67440																							AT5G59050
		AT5G19151																							AT1G64680
		AT4G10120																							AT5G05370
		AT4G28720																							AT5G02960
		AT1G78995																							AT5G09820
		AT5G08040																							AT3G18320
		AT1G54570																							AT1G42430
		AT2G18890																							AT1G71810
		AT1G12710																							AT1G06570
		AT1G12400																							AT3G15353
		AT1G52342																							AT5G35620
		AT1G08570																							AT5G59250
		AT1G64500																							AT2G27450
		AT3G10380																							AT4G23730
		AT5G48790																							AT3G01500
		AT4G14710																							AT4G15490
		AT3G18170																							AT1G22500
		AT3G44890																							AT1G10370
		AT5G52890																							AT2G28320
		AT3G09020																							AT1G74270
		AT2G32640																							AT1G65430
		AT5G16970																							AT1G06510
		AT1G32440																							AT5G45680
		AT5G10630																							AT5G43750
		AT1G49300																							AT2G43910
		AT5G37550																							AT5G14760
		AT5G22950																							AT1G63010
		AT4G13810																							AT4G22240
		AT5G08650																							AT1G52230
		AT4G14910																							AT2G39450
		AT3G18140																							AT3G21710
		AT3G06550																							AT5G42270
		AT5G01650																							AT1G73180
		AT4G19070																							AT3G49530
		AT4G24400																							AT5G67030
		AT5G03650																							AT1G04830
		AT3G55610																							AT1G18810
		AT1G53670																							AT1G55150
		AT2G46530																							AT4G26850
		AT2G33600																							AT5G39950
		AT5G50310																							AT3G47650
		AT4G35360																							AT3G10670
		AT5G05930																							AT1G70000
		AT4G13615																							AT2G26975
		AT2G15890																							AT3G14595
		AT2G36160																							AT1G73480
		AT2G36800																							AT2G46820
		AT1G79520																							AT3G62600
		AT3G44100																							AT3G62560
		AT2G41040																							AT4G16690
		AT3G05970																							AT5G54080
		AT3G21175																							AT2G42590
		AT1G79410																							AT1G62750
		AT3G46870																							AT5G66190
		AT3G55520																							AT1G67430
		AT5G66740																							AT3G52840
		AT3G03420																							AT4G14320
		AT3G06145																							AT5G52570
		AT2G36630																							AT2G29340
		AT5G17070																							AT3G11945
		AT3G26380																							AT3G14010
		AT5G45010																							AT3G52310
		AT3G27300																							AT1G12840
		AT3G13780																							AT2G39730
		AT3G45300																							AT3G15900
		AT3G45770																							AT4G14410
		AT5G14500																							AT1G48650
		AT3G56290																							AT2G35840
		AT4G22590																							AT5G58260
		AT4G12830																							AT1G59700
		AT4G23850																							AT3G59020
		AT2G05380																							AT3G46430
		AT1G55850																							AT2G05710
		AT3G48310																							AT4G20850
		AT3G13800																							AT1G09795
		AT3G24430																							AT5G55190
		AT2G40000																							AT1G52080
		AT4G34350																							AT3G56080
		AT4G25780																							AT1G42960
		AT1G22070																							AT1G58520
		AT1G59359																							AT3G20510
		AT1G69870																							AT4G11800
		AT5G15240																							AT3G01660
		AT3G06650																							AT1G06680
		AT3G22840																							AT2G02570
		AT5G58100																							AT5G61640
		AT5G24155																							AT5G59710
		AT1G22440																							AT5G41340
		AT4G04040																							AT1G23040
		AT3G49430																							AT3G59930
		AT4G28270																							AT1G77490
		AT4G07390																							AT2G48070
		AT1G13510																							AT4G19030
		AT1G07390																							AT1G10500
		AT2G45740																							AT4G01883
		AT1G69935																							AT5G37850
		AT1G66750																							AT4G24920
		AT1G19970																							AT5G50350
		AT4G31810																							AT5G25840
		AT1G80770																							AT1G11410
		AT1G07620																							AT5G10130
		AT5G65685																							AT3G60910
		AT2G43920																							AT1G65295
		AT5G39830																							AT4G15520
		AT1G51110																							AT1G65190
		AT3G06520																							AT2G42540
		AT2G40960																							AT1G78140
		AT2G21410																							AT5G54440
		AT1G27330																							AT1G06430
		AT5G49970																							AT3G51800
		AT1G13480																							AT3G15510
		AT1G01250																							AT5G24760
		AT1G36980																							AT3G55120
		AT1G18610																							AT1G05790
		AT5G64130																							AT5G60600
		AT5G37475																							AT2G23840
		AT4G13572																							AT5G16990
		AT1G19960																							AT5G02180
		AT5G49540																							AT3G22370
		AT5G58770																							AT5G41620
		AT5G13650																							AT1G20020
		AT5G44110																							AT4G15550
		AT4G00560																							AT3G07230
		AT1G75690																							AT1G32240
		AT1G07480																							AT4G26150
		AT3G21670																							AT1G52880
		AT5G53970																							AT5G57800
		AT3G57050																							AT2G24860
		AT2G32090																							AT5G65010
		AT1G55300																							AT5G61140
		AT4G32340																							AT3G09300
		AT2G39130																							AT1G74800
		AT2G03120																							AT3G48420
		AT5G06780																							AT5G16540
		AT1G34760																							AT3G55800
		AT1G78930																							AT1G67280
		AT4G16680																							AT5G58330
		AT3G56210																							AT5G02830
		AT2G42150																							AT1G29720
		AT2G40590																							AT5G17170
		AT5G61820																							AT3G26180
		AT1G72550																							AT1G78870
		AT3G26230																							AT1G21410
		AT3G27350																							AT5G23120
		AT1G45000																							AT3G12290
		AT2G30170																							AT5G02270
		AT3G57570																							AT4G26860
		AT3G57190																							AT3G26590
		AT1G71750																							AT1G13820
		AT2G16380																							AT4G35090
		AT2G35650																							AT3G20200
		AT2G17720																							AT4G34700
		AT3G50650																							AT2G46100
		AT2G17340																							AT4G28030
		AT3G48320																							AT3G06400
		AT1G26640																							AT5G18410
		AT5G62670																							AT5G54250
		AT5G43260																							AT4G38960
		AT5G66270																							AT3G07700
		AT3G25530																							AT3G56130
		AT2G36310																							AT3G18773
		AT2G37770																							AT4G28740
		AT5G40510																							AT1G06550
		AT2G23930																							AT4G18220
		AT1G71330																							AT1G24050
		AT3G58170																							AT5G09660
		AT4G26530																							AT4G34138
		AT1G20950																							AT4G38350
		AT1G71140																							AT1G64950
		AT5G18760																							AT5G36700
		AT5G42110																							AT4G19960
		AT2G25610																							AT1G16720
		AT1G20630																							AT1G08490
		AT4G38700																							AT1G50430
		AT1G05750																							AT2G36895
		AT3G50000																							AT3G02420
		AT3G51920																							AT5G65840
		AT4G14690																							AT3G14660
		AT1G15350																							AT1G31940
		AT4G30310																							AT1G73110
		AT4G21470																							AT3G47295
		AT3G55090																							AT4G23430
		AT1G21080																							AT5G47140
		AT3G16890																							AT1G25682
		AT1G21190																							AT2G47460
		AT5G47890																							AT1G10840
		AT1G73650																							AT2G38230
		AT1G43670																							AT2G04350
		AT1G66540																							AT5G23740
		AT3G06580																							AT5G26310
		AT1G74890																							AT3G17800
		AT1G76570																							AT1G66330
		AT5G07100																							AT1G19490
		AT3G28170																							AT3G11090
		AT1G35190																							AT1G65870
		AT4G23880																							AT5G43450
		AT4G22990																							AT4G16180
		AT5G24120																							AT4G32590
		AT2G34960																							AT3G26670
		AT1G78510																							AT1G27980
		AT2G47510																							AT1G61030
		AT1G20696																							AT1G05430
		AT4G37930																							AT3G61430
		AT1G31820																							AT4G02740
		AT4G29890																							AT5G26220
		AT1G33720																							AT1G74920
		AT3G59600																							AT5G05000
		AT3G49870																							AT5G05270
		AT4G20760																							AT5G03880
		AT2G24020																							AT1G70580
		AT3G02200																							AT5G65160
		AT3G27110																							AT1G66840
		AT5G19930																							AT2G22990
		AT2G16430																							AT1G18660
		AT4G27360																							AT4G26700
		AT1G67250																							AT1G07180
		AT1G72170																							AT4G23300
		AT2G21320																							AT1G56050
		AT2G06010																							AT2G21160
		AT5G59140																							AT5G04660
		AT1G02740																							AT5G35970
		AT2G35320																							AT2G35170
		AT4G19170																							AT3G23400
		AT2G36060																							AT2G17390
		AT2G39470																							AT4G32770
		AT4G14210																							AT5G03120
		AT5G42760																							AT5G22270
		AT1G47720																							AT2G21530
		AT2G40320																							AT4G16880
		AT1G57770																							AT2G25840
		AT3G53610																							AT2G19760
		AT1G13260																							AT3G21360
		AT1G16960																							AT5G04830
		AT4G02195																							AT5G04740
		AT5G48680																							AT1G66100
		AT2G07340																							AT3G62410
		AT4G10430																							AT1G34340
		AT1G54290																							AT1G64150
		AT1G59520																							AT4G12310
		AT1G77350																							AT1G78230
		AT1G62260																							AT1G52670
		AT5G53030																							AT1G02475
		AT3G24190																							AT5G43930
		AT2G38185																							AT5G25752
		AT1G69620																							AT4G31390
		AT1G63180																							AT2G33500
		AT1G34040																							AT2G38210
		AT2G13600																							AT1G62250
		AT5G57170																							AT4G18810
		AT4G11410																							AT2G24240
		AT1G21720																							AT5G25360
		AT3G48425																							AT5G58740
		AT1G70990																							AT1G22520
		AT1G07840																							AT5G54750
		AT5G46220																							AT1G30750
		AT2G39980																							AT4G10360
		AT1G69523																							AT4G32470
		AT2G43080																							AT5G57040
		AT1G05180																							AT5G46630
		AT1G74290																							AT1G42970
		AT3G59810																							AT5G20670
		AT4G28890																							AT5G37360
		AT4G28025																							AT3G03490
		AT2G35770																							AT3G04920
		AT5G51710																							AT4G14070
		AT5G03960																							AT4G09340
		AT1G70660																							AT5G54040
		AT5G09390																							AT5G16710
		AT1G66070																							AT1G53870
		AT3G46090																							AT5G51040
		AT1G68725																							AT2G25910
		AT1G23360																							AT3G56360
		AT5G24150																							AT3G17970
		AT5G08740																							AT2G41790
		AT5G20160																							AT3G11110
		AT3G49550																							AT2G02560
		AT5G20920																							AT5G47040
		AT3G25220																							AT1G07280
		AT1G52618																							AT5G20410
		AT3G44450																							AT5G54585
		AT1G62780																							AT3G08610
		AT1G08630																							AT5G10470
		AT1G28410																							AT3G43850
		AT3G24460																							AT1G67910
		AT4G27490																							AT3G14220
		AT1G23490																							AT1G79270
		AT1G70490																							AT1G01140
		AT3G49640																							AT4G02050
		AT3G48930																							AT4G02120
		AT5G14700																							AT5G29000
		AT5G60620																							AT1G28120
		AT5G02790																							AT1G55675
		AT1G30860																							AT5G19550
		AT4G11960																							AT5G17550
		AT3G55040																							AT5G60540
		AT3G09450																							AT4G36380
		AT4G03280																							AT5G20790
		AT1G65820																							AT2G28190
		AT2G27420																							AT5G53650
		AT1G07470																							AT3G26280
		AT2G18120																							AT2G41290
		AT4G27830																							AT5G11900
		AT5G40780																							AT5G51970
		AT3G44020																							AT3G60770
		AT1G11750																							AT1G21065
		AT3G08505																							AT3G23530
		AT4G10040																							AT5G20180
		AT5G17310																							AT1G31340
		AT1G22140																							AT5G43850
		AT5G67640																							AT5G66040
		AT1G12410																							AT4G01150
		AT5G55570																							AT5G49480
		AT2G32270																							AT5G05670
		AT5G02120																							AT1G18150
		AT1G57560																							AT5G52030
		AT4G27090																							AT4G22830
		AT5G54100																							AT5G59130
		AT2G12190																							AT3G09920
		AT2G42670																							AT4G09560
		AT4G30470																							AT1G20693
		AT5G43330																							AT4G12010
		AT1G31170																							AT3G46010
		AT4G11600																							AT4G33660
		AT2G15020																							AT2G40520
		AT1G16916																							AT3G53740
		AT4G01710																							AT4G35450
		AT5G19850																							AT1G24147
		AT1G79070																							AT5G61670
		AT5G03500																							AT2G33990
		AT4G23895																							AT3G15115
		AT3G25740																							AT1G27760
		AT2G46390																							AT5G43010
		AT1G63770																							AT1G80180
		AT4G27130																							AT1G07380
		AT1G25290																							AT1G70985
		AT5G03940																							AT3G59920
		AT3G52050																							AT4G37560
		AT3G07910																							AT2G40020
		AT3G28740																							AT1G52870
		AT4G30510																							AT1G21680
		AT3G62550																							AT3G63520
		AT2G25210																							AT3G01510
		AT1G52827																							AT1G16020
		AT4G22235																							AT5G54470
		AT1G28230																							AT3G25580
		AT3G21890																							AT4G17040
		AT2G36130																							AT5G43140
		AT1G73066																							AT3G27430
		AT1G28150																							AT4G10730
		AT4G16130																							AT5G66530
		AT1G32070																							AT3G02460
		AT2G33470																							AT3G55750
		AT1G10060																							AT2G24520
		AT1G71910																							AT1G06690
		AT5G02540																							AT2G26770
		AT3G48280																							AT3G24170
		AT3G07440																							AT4G19420
		AT5G16980																							AT4G27960
		AT1G23310																							AT5G48770
		AT3G27470																							AT3G16140
		AT5G56870																							AT5G47590
		AT4G19410																							AT3G14690
		AT2G34860																							AT4G18230
		AT1G30640																							AT1G78200
		AT5G15180																							AT2G25605
		AT1G02820																							AT1G23190
		AT5G20935																							AT1G55960
		AT5G42740																							AT1G76130
		AT5G45280																							AT5G26830
		AT5G22300																							AT5G56500
		AT5G26667																							AT2G38960
		AT4G29160																							AT1G01630
		AT2G36170																							AT4G13500
		AT5G44420																							AT3G14680
		AT2G22810																							AT1G27350
		AT3G12990																							AT1G69526
		AT5G08080																							AT1G15270
		AT1G11530																							AT2G37600
		AT1G69480																							AT3G01520
		AT5G16070																							AT5G57740
		AT4G37830																							AT2G39970
		AT2G04050																							AT5G20000
		AT2G32290																							AT5G57780
		AT4G38100																							AT3G52560
		AT5G21060																							AT5G41700
		AT5G61350																							AT2G15970
		AT4G13000																							AT2G35810
		AT3G18200																							AT1G67440
		AT5G40270																							AT5G19151
		AT5G02060																							AT4G10120
		AT3G11730																							AT4G28720
		AT5G47330																							AT1G78995
		AT1G49670																							AT5G08040
		AT1G07500																							AT1G54570
		AT1G29025																							AT2G18890
		AT2G39090																							AT1G12710
		AT4G16695																							AT1G12400
		AT5G65880																							AT1G52342
		AT5G48720																							AT1G08570
		AT5G13410																							AT3G10380
		AT3G46330																							AT5G48790
		AT3G28760																							AT4G14710
		AT5G51730																							AT3G44890
		AT1G77750																							AT5G52890
		AT5G51940																							AT3G09020
		AT5G24165																							AT2G32640
		AT5G04600																							AT5G16970
		AT3G21390																							AT1G32440
		AT5G61410																							AT5G10630
		AT3G58070																							AT1G49300
		AT5G10100																							AT5G37550
		AT1G09090																							AT5G22950
		AT5G49740																							AT4G13810
		AT2G45790																							AT5G08650
		AT4G34190																							AT4G14910
		AT3G23510																							AT3G18140
		AT3G03250																							AT3G06550
		AT3G47833																							AT5G01650
		AT2G14060																							AT4G19070
		AT4G10330																							AT4G24400
		AT3G55440																							AT5G03650
		AT3G49000																							AT3G55610
		AT1G24580																							AT1G53670
		AT5G09930																							AT2G46530
		AT2G04700																							AT2G33600
		AT1G03030																							AT5G50310
		AT5G24160																							AT4G35360
		AT5G49730																							AT5G05930
		AT4G36230																							AT4G13615
		AT1G74520																							AT2G15890
		AT4G03965																							AT2G36800
		AT5G59590																							AT1G79520
		AT1G13770																							AT3G44100
		AT1G52990																							AT2G41040
		AT1G19610																							AT3G05970
		AT4G32000																							AT3G21175
		AT2G19940																							AT1G79410
		AT4G13800																							AT3G46870
		AT4G33865																							AT3G55520
		AT4G39150																							AT5G66740
		AT3G62910																							AT3G03420
		AT5G50100																							AT5G17070
		AT3G05890																							AT3G26380
		AT1G48000																							AT5G45010
		AT3G17930																							AT3G27300
		AT5G56670																							AT3G45300
		AT2G36770																							AT3G45770
		AT1G01520																							AT5G14500
		AT4G29735																							AT4G22590
		AT4G01600																							AT4G12830
		AT3G07950																							AT4G23850
		AT1G05650																							AT1G55850
		AT4G29530																							AT3G48310
		AT2G36295																							AT3G13800
		AT5G09225																							AT3G24430
		AT4G20150																							AT4G34350
		AT2G24040																							AT4G25780
		AT5G38720																							AT1G22070
		AT5G48630																							AT1G59359
		AT5G37440																							AT1G69870
		AT1G68010																							AT5G15240
		AT5G28630																							AT3G06650
		AT4G22212																							AT3G22840
		AT2G23910																							AT5G58100
		AT5G44480																							AT5G24155
		AT4G14716																							AT1G22440
		AT3G43440																							AT4G04040
		AT5G02220																							AT3G49430
		AT2G20450																							AT4G28270
		AT1G23280																							AT4G07390
		AT1G55980																							AT1G13510
		AT3G14070																							AT2G45740
		AT3G52155																							AT1G69935
		AT5G51510																							AT1G66750
		AT1G66800																							AT1G19970
		AT1G29390																							AT4G31810
		AT4G34550																							AT1G80770
		AT4G14120																							AT1G07620
		AT3G52590																							AT5G65685
		AT2G44420																							AT2G43920
		AT4G28706																							AT5G39830
		AT3G15130																							AT1G51110
		AT3G13432																							AT3G06520
		AT5G04850																							AT2G40960
		AT3G14630																							AT2G21410
		AT3G16100																							AT5G49970
		AT3G57770																							AT1G18610
		AT5G40710																							AT5G64130
		AT5G37290																							AT4G13572
		AT3G12180																							AT1G19960
		AT4G14380																							AT5G58770
		AT5G60610																							AT5G13650
		AT3G22640																							AT5G44110
		AT4G12490																							AT4G00560
		AT3G32040																							AT1G75690
		AT1G05894																							AT1G07480
		AT2G26750																							AT3G57050
		AT2G27180																							AT2G32090
		AT1G77940																							AT1G55300
		AT3G59850																							AT4G32340
		AT1G52280																							AT2G39130
		AT1G30757																							AT2G03120
		AT1G64320																							AT5G06780
		AT2G36750																							AT1G34760
		AT1G05340																							AT1G78930
		AT4G30660																							AT4G16680
		AT3G62290																							AT2G42150
		AT5G66550																							AT2G40590
		AT5G57530																							AT5G61820
		AT3G15840																							AT1G72550
		AT1G20890																							AT3G26230
		AT2G14610																							AT3G27350
		AT1G68350																							AT1G45000
		AT5G27490																							AT2G30170
		AT3G45080																							AT3G57570
		AT1G47370																							AT3G57190
		AT1G68000																							AT1G71750
		AT2G28270																							AT2G16380
		AT3G28510																							AT2G35650
		AT5G24190																							AT2G17720
		AT5G60440																							AT3G50650
		AT5G28450																							AT2G17340
		AT4G40020																							AT3G48320
		AT1G72240																							AT1G26640
		AT5G03050																							AT5G62670
		AT1G23840																							AT5G43260
		AT5G44120																							AT5G66270
																									AT3G25530
																									AT2G36310
																									AT2G37770
																									AT5G40510
																									AT1G71330
																									AT3G58170
																									AT4G26530
																									AT1G20950
																									AT1G71140
																									AT5G18760
																									AT5G42110
																									AT2G25610
																									AT1G20630
																									AT4G38700
																									AT1G05750
																									AT3G50000
																									AT3G51920
																									AT4G14690
																									AT1G15350
																									AT4G30310
																									AT4G21470
																									AT3G55090
																									AT1G21080
																									AT3G16890
																									AT1G21190
																									AT5G47890
																									AT1G73650
																									AT1G43670
																									AT1G66540
																									AT3G06580
																									AT1G74890
																									AT1G76570
																									AT5G07100
																									AT3G28170
																									AT1G35190
																									AT4G23880
																									AT4G22990
																									AT5G24120
																									AT2G34960
																									AT1G78510
																									AT2G47510
																									AT1G20696
																									AT4G37930
																									AT1G31820
																									AT4G29890
																									AT1G33720
																									AT3G59600
																									AT3G49870
																									AT4G20760
																									AT2G24020
																									AT3G02200
																									AT3G27110
																									AT5G19930
																									AT2G16430
																									AT4G27360
																									AT1G67250
																									AT1G72170
																									AT2G21320
																									AT2G06010
																									AT5G59140
																									AT1G02740
																									AT2G35320
																									AT4G19170
																									AT2G36060
																									AT2G39470
																									AT4G14210
																									AT5G42760
																									AT1G47720
																									AT2G40320
																									AT1G57770
																									AT3G53610
																									AT1G13260
																									AT1G16960
																									AT5G48680
																									AT2G07340
																									AT4G10430
																									AT1G54290
																									AT1G59520
																									AT1G77350
																									AT1G62260
																									AT5G53030
																									AT3G24190
																									AT2G38185
																									AT1G69620
																									AT1G63180
																									AT1G34040
																									AT2G13600
																									AT5G57170
																									AT4G11410
																									AT1G21720
																									AT3G48425
																									AT1G07840
																									AT5G46220
																									AT1G69523
																									AT2G43080
																									AT1G05180
																									AT1G74290
																									AT3G59810
																									AT4G28890
																									AT2G35770
																									AT5G51710
																									AT5G03960
																									AT1G70660
																									AT5G09390
																									AT1G66070
																									AT1G23360
																									AT5G24150
																									AT5G08740
																									AT5G20920
																									AT3G25220
																									AT1G52618
																									AT3G44450
																									AT1G62780
																									AT1G08630
																									AT1G28410
																									AT3G24460
																									AT4G27490
																									AT1G23490
																									AT1G70490
																									AT3G49640
																									AT5G14700
																									AT5G60620
																									AT5G02790
																									AT1G30860
																									AT4G11960
																									AT3G55040
																									AT3G09450
																									AT4G03280
																									AT2G27420
																									AT1G07470
																									AT2G18120
																									AT4G27830
																									AT3G44020
																									AT1G11750
																									AT3G08505
																									AT4G10040
																									AT1G22140
																									AT5G67640
																									AT5G55570
																									AT5G02120
																									AT1G57560
																									AT4G27090
																									AT5G54100
																									AT2G12190
																									AT2G42670
																									AT4G30470
																									AT1G31170
																									AT4G11600
																									AT1G16916
																									AT4G01710
																									AT5G19850
																									AT1G79070
																									AT5G03500
																									AT4G23895
																									AT3G25740
																									AT2G46390
																									AT1G63770
																									AT4G27130
																									AT1G25290
																									AT5G03940
																									AT3G52050
																									AT3G07910
																									AT3G28740
																									AT4G30510
																									AT3G62550
																									AT2G25210
																									AT1G52827
																									AT4G22235
																									AT3G21890
																									AT2G36130
																									AT1G73066
																									AT1G28150
																									AT4G16130
																									AT1G32070
																									AT1G10060
																									AT1G71910
																									AT5G02540
																									AT3G07440
																									AT5G16980
																									AT1G23310
																									AT3G27470
																									AT5G56870
																									AT4G19410
																									AT2G34860
																									AT1G30640
																									AT5G15180
																									AT5G20935
																									AT5G45280
																									AT5G22300
																									AT5G26667
																									AT2G36170
																									AT5G44420
																									AT3G12990
																									AT5G08080
																									AT1G11530
																									AT1G69480
																									AT5G16070
																									AT4G37830
																									AT2G32290
																									AT4G38100
																									AT5G21060
																									AT5G61350
																									AT4G13000
																									AT3G18200
																									AT5G02060
																									AT3G11730
																									AT1G49670
																									AT1G07500
																									AT1G29025
																									AT2G39090
																									AT4G16695
																									AT5G65880
																									AT5G48720
																									AT5G13410
																									AT3G46330
																									AT5G51730
																									AT1G77750
																									AT5G51940
																									AT5G24165
																									AT5G04600
																									AT3G21390
																									AT5G10100
																									AT1G09090
																									AT2G45790
																									AT3G23510
																									AT3G47833
																									AT2G14060
																									AT4G10330
																									AT3G49000
																									AT5G09930
																									AT1G03030
																									AT5G49730
																									AT4G36230
																									AT1G74520
																									AT4G03965
																									AT5G59590
																									AT1G13770
																									AT1G52990
																									AT1G19610
																									AT4G32000
																									AT2G19940
																									AT4G39150
																									AT3G62910
																									AT3G05890
																									AT3G17930
																									AT5G56670
																									AT2G36770
																									AT1G01520
																									AT4G29735
																									AT4G01600
																									AT3G07950
																									AT1G05650
																									AT4G29530
																									AT2G36295
																									AT5G09225
																									AT4G20150
																									AT2G24040
																									AT5G38720
																									AT5G48630
																									AT1G68010
																									AT4G22212
																									AT2G23910
																									AT5G44480
																									AT4G14716
																									AT3G43440
																									AT2G20450
																									AT1G23280
																									AT1G55980
																									AT3G14070
																									AT3G52155
																									AT5G51510
																									AT1G66800
																									AT1G29390
																									AT4G14120
																									AT3G52590
																									AT2G44420
																									AT4G28706
																									AT3G15130
																									AT3G13432
																									AT5G04850
																									AT3G14630
																									AT3G16100
																									AT3G57770
																									AT5G40710
																									AT5G37290
																									AT3G12180
																									AT4G14380
																									AT5G60610
																									AT3G22640
																									AT4G12490
																									AT3G32040
																									AT1G05894
																									AT2G26750
																									AT2G27180
																									AT3G59850
																									AT1G30757
																									AT1G64320
																									AT2G36750
																									AT1G05340
																									AT4G30660
																									AT3G62290
																									AT5G66550
																									AT1G20890
																									AT2G14610
																									AT5G27490
																									AT3G45080
																									AT1G68000
																									AT5G24190
																									AT5G60440
																									AT5G28450
																									AT4G40020
																									AT1G72240
																									AT5G03050
																									AT1G23840
																									AT5G44120
