# Supplementary material for: INDETERMINATE-DOMAIN 4 (IDD4) coordinates immune responses with plant-growth in Arabidopsis thaliana
Source: PLoS Pathog. 2019 Jan 24;15(1):e1007499. doi: 10.1371/journal.ppat.1007499 (PMC6345439; doi:10.1371/journal.ppat.1007499)
Supplement: S7 Table — (XLSX) [file ppat.1007499.s012.xlsx]

## Sheet: Sheet1
Table S7 Overview of used oligo-nucleotides
		Primer	Sequence	Description
		329s	CACCATGGTGGCTATGTTTCAAGAAGATAA	cDNA SCL3
		329as	TCWCTTCCTGCATCTCCAAGCTGATACCGAGTA	cDNA SCL3
		P81	CACCATGTCGTCATCATCATATAACAC	cDNA IDD4, AT2G02080
		P82	TCWACCTCTTCCAAATGGATAATTTTG	cDNA IDD4, AT2G02080
		352s	GGTGGAGGACGAATTATGGA	cDNA IDD4, AT2G02080
		P172	GGTAGCATTAGCTCCAAAGACACTA	mutagenesis IDD4, nucleotide 217 T --> G, aa73 SER --> ALA
		P173	TAGTGTCTTTGGAGCTAATGCTACC	mutagenesis IDD4, nucleotide 217 T --> G, aa73 SER --> ALA
		104s	GGAAGTGGTAGCATTAGATCCAAAGACACTAATG	mutagenesis IDD4, nucleotide 217/218 TC --> GA, aa73 SER --> ASP
		104as	CATTAGTGTCTTTGGATCTAATGCTACCACTTCC	mutagenesis IDD4, nucleotide 217/218 TC --> GA, aa73 SER --> ASP
		192s	CTTTGTCCGGAGCCAGCGTGCGTTCACCATGAC	mutagenesis IDD4-A, nucleotide 388 A --> G, aa130 Thr --> ALA
		192as	GTCATGGTGAACGCACGCTGGCTCCGGACAAAG	mutagenesis IDD4-A, nucleotide 388 A --> G, aa130 Thr --> ALA
		191s	CTTTGTCCGGAGCCAGATTGCGTTCACCATGAC	mutagenesis IDD4-D, nucleotide 388-390 ACG -->GAT, aa130 Thr --> ASP
		191as	GTCATGGTGAACGCAATCTGGCTCCGGACAAAG	mutagenesis IDD4-D, nucleotide 388-390 ACG -->GAT, aa130 Thr --> ASP
		362s	CACCTCATCATCATCCTCTGCTCAG	IDD4-truncated version 630bp, 37bp-666bp
		362as	CTAAAAGCTCACGGTAGGGTTTC	IDD4-truncated version 630bp, 37bp-666bp
		350as	ATTTTGCCGATTTCGGAAC	LBb3, Left border primer, to confirm Salk-lines
		349as	GATTCAACAACCTAACTCCTCAGC	Genotyping idd4 SALK_148352c
		350s	CAACTCATGCATGTGAGTATGTGA	Genotyping idd4 SALK_148352c
		RV16s	accacctgaaaggaagtacagtg	Actin AT3G18780, genomic fragment: 210bp cDNA: 124bp
		RV16as	ctgtgaacgattcctggacctgc	Actin AT3G18780, genomic fragment: 210bp cDNA: 124bp
		PDF1.2a-F	AGAAGTTGTGCGAGAAGCCAAG	qPCR PDF1.2
		PDF1.2a-R	GTGTGCTGGGAAGACATAGTTGC	qPCR PDF1.2
		ksk-135	CAACCGATGAACGCAAAGTA	qPCR SAGT1
		ksk-136	TTTGCTCCTCTCTCCTTCCA	qPCR SAGT1
		392s	GGCGAGAAGTGAAGCTTTTG	qPCR CBP60g
		392as	GCACGGAGGATGATGTTTTT	qPCR CBP60g
		193s	AGACATCGTTGCTCTTCACG	qPCR SARD1
		193as	CACACTTACTTCTCCGGCAA	qPCR SARD1
		175s	ACGGGCATAGTTCCACAAAG	qPCR FRK1
		175as	CGTCAAAAGAACGACGATGA	qPCR FRK1
		178s	GCGTAAATACGGGCAGAAAC	qPCR WRKY29
		178as	GGTTTGGGTTGGGAAGTTTT	qPCR WRKY29
		196s	GACGGGTATCTTTGGAGGAA	qPCR WRKY38
		196as	AAACCGGAGGATTGTCTTTG	qPCR WRKY38
		198s	TCCAGCAGCGTATGAATCTC	qPCR WRKY28
		198as	GCACCACCATTGATTACGTC	qPCR WRKY28
		199s	GAGCAATCGGAAGACATGAA	qPCR WRKY46
		199as	TTCCACACACCGTTCTCAAT	qPCR WRKY46
		87s	GAATCGGTCGTTTGGTTGCTA	qPCR GADPH
		87as	TTAACAGCGACGAGCTCAACAT	qPCR GADPH
		ksk-145	TATGGGGGATAAGGGGTTCT	qPCR ICS1
		ksk-146	GCCCTAGTTACAACCCGAAA	qPCR ICS1
		ksk-155	ATCGTTGGAAATCGTGGTGT	qPCR PR2
		ksk-156	TCGGTGATCCATTCTTCACA	qPCR PR2
		395s	acatggtagacaaaataatgaagccaaaattaata	EMSA ID1 binding motif in SAGT1 promoter
		395as	tattaattttggcttcattattttgtctaccatgt	EMSA ID1 binding motif in SAGT1 promoter
		396s	acatggtctcaggaataatgactcaggaattaata	EMSA mutated ID1 binding motif in SAGT1 promoter
		396as	tattaattcctgagtcattattcctgagaccatgt	EMSA mutated ID1 binding motif in SAGT1 promoter
		399s	cagaaaagcacatggtagacaaa	ChIPqPCR SAGT1, Fragment P1
		399as	aaaccaatttgcatgtctttga	ChIPqPCR SAGT1, Fragment P1
		ksk-176	gcaagaaaccgacaaaacct	ChIPqPCR SAGT1, Fragment P2
		ksk-177	tctctcacttctccccctttc	ChIPqPCR SAGT1, Fragment P2
		ksk-180	ACCATTGCAGACATCATCCA	ChIPqPCR SAGT1, Fragment G1
		ksk-181	CAAGGCTGCGTAAAGAAAGG	ChIPqPCR SAGT1, Fragment G1
		271s	TGGAGACGTGGAGAGAGAGA	ChIPqPCR AP2C1, Fragment A
		271as	CTTCCACGATCCTTACCCAA	ChIPqPCR AP2C1, Fragment A
		274s	TCGTGTGAAACGAGATCAATTA	ChIPqPCR AP2C1, Fragment B
		274as	CTGAAGAGGAGCCTTCGTTT	ChIPqPCR AP2C1, Fragment B
		269s	ACGGTCATCAAATGGAAACA	ChIPqPCR AP2C1, Fragment C
		269as	TTGTCGTAGTCGCAGCTTCT	ChIPqPCR AP2C1, Fragment C
		273s	GTGAGTCATCAATGAAACACTTCTT	ChIPqPCR AP2C1, Fragment D
		273as	AAGCGATTTATTGGGTTTGC	ChIPqPCR AP2C1, Fragment D
		288s	TCGATCAAAGCTTAAATGATGTC	ChIPqPCR ERF104, Fragment A
		288as	AAACCAAAGAGTTATCAAGCGA	ChIPqPCR ERF104, Fragment A
		290s	cacttttaaatgatagatgtccac	ChIPqPCR ERF104, Fragment B
		290as	ggacttgttacttattttctctc	ChIPqPCR ERF104, Fragment B
		289s	ATCTTTCTCGGTCCGATCC	ChIPqPCR ERF104, Fragment C
		289as	gtgtatgtgtggaagtgggaa	ChIPqPCR ERF104, Fragment C
		287s	AGCCATCGATTTCATAAGCC	ChIPqPCR ERF104, Fragment D
		287as	GTGATGGTTCTAGGGCCTGT	ChIPqPCR ERF104, Fragment D
